# Supplementary material for: Single-cell atlas of the human brain vasculature across development, adulthood and disease
Source: Nature. 2024 Jul 10;632(8025):603–13. doi: 10.1038/s41586-024-07493-y (PMC11324530; doi:10.1038/s41586-024-07493-y)
Supplement: Supplementary file 6 — Supplementary Tables 1–27 and the legends for the Supplementary Tables. [file 41586_2024_7493_MOESM6_ESM.zip]

Archive with 28 entries (28 files):
- Supplementary Table 1.xlsx
- Supplementary Table 10.xlsx
- Supplementary Table 11.xlsx
- Supplementary Table 12.xlsx
- Supplementary Table 13.xlsx
- Supplementary Table 14.xlsx
- Supplementary Table 15.xlsx
- Supplementary Table 16.xlsx
- Supplementary Table 17.xlsx
- Supplementary Table 18.xlsx
- Supplementary Table 19.xlsx
- Supplementary Table 2.xlsx
- Supplementary Table 20.xlsx
- Supplementary Table 21.xlsx
- Supplementary Table 22.xlsx
- Supplementary Table 23.xlsx
- Supplementary Table 24.xlsx
- Supplementary Table 25.xlsx
- Supplementary Table 26.xlsx
- Supplementary Table 27.xlsx
- Supplementary Table 3.xlsx
- Supplementary Table 4.xlsx
- Supplementary Table 5.xlsx
- Supplementary Table 6.xlsx
- Supplementary Table 7.xlsx
- Supplementary Table 8.xlsx
- Supplementary Table 9.xlsx
- Supplementary Table Guide.docx
