# Supplementary material for: Single-cell atlas of the human brain vasculature across development, adulthood and disease
Source: Nature. 2024 Jul 10;632(8025):603–13. doi: 10.1038/s41586-024-07493-y (PMC11324530; doi:10.1038/s41586-024-07493-y)
Supplement: Supplementary file 6 — Supplementary Tables 1–27 and the legends for the Supplementary Tables. [file 41586_2024_7493_MOESM6_ESM.zip › Supplementary Table 1.xlsx]

## Sheet: Fetal samples
Fetal samples
Individual	Age (weeks of gestational age)	Cells isolated from the following organs	sc-sequenced sample (S: sorted only, U: unsorted only, B: both sorted and unsorted)
1	9	Brain	B
2	14.4	Brain, kidney	B
3	16.4	Brain, kidney, gastro-intestinal tract	B
4	18	Brain, leg	B
5	15.5	Brain, arm, heart, throat, kidney	B
6	12.4	Brain, Arm	B
7	9.5	Arm	U
8	9.1	Brain, Arm	U

## Sheet: Temporal lobe
Temporal lobe
Patient	Age (Years)	Gender	Anatomical location	Lesional epilepsy (Y/N)	Hippocampal sclerosis (Y/N)	sc-sequenced sample (S: sorted only, U: unsorted only, B: both sorted and unsorted)
1	15	Male	Right temporal lobe	Y (DNET, WHO I)	N	S
2	19	Male	Left temporal lobe	Y (FCD, type Ic)	N	S
3	41	Female	Left temporal lobe	Y (HS)	Y	S
4	41	Male	Left temporal lobe	Y (HS)	Y	S
5	69	Female	Left temporal lobe	N	N	B
6	24	Male	Left temporal lobe	Y (HS)	Y	B
7	39	Female	Right temporal lobe	Y (HS)	Y	B
8	48	Male	Left temporal lobe	Y (HS)	Y	U
9	25	Male	Right temporal lobe	Y (HS)	Y	B
10	24	Male	right temporal lobe	N	N	B

## Sheet: Arteriovenous malformations
Brain arteriovenous malformation
Patient	Age (Years)	Gender	Anatomical location	Preoperative bleeding (Y/N)	Spetzler-Martin classification	sc-sequenced sample (S: sorted only, U: unsorted only, B: both sorted and unsorted)
1	33	Female	L Cerebellum	N	Grade I	S
2	47	Male	R Frontal lobe	?	Grade I	S
3	62	Female	L Temporal lobe	Y	Grade I	B
4	27	Female	L Occipital lobe	N	Grade II (Recurrent AVM, previously operated on)	B
5	63	Female	L Occipital lobe	N	Grade I	B

## Sheet: Lower-grade glioma
Lower-grade glioma
Patient	Age (Years)	Gender	Integrated WHO 2016 diagnosis	WHO grade	Anatomical location	IDH	ATRX	P53	1p/19q	MIB Index	Other mutations	sc-sequenced sample (S: sorted only, U: unsorted only, B: both sorted and unsorted)
1	69	Female	IDH2 mutant, 1p/19q codeleted anaplastic oligodendroglioma	III	R medial and superior frontal gyrus	IDH1 (R132H) Wildtype, IDH2 (R172K) Mutant	Wildtype	Not performed	Codeleted	Up to 40%	Not performed	S
2	46	Male	IDH1 mutant diffuse astrocytoma	II	R Frontal lobe	IDH1 (C394A) Mutant	Mutant	Positive	N/A	2-4%	Not performed	S
3	26	Female	IDH1 mutant diffuse astrocytoma	II	R Parietal lobe	IDH1 (R132H) Mutant	Mutant	Negative	N/A	2-3%	Negative for BRAF V6000E	B
4	32	Female	IDH1 mutant diffuse astrocytoma	II	R Temporal lobe	IDH1 (R132H) Mutant	Mutant	Heterogeneous	N/A	2-3%	Not performed	B
5	39	Male	IDH1 mutant oligodendroglioma	II	L Frontal lobe	IDH1 (R132H) Mutant	Wildtype	Heterogeneous	Codeleted	2-3%	Not performed	B
6	31	Male	IDH1 mutant diffuse astrocytoma	II	R Temporal lobe	IDH1 (R132H) Mutant	Mutant	Positive	N/A	0.05	Negative for CDKN2A/B homozygous deletion	B

## Sheet: High-grade glioma
High-grade glioma/Glioblastoma
Patient	Age (Years)	Gender	Integrated WHO 2016 diagnosis	WHO grade	Anatomical location	IDH	ATRX	P53	MGMT	1p/19q	MIB Index	Other mutations	sc-sequenced sample (S: sorted only, U: unsorted only, B: both sorted and unsorted)
1	71	Male	IDH1 wildtype glioblastoma	IV	L Frontal lobe, L Temporal lobe	Wildtype	Wildtype	N/A	Unmethylated	Codeleted	0.2		S
2	51	Male	IDH1 wildtype glioblastoma	IV	R Frontal lobe	Wildtype (IDH1 and IDH2)	Wildtype	Positive	Methylated	N/A	0.5		S
3	60	Female	IDH1 wildtype glioblastoma	IV	R Hemisphere	Wildtype	Wildtype	Positive	Methylated	N/A	20-25%	BRAF V6000E negative	B
4	78	Male	IDH1 wildtype glioblastoma	IV	L Temporal lobe	Wildtype	Wildtype	Positive	Methylated	Codeleted	35-45%		B
5	82	Female	IDH1 wildtype glioblastoma	IV	L Frontal lobe	Wildtype	Wildtype	Heterogeneous	Unmethylated	N/A	N/A		B
6	60	Male	IDH1 wildtype glioblastoma	IV	L + R Frontal lobes	Wildtype	N/A	N/A	Unmethylated	N/A	N/A		B
7	50	Female	IDH1 wildtype glioblastoma	IV	Multifocal glioblastoma (lesion in L parietal lobe resected)	Wildtype	Wildtype	Heterogeneous	Unmethylated	N/A	20-25%		B
8	48	Male	IDH1 wildtype glioblastoma	IV	L parietotemporal	Wildtype	Wildtype	N/A	Unmethylated	N/A	0.15		S

## Sheet: Metastases
Metastasis
Patient	Age (Years)	Gender	Integrated WHO 2016 diagnosis	Anatomical location	MIB Index	ICH markers	sc-sequenced sample (S: sorted only, U: unsorted only, B: both sorted and unsorted)
1	58	Female	Metastatic tumor (origin: small cell lung carcinoma)	Septum pellucidum / intraventricular	0.8	Synaptophysin and CK8 positive	S
2	53	Male	Metastatic tumor (origin: lung adenocarcinoma)	R parietal lobe	80-90%	TTF-1, CK7, c-Met, and PD-L1 positive, CK20 and Synaptophysin negative	S
3	74	Female	Metastatic tumor (origin: lung adenocarcinoma)	L Cerebellum	Unknown	TTF-1 and CD7 diffusely positive, CK20 negative	B
4	69	Female	Metastatic tumor (origin: lung, poorly differentiated, subtype unknown)	R Frontal lobe	Unknown	CK7 positive, TTF-1 and P40 negative	B
5	27	Male	Metastatic tumor (origin: lung adenocarcinoma)	L Cerebellum	Unknown	CDX2, SATB2, CK20 positive, TTF1, P40, GATA3, PAX8, and CK7 negative	B

## Sheet: Meningioma
Meningiomas
Patient	Age (Years)	Gender	Integrated WHO 2016 diagnosis	WHO grade	Anatomical location	Convexity / Skull base	MIB	sc-sequenced sample (S: sorted only, U: unsorted only, B: both sorted and unsorted)
1	41	Female	Meningioma (transitional)	I	L Frontal lobe	Convexity	0.08	S
2	51	Male	Meningioma (microcystic)	I	L Frontal lobe	Convexity	0.05	S
3	60	Female	Meningioma (meningiothelial)	I	R Parietal lobe	Convexity	N/A	B
4	79	Female	Meningioma (atypical)	II	L+R Frontal lobes	Convexity	25-30%	B
5	65	Male	Meningioma (meningiothelial)	I	R Sphenoid wing	Skull base	3-5%	B

## Sheet: Abbreviations
Abbreviations
1p/19q	Short arm of chromosome 1 (1p) / long arm of chromosome 19 (19q)
ATRX	ATP-dependent helicase ATRX, X-linked helicase II
BRAF	v-Raf murine sarcoma viral oncogene homolog B
AVM	Arteriovenous malformation
CD7	Cluster of differentiation 7
CDKN2a/b	Cyclin-dependent kinase inhibitor 2a/b
CDX2	Caudal type homeobox 2
CK20	Keratin 20
CK8	Cytokeratin 8
CK7	Cytokeratin 7
DNET	Dysembryoplastic neuroepithelial tumor
FCD	Focal cortical dysplasia
GATA3	GATA-binding protein 3
GBM	Glioblastoma
HS	Hippocampal sclerosis
IDH	Isocitrate dehydrogenase
MET	Metastasis
MEN	Meningioma
L	Left
LGG	Low grade glioma
MGMT	O6-methylguanine–DNA methyltransferase
MIB	Ki-67 / MIB-1 labelling index (cellular proliferation)
N	No
P40	Tumor protein P40
P53	Tumor protein P53
PAX8	Paired box gene 8
PD-L1	Programmed death-ligand 1 (CD274)
R	Right
SATB2	Special AT-rich sequence-binding protein 2
TTF-1	Thyroid transcription factor-1
TL	Temporal lobe
Y	Yes
S	sorted (i.e. CD31 +ve/CD45- FACS sorted endothelial cells)
U	unsorted (i.e unsorted endothelial, perivascular and other tissue associated cells)
B	both sorted and unsorted
