# Supplementary material for: Single-cell atlas of the human brain vasculature across development, adulthood and disease
Source: Nature. 2024 Jul 10;632(8025):603–13. doi: 10.1038/s41586-024-07493-y (PMC11324530; doi:10.1038/s41586-024-07493-y)
Supplement: Supplementary file 6 — Supplementary Tables 1–27 and the legends for the Supplementary Tables. [file 41586_2024_7493_MOESM6_ESM.zip › Supplementary Table 10.xlsx]

## Sheet: All endothelial cells
Cluster	Num.of.cells	fraction	PERCENT
Large artery	5082	0.0208688	2.08688
Artery	11175	0.0458893	4.58893
Arteriole	27981	0.114902	11.4902
Angiogenic capillary	58377	0.239721	23.9721
Capillary	83145	0.341428	34.1428
Venule	16939	0.0695587	6.95587
Vein	13939	0.0572394	5.72394
Large vein	8525	0.0350072	3.50072
Mitochondrial	5816	0.023883	2.3883
EndoMT	5832	0.0239487	2.39487
Proliferating EndoMT	108	0.000443494	0.0443494
Proliferating cell	2297	0.00943245	0.943245
Stem-to-EC	3646	0.014972	1.4972
Proliferating Stem-to-EC	659	0.00270613	0.270613

## Sheet: All pathological ECs
Cluster	Num.of.cells	fraction	PERCENT
Large artery	2708	0.0185627	1.85627
Artery	7145	0.0489773	4.89773
Arteriole	8074	0.0553453	5.53453
Angiogenic capillary	48461	0.332189	33.2189
Capillary	39842	0.273107	27.3107
Venule	10466	0.0717419	7.17419
Vein	11065	0.0758479	7.58479
Large vein	5988	0.0410463	4.10463
Mitochondrial	3640	0.0249513	2.49513
EndoMT	3483	0.0238751	2.38751
Proliferating EndoMT	106	0.000726605	0.0726605
Proliferating cell	1326	0.00908941	0.908941
Stem-to-EC	3013	0.0206534	2.06534
Proliferating Stem-to-EC	567	0.00388665	0.388665

## Sheet: All malformation ECs
Cluster	Num.of.cells	fraction	PERCENT
Large artery	1129	0.0556021	5.56021
Artery	1865	0.0918493	9.18493
Arteriole	1071	0.0527456	5.27456
Angiogenic capillary	2275	0.112041	11.2041
Capillary	5436	0.267717	26.7717
Venule	2160	0.106378	10.6378
Vein	3440	0.169416	16.9416
Large vein	1997	0.0983502	9.83502
Mitochondrial	587	0.0289091	2.89091
EndoMT	231	0.0113765	1.13765
Proliferating cell	82	0.00403841	0.403841
Stem-to-EC	32	0.00157597	0.157597

## Sheet: All tumor ECs
Cluster	Num.of.cells	fraction	PERCENT
Large artery	1579	0.0125738	1.25738
Artery	5280	0.0420452	4.20452
Arteriole	7003	0.0557657	5.57657
Angiogenic capillary	46186	0.367784	36.7784
Capillary	34406	0.273979	27.3979
Venule	8306	0.0661416	6.61416
Vein	7625	0.0607188	6.07188
Large vein	3991	0.0317808	3.17808
Mitochondrial	3053	0.0243114	2.43114
EndoMT	3252	0.025896	2.5896
Proliferating EndoMT	106	0.00084409	0.084409
Proliferating cell	1244	0.00990611	0.990611
Stem-to-EC	2981	0.023738	2.3738
Proliferating Stem-to-EC	567	0.00451509	0.451509

## Sheet: Fetal brain ECs
Cluster	Num.of.cells	fraction	PERCENT
Large artery	217	0.0100874	1.00874
Artery	916	0.0425809	4.25809
Arteriole	1420	0.0660097	6.60097
Angiogenic capillary	5053	0.234892	23.4892
Capillary	7035	0.327027	32.7027
Venule	1693	0.0787003	7.87003
Vein	1082	0.0502975	5.02975
Large vein	1131	0.0525753	5.25753
Mitochondrial	1356	0.0630346	6.30346
EndoMT	261	0.0121328	1.21328
Proliferating EndoMT	2	9.29714e-05	0.00929714
Proliferating cell	666	0.0309595	3.09595
Stem-to-EC	588	0.0273336	2.73336
Proliferating Stem-to-EC	92	0.00427668	0.427668

## Sheet: adult control brain ECs
Cluster	Num.of.cells	fraction	PERCENT
Large artery	2157	0.028335	2.8335
Artery	3114	0.0409064	4.09064
Arteriole	18487	0.242851	24.2851
Angiogenic capillary	4863	0.0638818	6.38818
Capillary	36268	0.476427	47.6427
Venule	4780	0.0627915	6.27915
Vein	1792	0.0235402	2.35402
Large vein	1406	0.0184696	1.84696
Mitochondrial	820	0.0107718	1.07718
EndoMT	2088	0.0274286	2.74286
Proliferating EndoMT	0	0	0
Proliferating cell	305	0.00400657	0.400657
Stem-to-EC	45	0.000591133	0.0591133
Proliferating Stem-to-EC	0	0	0

## Sheet: AVM ECs
Cluster	Num.of.cells	fraction	PERCENT
Large artery	1129	0.0556021	5.56021
Artery	1865	0.0918493	9.18493
Arteriole	1071	0.0527456	5.27456
Angiogenic capillary	2275	0.112041	11.2041
Capillary	5436	0.267717	26.7717
Venule	2160	0.106378	10.6378
Vein	3440	0.169416	16.9416
Large vein	1997	0.0983502	9.83502
Mitochondrial	587	0.0289091	2.89091
EndoMT	231	0.0113765	1.13765
Proliferating cell	82	0.00403841	0.403841
Stem-to-EC	32	0.00157597	0.157597

## Sheet: LGG ECs
Cluster	Num.of.cells	fraction	PERCENT
Large artery	157	0.00903701	0.903701
Artery	854	0.0491567	4.91567
Arteriole	2000	0.115121	11.5121
Angiogenic capillary	4720	0.271686	27.1686
Capillary	6944	0.399701	39.9701
Venule	1027	0.0591147	5.91147
Vein	418	0.0240603	2.40603
Large vein	513	0.0295286	2.95286
Mitochondrial	357	0.0205491	2.05491
EndoMT	306	0.0176135	1.76135
Proliferating EndoMT	0	0	0
Proliferating cell	43	0.00247511	0.247511
Stem-to-EC	33	0.0018995	0.18995
Proliferating Stem-to-EC	1	5.75606e-05	0.00575606

## Sheet: GBM ECs
Cluster	Num.of.cells	fraction	PERCENT
Large artery	791	0.0158203	1.58203
Artery	1506	0.0301206	3.01206
Arteriole	2684	0.0536811	5.36811
Angiogenic capillary	20768	0.415368	41.5368
Capillary	14015	0.280306	28.0306
Venule	2133	0.0426609	4.26609
Vein	1552	0.0310406	3.10406
Large vein	1463	0.0292606	2.92606
Mitochondrial	1570	0.0314006	3.14006
Proliferating EndoMT	89	0.00178004	0.178004
EndoMT	897	0.0179404	1.79404
Proliferating cell	618	0.0123602	1.23602
Stem-to-EC	1767	0.0353407	3.53407
Proliferating Stem-to-EC	146	0.00292006	0.292006

## Sheet: Metastasis ECs
Cluster	Num.of.cells	fraction	PERCENT
Large artery	192	0.00801269	0.801269
Artery	657	0.0274184	2.74184
Arteriole	818	0.0341374	3.41374
Angiogenic capillary	10509	0.438569	43.8569
Capillary	4085	0.170478	17.0478
Venule	2160	0.0901427	9.01427
Vein	1849	0.0771638	7.71638
Large vein	967	0.0403556	4.03556
Mitochondrial	539	0.0224939	2.24939
EndoMT	293	0.0122277	1.22277
Proliferating EndoMT	14	0.000584258	0.0584258
Proliferating cell	383	0.0159836	1.59836
Stem-to-EC	1083	0.0451966	4.51966
Proliferating Stem-to-EC	413	0.0172356	1.72356

[truncated: 1 more sheets: Meningioma ECs]
