# Supplementary material for: Single-cell atlas of the human brain vasculature across development, adulthood and disease
Source: Nature. 2024 Jul 10;632(8025):603–13. doi: 10.1038/s41586-024-07493-y (PMC11324530; doi:10.1038/s41586-024-07493-y)
Supplement: Supplementary file 6 — Supplementary Tables 1–27 and the legends for the Supplementary Tables. [file 41586_2024_7493_MOESM6_ESM.zip › Supplementary Table 11.xlsx]

## Sheet: All brian cells_unsorted
Cluster	Num.of.cells	fraction	PERCENT
Microglia and Macrophages	70023	0.329964	32.9964
Erythroid cells	147	0.000692697	0.0692697
Stem cells	10645	0.0501616	5.01616
Smooth muscle cells	10439	0.0491909	4.91909
Oligodendrocytes	12126	0.0571404	5.71404
T-cells	9432	0.0444457	4.44457
Neutrophils	825	0.00388759	0.388759
NK cells	227	0.00106967	0.106967
Fibroblasts	3336	0.01572	1.572
Endothelial cells	14259	0.0671916	6.71916
B-cells	333	0.00156917	0.156917
Pericytes	8278	0.0390078	3.90078
Tumor cells	27143	0.127904	12.7904
Mast cells	76	0.000358129	0.0358129
Astrocytes	6213	0.0292771	2.92771
Neuron progenitor	1182	0.00556985	0.556985
Neurons	37530	0.17685	17.685

## Sheet: All pathological brain cells
Cluster	Num.of.cells	fraction	PERCENT
T-cells	7672	0.0841763	8.41763
Neutrophils	825	0.00905181	0.905181
Stem cells	1946	0.0213513	2.13513
Tumor cells	27143	0.29781	29.781
Smooth muscle cells	4733	0.05193	5.193
Oligodendrocytes	6121	0.0671589	6.71589
Microglia and Macrophages	32940	0.361414	36.1414
Endothelial cells	3954	0.0433829	4.33829
Fibroblasts	1111	0.0121898	1.21898
Pericytes	3961	0.0434597	4.34597
B-cells	333	0.00365364	0.365364
NK cells	227	0.00249062	0.249062
Erythroid cells	100	0.00109719	0.109719
Mast cells	76	0.000833864	0.0833864

## Sheet: All brain vascular malformation
Cluster	Num.of.cells	fraction	PERCENT
Smooth muscle cells	3976	0.330975	33.0975
T-cells	1644	0.136852	13.6852
Microglia and Macrophages	3210	0.267211	26.7211
Endothelial cells	739	0.0615167	6.15167
Neutrophils	233	0.0193957	1.93957
Oligodendrocytes	1312	0.109215	10.9215
Pericytes	173	0.0144011	1.44011
NK cells	227	0.0188962	1.88962
Fibroblasts	306	0.0254724	2.54724
B-cells	193	0.0160659	1.60659

## Sheet: All brain tumor cells
Cluster	Num.of.cells	fraction	PERCENT
T-cells	6028	0.0761794	7.61794
Neutrophils	592	0.00748145	0.748145
Stem cells	1946	0.0245928	2.45928
Tumor cells	27143	0.343022	34.3022
Smooth muscle cells	757	0.00956666	0.956666
Oligodendrocytes	4809	0.0607742	6.07742
Microglia and Macrophages	29730	0.375716	37.5716
Endothelial cells	3215	0.0406299	4.06299
Fibroblasts	805	0.0101733	1.01733
Pericytes	3788	0.0478712	4.78712
B-cells	140	0.00176926	0.176926
Erythroid cells	100	0.00126376	0.126376
Mast cells	76	0.000960457	0.0960457

## Sheet: Fetal brain
Cluster	Num.of.cells	fraction	PERCENT
Stem cells	6347	0.156496	15.6496
Smooth muscle cells	101	0.00249032	0.249032
Oligodendrocytes	2227	0.0549104	5.49104
Microglia and Macrophages	3453	0.0851394	8.51394
Endothelial cells	3492	0.086101	8.6101
Fibroblasts	1085	0.0267525	2.67525
Pericytes	1492	0.0367877	3.67877
Erythroid cells	47	0.00115886	0.115886
Astrocytes	725	0.0178761	1.78761
Neurons	21588	0.532288	53.2288

## Sheet: Adult control brain (TL)
Cluster	Num.of.cells	fraction	PERCENT
Microglia and Macrophages	33630	0.417686	41.7686
Neurons	15942	0.198	19.8
Astrocytes	5488	0.0681612	6.81612
Pericytes	2825	0.0350866	3.50866
Endothelial cells	6813	0.0846178	8.46178
Neuron progenitor	1182	0.0146805	1.46805
Oligodendrocytes	3778	0.0469229	4.69229
Smooth muscle cells	5605	0.0696144	6.96144
Stem cells	2352	0.0292119	2.92119
T-cells	1760	0.0218593	2.18593
Fibroblasts	1140	0.0141589	1.41589

## Sheet: Arteriovenous malformations
Cluster	Num.of.cells	fraction	PERCENT
Smooth muscle cells	3976	0.330975	33.0975
T-cells	1644	0.136852	13.6852
Microglia and Macrophages	3210	0.267211	26.7211
Endothelial cells	739	0.0615167	6.15167
Neutrophils	233	0.0193957	1.93957
Oligodendrocytes	1312	0.109215	10.9215
Pericytes	173	0.0144011	1.44011
NK cells	227	0.0188962	1.88962
Fibroblasts	306	0.0254724	2.54724
B-cells	193	0.0160659	1.60659

## Sheet: Lower grade glioma
Cluster	Num.of.cells	fraction	PERCENT
Smooth muscle cells	148	0.00714562	0.714562
Oligodendrocytes	2179	0.105205	10.5205
T-cells	467	0.0225473	2.25473
Microglia and Macrophages	14966	0.722576	72.2576
Neutrophils	123	0.00593859	0.593859
Fibroblasts	422	0.0203747	2.03747
Endothelial cells	1163	0.056151	5.6151
Pericytes	910	0.0439359	4.39359
Stem cells	334	0.0161259	1.61259

## Sheet: Glioblastoma
Cluster	Num.of.cells	fraction	PERCENT
T-cells	2098	0.0940934	9.40934
Neutrophils	469	0.0210342	2.10342
Stem cells	1612	0.0722967	7.22967
Tumor cells	7288	0.32686	32.686
Smooth muscle cells	609	0.0273131	2.73131
Oligodendrocytes	2525	0.113244	11.3244
Microglia and Macrophages	6007	0.269408	26.9408
Endothelial cells	825	0.0370005	3.70005
Fibroblasts	201	0.00901467	0.901467
Pericytes	563	0.02525	2.525
Erythroid cells	100	0.00448491	0.448491

## Sheet: Metastasis
Cluster	Num.of.cells	fraction	PERCENT
T-cells	858	0.0932203	9.32203
Tumor cells	3233	0.35126	35.126
Oligodendrocytes	54	0.00586701	0.586701
Microglia and Macrophages	3787	0.411452	41.1452
Endothelial cells	297	0.0322686	3.22686
Fibroblasts	182	0.019774	1.9774
Pericytes	653	0.0709474	7.09474
B-cells	140	0.0152108	1.52108

[truncated: 1 more sheets: Meningioma]
