# Supplementary material for: Single-cell atlas of the human brain vasculature across development, adulthood and disease
Source: Nature. 2024 Jul 10;632(8025):603–13. doi: 10.1038/s41586-024-07493-y (PMC11324530; doi:10.1038/s41586-024-07493-y)
Supplement: Supplementary file 6 — Supplementary Tables 1–27 and the legends for the Supplementary Tables. [file 41586_2024_7493_MOESM6_ESM.zip › Supplementary Table 12.xlsx]

## Sheet: sorted EC-TLvsFETAvsPATH
Covariate	Cell Type	Final Parameter	HDI 3%	HDI 97%	SD	Inclusion probability	Expected Sample	log2-fold change
C(Cond, Treatment('TL'))[T.FETALCNS]	Large artery	0	-1.166	0.355	0.334	0.435267	191.206	-0.0430746
	Artery	0	-0.67	0.733	0.221	0.364733	272.967	-0.0430746
	Arteriole	-0.979138	-1.564	-0.401	0.318	0.990667	479.245	-1.45567
	Capillary	0	-0.697	0.175	0.2	0.432267	2412.34	-0.0430746
	Angiogenic capillary	1.33205	0.724	1.92	0.318	1	1153.32	1.87867
	Venule	0	0	0	0	0	342.87	-0.0430746
	Vein	0	-0.433	0.871	0.235	0.430467	210.051	-0.0430746
	Large vein	0	-0.423	1.083	0.291	0.408667	143.502	-0.0430746
	EndoMT	0	-1.003	0.595	0.324	0.463933	143.646	-0.0430746
	Proliferating EndoMT	0	-0.802	0.83	0.278	0.413467	30.9803	-0.0430746
	Proliferating cell	0.936795	-0.011	1.747	0.546	0.8506	194.444	1.30843
	Proliferating Stem-to-EC	0	-0.567	1.182	0.322	0.495933	34.7212	-0.0430746
	Stem-to-EC	0	-0.252	1.43	0.456	0.6768	64.9976	-0.0430746
	Mitochondrial	0	-0.357	1.121	0.316	0.533467	124.63	-0.0430746
C(Cond, Treatment('TL'))[T.PATH]	Large artery	-0.674541	-1.234	-0.097	0.369	0.834867	152.526	-0.369148
	Artery	0	-0.899	0.034	0.319	0.531667	427.466	0.60401
	Arteriole	-1.54426	-2.003	-1.142	0.227	1	426.502	-1.62389
	Capillary	-0.896071	-1.233	-0.566	0.178	1	1541.95	-0.688747
	Angiogenic capillary	1.08854	0.62	1.51	0.246	1	1415.75	2.17444
	Venule	0	0	0	0	0	536.934	0.60401
	Vein	0	-0.485	0.509	0.123	0.234933	328.94	0.60401
	Large vein	0	-0.417	0.549	0.144	0.3204	224.725	0.60401
	EndoMT	0	-0.987	0.101	0.309	0.523667	224.949	0.60401
	Proliferating EndoMT	0	-0.593	0.616	0.18	0.317533	48.5151	0.60401
	Proliferating cell	0	-0.571	0.54	0.172	0.35	119.328	0.60401
	Proliferating Stem-to-EC	0	-0.366	0.784	0.193	0.325333	54.3734	0.60401
	Stem-to-EC	0	-0.395	0.715	0.194	0.3302	101.786	0.60401
	Mitochondrial	0	-0.711	0.286	0.192	0.409067	195.171	0.60401

## Sheet: sorted EC-TLvsFETALvsMALvsTUM
Covariate	Cell Type	Final Parameter	HDI 3%	HDI 97%	SD	Inclusion probability	Expected Sample	log2-fold change
C(Cond, Treatment('TL'))[T.FETALCNS]	Large artery	0	-1.286	0.172	0.426	0.625733	231.736	-0.0510772
	Artery	0	-0.911	0.46	0.228	0.343	313.437	-0.0510772
	Arteriole	-0.960929	-1.66	-0.406	0.4	0.934	470.911	-1.4374
	Capillary	0	-0.712	0.234	0.195	0.417	2336.94	-0.0510772
	Angiogenic capillary	1.28713	0.651	1.902	0.333	0.999267	1166.46	1.80586
	Venule	0	0	0	0	0	359.099	-0.0510772
	Vein	0	-0.403	0.982	0.295	0.474533	192.404	-0.0510772
	Large vein	0	-0.4	1.065	0.297	0.4302	136.811	-0.0510772
	EndoMT	0	-0.851	0.591	0.228	0.376467	138.462	-0.0510772
	Proliferating EndoMT	0	-0.782	0.905	0.284	0.438067	30.2834	-0.0510772
	Proliferating cell	0.930972	-0.008	1.708	0.552	0.7974	193.75	1.29203
	Proliferating Stem-to-EC	0	-0.665	1.107	0.312	0.386133	34.0421	-0.0510772
	Stem-to-EC	0	-0.212	1.497	0.455	0.599133	63.7901	-0.0510772
	Mitochondrial	0	-0.409	1.123	0.31	0.4332	130.791	-0.0510772
C(Cond, Treatment('TL'))[T.MAL]	Large artery	0	-0.127	1.325	0.429	0.638333	204.331	-0.232651
	Artery	0	-0.028	1.28	0.414	0.794267	276.37	-0.232651
	Arteriole	-0.986613	-1.629	-0.391	0.35	0.9844	404.693	-1.65603
	Capillary	0	-0.892	0.08	0.262	0.445867	2060.58	-0.232651
	Angiogenic capillary	0.860466	0.237	1.561	0.414	0.905667	671.294	1.00874
	Venule	0	0	0	0	0	316.632	-0.232651
	Vein	1.68297	1.068	2.305	0.337	1	912.975	2.19536
	Large vein	1.48827	0.792	2.081	0.349	1	534.329	1.91447
	EndoMT	0	-0.907	0.596	0.23	0.354	122.088	-0.232651
	Proliferating EndoMT	0	-0.835	0.669	0.237	0.346	26.7021	-0.232651
	Proliferating cell	0	-0.677	0.804	0.216	0.3184	67.3391	-0.232651
	Proliferating Stem-to-EC	0	-0.918	0.727	0.257	0.347333	30.0163	-0.232651
	Stem-to-EC	0	-0.789	0.778	0.233	0.322067	56.2464	-0.232651
	Mitochondrial	0	-0.189	1.318	0.416	0.5646	115.324	-0.232651
C(Cond, Treatment('TL'))[T.TUM]	Large artery	-0.964881	-1.569	-0.407	0.328	0.995	137.352	-0.805679
	Artery	-0.614782	-1.12	-0.093	0.315	0.889933	263.657	-0.300593
	Arteriole	-1.54231	-1.98	-1.081	0.236	1	409.576	-1.63873
	Capillary	-0.85959	-1.178	-0.531	0.172	1	1538.93	-0.653776
	Angiogenic capillary	1.1871	0.709	1.622	0.241	1	1641.77	2.29898
	Venule	0	0	0	0	0	558.598	0.58635
	Vein	0	-0.582	0.421	0.175	0.382733	299.295	0.58635
	Large vein	0	-0.671	0.32	0.169	0.325667	212.816	0.58635
	EndoMT	0	-0.901	0.104	0.282	0.5214	215.385	0.58635
	Proliferating EndoMT	0	-0.549	0.533	0.163	0.3236	47.1074	0.58635
	Proliferating cell	0	-0.625	0.539	0.156	0.2682	118.799	0.58635
	Proliferating Stem-to-EC	0	-0.239	0.851	0.209	0.374267	52.9543	0.58635
	Stem-to-EC	0	-0.404	0.726	0.227	0.414	99.2289	0.58635
	Mitochondrial	0	-0.883	0.149	0.275	0.4378	203.452	0.58635

## Sheet: sorted EC-individual entity TL 
Covariate	Cell Type	Final Parameter	HDI 3%	HDI 97%	SD	Inclusion probability	Expected Sample	log2-fold change
C(Cond, Treatment('TL'))[T.AVM]	Large artery	0.748144	0.278	1.61	0.471	0.858333	305.747	0.932588
	Artery	0	-0.061	1.243	0.378	0.451333	322.987	-0.146755
	Arteriole	-1.0053	-1.464	-0.293	0.384	0.956533	396.751	-1.5971
	Capillary	0	-0.675	0.077	0.314	0.647467	2155.15	-0.146755
	Angiogenic capillary	0	-0.043	1.216	0.398	0.516733	367.46	-0.146755
	Venule	0	0	0	0	0	398.064	-0.146755
	Vein	1.71565	1.054	2.259	0.312	1	882.064	2.32841
	Large vein	1.33097	0.777	1.931	0.287	1	494.519	1.77343
	EndoMT	0	-0.649	0.596	0.155	0.2226	130.401	-0.146755
	Proliferating EndoMT	0	-0.932	0.687	0.254	0.344133	30.4356	-0.146755
	Proliferating cell	0	-0.66	0.653	0.18	0.2672	79.2505	-0.146755
	Proliferating Stem-to-EC	0	-0.741	0.463	0.228	0.577867	38.6913	-0.146755
	Stem-to-EC	0	-0.627	0.739	0.171	0.2296	54.5771	-0.146755
	Mitochondrial	0	-0.262	1.15	0.277	0.308133	142.824	-0.146755
C(Cond, Treatment('TL'))[T.FETALCNS]	Large artery	0	-0.883	0.595	0.216	0.248867	156.413	-0.0343912
	Artery	0	-0.733	0.331	0.195	0.5716	349.149	-0.0343912
	Arteriole	-0.759925	-1.308	-0.198	0.304	0.962267	548.163	-1.13073
	Capillary	0	-0.544	0.281	0.111	0.2414	2329.71	-0.0343912
	Angiogenic capillary	0.997998	0.52	1.604	0.295	0.9856	1077.6	1.40542
	Venule	0	0	0	0	0	430.307	-0.0343912
	Vein	0	-0.503	0.962	0.287	0.704333	171.485	-0.0343912
	Large vein	0	-0.573	0.76	0.185	0.247267	141.245	-0.0343912
	EndoMT	0	-0.96	0.382	0.203	0.239333	140.963	-0.0343912
	Proliferating EndoMT	0	-0.635	0.707	0.234	0.6016	32.9008	-0.0343912
	Proliferating cell	0.660058	-0.02	1.422	0.433	0.826067	165.762	0.91787
	Proliferating Stem-to-EC	0	-0.595	0.762	0.234	0.581933	41.8252	-0.0343912
	Stem-to-EC	0	-0.142	1.152	0.35	0.763333	58.9977	-0.0343912
	Mitochondrial	0	-0.489	0.98	0.213	0.267667	154.393	-0.0343912
C(Cond, Treatment('TL'))[T.GBM]	Large artery	0	-1.081	0.055	0.392	0.769133	272.45	0.766243
	Artery	-0.89566	-1.546	-0.366	0.305	0.9846	248.339	-0.525921
	Arteriole	-1.64315	-2.11	-0.888	0.354	1	394.771	-1.60432
	Capillary	-0.966434	-1.428	-0.519	0.229	1	1543.83	-0.628026
	Angiogenic capillary	0.583507	0.223	1.158	0.334	0.909867	1240.12	1.60807
	Venule	0	0	0	0	0	749.537	0.766243
	Vein	0	-1.201	0.167	0.343	0.4156	298.705	0.766243
	Large vein	0	-1.053	0.106	0.318	0.675267	246.031	0.766243
	EndoMT	0	-1.123	0.003	0.323	0.760067	245.539	0.766243
	Proliferating EndoMT	0	-0.613	0.607	0.168	0.272533	57.3089	0.766243
	Proliferating cell	0	-0.488	0.365	0.181	0.533067	149.225	0.766243
	Proliferating Stem-to-EC	0	-0.451	0.831	0.186	0.251667	72.8539	0.766243
	Stem-to-EC	0	-0.174	1.109	0.296	0.366067	102.766	0.766243
	Mitochondrial	-0.415818	-1.182	0.017	0.404	0.808467	177.441	0.166345
C(Cond, Treatment('TL'))[T.LGG]	Large artery	0	-0.977	0.105	0.29	0.6588	143.293	-0.160778
	Artery	0	-0.653	0.181	0.281	0.637733	319.863	-0.160778
	Arteriole	0	-0.78	0.046	0.237	0.792733	1073.73	-0.160778
	Capillary	0	-0.09	0.457	0.123	0.579667	2134.3	-0.160778
	Angiogenic capillary	0.986	0.346	1.344	0.286	0.997467	975.445	1.26172
	Venule	0	0	0	0	0	394.214	-0.160778
	Vein	0	-0.968	0.249	0.285	0.366	157.102	-0.160778
	Large vein	0	-0.902	0.285	0.209	0.282133	129.398	-0.160778
	EndoMT	0	-0.646	0.401	0.162	0.297467	129.14	-0.160778
	Proliferating EndoMT	0	-0.53	0.638	0.226	0.663067	30.1412	-0.160778
	Proliferating cell	0	-1.146	0.235	0.335	0.438933	78.4839	-0.160778
	Proliferating Stem-to-EC	0	-0.696	0.495	0.162	0.2634	38.317	-0.160778
	Stem-to-EC	0	-0.528	0.395	0.253	0.6212	54.0491	-0.160778
	Mitochondrial	0	-0.68	0.558	0.164	0.239667	141.443	-0.160778
C(Cond, Treatment('TL'))[T.MEN]	Large artery	0	-0.525	0.431	0.169	0.538467	128.019	-0.323391
	Artery	0	-0.223	0.942	0.233	0.2958	285.768	-0.323391
	Arteriole	-1.29266	-1.685	-0.507	0.413	0.9908	263.358	-2.18831
	Capillary	0	-0.802	-0.002	0.348	0.691533	1906.79	-0.323391
	Angiogenic capillary	1.72077	1.202	2.18	0.26	1	1817	2.15915
	Venule	0	0	0	0	0	352.193	-0.323391
	Vein	1.28801	0.662	1.784	0.35	0.9838	508.869	1.53482
	Large vein	0	-0.139	0.934	0.346	0.601667	115.605	-0.323391
	EndoMT	0	-0.372	1.02	0.251	0.278667	115.374	-0.323391
	Proliferating EndoMT	0	-0.845	0.685	0.195	0.2486	26.9283	-0.323391
	Proliferating cell	0	-0.55	0.887	0.193	0.230533	70.118	-0.323391
	Proliferating Stem-to-EC	0	-0.708	0.499	0.208	0.5678	34.2326	-0.323391
	Stem-to-EC	0	-0.823	0.667	0.204	0.267933	48.2878	-0.323391
	Mitochondrial	0	-0.515	0.78	0.148	0.179867	126.366	-0.323391
C(Cond, Treatment('TL'))[T.MET]	Large artery	0	-1.145	0.128	0.429	0.621533	129.633	-0.305317
	Artery	0	-0.812	0.268	0.305	0.598933	289.37	-0.305317
	Arteriole	-1.39799	-2.062	-0.751	0.325	1	240.018	-2.32219
	Capillary	-0.610638	-1.085	-0.235	0.272	0.917667	1048.45	-1.18628
	Angiogenic capillary	2.08771	1.474	2.459	0.315	1	2655.59	2.70662
	Venule	0	0	0	0	0	356.633	-0.305317
	Vein	0.928766	0.242	1.49	0.393	0.912333	359.773	1.03461
	Large vein	0	-0.034	1.106	0.303	0.6716	117.062	-0.305317
	EndoMT	0	-0.76	0.349	0.193	0.5232	116.829	-0.305317
	Proliferating EndoMT	0	-0.286	0.791	0.22	0.5322	27.2678	-0.305317
	Proliferating cell	0	-0.354	1.216	0.285	0.281133	71.0019	-0.305317
	Proliferating Stem-to-EC	0	-0.176	1.523	0.453	0.395267	34.6642	-0.305317
	Stem-to-EC	1.52492	0.649	1.991	0.508	0.980867	224.668	1.89468
	Mitochondrial	0	-0.586	0.921	0.186	0.2284	127.959	-0.305317

## Sheet: unsorted-TLvsFETAvsPATH
Covariate	Cell Type	Final Parameter	HDI 3%	HDI 97%	SD	Inclusion probability	Expected Sample	log2-fold change
C(Cond, Treatment('adult control'))[T.fetal]	T-cells	-1.30242	-2.177	-0.389	0.495	0.985533	77.6852	-2.50916
	Neutrophils	0	-0.888	0.837	0.252	0.344133	72.8268	-0.630168
	Stem cells	1.33069	0.482	2.25	0.568	0.9244	404.956	1.28962
	Tumor cells	0	-0.99	0.813	0.274	0.342	75.5719	-0.630168
	Smooth muscle cells	0	-1.865	0.157	0.609	0.5832	202.772	-0.630168
	Oligodendrocytes	0	-0.554	0.906	0.228	0.293533	230.462	-0.630168
	Microglia and Macrophages	-1.54686	-2.389	-0.682	0.457	0.9996	433.645	-2.86181
	Endothelial cells	0	-1.171	0.494	0.289	0.343133	356.767	-0.630168
	Fibroblasts	0	-0.322	1.331	0.288	0.326133	174.179	-0.630168
	Pericytes	0	0	0	0	0	264.829	-0.630168
	B-cells	0	-0.627	0.952	0.234	0.319067	66.6919	-0.630168
	NK cells	0	-0.688	0.937	0.244	0.317067	64.6562	-0.630168
	Erythroid cells	0	-0.494	1.178	0.312	0.3632	69.6223	-0.630168
	Mast cells	0	-0.585	1.002	0.231	0.321133	62.121	-0.630168
	Astrocytes	0	-1.134	1.019	0.29	0.287733	189.064	-0.630168
	Neuron progenitor	0	-0.769	0.786	0.182	0.226267	71.2421	-0.630168
	Neurons	3.74507	2.872	4.553	0.455	1	4032.57	4.77283
C(Cond, Treatment('adult control'))[T.pathology]	T-cells	0	-0.299	1.109	0.32	0.498333	584.593	0.402558
	Neutrophils	0	-0.28	0.98	0.302	0.506533	148.995	0.402558
	Stem cells	0	-0.799	0.587	0.241	0.412667	218.966	0.402558
	Tumor cells	0.928623	0.18	1.626	0.449	0.9168	391.325	1.74228
	Smooth muscle cells	0	-1.423	0.259	0.477	0.610267	414.849	0.402558
	Oligodendrocytes	0	-0.763	0.408	0.21	0.369467	471.498	0.402558
	Microglia and Macrophages	-0.699818	-1.311	-0.085	0.368	0.907467	2069.57	-0.607066
	Endothelial cells	0	-0.921	0.276	0.255	0.457467	729.906	0.402558
	Fibroblasts	0	-1.002	0.286	0.313	0.571867	356.351	0.402558
	Pericytes	0	0	0	0	0	541.81	0.402558
	B-cells	0	-0.346	0.816	0.203	0.361333	136.444	0.402558
	NK cells	0	-0.57	0.608	0.181	0.354067	132.279	0.402558
	Erythroid cells	0	-0.614	0.607	0.192	0.383	142.439	0.402558
	Mast cells	0	-0.505	0.696	0.19	0.3676	127.092	0.402558
	Astrocytes	-1.10989	-1.96	-0.34	0.473	0.952733	127.488	-1.19868
	Neuron progenitor	0	-0.833	0.39	0.247	0.437467	145.753	0.402558
	Neurons	-0.569704	-1.393	0.182	0.443	0.648933	110.301	-0.419352
switch_results.set_fdr(est_fdr=0.1)

## Sheet: unsorted-TLvsFETALvsMALvsTUM
Covariate	Cell Type	Final Parameter	HDI 3%	HDI 97%	SD	Inclusion probability	Expected Sample	log2-fold change
C(Cond, Treatment('adult control'))[T.MAL]	T-cells	1.51636	0.595	2.577	0.62	0.940133	967.37	1.22373
	Neutrophils	0	-0.487	1.701	0.535	0.5286	53.0495	-0.963908
	Stem cells	0	-1.606	0.519	0.442	0.4608	72.4014	-0.963908
	Tumor cells	0	-1.298	0.809	0.325	0.350467	49.0198	-0.963908
	Smooth muscle cells	2.36096	1.261	3.674	0.658	0.997667	2191.16	2.44224
	Oligodendrocytes	1.47169	0.51	2.447	0.671	0.8984	726.263	1.15929
	Microglia and Macrophages	0	-0.795	0.881	0.249	0.331333	1715.1	-0.963908
	Endothelial cells	0	-0.324	1.422	0.451	0.49	278.168	-0.963908
	Fibroblasts	0	-0.503	1.489	0.443	0.503067	136.76	-0.963908
	Pericytes	0	0	0	0	0	197.004	-0.963908
	B-cells	0	-0.077	2.308	0.787	0.628933	46.7225	-0.963908
	NK cells	1.28364	-0.022	2.42	0.775	0.826133	159.792	0.888
	Erythroid cells	0	-1.079	0.935	0.296	0.3268	48.1935	-0.963908
	Mast cells	0	-1.181	0.944	0.343	0.399	43.3898	-0.963908
	Astrocytes	-0.939017	-2.083	0.149	0.674	0.689067	49.1171	-2.31862
	Neuron progenitor	0	-1.116	0.94	0.353	0.4042	48.9219	-0.963908
	Neurons	0	-1.916	0.524	0.51	0.489	67.2371	-0.963908
C(Cond, Treatment('adult control'))[T.TUM]	T-cells	0	-0.602	0.888	0.25	0.376	593.599	0.519152
	Neutrophils	0	-0.351	0.861	0.241	0.395933	148.295	0.519152
	Stem cells	0	-0.507	0.799	0.214	0.346667	202.392	0.519152
	Tumor cells	1.48738	0.8	2.187	0.366	1	606.429	2.66499
	Smooth muscle cells	-1.09447	-1.875	0.029	0.59	0.892533	193.395	-1.05983
	Oligodendrocytes	0	-1.116	0.142	0.319	0.498467	466.009	0.519152
	Microglia and Macrophages	-0.809126	-1.386	-0.265	0.313	0.976933	2134.69	-0.648169
	Endothelial cells	0	-1.167	0.148	0.346	0.478867	777.594	0.519152
	Fibroblasts	-0.542101	-1.181	0.092	0.39	0.672467	222.317	-0.262934
	Pericytes	0	0	0	0	0	550.708	0.519152
	B-cells	0	-0.683	0.583	0.208	0.411867	130.609	0.519152
	NK cells	0	-0.777	0.6	0.201	0.306	123.743	0.519152
	Erythroid cells	0	-0.524	0.695	0.176	0.313467	134.721	0.519152
	Mast cells	0	-0.504	0.704	0.185	0.357267	121.292	0.519152
	Astrocytes	-1.0808	-1.903	-0.34	0.446	0.969667	119.152	-1.04011
	Neuron progenitor	0	-0.855	0.389	0.251	0.441667	136.757	0.519152
	Neurons	0	-1.397	0.151	0.453	0.671	187.955	0.519152
C(Cond, Treatment('adult control'))[T.fetal]	T-cells	-1.39869	-2.28	-0.572	0.479	0.985267	74.7841	-2.46953
	Neutrophils	0	-0.875	0.66	0.206	0.2446	75.6633	-0.451654
	Stem cells	1.35736	0.541	2.173	0.487	0.9718	401.278	1.5066
	Tumor cells	0	-0.84	0.865	0.234	0.265267	69.9159	-0.451654
	Smooth muscle cells	-1.24143	-2.137	0.014	0.721	0.772733	85.1886	-2.24265
	Oligodendrocytes	0	-0.524	0.978	0.237	0.325867	237.767	-0.451654
	Microglia and Macrophages	-1.70737	-2.5	-0.944	0.412	1	443.6	-2.91487
	Endothelial cells	0	-1.306	0.479	0.354	0.353333	396.745	-0.451654
	Fibroblasts	0	-0.535	1.106	0.236	0.261667	195.057	-0.451654
	Pericytes	0	0	0	0	0	280.983	-0.451654
	B-cells	0	-0.621	0.955	0.224	0.308267	66.6392	-0.451654
	NK cells	0	-0.78	0.984	0.273	0.346067	63.1361	-0.451654
	Erythroid cells	0	-0.402	1.207	0.301	0.330067	68.7374	-0.451654
	Mast cells	0	-0.489	0.993	0.233	0.321	61.8859	-0.451654
	Astrocytes	0	-0.957	1.072	0.306	0.352933	179.162	-0.451654
	Neuron progenitor	0	-0.677	0.823	0.243	0.355333	69.7762	-0.451654
	Neurons	3.7504	2.9	4.515	0.434	1	4079.34	4.95903
switch_results.set_fdr(est_fdr=0.1)

## Sheet: unsorted-individual entityTL 
Covariate	Cell Type	Final Parameter	HDI 3%	HDI 97%	SD	Inclusion probability	Expected Sample	log2-fold change
C(Cond, Treatment('TL'))[T.AVM]	T-cells	1.40015	0.386	2.404	0.73	0.804333	993.541	1.05256
	Neutrophils	0	-0.446	1.714	0.542	0.569667	53.4701	-0.967435
	Stem cells	0	-1.769	0.557	0.449	0.374533	76.0296	-0.967435
	Tumor cells	0	-1.14	0.825	0.276	0.255067	55.5966	-0.967435
	Smooth muscle cells	2.49987	1.49	3.518	0.543	0.999867	2128.11	2.63911
	Oligodendrocytes	1.33516	0.268	2.456	0.729	0.8076	716.431	0.958794
	Microglia and Macrophages	0	-0.605	0.992	0.265	0.334133	1623.15	-0.967435
	Endothelial cells	0	-0.454	1.329	0.353	0.377667	318.659	-0.967435
	Fibroblasts	0	-0.643	1.259	0.372	0.4406	154.335	-0.967435
	Pericytes	0	0	0	0	0	243.501	-0.967435
	B-cells	0	-0.415	2.358	0.782	0.669933	49.3591	-0.967435
	NK cells	1.26321	-0.022	2.38	0.785	0.729667	162.768	0.854985
	Erythroid cells	0	-1.119	0.887	0.332	0.400333	49.2113	-0.967435
	Mast cells	0	-0.921	0.94	0.296	0.3808	46.6243	-0.967435
	Astrocytes	0	-1.51	0.571	0.402	0.4224	69.8341	-0.967435
	Neuron progenitor	0	-1.233	0.693	0.304	0.333067	52.0978	-0.967435
	Neurons	0	-1.137	0.747	0.314	0.363	56.9471	-0.967435
C(Cond, Treatment('TL'))[T.FETALCNS]	T-cells	-1.4949	-2.36	-0.666	0.452	1	73.237	-2.70938
	Neutrophils	0	-0.96	0.633	0.214	0.2814	71.2787	-0.552697
	Stem cells	1.37119	0.505	2.273	0.557	0.943133	399.329	1.42551
	Tumor cells	0	-0.885	0.691	0.187	0.2134	74.1135	-0.552697
	Smooth muscle cells	-0.945362	-1.834	0.031	0.585	0.829467	90.4896	-1.91657
	Oligodendrocytes	0	-0.671	0.967	0.279	0.399067	251.287	-0.552697
	Microglia and Macrophages	-1.60728	-2.295	-0.967	0.358	1	433.684	-2.87151
	Endothelial cells	0	-1.186	0.155	0.28	0.287933	424.791	-0.552697
	Fibroblasts	0	-0.705	0.806	0.212	0.298333	205.737	-0.552697
	Pericytes	0	0	0	0	0	324.601	-0.552697
	B-cells	0	-0.847	0.813	0.234	0.3234	65.7985	-0.552697
	NK cells	0	-0.607	0.871	0.246	0.367533	61.3501	-0.552697
	Erythroid cells	0	-0.305	1.309	0.329	0.391733	65.6014	-0.552697
	Mast cells	0	-0.637	0.856	0.146	0.135	62.1529	-0.552697
	Astrocytes	0	-0.183	1.444	0.445	0.520533	93.0929	-0.552697
	Neuron progenitor	0	-0.788	0.748	0.206	0.274333	69.4493	-0.552697
	Neurons	3.98515	3.4	4.559	0.312	1	4083.67	5.19666
C(Cond, Treatment('TL'))[T.GBM]	T-cells	0.8682	-0.009	1.592	0.508	0.831867	676.398	0.49785
	Neutrophils	1.24133	0.344	2.201	0.58	0.911067	214.415	1.03616
	Stem cells	1.2765	0.361	2.148	0.492	0.988867	315.791	1.0869
	Tumor cells	3.47544	2.806	4.11	0.349	1	2081.86	4.2593
	Smooth muscle cells	0	-0.659	1.502	0.414	0.459333	202.468	-0.754698
	Oligodendrocytes	0	-0.064	1.48	0.475	0.664133	218.455	-0.754698
	Microglia and Macrophages	0	-0.946	0.153	0.239	0.314933	1881.04	-0.754698
	Endothelial cells	0	-0.9	0.606	0.218	0.3176	369.289	-0.754698
	Fibroblasts	0	-1.212	0.468	0.287	0.3224	178.856	-0.754698
	Pericytes	0	0	0	0	0	282.19	-0.754698
	B-cells	0	-0.856	0.757	0.245	0.333267	57.2015	-0.754698
	NK cells	0	-1.123	0.718	0.292	0.3922	53.3343	-0.754698
	Erythroid cells	0	-0.149	1.608	0.492	0.523467	57.0302	-0.754698
	Mast cells	0	-1.097	0.734	0.273	0.3182	54.0322	-0.754698
	Astrocytes	0	-1.334	0.38	0.323	0.3094	80.9297	-0.754698
	Neuron progenitor	0	-1.193	0.546	0.276	0.329067	60.3753	-0.754698
	Neurons	0	-1.134	0.535	0.321	0.434867	65.9951	-0.754698
C(Cond, Treatment('TL'))[T.LGG]	T-cells	0	-0.676	0.263	0.191	0.5238	478.999	0
	Neutrophils	0	-0.303	0.771	0.238	0.646933	104.553	0
	Stem cells	0	-0.383	0.915	0.265	0.493733	148.665	0
	Tumor cells	0	-0.629	0.341	0.167	0.429733	108.711	0
	Smooth muscle cells	0	-0.732	0.337	0.22	0.5184	341.62	0
	Oligodendrocytes	0	-0.61	0.524	0.224	0.6312	368.595	0
	Microglia and Macrophages	0	-0.182	0.742	0.226	0.535267	3173.84	0
	Endothelial cells	0	-0.355	0.5	0.157	0.536333	623.094	0
	Fibroblasts	0	-0.357	0.469	0.146	0.492133	301.78	0
	Pericytes	0	0	0	0	0	476.133	0
	B-cells	0	-0.487	0.368	0.161	0.496267	96.5149	0
	NK cells	0	-0.44	0.403	0.162	0.568067	89.9899	0
	Erythroid cells	0	-0.532	0.46	0.171	0.5044	96.2258	0
	Mast cells	0	-0.236	0.492	0.132	0.4482	91.1674	0
	Astrocytes	0	-0.828	0.293	0.25	0.5884	136.551	0
	Neuron progenitor	0	-0.477	0.359	0.153	0.533667	101.87	0
	Neurons	0	-0.517	0.438	0.187	0.5758	111.352	0
C(Cond, Treatment('TL'))[T.MEN]	T-cells	0	-0.607	1.329	0.304	0.319933	250.249	-0.936656
	Neutrophils	0	-1.394	0.733	0.297	0.256333	54.6231	-0.936656
	Stem cells	0	-1.794	0.378	0.52	0.4248	77.6691	-0.936656
	Tumor cells	4.14405	3.409	4.835	0.386	1	3581.4	5.04195
	Smooth muscle cells	-1.47989	-2.734	-0.175	0.795	0.8734	40.6323	-3.07169
	Oligodendrocytes	0	-2.13	0.07	0.668	0.593267	192.569	-0.936656
	Microglia and Macrophages	0	-1.299	0.26	0.33	0.3384	1658.15	-0.936656
	Endothelial cells	0	-0.954	0.739	0.233	0.2844	325.531	-0.936656
	Fibroblasts	-1.32255	-2.572	-0.238	0.753	0.8302	42.0101	-2.84469
	Pericytes	0	0	0	0	0	248.752	-0.936656
	B-cells	0	-1.254	0.767	0.287	0.271267	50.4235	-0.936656
	NK cells	0	-1.25	0.858	0.331	0.357667	47.0145	-0.936656
	Erythroid cells	0	-1.301	0.844	0.32	0.3126	50.2724	-0.936656
	Mast cells	0	-0.86	1.497	0.444	0.432533	47.6297	-0.936656
	Astrocytes	0	-1.822	0.41	0.471	0.380333	71.34	-0.936656
	Neuron progenitor	0	-1.328	0.616	0.287	0.271333	53.2212	-0.936656
	Neurons	0	-1.447	0.558	0.363	0.333733	58.1751	-0.936656
C(Cond, Treatment('TL'))[T.MET]	T-cells	0.951754	-0.036	1.842	0.614	0.723	869.012	0.859355
	Neutrophils	0	-1.138	0.864	0.35	0.4358	73.2299	-0.513736
	Stem cells	0	-1.484	0.614	0.37	0.3454	104.126	-0.513736
	Tumor cells	3.14181	2.278	3.994	0.462	1	1762.36	4.01894
	Smooth muscle cells	-1.20586	-2.268	0.041	0.724	0.827733	71.6467	-2.25342
	Oligodendrocytes	0	-1.622	0.466	0.467	0.449867	258.166	-0.513736
	Microglia and Macrophages	0	-0.881	0.436	0.194	0.258067	2222.98	-0.513736
	Endothelial cells	0	-1.196	0.593	0.322	0.348333	436.419	-0.513736
	Fibroblasts	0	-0.689	1.072	0.284	0.337	211.369	-0.513736
	Pericytes	0	0	0	0	0	333.487	-0.513736
	B-cells	0	-0.293	1.868	0.581	0.546667	67.5997	-0.513736
	NK cells	0	-1.049	0.997	0.292	0.334667	63.0295	-0.513736
	Erythroid cells	0	-1.191	1.115	0.299	0.2724	67.3972	-0.513736
	Mast cells	0	-1.255	1.026	0.344	0.362933	63.8543	-0.513736
	Astrocytes	0	-1.403	0.914	0.373	0.345133	95.6412	-0.513736
	Neuron progenitor	0	-1.247	0.912	0.345	0.374933	71.3504	-0.513736
	Neurons	0	-1.089	0.829	0.281	0.305467	77.9918	-0.513736
switch_results.set_fdr(est_fdr=0.1)

## Sheet: TL ECs Males vs females
Covariate	Cell Type	Final Parameter	HDI 3%	HDI 97%	SD	Inclusion probability	Expected Sample	log2-fold change
C(Cond, Treatment('M'))[T.F]	Angiogenic capillary	0	-0.447	0.52	0.158	0.4462	369.223	0
	Arteriole	0	-0.32	0.277	0.097	0.4008	1997	0
	Artery	0	-0.348	0.566	0.162	0.500467	464.704	0
	Capillary	0	-0.463	0.145	0.12	0.4518	3794.85	0
	EndoMT	0	-0.652	0.349	0.178	0.4812	259.408	0
	Large artery	0	-0.195	1.137	0.358	0.649333	320.666	0
	Large vein	0	-0.551	0.492	0.191	0.526	169.593	0
	Mitochondrial	0	-0.478	0.556	0.171	0.453267	170.273	0
	Proliferating cell	0	-0.49	0.573	0.192	0.5038	81.8101	0
	Stem-to-EC	0	-0.586	0.486	0.195	0.486533	53.8069	0
	Vein	0	0	0	0	0	237.793	0
	Venule	0	-0.503	0.397	0.158	0.4466	539.37	0

## Sheet: AVM ECs Males vs females
Covariate	Cell Type	Final Parameter	HDI 3%	HDI 97%	SD	Inclusion probability	Expected Sample	log2-fold change
C(Cond, Treatment('M'))[T.F]	Angiogenic capillary	0	-0.394	0.3	0.107	0.367	448.825	0
	Arteriole	0	-0.197	0.595	0.196	0.510467	225.12	0
	Artery	0	-0.838	0.035	0.278	0.7744	396.087	0
	Capillary	0	-0.09	0.437	0.136	0.5434	1058.53	0
	EndoMT	0	-0.463	0.543	0.183	0.4776	52.4381	0
	Large artery	0	-0.739	0.13	0.226	0.617933	238.802	0
	Large vein	0	-0.132	0.577	0.189	0.577333	353.765	0
	Mitochondrial	0	-0.563	0.424	0.185	0.4954	112.015	0
	Proliferating cell	0	0	0	0	0	22.212	0
	Stem-to-EC	0	-0.48	0.853	0.272	0.506533	13.4051	0
	Vein	0	-0.491	0.109	0.137	0.491	673.598	0
	Venule	0	-0.213	0.473	0.133	0.4128	466.208	0

## Sheet: GBM ECs Males vs females
Covariate	Cell Type	Final Parameter	HDI 3%	HDI 97%	SD	Inclusion probability	Expected Sample	log2-fold change
C(Cond, Treatment('M'))[T.F]	Angiogenic capillary	0	-0.44	0.567	0.166	0.446867	1678.16	0
	Arteriole	0	-1.103	0.314	0.333	0.581933	499.923	0
	Artery	0	-0.792	0.451	0.243	0.5272	284.136	0
	Capillary	0	-0.606	0.391	0.181	0.470333	1597.91	0
	EndoMT	0	-0.557	0.688	0.215	0.480667	197.246	0
	Large artery	0	-0.849	0.445	0.248	0.5124	210.283	0
	Large vein	0	-0.959	0.375	0.271	0.5222	236.147	0
	Mitochondrial	0	-0.482	0.918	0.278	0.5364	174.418	0
	Proliferating EndoMT	0	-0.581	0.749	0.231	0.493733	87.2218	0
	Proliferating Stem-to-EC	0	-0.516	0.746	0.234	0.5184	115.06	0
	Proliferating cell	0	0	0	0	0	199.827	0
	Stem-to-EC	0	-0.338	1.092	0.308	0.568867	237.093	0
	Vein	0	-0.713	0.509	0.24	0.516067	296.028	0
	Venule	0	-0.788	0.429	0.231	0.493333	437.228	0

## Sheet: MET ECs Males vs females
Covariate	Cell Type	Final Parameter	HDI 3%	HDI 97%	SD	Inclusion probability	Expected Sample	log2-fold change
C(Cond, Treatment('M'))[T.F]	Angiogenic capillary	0	-0.204	0.465	0.132	0.472733	2137.99	0
	Arteriole	0	-0.81	0.353	0.247	0.538267	163.469	0
	Artery	0	0	0	0	0	157.059	0
	Capillary	0	-0.39	0.323	0.124	0.463533	861.454	0
	EndoMT	0	-0.603	0.536	0.202	0.487467	77.2172	0
	Large artery	0	-0.798	0.495	0.243	0.514867	55.8473	0
	Large vein	0	-0.434	0.632	0.208	0.520467	166.604	0
	Mitochondrial	0	-0.531	0.522	0.197	0.509	104.86	0
	Proliferating EndoMT	0	-0.763	0.564	0.242	0.538133	19.4456	0
	Proliferating Stem-to-EC	0	-0.416	1.048	0.322	0.566067	44.6396	0
	Proliferating cell	0	-0.299	0.949	0.283	0.5684	82.816	0
	Stem-to-EC	0	-0.337	0.934	0.281	0.5616	165.939	0
	Vein	0	-0.471	0.42	0.153	0.4636	328.528	0
	Venule	0	-0.536	0.37	0.158	0.488533	426.931	0

[truncated: 7 more sheets: MEN ECs Males vs females, LGG ECs Males vs females, Lung MET LAC vs SCLC, GBM-MGMT methylated vs non, TL ECs 15yrs old vs other TLs, TL ECs 69yrs old vs other TLs, FETAL CNS ages comparison]
