# Supplementary material for: Single-cell atlas of the human brain vasculature across development, adulthood and disease
Source: Nature. 2024 Jul 10;632(8025):603–13. doi: 10.1038/s41586-024-07493-y (PMC11324530; doi:10.1038/s41586-024-07493-y)
Supplement: Supplementary file 6 — Supplementary Tables 1–27 and the legends for the Supplementary Tables. [file 41586_2024_7493_MOESM6_ESM.zip › Supplementary Table 13.xlsx]

## Sheet: no regression
no regression
formula="C(PATH, Treatment('TL'))",
Covariate	Cell Type	Effect	Median	HDI 3%	HDI 97%	SD	Expected Sample	log2-fold change
C(PATH, Treatment('TL'))[T.AVM]	Largevein	0.798	0.798	-0.071	1.574	0.512	393.096	0.981592
	Vein	1.234	1.234	0.259	1.993	0.437	819.794	1.61061
	Venule	0	0	0	0	0	420.335	-0.169679
	Largeartery	0	0.097	-0.226	0.762	0.263	210.83	-0.169679
	Arteriole	-0.214	-0.218	-0.923	0.182	0.314	623.939	-0.478416
	Artery	0	0.063	-0.24	0.576	0.212	376.928	-0.169679
	Mitochondrial	0	0.052	-0.279	0.534	0.208	148.57	-0.169679
	Angiogeniccapillary	0	0.05	-0.229	0.518	0.192	541.343	-0.169679
	Capillary	0	-0.027	-0.394	0.276	0.17	1904.65	-0.169679
	ProliferatingEndoMT	0	-0.004	-0.394	0.377	0.195	37.866	-0.169679
	EndoMT	0	-0.009	-0.405	0.341	0.185	157.127	-0.169679
	ProliferatingStem-to-EC	0	-0.008	-0.422	0.355	0.193	40.7743	-0.169679
	Stem-to-EC	0	-0.009	-0.411	0.346	0.192	77.0191	-0.169679
	Proliferatingcell	0	0	-0.283	0.297	0.141	90.9267	-0.169679
C(PATH, Treatment('TL'))[T.FETALCNS]	Largevein	0	0	-0.397	0.373	0.206	199.072	0
	Vein	0	0.003	-0.385	0.409	0.211	268.45	0
	Venule	0	0	0	0	0	472.797	0
	Largeartery	0	0	-0.612	0.571	0.304	237.144	0
	Arteriole	0	-0.004	-0.56	0.554	0.285	869.28	0
	Artery	0	-0.01	-0.63	0.534	0.297	423.971	0
	Mitochondrial	0	0.004	-0.569	0.559	0.288	167.112	0
	Angiogeniccapillary	0	0.002	-0.596	0.573	0.299	608.907	0
	Capillary	0	-0.003	-0.625	0.58	0.303	2142.36	0
	ProliferatingEndoMT	0	0.003	-0.629	0.6	0.31	42.592	0
	EndoMT	0	-0.004	-0.594	0.544	0.294	176.737	0
	ProliferatingStem-to-EC	0	-0.001	-0.591	0.578	0.299	45.8633	0
	Stem-to-EC	0	-0.003	-0.561	0.609	0.293	86.6317	0
	Proliferatingcell	0	0.001	-0.43	0.402	0.209	102.275	0
C(PATH, Treatment('TL'))[T.GBM]	Largevein	0	-0.025	-0.49	0.182	0.183	247.012	0.31129
	Vein	0	-0.053	-0.581	0.14	0.208	333.097	0.31129
	Venule	0	0	0	0	0	586.654	0.31129
	Largeartery	-0.788	-0.775	-1.364	-0.201	0.309	133.812	-0.825554
	Arteriole	-0.788	-0.882	-1.499	-0.319	0.313	490.505	-0.825554
	Artery	-0.788	-0.825	-1.399	-0.264	0.3	239.232	-0.825554
	Mitochondrial	0	-0.168	-0.746	0.173	0.257	207.356	0.31129
	Angiogeniccapillary	0.577	0.453	-0.098	1.003	0.306	1345.38	1.14372
	Capillary	-0.449	-0.592	-1.09	-0.074	0.272	1696.69	-0.33648
	ProliferatingEndoMT	0	-0.017	-0.438	0.305	0.186	52.8488	0.31129
	EndoMT	0	-0.097	-0.602	0.197	0.217	219.299	0.31129
	ProliferatingStem-to-EC	0	0.088	-0.241	0.609	0.224	56.908	0.31129
	Stem-to-EC	0	0.121	-0.224	0.675	0.24	107.494	0.31129
	Proliferatingcell	0	0.004	-0.243	0.319	0.14	126.905	0.31129
C(PATH, Treatment('TL'))[T.LGG]	Largevein	0	-0.015	-0.421	0.222	0.166	176.453	-0.174007
	Vein	0	-0.051	-0.601	0.17	0.218	237.948	-0.174007
	Venule	0	0	0	0	0	419.076	-0.174007
	Largeartery	0	-0.207	-0.821	0.178	0.289	210.199	-0.174007
	Arteriole	0	-0.04	-0.489	0.318	0.204	770.511	-0.174007
	Artery	0	-0.095	-0.567	0.207	0.209	375.799	-0.174007
	Mitochondrial	0.158	0.141	-0.241	0.629	0.235	173.478	0.0539392
	Angiogeniccapillary	0.458	0.547	-0.027	1.085	0.305	853.251	0.486748
	Capillary	0.158	0.211	-0.108	0.615	0.202	2223.98	0.0539392
	ProliferatingEndoMT	0	0	-0.385	0.355	0.186	37.7526	-0.174007
	EndoMT	0	-0.007	-0.378	0.321	0.176	156.656	-0.174007
	ProliferatingStem-to-EC	0	-0.009	-0.416	0.314	0.184	40.6522	-0.174007
	Stem-to-EC	0	-0.024	-0.429	0.306	0.186	76.7884	-0.174007
	Proliferatingcell	0	-0.025	-0.469	0.209	0.184	90.6543	-0.174007
C(PATH, Treatment('TL'))[T.MEN]	Largevein	0	0.015	-0.212	0.476	0.178	154.829	-0.362615
	Vein	0.637	0.637	-0.074	1.427	0.474	394.777	0.556382
	Venule	0	0	0	0	0	367.719	-0.362615
	Largeartery	0	-0.086	-0.619	0.228	0.23	184.439	-0.362615
	Arteriole	-0.257	-0.414	-1.114	0.077	0.345	522.863	-0.733387
	Artery	0	-0.031	-0.536	0.382	0.23	329.745	-0.362615
	Mitochondrial	0	0.028	-0.288	0.457	0.186	129.972	-0.362615
	Angiogeniccapillary	1.301	1.316	0.75	1.871	0.299	1739.44	1.51433
	Capillary	0	-0.038	-0.439	0.24	0.177	1666.23	-0.362615
	ProliferatingEndoMT	0	0.019	-0.367	0.448	0.202	33.1261	-0.362615
	EndoMT	0	0.056	-0.273	0.554	0.213	137.458	-0.362615
	ProliferatingStem-to-EC	0	-0.01	-0.453	0.338	0.197	35.6704	-0.362615
	Stem-to-EC	0	-0.013	-0.402	0.353	0.192	67.3781	-0.362615
	Proliferatingcell	0	0.003	-0.263	0.362	0.152	79.5448	-0.362615
C(PATH, Treatment('TL'))[T.MET]	Largevein	0	0.021	-0.235	0.476	0.186	155.175	-0.359389
	Vein	0.099	0.099	-0.155	0.878	0.301	231.032	-0.216563
	Venule	0	0	0	0	0	368.542	-0.359389
	Largeartery	-0.443	-0.479	-1.124	0.071	0.342	118.695	-0.998503
	Arteriole	-0.593	-0.72	-1.429	-0.057	0.373	374.487	-1.21491
	Artery	-0.443	-0.441	-1.081	0.087	0.333	212.206	-0.998503
	Mitochondrial	0	0.004	-0.44	0.383	0.206	130.263	-0.359389
	Angiogeniccapillary	1.669	1.643	1.108	2.15	0.276	2518.85	2.04847
	Capillary	-0.228	-0.282	-0.814	0.125	0.268	1329.5	-0.688324
	ProliferatingEndoMT	0	0.021	-0.34	0.46	0.204	33.2002	-0.359389
	EndoMT	0	0	-0.362	0.397	0.191	137.766	-0.359389
	ProliferatingStem-to-EC	0.398	0.461	-0.144	1.301	0.428	53.2265	0.214803
	Stem-to-EC	0.398	0.63	-0.072	1.484	0.451	100.54	0.214803
	Proliferatingcell	0	0.015	-0.198	0.528	0.191	79.7228	-0.359389

## Sheet: age+sex regression
Age and sex covariates regressed
formula="C(PATH, Treatment('TL')) + age + sex"
Covariate	Cell Type	Effect	Median	HDI 3%	HDI 97%	SD	Expected Sample	log2-fold change
C(PATH, Treatment('TL'))[T.AVM]	Largevein	0.548	0.548	-0.081	1.429	0.488	337.071	0.610721
	Vein	1.103	1.103	-0.006	1.685	0.45	804.558	1.41142
	Venule	0	0	0	0	0	460.491	-0.179876
	Largeartery	0	0.084	-0.22	0.717	0.257	197.609	-0.179876
	Arteriole	0	-0.051	-0.567	0.252	0.215	666.002	-0.179876
	Artery	0	0.068	-0.216	0.532	0.2	368.077	-0.179876
	Mitochondrial	0	0.018	-0.25	0.428	0.173	162.763	-0.179876
	Angiogeniccapillary	0	-0.004	-0.308	0.269	0.145	395.952	-0.179876
	Capillary	0	-0.02	-0.309	0.227	0.137	1955.29	-0.179876
	ProliferatingEndoMT	0	-0.003	-0.307	0.334	0.159	40.8249	-0.179876
	EndoMT	0	0.003	-0.31	0.319	0.156	165.719	-0.179876
	ProliferatingStem-to-EC	0	-0.015	-0.381	0.303	0.174	47.0068	-0.179876
	Stem-to-EC	0	-0.016	-0.372	0.28	0.164	91.0394	-0.179876
	Proliferatingcell	0	0	-0.264	0.247	0.126	106.516	-0.179876
C(PATH, Treatment('TL'))[T.FETALCNS]	Largevein	0	0.004	-0.2	0.287	0.123	204.806	-0.108075
	Vein	0	0.002	-0.22	0.304	0.13	280.637	-0.108075
	Venule	0	0	0	0	0	483.989	-0.108075
	Largeartery	0	-0.044	-0.493	0.229	0.188	207.693	-0.108075
	Arteriole	0	-0.073	-0.546	0.183	0.198	699.987	-0.108075
	Artery	0	-0.047	-0.475	0.221	0.181	386.859	-0.108075
	Mitochondrial	0	0.077	-0.204	0.552	0.201	171.068	-0.108075
	Angiogeniccapillary	0.696	0.806	-0.076	1.804	0.594	834.691	0.896041
	Capillary	0	0.055	-0.196	0.484	0.177	2055.06	-0.108075
	ProliferatingEndoMT	0	-0.008	-0.367	0.323	0.175	42.9081	-0.108075
	EndoMT	0	-0.021	-0.355	0.298	0.165	174.175	-0.108075
	ProliferatingStem-to-EC	0	0.023	-0.277	0.488	0.195	49.4055	-0.108075
	Stem-to-EC	0	0.045	-0.255	0.559	0.215	95.685	-0.108075
	Proliferatingcell	0	0.034	-0.191	0.64	0.234	111.951	-0.108075
C(PATH, Treatment('TL'))[T.GBM]	Largevein	0	-0.016	-0.406	0.144	0.15	271.03	0.296123
	Vein	0	-0.034	-0.487	0.149	0.177	371.381	0.296123
	Venule	0	0	0	0	0	640.488	0.296123
	Largeartery	-0.516	-0.514	-1.02	0.052	0.298	164.06	-0.448308
	Arteriole	-0.516	-0.585	-1.085	-0.009	0.289	552.929	-0.448308
	Artery	-0.516	-0.565	-1.051	0.016	0.292	305.586	-0.448308
	Mitochondrial	0	-0.083	-0.563	0.172	0.202	226.383	0.296123
	Angiogeniccapillary	0.136	0.103	-0.218	0.616	0.222	630.952	0.492329
	Capillary	-0.303	-0.38	-0.819	0.035	0.245	2008.67	-0.141014
	ProliferatingEndoMT	0	-0.007	-0.334	0.296	0.157	56.7826	0.296123
	EndoMT	0	-0.047	-0.434	0.225	0.178	230.495	0.296123
	ProliferatingStem-to-EC	0	0.052	-0.229	0.523	0.195	65.3809	0.296123
	Stem-to-EC	0	0.083	-0.209	0.569	0.211	126.625	0.296123
	Proliferatingcell	0	0.002	-0.241	0.242	0.12	148.151	0.296123
C(PATH, Treatment('TL'))[T.LGG]	Largevein	0	-0.01	-0.32	0.189	0.134	206.107	-0.0989336
	Vein	0	-0.056	-0.577	0.122	0.207	282.421	-0.0989336
	Venule	0	0	0	0	0	487.065	-0.0989336
	Largeartery	0	-0.084	-0.589	0.181	0.212	209.013	-0.0989336
	Arteriole	0	0.002	-0.328	0.346	0.167	704.436	-0.0989336
	Artery	0	-0.041	-0.403	0.22	0.165	389.318	-0.0989336
	Mitochondrial	0.135	0.13	-0.181	0.611	0.213	197.038	0.0958303
	Angiogeniccapillary	0.135	0.285	-0.081	0.733	0.233	479.334	0.0958303
	Capillary	0.135	0.203	-0.088	0.582	0.188	2367.05	0.0958303
	ProliferatingEndoMT	0	-0.005	-0.348	0.305	0.166	43.1809	-0.0989336
	EndoMT	0	-0.007	-0.344	0.277	0.157	175.282	-0.0989336
	ProliferatingStem-to-EC	0	-0.016	-0.413	0.276	0.174	49.7195	-0.0989336
	Stem-to-EC	0	-0.034	-0.408	0.236	0.167	96.2932	-0.0989336
	Proliferatingcell	0	-0.017	-0.424	0.163	0.159	112.663	-0.0989336
C(PATH, Treatment('TL'))[T.MEN]	Largevein	0	0.006	-0.178	0.376	0.141	198.454	-0.153524
	Vein	0.386	0.386	-0.088	1.238	0.424	400.037	0.403356
	Venule	0	0	0	0	0	468.979	-0.153524
	Largeartery	0	-0.043	-0.46	0.236	0.179	201.252	-0.153524
	Arteriole	0	-0.173	-0.704	0.156	0.247	678.279	-0.153524
	Artery	0	-0.009	-0.408	0.323	0.181	374.862	-0.153524
	Mitochondrial	0	0.029	-0.235	0.41	0.163	165.763	-0.153524
	Angiogeniccapillary	0.758	0.794	0.086	1.361	0.331	860.538	0.940039
	Capillary	0	-0.01	-0.347	0.267	0.154	1991.33	-0.153524
	ProliferatingEndoMT	0	0.012	-0.317	0.359	0.168	41.5775	-0.153524
	EndoMT	0	0.036	-0.248	0.504	0.19	168.774	-0.153524
	ProliferatingStem-to-EC	0	-0.011	-0.381	0.277	0.167	47.8733	-0.153524
	Stem-to-EC	0	-0.023	-0.416	0.267	0.175	92.7176	-0.153524
	Proliferatingcell	0	0.003	-0.245	0.255	0.123	108.479	-0.153524
C(PATH, Treatment('TL'))[T.MET]	Largevein	0	0.011	-0.179	0.399	0.148	201.959	-0.128268
	Vein	0	0.049	-0.148	0.717	0.243	276.736	-0.128268
	Venule	0	0	0	0	0	477.261	-0.128268
	Largeartery	-0.251	-0.283	-0.897	0.107	0.296	159.344	-0.490385
	Arteriole	-0.251	-0.425	-1.026	0.063	0.317	537.036	-0.490385
	Artery	-0.251	-0.264	-0.904	0.119	0.29	296.802	-0.490385
	Mitochondrial	0	0.004	-0.35	0.345	0.173	168.69	-0.128268
	Angiogeniccapillary	1.214	1.193	0.615	1.769	0.312	1381.69	1.62316
	Capillary	-0.123	-0.172	-0.685	0.129	0.236	1791.96	-0.30572
	ProliferatingEndoMT	0	0.009	-0.319	0.364	0.17	42.3117	-0.128268
	EndoMT	0	0	-0.327	0.315	0.161	171.754	-0.128268
	ProliferatingStem-to-EC	0.246	0.317	-0.138	1.142	0.378	62.3064	0.226635
	Stem-to-EC	0.246	0.445	-0.118	1.238	0.409	120.671	0.226635
	Proliferatingcell	0	0.009	-0.193	0.406	0.154	110.395	-0.128268
sex[T.1]	Largevein	0	-0.004	-0.248	0.161	0.101	220.737	0
	Vein	0	-0.01	-0.245	0.151	0.1	302.467	0
	Venule	0	0	0	0	0	521.638	0
	Largeartery	0	0.008	-0.247	0.26	0.129	223.849	0
	Arteriole	0	0.087	-0.117	0.417	0.145	754.438	0
	Artery	0	-0.003	-0.268	0.226	0.125	416.953	0
	Mitochondrial	0	-0.057	-0.425	0.151	0.158	184.375	0
	Angiogeniccapillary	0	-0.025	-0.265	0.168	0.11	448.529	0
	Capillary	0	-0.006	-0.203	0.175	0.096	2214.92	0
	ProliferatingEndoMT	0	-0.028	-0.342	0.217	0.141	46.2459	0
	EndoMT	0	-0.026	-0.344	0.197	0.138	187.724	0
	ProliferatingStem-to-EC	0	-0.086	-0.523	0.15	0.186	53.2487	0
	Stem-to-EC	0	-0.097	-0.537	0.153	0.191	103.128	0
	Proliferatingcell	0	-0.022	-0.397	0.155	0.147	120.66	0
age	Largevein	0	0.001	-0.262	0.294	0.136	175.881	-0.327734
	Vein	0	0.005	-0.258	0.336	0.144	241.002	-0.327734
	Venule	0	0	0	0	0	415.634	-0.327734
	Largeartery	0	-0.016	-0.466	0.347	0.206	178.36	-0.327734
	Arteriole	0	-0.072	-0.607	0.255	0.232	601.126	-0.327734
	Artery	0	-0.016	-0.437	0.355	0.202	332.223	-0.327734
	Mitochondrial	0	0.022	-0.326	0.484	0.203	146.908	-0.327734
	Angiogeniccapillary	1.458	1.488	-0.074	2.692	0.802	1535.8	1.77572
	Capillary	0	-0.026	-0.535	0.332	0.217	1764.82	-0.327734
	ProliferatingEndoMT	0	0.008	-0.388	0.423	0.201	36.8481	-0.327734
	EndoMT	0	-0.008	-0.373	0.352	0.181	149.576	-0.327734
	ProliferatingStem-to-EC	0	0.026	-0.283	0.522	0.207	42.4279	-0.327734
	Stem-to-EC	0	0.047	-0.288	0.556	0.225	82.1712	-0.327734
	Proliferatingcell	0	0.002	-0.26	0.348	0.162	96.14	-0.327734

## Sheet: age regression
Age covariate regressed
formula="C(PATH, Treatment('TL')) + age"
Covariate	Cell Type	Effect	Median	HDI 3%	HDI 97%	SD	Expected Sample	log2-fold change
C(PATH, Treatment('TL'))[T.AVM]	Largevein	0.825	0.825	-0.047	1.566	0.494	413.487	0.963198
	Vein	1.257	1.257	0.438	1.916	0.392	855.449	1.58644
	Venule	0	0	0	0	0	443.025	-0.227025
	Largeartery	0	0.142	-0.198	0.788	0.277	197.873	-0.227025
	Arteriole	0	-0.084	-0.697	0.258	0.257	732.62	-0.227025
	Artery	0	0.115	-0.189	0.633	0.225	361.27	-0.227025
	Mitochondrial	0	0.041	-0.29	0.486	0.203	146.588	-0.227025
	Angiogeniccapillary	0	0.004	-0.31	0.317	0.155	316.913	-0.227025
	Capillary	0	-0.017	-0.351	0.248	0.151	1926.82	-0.227025
	ProliferatingEndoMT	0	0	-0.353	0.363	0.178	37.0262	-0.227025
	EndoMT	0	0.001	-0.328	0.386	0.176	153.796	-0.227025
	ProliferatingStem-to-EC	0	-0.012	-0.422	0.3	0.184	40.07	-0.227025
	Stem-to-EC	0	-0.02	-0.446	0.323	0.192	77.3721	-0.227025
	Proliferatingcell	0	-0.001	-0.293	0.244	0.133	96.6046	-0.227025
C(PATH, Treatment('TL'))[T.FETALCNS]	Largevein	0	0.004	-0.281	0.334	0.151	189.685	-0.16104
	Vein	0	0.004	-0.232	0.338	0.141	254.771	-0.16104
	Venule	0	0	0	0	0	463.759	-0.16104
	Largeartery	0	-0.102	-0.631	0.239	0.232	207.134	-0.16104
	Arteriole	0	-0.168	-0.709	0.17	0.247	766.906	-0.16104
	Artery	0	-0.087	-0.623	0.206	0.225	378.178	-0.16104
	Mitochondrial	0	0.087	-0.263	0.625	0.234	153.448	-0.16104
	Angiogeniccapillary	1.046	1.156	0.039	1.932	0.504	944.225	1.34802
	Capillary	0	0.049	-0.244	0.467	0.18	2017	-0.16104
	ProliferatingEndoMT	0	-0.006	-0.432	0.368	0.203	38.759	-0.16104
	EndoMT	0	-0.017	-0.445	0.324	0.195	160.994	-0.16104
	ProliferatingStem-to-EC	0	0.061	-0.271	0.632	0.236	41.9452	-0.16104
	Stem-to-EC	0	0.079	-0.258	0.717	0.261	80.9931	-0.16104
	Proliferatingcell	0	0.037	-0.221	0.741	0.271	101.126	-0.16104
C(PATH, Treatment('TL'))[T.GBM]	Largevein	0	-0.02	-0.423	0.176	0.164	277.075	0.385632
	Vein	0	-0.052	-0.533	0.14	0.193	372.147	0.385632
	Venule	0	0	0	0	0	677.418	0.385632
	Largeartery	-0.603	-0.596	-1.125	-0.022	0.298	165.552	-0.484313
	Arteriole	-0.603	-0.683	-1.239	-0.121	0.296	612.953	-0.484313
	Artery	-0.603	-0.652	-1.199	-0.124	0.286	302.26	-0.484313
	Mitochondrial	0	-0.123	-0.629	0.173	0.226	224.144	0.385632
	Angiogeniccapillary	0.133	0.094	-0.251	0.594	0.224	553.515	0.57751
	Capillary	-0.39	-0.469	-0.896	0.01	0.25	1994.78	-0.177019
	ProliferatingEndoMT	0	-0.008	-0.379	0.33	0.178	56.6158	0.385632
	EndoMT	0	-0.068	-0.539	0.2	0.201	235.165	0.385632
	ProliferatingStem-to-EC	0	0.073	-0.249	0.554	0.21	61.2699	0.385632
	Stem-to-EC	0	0.091	-0.199	0.633	0.222	118.308	0.385632
	Proliferatingcell	0	0.005	-0.239	0.306	0.13	147.716	0.385632
C(PATH, Treatment('TL'))[T.LGG]	Largevein	0	-0.013	-0.404	0.19	0.159	195.514	-0.117372
	Vein	0	-0.053	-0.614	0.142	0.222	262.6	-0.117372
	Venule	0	0	0	0	0	478.01	-0.117372
	Largeartery	0	-0.139	-0.707	0.177	0.249	213.499	-0.117372
	Arteriole	0	-0.01	-0.374	0.341	0.178	790.474	-0.117372
	Artery	0	-0.05	-0.476	0.225	0.186	389.8	-0.117372
	Mitochondrial	0.148	0.133	-0.189	0.611	0.214	183.393	0.096147
	Angiogeniccapillary	0.248	0.345	-0.053	0.82	0.246	438.181	0.240417
	Capillary	0.148	0.204	-0.08	0.592	0.19	2410.6	0.096147
	ProliferatingEndoMT	0	-0.003	-0.384	0.346	0.184	39.9502	-0.117372
	EndoMT	0	-0.003	-0.358	0.319	0.169	165.941	-0.117372
	ProliferatingStem-to-EC	0	-0.025	-0.418	0.289	0.177	43.2342	-0.117372
	Stem-to-EC	0	-0.041	-0.456	0.272	0.185	83.4821	-0.117372
	Proliferatingcell	0	-0.032	-0.501	0.172	0.188	104.233	-0.117372
C(PATH, Treatment('TL'))[T.MEN]	Largevein	0	0.018	-0.218	0.419	0.165	192.536	-0.139515
	Vein	0.604	0.604	-0.071	1.388	0.466	473.089	0.731873
	Venule	0	0	0	0	0	470.73	-0.139515
	Largeartery	0	-0.051	-0.47	0.268	0.19	210.247	-0.139515
	Arteriole	-0.14	-0.237	-0.872	0.14	0.292	676.738	-0.341492
	Artery	0	0.001	-0.384	0.421	0.202	383.863	-0.139515
	Mitochondrial	0	0.03	-0.275	0.442	0.182	155.755	-0.139515
	Angiogeniccapillary	0.812	0.844	0.251	1.415	0.306	758.456	1.03195
	Capillary	0	-0.017	-0.392	0.263	0.165	2047.31	-0.139515
	ProliferatingEndoMT	0	0.005	-0.353	0.441	0.193	39.3417	-0.139515
	EndoMT	0	0.046	-0.269	0.545	0.208	163.414	-0.139515
	ProliferatingStem-to-EC	0	-0.018	-0.427	0.336	0.19	42.5757	-0.139515
	Stem-to-EC	0	-0.022	-0.424	0.328	0.189	82.2106	-0.139515
	Proliferatingcell	0	0.003	-0.239	0.338	0.141	102.646	-0.139515
C(PATH, Treatment('TL'))[T.MET]	Largevein	0	0.011	-0.202	0.417	0.159	211.307	-0.00530468
	Vein	0.114	0.114	-0.142	0.855	0.29	318.083	0.159163
	Venule	0	0	0	0	0	516.622	-0.00530468
	Largeartery	-0.323	-0.371	-1.018	0.102	0.322	167.053	-0.471295
	Arteriole	-0.442	-0.559	-1.198	0.029	0.352	549.117	-0.642976
	Artery	-0.323	-0.323	-0.947	0.126	0.304	305	-0.471295
	Mitochondrial	0	0.001	-0.402	0.387	0.195	170.94	-0.00530468
	Angiogeniccapillary	1.198	1.178	0.578	1.727	0.305	1224.53	1.72304
	Capillary	-0.213	-0.259	-0.774	0.113	0.258	1815.85	-0.312599
	ProliferatingEndoMT	0	0.008	-0.381	0.384	0.191	43.1772	-0.00530468
	EndoMT	0	-0.003	-0.358	0.364	0.182	179.345	-0.00530468
	ProliferatingStem-to-EC	0.302	0.371	-0.143	1.202	0.398	63.2005	0.430389
	Stem-to-EC	0.302	0.55	-0.084	1.367	0.429	122.035	0.430389
	Proliferatingcell	0	0.012	-0.241	0.444	0.174	112.653	-0.00530468
age	Largevein	0	0.001	-0.285	0.327	0.153	163.95	-0.371393
	Vein	0	0.004	-0.286	0.337	0.156	220.205	-0.371393
	Venule	0	0	0	0	0	400.838	-0.371393
	Largeartery	0	-0.024	-0.512	0.369	0.22	179.031	-0.371393
	Arteriole	0	-0.091	-0.723	0.266	0.267	662.857	-0.371393
	Artery	0	-0.017	-0.517	0.38	0.222	326.869	-0.371393
	Mitochondrial	0	0.026	-0.357	0.567	0.236	132.629	-0.371393
	Angiogeniccapillary	1.721	1.758	0.445	2.888	0.648	1602.88	2.11149
	Capillary	0	-0.026	-0.513	0.38	0.223	1743.34	-0.371393
	ProliferatingEndoMT	0	0.01	-0.402	0.456	0.22	33.5004	-0.371393
	EndoMT	0	-0.001	-0.433	0.427	0.213	139.151	-0.371393
	ProliferatingStem-to-EC	0	0.046	-0.345	0.645	0.256	36.2543	-0.371393
	Stem-to-EC	0	0.064	-0.338	0.672	0.27	70.0044	-0.371393
	Proliferatingcell	0	0.004	-0.266	0.379	0.17	87.4055	-0.371393

## Sheet: sex regression
Sex covariate regressed
formula="C(PATH, Treatment('TL')) + sex"
Covariate	Cell Type	Effect	Median	HDI 3%	HDI 97%	SD	Expected Sample	log2-fold change
C(PATH, Treatment('TL'))[T.AVM]	Largevein	0.384	0.384	-0.096	1.38	0.482	284.709	0.406582
	Vein	1.016	1.016	-0.026	1.655	0.493	740.606	1.31836
	Venule	0	0	0	0	0	449.649	-0.147413
	Largeartery	0	0.08	-0.232	0.666	0.243	192.379	-0.147413
	Arteriole	0	-0.062	-0.598	0.257	0.227	617.37	-0.147413
	Artery	0	0.058	-0.211	0.517	0.191	356.548	-0.147413
	Mitochondrial	0	0.02	-0.283	0.402	0.175	165.582	-0.147413
	Angiogeniccapillary	0	0.01	-0.267	0.326	0.15	680.255	-0.147413
	Capillary	0	-0.02	-0.331	0.217	0.139	1856.54	-0.147413
	ProliferatingEndoMT	0	-0.006	-0.36	0.296	0.165	41.4492	-0.147413
	EndoMT	0	-0.005	-0.344	0.307	0.161	163.28	-0.147413
	ProliferatingStem-to-EC	0	-0.018	-0.404	0.288	0.174	48.5924	-0.147413
	Stem-to-EC	0	-0.012	-0.367	0.292	0.164	94.6767	-0.147413
	Proliferatingcell	0	0	-0.259	0.256	0.126	107.283	-0.147413
C(PATH, Treatment('TL'))[T.FETALCNS]	Largevein	0	0.006	-0.223	0.319	0.133	214.787	0
	Vein	0	0.001	-0.244	0.25	0.125	296.975	0
	Venule	0	0	0	0	0	498.024	0
	Largeartery	0	-0.042	-0.462	0.259	0.187	213.076	0
	Arteriole	0	-0.066	-0.503	0.204	0.187	683.788	0
	Artery	0	-0.038	-0.44	0.24	0.176	394.906	0
	Mitochondrial	0	0.085	-0.237	0.544	0.205	183.396	0
	Angiogeniccapillary	0	0.239	-0.108	0.853	0.277	753.438	0
	Capillary	0	0.072	-0.209	0.453	0.174	2056.27	0
	ProliferatingEndoMT	0	-0.006	-0.349	0.34	0.175	45.9084	0
	EndoMT	0	-0.011	-0.397	0.262	0.168	180.846	0
	ProliferatingStem-to-EC	0	0.028	-0.294	0.487	0.196	53.8201	0
	Stem-to-EC	0	0.045	-0.27	0.528	0.211	104.862	0
	Proliferatingcell	0	0.021	-0.229	0.616	0.231	118.824	0
C(PATH, Treatment('TL'))[T.GBM]	Largevein	0	-0.02	-0.452	0.153	0.165	252.752	0.234813
	Vein	0	-0.04	-0.512	0.143	0.186	349.466	0.234813
	Venule	0	0	0	0	0	586.051	0.234813
	Largeartery	-0.566	-0.555	-1.063	0.028	0.299	142.367	-0.581753
	Arteriole	-0.566	-0.636	-1.175	-0.067	0.295	456.874	-0.581753
	Artery	-0.566	-0.61	-1.144	-0.037	0.291	263.857	-0.581753
	Mitochondrial	0	-0.092	-0.572	0.189	0.208	215.812	0.234813
	Angiogeniccapillary	0.349	0.295	-0.126	0.869	0.285	1256.9	0.738313
	Capillary	-0.364	-0.444	-0.903	0.017	0.258	1681.44	-0.290328
	ProliferatingEndoMT	0	-0.011	-0.365	0.281	0.161	54.0229	0.234813
	EndoMT	0	-0.063	-0.47	0.198	0.179	212.812	0.234813
	ProliferatingStem-to-EC	0	0.055	-0.213	0.52	0.193	63.333	0.234813
	Stem-to-EC	0	0.079	-0.185	0.573	0.205	123.397	0.234813
	Proliferatingcell	0	0	-0.253	0.228	0.118	139.827	0.234813
C(PATH, Treatment('TL'))[T.LGG]	Largevein	0	-0.011	-0.385	0.16	0.143	197.571	-0.120537
	Vein	0	-0.048	-0.563	0.148	0.205	273.171	-0.120537
	Venule	0	0	0	0	0	458.105	-0.120537
	Largeartery	0	-0.069	-0.557	0.201	0.212	195.997	-0.120537
	Arteriole	0	0.009	-0.303	0.378	0.167	628.979	-0.120537
	Artery	0	-0.033	-0.392	0.213	0.159	363.252	-0.120537
	Mitochondrial	0.156	0.146	-0.2	0.632	0.225	197.176	0.104524
	Angiogeniccapillary	0.156	0.339	-0.064	0.803	0.25	810.051	0.104524
	Capillary	0.156	0.225	-0.09	0.614	0.199	2210.77	0.104524
	ProliferatingEndoMT	0	-0.002	-0.327	0.286	0.155	42.2286	-0.120537
	EndoMT	0	-0.007	-0.331	0.302	0.158	166.351	-0.120537
	ProliferatingStem-to-EC	0	-0.019	-0.392	0.297	0.174	49.5062	-0.120537
	Stem-to-EC	0	-0.029	-0.406	0.269	0.174	96.457	-0.120537
	Proliferatingcell	0	-0.023	-0.431	0.17	0.167	109.3	-0.120537
C(PATH, Treatment('TL'))[T.MEN]	Largevein	0	0.01	-0.216	0.357	0.145	170.462	-0.333461
	Vein	0.256	0.256	-0.109	1.182	0.416	304.451	0.0358688
	Venule	0	0	0	0	0	395.247	-0.333461
	Largeartery	0	-0.035	-0.432	0.243	0.175	169.103	-0.333461
	Arteriole	0	-0.172	-0.753	0.141	0.258	542.674	-0.333461
	Artery	0	-0.009	-0.366	0.348	0.176	313.409	-0.333461
	Mitochondrial	0	0.02	-0.266	0.392	0.166	145.549	-0.333461
	Angiogeniccapillary	1.06	1.083	0.487	1.634	0.304	1725.91	1.1958
	Capillary	0	-0.017	-0.324	0.252	0.145	1631.92	-0.333461
	ProliferatingEndoMT	0	0.009	-0.299	0.364	0.164	36.4343	-0.333461
	EndoMT	0	0.038	-0.255	0.453	0.18	143.525	-0.333461
	ProliferatingStem-to-EC	0	-0.011	-0.346	0.309	0.162	42.7133	-0.333461
	Stem-to-EC	0	-0.017	-0.382	0.269	0.164	83.2218	-0.333461
	Proliferatingcell	0	0.003	-0.218	0.292	0.127	94.3027	-0.333461
C(PATH, Treatment('TL'))[T.MET]	Largevein	0	0.01	-0.202	0.39	0.153	149.582	-0.521967
	Vein	0	0.067	-0.176	0.713	0.254	206.82	-0.521967
	Venule	0	0	0	0	0	346.834	-0.521967
	Largeartery	-0.207	-0.24	-0.866	0.117	0.283	120.644	-0.820604
	Arteriole	-0.207	-0.412	-1.002	0.06	0.312	387.164	-0.820604
	Artery	-0.207	-0.219	-0.824	0.134	0.273	223.598	-0.820604
	Mitochondrial	0	0.003	-0.318	0.371	0.17	127.721	-0.521967
	Angiogeniccapillary	1.533	1.52	1.018	1.978	0.255	2430.49	1.68968
	Capillary	0	-0.135	-0.623	0.142	0.217	1432.03	-0.521967
	ProliferatingEndoMT	0	0.011	-0.29	0.376	0.168	31.9716	-0.521967
	EndoMT	0	0.003	-0.319	0.324	0.159	125.945	-0.521967
	ProliferatingStem-to-EC	0.188	0.269	-0.196	1.112	0.387	45.2339	-0.25074
	Stem-to-EC	0.188	0.402	-0.149	1.266	0.429	88.1331	-0.25074
	Proliferatingcell	0	0.013	-0.182	0.392	0.151	82.752	-0.521967
sex[T.1]	Largevein	0	-0.002	-0.239	0.175	0.1	214.787	0
	Vein	0	-0.006	-0.239	0.147	0.096	296.975	0
	Venule	0	0	0	0	0	498.024	0
	Largeartery	0	0.008	-0.233	0.275	0.128	213.076	0
	Arteriole	0	0.097	-0.1	0.445	0.149	683.788	0
	Artery	0	0.001	-0.253	0.237	0.124	394.906	0
	Mitochondrial	0	-0.075	-0.432	0.152	0.158	183.396	0
	Angiogeniccapillary	0	-0.069	-0.34	0.099	0.119	753.438	0
	Capillary	0	-0.005	-0.222	0.19	0.104	2056.27	0
	ProliferatingEndoMT	0	-0.03	-0.365	0.191	0.143	45.9084	0
	EndoMT	0	-0.025	-0.342	0.204	0.138	180.846	0
	ProliferatingStem-to-EC	0	-0.095	-0.521	0.149	0.183	53.8201	0
	Stem-to-EC	0	-0.115	-0.527	0.159	0.188	104.862	0
	Proliferatingcell	0	-0.023	-0.359	0.16	0.14	118.824	0
