# Supplementary material for: Single-cell atlas of the human brain vasculature across development, adulthood and disease
Source: Nature. 2024 Jul 10;632(8025):603–13. doi: 10.1038/s41586-024-07493-y (PMC11324530; doi:10.1038/s41586-024-07493-y)
Supplement: Supplementary file 6 — Supplementary Tables 1–27 and the legends for the Supplementary Tables. [file 41586_2024_7493_MOESM6_ESM.zip › Supplementary Table 14.xlsx]

## Sheet: sorted ECs-TL vs all PATH
Age and sex covariates regressed
Call:
DirichReg(formula = Y ~ PATH2 + sex + age, data = tab, model = "alternative", base = 8)
Standardized Residuals:
Min 1Q Median 3Q Max
Angio. capillary -2.7391 -1.0163 0.4075 1.3931 5.1308
Arteriole -1.4692 -0.7091 -0.3258 0.4225 3.1234
Artery -1.3130 -0.5836 -0.2710 0.1977 1.8415
Capillary -2.3573 -0.8845 -0.1545 0.9985 4.4559
EndoMT -0.8455 -0.6945 -0.5603 0.0934 3.7016
Large artery -0.9616 -0.6486 -0.4881 0.0290 2.1627
Large vein -1.1570 -0.6226 -0.4434 0.2853 4.3392
Mitochondrial -0.9126 -0.5846 -0.3411 -0.1345 0.8058
Proliferating cell -0.7086 -0.6180 -0.5102 -0.2975 0.3293
Prolif. EndoMT -0.5654 -0.5359 -0.5259 -0.5080 -0.2711
Prolif.Stem-to-EC -0.6070 -0.5788 -0.5602 -0.4744 1.8091
Stem-to-EC -0.7790 -0.7062 -0.5437 -0.3923 25.7341
Vein -1.3779 -0.7106 -0.2533 0.7523 3.1949
Venule -1.5353 -0.4416 -0.0892 0.3239 1.0762
MEAN MODELS:
------------------------------------------------------------------
Coefficients for variable no. 1: Angiogenic capillary
Estimate Std. Error z value Pr(>|z|)
(Intercept) -0.1831 0.5414 -0.338 0.73517
PATH 1.1491 0.4295 2.676 0.00746 **
sex 0.2243 0.2940 0.763 0.44562
age 1.8305 0.9464 1.934 0.05308 .
------------------------------------------------------------------
Coefficients for variable no. 2: Arteriole
Estimate Std. Error z value Pr(>|z|)
(Intercept) 2.3493 0.5441 4.317 1.58e-05 ***
PATH -1.0216 0.4037 -2.531 0.0114 *
sex 0.2734 0.3302 0.828 0.4076
age -1.2461 1.0323 -1.207 0.2274
------------------------------------------------------------------
Coefficients for variable no. 3: Artery
Estimate Std. Error z value Pr(>|z|)
(Intercept) 1.14192 0.57853 1.974 0.0484 *
PATH -0.09574 0.45211 -0.212 0.8323
sex 0.03686 0.35020 0.105 0.9162
age -1.05661 1.08057 -0.978 0.3282
------------------------------------------------------------------
Coefficients for variable no. 4: Capillary
Estimate Std. Error z value Pr(>|z|)
(Intercept) 2.9694 0.4842 6.132 8.66e-10 ***
PATH -0.3156 0.3724 -0.847 0.397
sex 0.1934 0.2870 0.674 0.500
age -1.1319 0.9164 -1.235 0.217
------------------------------------------------------------------
Coefficients for variable no. 5: EndoMT
Estimate Std. Error z value Pr(>|z|)
(Intercept) 0.54478 0.63157 0.863 0.388
PATH -0.25867 0.47881 -0.540 0.589
sex 0.02405 0.38042 0.063 0.950
age -0.78400 1.17361 -0.668 0.504
------------------------------------------------------------------
Coefficients for variable no. 6: Large artery
Estimate Std. Error z value Pr(>|z|)
(Intercept) 0.89007 0.64437 1.381 0.167
PATH -0.58383 0.47867 -1.220 0.223
sex -0.06584 0.39335 -0.167 0.867
age -0.76924 1.16830 -0.658 0.510
------------------------------------------------------------------
Coefficients for variable no. 7: Large vein
Estimate Std. Error z value Pr(>|z|)
(Intercept) -0.01495 0.61401 -0.024 0.981
PATH 0.43248 0.49343 0.876 0.381
sex 0.24595 0.36438 0.675 0.500
age -0.54222 1.14099 -0.475 0.635
------------------------------------------------------------------
Coefficients for variable no. 8: Mitochondrial
- variable omitted (reference category) -
------------------------------------------------------------------
Coefficients for variable no. 9: Proliferating cell
Estimate Std. Error z value Pr(>|z|)
(Intercept) -0.9347 0.6707 -1.394 0.163
PATH -0.1431 0.5055 -0.283 0.777
sex 0.1904 0.3943 0.483 0.629
age 1.1083 1.2162 0.911 0.362
------------------------------------------------------------------
Coefficients for variable no. 10: Proliferating EndoMT
Estimate Std. Error z value Pr(>|z|)
(Intercept) -0.86422 0.68935 -1.254 0.210
PATH -0.06502 0.53003 -0.123 0.902
sex 0.18977 0.41047 0.462 0.644
age -0.18538 1.27547 -0.145 0.884
------------------------------------------------------------------
Coefficients for variable no. 11:Proliferating Stem-to-EC
Estimate Std. Error z value Pr(>|z|)
(Intercept) -0.84984 0.67835 -1.253 0.210
PATH 0.02588 0.52253 0.050 0.960
sex 0.09080 0.40604 0.224 0.823
age -0.04972 1.23726 -0.040 0.968
------------------------------------------------------------------
Coefficients for variable no. 12: Stem-to-EC
Estimate Std. Error z value Pr(>|z|)
(Intercept) -1.00555 0.66632 -1.509 0.131
PATH 0.28241 0.50919 0.555 0.579
sex 0.09975 0.39239 0.254 0.799
age 0.64021 1.18908 0.538 0.590
------------------------------------------------------------------
Coefficients for variable no. 13: Vein
Estimate Std. Error z value Pr(>|z|)
(Intercept) 0.3124 0.5944 0.526 0.599
PATH 0.4455 0.4680 0.952 0.341
sex 0.0763 0.3480 0.219 0.826
age -0.3173 1.0670 -0.297 0.766
------------------------------------------------------------------
Coefficients for variable no. 14: Venule
Estimate Std. Error z value Pr(>|z|)
(Intercept) 0.8945 0.5618 1.592 0.111
PATH 0.1107 0.4391 0.252 0.801
sex 0.2124 0.3308 0.642 0.521
age -0.3337 1.0521 -0.317 0.751
------------------------------------------------------------------
PRECISION MODEL:
------------------------------------------------------------------
Estimate Std. Error z value Pr(>|z|)
(Intercept) 3.40337 0.06553 51.94 <2e-16 ***
------------------------------------------------------------------
Significance codes: 0 ‘***’ 0.001 ‘**’ 0.01 ‘*’ 0.05 ‘.’ 0.1 ‘ ’ 1
Log-likelihood: 1244 on 53 df (127 BFGS + 2 NR Iterations)
AIC: -2381, BIC: -2294
Number of Observations: 38
Links: Logit (Means) and Log (Precision)
Parametrization: alternative

## Sheet: sorted ECs-TL vs all MAL
Age and sex covariates regressed
Call:
DirichReg(formula = Y ~ PATH + sex + age, data = tab, model = "alternative", base = 8)
Standardized Residuals:
Min 1Q Median 3Q Max
Angio. capillary -1.7835 -0.7393 0.3985 0.8660 4.4026
Arteriole -2.7605 -1.1888 -0.2727 0.6114 4.2978
Artery -1.8456 -0.7196 0.1419 0.3631 1.8844
Capillary -3.0813 -0.3117 0.3910 0.7421 1.7850
EndoMT -0.9443 -0.7036 -0.1921 0.1092 0.9548
Large artery -1.2863 -1.0129 -0.4010 1.0575 3.6251
Large vein -1.1694 -0.5607 -0.2044 0.3202 1.1027
Mitochondrial -0.9037 -0.4506 -0.2297 -0.0758 1.3830
Proliferating cell -0.7247 -0.4427 -0.3594 -0.2729 0.1772
Stem-to-EC -0.5232 -0.4739 -0.4168 -0.3764 -0.2394
Vein -1.1165 -0.4741 -0.1813 0.1163 1.2005
Venule -1.6897 -0.5386 0.3451 0.6115 1.0172
MEAN MODELS:
------------------------------------------------------------------
Coefficients for variable no. 1: Angiogenic capillary
Estimate Std.Error z value Pr(>|z|)
(Intercept) 1.0123 0.7040 1.438 0.150
PATH -0.3451 0.3994 -0.864 0.387
sex -0.0678 0.3758 -0.180 0.857
age 0.3680 1.2016 0.306 0.759
------------------------------------------------------------------
Coefficients for variable no. 2: Arteriole
Estimate Std.Error z value Pr(>|z|)
(Intercept) 1.6532 0.6609 2.501 0.0124 *
PATH 1.5542 0.3882 4.003 6.24e-05 ***
sex -0.4237 0.3667 -1.156 0.2479
age -1.9165 1.1101 -1.726 0.0843 .
------------------------------------------------------------------
Coefficients for variable no. 3: Artery
Estimate Std.Error z value Pr(>|z|)
(Intercept) 0.91917 0.70627 1.301 0.193
PATH -0.04579 0.40553 -0.113 0.910
sex 0.09084 0.38946 0.233 0.816
age -0.10626 1.17832 -0.090 0.928
------------------------------------------------------------------
Coefficients for variable no. 4: Capillary
Estimate Std. Error z value Pr(>|z|)
(Intercept) 2.7047 0.6191 4.368 1.25e-05 ***
PATH 0.7292 0.3536 2.062 0.0392 *
sex -0.1557 0.3353 -0.464 0.6425
age -1.2839 1.0356 -1.240 0.2150
------------------------------------------------------------------
Coefficients for variable no. 5: EndoMT
Estimate Std. Error z value Pr(>|z|)
(Intercept) 0.09958 0.84449 0.118 0.906
PATH 0.62446 0.48359 1.291 0.197
sex -0.04690 0.46102 -0.102 0.919
age -1.12246 1.43714 -0.781 0.435
------------------------------------------------------------------
Coefficients for variable no. 6: Large artery
Estimate Std. Error z value Pr(>|z|)
(Intercept) 0.9983 0.7105 1.405 0.160
PATH 0.2371 0.4312 0.550 0.582
Sex -0.5615 0.4469 -1.256 0.209
age -0.6028 1.2274 -0.491 0.623
------------------------------------------------------------------
Coefficients for variable no. 7: Large vein
Estimate Std. Error z value Pr(>|z|)
(Intercept) 1.4913 0.7105 2.099 0.0358 *
PATH -1.0810 0.4320 -2.502 0.0123 *
Sex -0.2963 0.4006 -0.740 0.4595
age -0.7378 1.2819 -0.576 0.5649
------------------------------------------------------------------
Coefficients for variable no. 8: Mitochondrial
- variable omitted (reference category) -
------------------------------------------------------------------
Coefficients for variable no. 9: Proliferating cell
Estimate Std. Error z value Pr(>|z|)
(Intercept) -0.58327 0.95916 -0.608 0.543
PATH 0.38455 0.54527 0.705 0.481
Sex -0.09959 0.51616 -0.193 0.847
age -0.50782 1.61947 -0.314 0.754
------------------------------------------------------------------
Coefficients for variable no. 10: Stem-to-EC
Estimate Std.Error z value Pr(>|z|)
(Intercept) -0.2564 0.9712 -0.264 0.792
PATHTL 0.1399 0.5652 0.248 0.805
sex -0.2582 0.5388 -0.479 0.632
age -1.2970 1.6981 -0.764 0.445
------------------------------------------------------------------
Coefficients for variable no. 11: Vein
Estimate Std.Error z value Pr(>|z|)
(Intercept) 1.85850 0.67372 2.759 0.00581 **
PATH -1.32329 0.41599 -3.181 0.00147 **
Sex -0.09871 0.37925 -0.260 0.79464
age -0.64019 1.18556 -0.540 0.58920
------------------------------------------------------------------
Coefficients for variable no. 12: Venule
Estimate Std. Error z value Pr(>|z|)
(Intercept) 1.6709 0.6838 2.444 0.0145 *
PATH -0.2883 0.3933 -0.733 0.4636
sex1 -0.1875 0.3700 -0.507 0.6123
age -0.7384 1.1756 -0.628 0.5299
------------------------------------------------------------------
PRECISION MODEL:
------------------------------------------------------------------
Estimate Std. Error z value Pr(>|z|)
(Intercept) 4.5945 0.1143 40.19 <2e-16 ***
------------------------------------------------------------------
Significance codes: 0 ‘***’ 0.001 ‘**’ 0.01 ‘*’ 0.05 ‘.’ 0.1 ‘ ’ 1
Log-likelihood: 407.5 on 45 df (130 BFGS + 2 NR Iterations)
AIC: -725, BIC: -696.3
Number of Observations: 14
Links: Logit (Means) and Log (Precision)
Parametrization: alternative

## Sheet: sorted ECs-TL vs all TUM
Age and sex covariates regressed
Call:
DirichReg(formula = Y ~ PATH + sex + age, data = tab, model = "alternative", base = 8)
Standardized Residuals:
Min 1Q Median 3Q Max
Angiogenic capillary -3.1326 -0.6724 0.4853 1.2464 4.3464
Arteriole -1.5360 -0.7350 -0.3574 0.7490 3.2164
Artery -1.2968 -0.5573 -0.2774 0.2249 1.5480
Capillary -2.3791 -1.0433 0.2173 1.0187 4.5214
EndoMT -0.9334 -0.7233 -0.5584 0.2236 3.4996
Large artery -0.9140 -0.6016 -0.4596 -0.2751 2.1713
Large vein -1.0599 -0.5977 -0.3770 0.0073 4.7789
Mitochondrial -0.9019 -0.6566 -0.3031 -0.0998 0.9069
Proliferating cell -0.7274 -0.6257 -0.4566 -0.2767 0.3174
Proliferating EndoMT -0.5686 -0.5438 -0.5281 -0.5092 -0.2711
Prolif. Stem-to-EC -0.6311 -0.5845 -0.5647 -0.4713 1.7634
Stem-to-EC -0.8383 -0.7194 -0.5538 -0.3989 25.5399
Vein -1.2232 -0.6156 -0.3009 0.4579 2.9121
Venule -1.4562 -0.4495 -0.0441 0.2493 0.8823
MEAN MODELS:
------------------------------------------------------------------
Coefficients for variable no. 1: Angiogenic capillary
Estimate Std.Error z value Pr(>|z|)
(Intercept) -0.07225 0.58275 -0.124 0.90133
PATH 1.35999 0.44435 3.061 0.00221 **
sex 0.24633 0.32256 0.764 0.44505
age 1.54083 1.05018 1.467 0.14232
------------------------------------------------------------------
Coefficients for variable no. 2: Arteriole
Estimate Std.Error z value Pr(>|z|)
(Intercept) 2.3598 0.6069 3.888 0.000101 ***
PATH -0.9622 0.4259 -2.259 0.023887 *
sex 0.2972 0.3681 0.807 0.419444
age -1.2940 1.1618 -1.114 0.265398
------------------------------------------------------------------
Coefficients for variable no. 3: Artery
Estimate Std.Error z value Pr(>|z|)
(Intercept) 1.21291 0.64130 1.891 0.0586 .
PATH -0.14673 0.47556 -0.309 0.7577
sex -0.02405 0.39072 -0.062 0.9509
age -1.12929 1.22468 -0.922 0.3565
------------------------------------------------------------------
Coefficients for variable no. 4: Capillary
Estimate Std.Error z value Pr(>|z|)
(Intercept) 2.9974 0.5362 5.590 2.27e-08 ***
PATH -0.2612 0.3923 -0.666 0.506
Sex 0.1997 0.3187 0.627 0.531
age -1.1900 1.0325 -1.153 0.249
------------------------------------------------------------------
Coefficients for variable no. 5: EndoMT
Estimate Std.Error z value Pr(>|z|)
(Intercept) 0.68293 0.69585 0.981 0.326
PATH -0.13529 0.50342 -0.269 0.788
Sex -0.03698 0.42308 -0.087 0.930
age -1.08101 1.31633 -0.821 0.412
------------------------------------------------------------------
Coefficients for variable no. 6: Large artery
Estimate Std.Error z value Pr(>|z|)
(Intercept) 0.85000 0.71843 1.183 0.237
PATH -0.72925 0.50075 -1.456 0.145
Sex -0.07296 0.44051 -0.166 0.868
age -0.60192 1.31672 -0.457 0.648
------------------------------------------------------------------
Coefficients for variable no. 7: Large vein
Estimate Std.Error z value Pr(>|z|)
(Intercept) -0.2331 0.6750 -0.345 0.730
PATH 0.2308 0.5195 0.444 0.657
sex1 0.3727 0.4066 0.916 0.359
age -0.1039 1.2834 -0.081 0.935
------------------------------------------------------------------
Coefficients for variable no. 8: Mitochondrial
- variable omitted (reference category) -
------------------------------------------------------------------
Coefficients for variable no. 9: Proliferating cell
Estimate Std.Error z value Pr(>|z|)
(Intercept) -1.00458 0.73312 -1.370 0.171
PATH -0.09957 0.52792 -0.189 0.850
Sex 0.25520 0.43588 0.585 0.558
age 1.21735 1.34316 0.906 0.365
------------------------------------------------------------------
Coefficients for variable no. 10: Proliferating EndoMT
Estimate Std.Error z value Pr(>|z|)
(Intercept) -0.84811 0.75896 -1.117 0.264
PATH -0.00881 0.55583 -0.016 0.987
Sex 0.20769 0.45468 0.457 0.648
age -0.20594 1.42143 -0.145 0.885
------------------------------------------------------------------
Coefficients for variable no. 11: Proliferating Stem-to-EC
Estimate Std.Error z value Pr(>|z|)
(Intercept) -0.77726 0.74199 -1.048 0.295
PATH 0.12592 0.54626 0.231 0.818
sex1 0.07317 0.44839 0.163 0.870
age -0.17001 1.37060 -0.124 0.901
------------------------------------------------------------------
Coefficients for variable no. 12: Stem-to-EC
Estimate Std.Error z value Pr(>|z|)
(Intercept) -1.0575 0.7211 -1.466 0.143
PATH 0.3895 0.5289 0.736 0.462
Sex 0.1566 0.4308 0.363 0.716
age 0.7266 1.2973 0.560 0.575
------------------------------------------------------------------
Coefficients for variable no. 13: Vein
Estimate Std.Error z value Pr(>|z|)
(Intercept) 0.13169 0.65589 0.201 0.841
PATH 0.23491 0.49034 0.479 0.632
sex 0.14915 0.39053 0.382 0.703
age 0.07624 1.20750 0.063 0.950
------------------------------------------------------------------
Coefficients for variable no. 14: Venule
Estimate Std.Error z value Pr(>|z|)
(Intercept) 0.730308 0.620325 1.177 0.239
PATH -0.005079 0.461691 -0.011 0.991
sex1 0.312323 0.368714 0.847 0.397
age -0.006281 1.183219 -0.005 0.996
------------------------------------------------------------------
PRECISION MODEL:
------------------------------------------------------------------
Estimate Std. Error z value Pr(>|z|)
(Intercept) 3.45819 0.07054 49.02 <2e-16 ***
------------------------------------------------------------------
Significance codes: 0 ‘***’ 0.001 ‘**’ 0.01 ‘*’ 0.05 ‘.’ 0.1 ‘ ’ 1
Log-likelihood: 1089 on 53 df (122 BFGS + 2 NR Iterations)
AIC: -2073, BIC: -1994
Number of Observations: 33
Links: Logit (Means) and Log (Precision)
Parametrization: alternative

## Sheet: sorted ECs-TL vs Fetal
res=DirichReg(Y~PATH+sex+age,tab,model="alternative", base = 8)
Call:
DirichReg(formula = Y ~ PATH, data = tab, model = "alternative", base = 8)
Standardized Residuals:
Min 1Q Median 3Q Max
Angiogenic capillary -1.6849 -0.8669 0.5265 0.9429 3.1726
Arteriole -2.1243 -0.9929 -0.7442 2.1052 3.9452
Artery -1.6526 -0.7340 -0.2081 0.3514 1.8192
Capillary -2.3985 -0.5477 -0.0881 1.0563 1.8064
RPCA_clusters2_EndoMT -0.8399 -0.7136 -0.4447 0.1752 1.6898
RPCA_clusters2_Large artery -1.3216 -0.6064 -0.4415 -0.1241 4.3177
Large vein -1.0346 -0.6445 -0.3460 0.0640 1.8049
RPCA_clusters2_Mitochondrial -0.9451 -0.7071 -0.4200 -0.0934 2.8378
RPCA_clusters2_Proliferating cell -1.1437 -0.6916 -0.3946 0.0510 0.7264
RPCA_clusters2_Proliferating EndoMT -0.4635 -0.4635 -0.4635 -0.4624 -0.4401
RPCA_clusters2_Proliferating Stem-to-EC -0.5585 -0.4635 -0.4635 -0.4635 -0.0968
RPCA_clusters2_Stem-to-EC -1.3409 -0.4908 -0.4661 -0.3857 4.3365
RPCA_clusters2_Vein -1.2827 -0.5371 -0.1840 0.1550 1.1067
RPCA_clusters2_Venule -1.5316 -0.6350 0.2114 0.4175 0.9133
MEAN MODELS:
------------------------------------------------------------------
Coefficients for variable no. 1: Angiogenic capillary
Estimate Std. Error z value Pr(>|z|)
(Intercept) 1.8373 0.3073 5.978 2.26e-09 ***
PATHTL -1.1047 0.4072 -2.713 0.00667 **
------------------------------------------------------------------
Coefficients for variable no. 2: Arteriole
Estimate Std. Error z value Pr(>|z|)
(Intercept) 0.8032 0.3450 2.328 0.019910 *
PATHTL 1.4750 0.4137 3.565 0.000364 ***
------------------------------------------------------------------
Coefficients for variable no. 3: Artery
Estimate Std. Error z value Pr(>|z|)
(Intercept) 0.3620 0.3715 0.975 0.330
PATHTL 0.5369 0.4541 1.182 0.237
------------------------------------------------------------------
Coefficients for variable no. 4: Capillary
Estimate Std. Error z value Pr(>|z|)
(Intercept) 2.3147 0.2982 7.761 8.41e-15 ***
PATHTL 0.5774 0.3714 1.554 0.12
------------------------------------------------------------------
Coefficients for variable no. 5: EndoMT
Estimate Std. Error z value Pr(>|z|)
(Intercept) -0.4317 0.4351 -0.992 0.321
PATHTL 0.7591 0.5210 1.457 0.145
------------------------------------------------------------------
Coefficients for variable no. 6: Large artery
Estimate Std. Error z value Pr(>|z|)
(Intercept) -0.3846 0.4309 -0.893 0.3720
PATHTL 1.0071 0.5101 1.974 0.0484 *
------------------------------------------------------------------
Coefficients for variable no. 7: Large vein
Estimate Std. Error z value Pr(>|z|)
(Intercept) 0.05717 0.39376 0.145 0.885
PATHTL -0.06928 0.49756 -0.139 0.889
------------------------------------------------------------------
Coefficients for variable no. 8: Mitochondrial
- variable omitted (reference category) -
------------------------------------------------------------------
Coefficients for variable no. 9: RPCA_clusters2_Proliferating cell
Estimate Std. Error z value Pr(>|z|)
(Intercept) 0.2437 0.3797 0.642 0.521
PATHTL -0.6568 0.5011 -1.311 0.190
------------------------------------------------------------------
Coefficients for variable no. 10: Proliferating EndoMT
Estimate Std. Error z value Pr(>|z|)
(Intercept) -1.0984 0.4939 -2.224 0.0261 *
PATHTL 0.3508 0.6015 0.583 0.5597
------------------------------------------------------------------
Coefficients for variable no. 11: Proliferating Stem-to-EC
Estimate Std. Error z value Pr(>|z|)
(Intercept) -0.9380 0.4803 -1.953 0.0508 .
PATHTL 0.1904 0.5906 0.322 0.7472
------------------------------------------------------------------
Coefficients for variable no. 12:Stem-to-EC
Estimate Std. Error z value Pr(>|z|)
(Intercept) -0.001434 0.398398 -0.004 0.997
PATHTL -0.679007 0.524907 -1.294 0.196
------------------------------------------------------------------
Coefficients for variable no. 13: Vein
Estimate Std. Error z value Pr(>|z|)
(Intercept) 0.34243 0.37280 0.919 0.358
PATHTL -0.07191 0.47172 -0.152 0.879
------------------------------------------------------------------
Coefficients for variable no. 14: Venule
Estimate Std. Error z value Pr(>|z|)
(Intercept) 1.08773 0.33155 3.281 0.00104 **
PATHTL -0.08224 0.41939 -0.196 0.84453
------------------------------------------------------------------
PRECISION MODEL:
------------------------------------------------------------------
Estimate Std. Error z value Pr(>|z|)
(Intercept) 4.3801 0.1101 39.78 <2e-16 ***
------------------------------------------------------------------
Significance codes: 0 ‘***’ 0.001 ‘**’ 0.01 ‘*’ 0.05 ‘.’ 0.1 ‘ ’ 1
Log-likelihood: 460.8 on 27 df (100 BFGS + 2 NR Iterations)
AIC: -867.5, BIC: -852.3
Number of Observations: 13
Links: Logit (Means) and Log (Precision)
Parametrization: alternative

## Sheet: sorted ECs-TL vs AVM
Age and sex covariates regressed
Call:
DirichReg(formula = Y ~ PATH + sex + age, data = tab, model = "alternative", base = 8)
Standardized Residuals:
Min 1Q Median 3Q Max
Angio. capillary -1.7835 -0.7393 0.3985 0.8660 4.4026
Arteriole -2.7605 -1.1888 -0.2727 0.6114 4.2978
Artery -1.8456 -0.7196 0.1419 0.3631 1.8844
Capillary -3.0813 -0.3117 0.3910 0.7421 1.7850
EndoMT -0.9443 -0.7036 -0.1921 0.1092 0.9548
Large artery -1.2863 -1.0129 -0.4010 1.0575 3.6251
Large vein -1.1694 -0.5607 -0.2044 0.3202 1.1027
Mitochondrial -0.9037 -0.4506 -0.2297 -0.0758 1.3830
Proliferating cell -0.7247 -0.4427 -0.3594 -0.2729 0.1772
Stem-to-EC -0.5232 -0.4739 -0.4168 -0.3764 -0.2394
Vein -1.1165 -0.4741 -0.1813 0.1163 1.2005
Venule -1.6897 -0.5386 0.3451 0.6115 1.0172
MEAN MODELS:
------------------------------------------------------------------
Coefficients for variable no. 1: Angiogenic capillary
Estimate Std.Error z value Pr(>|z|)
(Intercept) 1.0123 0.7040 1.438 0.150
PATH -0.3451 0.3994 -0.864 0.387
sex -0.0678 0.3758 -0.180 0.857
age 0.3680 1.2016 0.306 0.759
------------------------------------------------------------------
Coefficients for variable no. 2: Arteriole
Estimate Std.Error z value Pr(>|z|)
(Intercept) 1.6532 0.6609 2.501 0.0124 *
PATH 1.5542 0.3882 4.003 6.24e-05 ***
sex -0.4237 0.3667 -1.156 0.2479
age -1.9165 1.1101 -1.726 0.0843 .
------------------------------------------------------------------
Coefficients for variable no. 3: Artery
Estimate Std.Error z value Pr(>|z|)
(Intercept) 0.91917 0.70627 1.301 0.193
PATH -0.04579 0.40553 -0.113 0.910
sex 0.09084 0.38946 0.233 0.816
age -0.10626 1.17832 -0.090 0.928
------------------------------------------------------------------
Coefficients for variable no. 4: Capillary
Estimate Std. Error z value Pr(>|z|)
(Intercept) 2.7047 0.6191 4.368 1.25e-05 ***
PATH 0.7292 0.3536 2.062 0.0392 *
sex -0.1557 0.3353 -0.464 0.6425
age -1.2839 1.0356 -1.240 0.2150
------------------------------------------------------------------
Coefficients for variable no. 5: EndoMT
Estimate Std. Error z value Pr(>|z|)
(Intercept) 0.09958 0.84449 0.118 0.906
PATH 0.62446 0.48359 1.291 0.197
sex -0.04690 0.46102 -0.102 0.919
age -1.12246 1.43714 -0.781 0.435
------------------------------------------------------------------
Coefficients for variable no. 6: Large artery
Estimate Std. Error z value Pr(>|z|)
(Intercept) 0.9983 0.7105 1.405 0.160
PATH 0.2371 0.4312 0.550 0.582
Sex -0.5615 0.4469 -1.256 0.209
age -0.6028 1.2274 -0.491 0.623
------------------------------------------------------------------
Coefficients for variable no. 7: Large vein
Estimate Std. Error z value Pr(>|z|)
(Intercept) 1.4913 0.7105 2.099 0.0358 *
PATH -1.0810 0.4320 -2.502 0.0123 *
Sex -0.2963 0.4006 -0.740 0.4595
age -0.7378 1.2819 -0.576 0.5649
------------------------------------------------------------------
Coefficients for variable no. 8: Mitochondrial
- variable omitted (reference category) -
------------------------------------------------------------------
Coefficients for variable no. 9: Proliferating cell
Estimate Std. Error z value Pr(>|z|)
(Intercept) -0.58327 0.95916 -0.608 0.543
PATH 0.38455 0.54527 0.705 0.481
Sex -0.09959 0.51616 -0.193 0.847
age -0.50782 1.61947 -0.314 0.754
------------------------------------------------------------------
Coefficients for variable no. 10: Stem-to-EC
Estimate Std.Error z value Pr(>|z|)
(Intercept) -0.2564 0.9712 -0.264 0.792
PATHTL 0.1399 0.5652 0.248 0.805
sex -0.2582 0.5388 -0.479 0.632
age -1.2970 1.6981 -0.764 0.445
------------------------------------------------------------------
Coefficients for variable no. 11: Vein
Estimate Std.Error z value Pr(>|z|)
(Intercept) 1.85850 0.67372 2.759 0.00581 **
PATH -1.32329 0.41599 -3.181 0.00147 **
Sex -0.09871 0.37925 -0.260 0.79464
age -0.64019 1.18556 -0.540 0.58920
------------------------------------------------------------------
Coefficients for variable no. 12: Venule
Estimate Std. Error z value Pr(>|z|)
(Intercept) 1.6709 0.6838 2.444 0.0145 *
PATH -0.2883 0.3933 -0.733 0.4636
sex1 -0.1875 0.3700 -0.507 0.6123
age -0.7384 1.1756 -0.628 0.5299
------------------------------------------------------------------
PRECISION MODEL:
------------------------------------------------------------------
Estimate Std. Error z value Pr(>|z|)
(Intercept) 4.5945 0.1143 40.19 <2e-16 ***
------------------------------------------------------------------
Significance codes: 0 ‘***’ 0.001 ‘**’ 0.01 ‘*’ 0.05 ‘.’ 0.1 ‘ ’ 1
Log-likelihood: 407.5 on 45 df (130 BFGS + 2 NR Iterations)
AIC: -725, BIC: -696.3
Number of Observations: 14
Links: Logit (Means) and Log (Precision)
Parametrization: alternative

## Sheet: sorted ECs-TL vs LGG
Age and sex covariates regressed
Call:
DirichReg(formula = Y ~ PATH + sex + age, data = tab, model = "alternative", base = 8)
Standardized Residuals:
Min 1Q Median 3Q Max
Angiogenic capillary -2.7526 -1.0154 0.3215 0.9842 5.4487
Arteriole -2.0431 -0.9109 -0.3403 1.4122 3.4667
Artery -1.3649 -0.5290 -0.4448 0.4237 1.9161
Capillary -3.9653 -0.3367 0.1699 1.1620 4.0685
EndoMT -0.9458 -0.7316 -0.4919 0.1269 1.6700
Large artery -1.0404 -0.7444 -0.3860 0.1131 2.5025
Large vein -1.0082 -0.6727 -0.3436 -0.0706 2.2493
Mitochondrial -1.0978 -0.6467 -0.2724 -0.0493 1.1852
Proliferating cell -0.6480 -0.6201 -0.5151 -0.2712 0.0797
Prolif. Stem-to-EC -0.5039 -0.4993 -0.4957 -0.4858 -0.4337
Stem-to-EC -0.6027 -0.4996 -0.4733 -0.4288 -0.4051
Vein -0.9289 -0.5563 -0.3168 -0.0146 1.0520
Venule -1.5650 -0.4414 0.2984 0.5491 0.7619
MEAN MODELS:
------------------------------------------------------------------
Coefficients for variable no. 1: Angiogenic capillary
Estimate Std.Error z value Pr(>|z|)
(Intercept) 1.5315 0.8458 1.811 0.07019 .
PATH -1.1627 0.4289 -2.711 0.00671 **
sex 0.4170 0.4767 0.875 0.38172
age 0.1795 1.5413 0.116 0.90730
------------------------------------------------------------------
Coefficients for variable no. 2: Arteriole
Estimate Std.Error z value Pr(>|z|)
(Intercept) 1.8926 0.8180 2.314 0.0207 *
PATH 0.7323 0.4001 1.830 0.0672 .
sex -0.0434 0.4729 -0.092 0.9269
age -1.1409 1.4558 -0.784 0.4332
------------------------------------------------------------------
Coefficients for variable no. 3: Artery
Estimate Std.Error z value Pr(>|z|)
(Intercept) 1.0079 0.9202 1.095 0.273
PATH 0.3576 0.4587 0.780 0.436
sex -0.2521 0.5303 -0.475 0.634
age -1.0419 1.6517 -0.631 0.528
------------------------------------------------------------------
Coefficients for variable no. 4: Capillary
Estimate Std.Error z value Pr(>|z|)
(Intercept) 2.7447 0.7841 3.501 0.000464 ***
PATH 0.1835 0.3770 0.487 0.626466
sex 0.1629 0.4455 0.366 0.714667
age -0.6257 1.3902 -0.450 0.652680
------------------------------------------------------------------
Coefficients for variable no. 5: EndoMT
Estimate Std.Error z value Pr(>|z|)
(Intercept) 0.39678 1.05529 0.376 0.707
PATH 0.33395 0.51332 0.651 0.515
sex 0.07398 0.59556 0.124 0.901
age -1.44271 1.91081 -0.755 0.450
------------------------------------------------------------------
Coefficients for variable no. 6: Large artery
Estimate Std.Error z value Pr(>|z|)
(Intercept) 0.6812 0.9458 0.720 0.4714
PATH 1.2434 0.5233 2.376 0.0175 *
Sex -0.9790 0.6039 -1.621 0.1050
age -1.9152 1.7386 -1.102 0.2706
------------------------------------------------------------------
Coefficients for variable no. 7: Large vein
Estimate Std.Error z value Pr(>|z|)
(Intercept) -0.02684 1.06362 -0.025 0.980
PATH 0.10156 0.53550 0.190 0.850
sex 0.18758 0.58205 0.322 0.747
age -0.65128 1.98317 -0.328 0.743
------------------------------------------------------------------
Coefficients for variable no. 8: Mitochondrial
- variable omitted (reference category) -
------------------------------------------------------------------
Coefficients for variable no. 9: Proliferating cell
Estimate Std.Error z value Pr(>|z|)
(Intercept) -0.8813 1.1309 -0.779 0.436
PATH 0.3168 0.5575 0.568 0.570
sex 0.1319 0.6416 0.206 0.837
age 0.2516 2.0275 0.124 0.901
------------------------------------------------------------------
Coefficients for variable no. 10: Proliferating Stem-to-EC
Estimate Std.Error z value Pr(>|z|)
(Intercept) -0.7412 1.1595 -0.639 0.523
PATH 0.1441 0.5873 0.245 0.806
sex 0.1377 0.6717 0.205 0.838
age -0.6325 2.1119 -0.299 0.765
------------------------------------------------------------------
Coefficients for variable no. 11: Stem-to-EC
Estimate Std.Error z value Pr(>|z|)
(Intercept) -0.76448 1.14698 -0.667 0.505
PATH 0.06897 0.57697 0.120 0.905
sex 0.22743 0.66232 0.343 0.731
age -0.31661 2.08175 -0.152 0.879
------------------------------------------------------------------
Coefficients for variable no. 12: Vein
Estimate Std.Error z value Pr(>|z|)
(Intercept) 0.2010 0.9979 0.201 0.840
PATH 0.3687 0.5090 0.724 0.469
sex -0.1323 0.5720 -0.231 0.817
age -0.6794 1.8393 -0.369 0.712
------------------------------------------------------------------
Coefficients for variable no. 13: Venule
Estimate Std.Error z value Pr(>|z|)
(Intercept) 0.52032 0.93065 0.559 0.576
PATH 0.31517 0.45052 0.700 0.484
sex 0.18355 0.51986 0.353 0.724
age 0.04779 1.65433 0.029 0.977
------------------------------------------------------------------
PRECISION MODEL:
------------------------------------------------------------------
Estimate Std. Error z value Pr(>|z|)
(Intercept) 4.0872 0.1077 37.95 <2e-16 ***
------------------------------------------------------------------
Significance codes: 0 ‘***’ 0.001 ‘**’ 0.01 ‘*’ 0.05 ‘.’ 0.1 ‘ ’ 1
Log-likelihood: 470.6 on 49 df (125 BFGS + 2 NR Iterations)
AIC: -843.2, BIC: -808.5
Number of Observations: 15
Links: Logit (Means) and Log (Precision)
Parametrization: alternative

## Sheet: sorted ECs-TL vs GBM
Age and sex covariates regressed
Call:
DirichReg(formula = Y ~ PATH + sex + age, data = tab, model = "alternative", base = 8)
Standardized Residuals:
Min 1Q Median 3Q Max
Angiogenic capillary -2.7526 -1.0154 0.3215 0.9842 5.4487
Arteriole -2.0431 -0.9109 -0.3403 1.4122 3.4667
Artery -1.3649 -0.5290 -0.4448 0.4237 1.9161
Capillary -3.9653 -0.3367 0.1699 1.1620 4.0685
EndoMT -0.9458 -0.7316 -0.4919 0.1269 1.6700
Large artery -1.0404 -0.7444 -0.3860 0.1131 2.5025
Large vein -1.0082 -0.6727 -0.3436 -0.0706 2.2493
Mitochondrial -1.0978 -0.6467 -0.2724 -0.0493 1.1852
Proliferating cell -0.6480 -0.6201 -0.5151 -0.2712 0.0797
Prolif. Stem-to-EC -0.5039 -0.4993 -0.4957 -0.4858 -0.4337
Stem-to-EC -0.6027 -0.4996 -0.4733 -0.4288 -0.4051
Vein -0.9289 -0.5563 -0.3168 -0.0146 1.0520
Venule -1.5650 -0.4414 0.2984 0.5491 0.7619
MEAN MODELS:
------------------------------------------------------------------
Coefficients for variable no. 1: Angiogenic capillary
Estimate Std.Error z value Pr(>|z|)
(Intercept) 1.5315 0.8458 1.811 0.07019 .
PATH -1.1627 0.4289 -2.711 0.00671 **
sex 0.4170 0.4767 0.875 0.38172
age 0.1795 1.5413 0.116 0.90730
------------------------------------------------------------------
Coefficients for variable no. 2: Arteriole
Estimate Std.Error z value Pr(>|z|)
(Intercept) 1.8926 0.8180 2.314 0.0207 *
PATH 0.7323 0.4001 1.830 0.0672 .
sex -0.0434 0.4729 -0.092 0.9269
age -1.1409 1.4558 -0.784 0.4332
------------------------------------------------------------------
Coefficients for variable no. 3: Artery
Estimate Std.Error z value Pr(>|z|)
(Intercept) 1.0079 0.9202 1.095 0.273
PATH 0.3576 0.4587 0.780 0.436
sex -0.2521 0.5303 -0.475 0.634
age -1.0419 1.6517 -0.631 0.528
------------------------------------------------------------------
Coefficients for variable no. 4: Capillary
Estimate Std.Error z value Pr(>|z|)
(Intercept) 2.7447 0.7841 3.501 0.000464 ***
PATH 0.1835 0.3770 0.487 0.626466
sex 0.1629 0.4455 0.366 0.714667
age -0.6257 1.3902 -0.450 0.652680
------------------------------------------------------------------
Coefficients for variable no. 5: EndoMT
Estimate Std.Error z value Pr(>|z|)
(Intercept) 0.39678 1.05529 0.376 0.707
PATH 0.33395 0.51332 0.651 0.515
sex 0.07398 0.59556 0.124 0.901
age -1.44271 1.91081 -0.755 0.450
------------------------------------------------------------------
Coefficients for variable no. 6: Large artery
Estimate Std.Error z value Pr(>|z|)
(Intercept) 0.6812 0.9458 0.720 0.4714
PATH 1.2434 0.5233 2.376 0.0175 *
sex -0.9790 0.6039 -1.621 0.1050
age -1.9152 1.7386 -1.102 0.2706
------------------------------------------------------------------
Coefficients for variable no. 7: Large vein
Estimate Std.Error z value Pr(>|z|)
(Intercept) -0.02684 1.06362 -0.025 0.980
PATH 0.10156 0.53550 0.190 0.850
sex 0.18758 0.58205 0.322 0.747
age -0.65128 1.98317 -0.328 0.743
------------------------------------------------------------------
Coefficients for variable no. 8: Mitochondrial
- variable omitted (reference category) -
------------------------------------------------------------------
Coefficients for variable no. 9: Proliferating cell
Estimate Std.Error z value Pr(>|z|)
(Intercept) -0.8813 1.1309 -0.779 0.436
PATH 0.3168 0.5575 0.568 0.570
sex 0.1319 0.6416 0.206 0.837
age 0.2516 2.0275 0.124 0.901
------------------------------------------------------------------
Coefficients for variable no. 10: Proliferating Stem-to-EC
Estimate Std.Error z value Pr(>|z|)
(Intercept) -0.7412 1.1595 -0.639 0.523
PATH 0.1441 0.5873 0.245 0.806
sex 0.1377 0.6717 0.205 0.838
age -0.6325 2.1119 -0.299 0.765
------------------------------------------------------------------
Coefficients for variable no. 11: Stem-to-EC
Estimate Std.Error z value Pr(>|z|)
(Intercept) -0.76448 1.14698 -0.667 0.505
PATH 0.06897 0.57697 0.120 0.905
sex 0.22743 0.66232 0.343 0.731
age -0.31661 2.08175 -0.152 0.879
------------------------------------------------------------------
Coefficients for variable no. 12: Vein
Estimate Std.Error z value Pr(>|z|)
(Intercept) 0.2010 0.9979 0.201 0.840
PATH 0.3687 0.5090 0.724 0.469
sex -0.1323 0.5720 -0.231 0.817
age -0.6794 1.8393 -0.369 0.712
------------------------------------------------------------------
Coefficients for variable no. 13: Venule
Estimate Std.Error z value Pr(>|z|)
(Intercept) 0.52032 0.93065 0.559 0.576
PATH 0.31517 0.45052 0.700 0.484
sex 0.18355 0.51986 0.353 0.724
age 0.04779 1.65433 0.029 0.977
------------------------------------------------------------------
PRECISION MODEL:
------------------------------------------------------------------
Estimate Std. Error z value Pr(>|z|)
(Intercept) 4.0872 0.1077 37.95 <2e-16 ***
------------------------------------------------------------------
Significance codes: 0 ‘***’ 0.001 ‘**’ 0.01 ‘*’ 0.05 ‘.’ 0.1 ‘ ’ 1
Log-likelihood: 470.6 on 49 df (125 BFGS + 2 NR Iterations)
AIC: -843.2, BIC: -808.5
Number of Observations: 15
Links: Logit (Means) and Log (Precision)
Parametrization: alternative

## Sheet: sorted ECs-TL vs MET
Age and sex covariates regressed
Call:
DirichReg(formula = Y ~ PATH + sex + age, data = tab, model = "alternative", base = 8)
Standardized Residuals:
Min 1Q Median 3Q Max
Angiogenic capillary -1.8575 -0.5669 0.3974 0.8232 4.4286
Arteriole -3.0184 -1.0451 -0.3902 0.7235 4.3683
Artery -1.8263 -0.7064 -0.0873 0.2478 1.9748
Capillary -3.1424 -0.4808 0.1141 0.7225 1.3076
EndoMT -1.1095 -0.5456 -0.3047 0.2205 0.9995
Large artery -1.3356 -0.8095 -0.2332 0.7187 3.6726
Large vein -1.0723 -0.6159 -0.3450 0.1285 1.7734
Mitochondrial -1.0027 -0.7559 -0.3140 0.0200 1.6656
Proliferating cell -0.8875 -0.6124 -0.2274 -0.0549 0.4572
Prolif. EndoMT -0.5685 -0.4574 -0.4449 -0.4264 -0.2426
Prolif. Stem-to-EC -0.9109 -0.6286 -0.3401 -0.3236 2.3123
Stem-to-EC -1.6356 -0.7651 -0.0943 0.2423 2.3913
Vein -1.1040 -0.4367 -0.2971 0.0049 1.4017
Venule -1.4831 -0.7033 0.0443 0.6745 1.1982
MEAN MODELS:
------------------------------------------------------------------
Coefficients for variable no. 1: Angiogenic capillary
Estimate Std.Error z value Pr(>|z|)
(Intercept) 2.1720 1.2504 1.737 0.082391 .
PATH -1.8013 0.5211 -3.456 0.000547 ***
sex 0.1040 0.5449 0.191 0.848617
age 1.0119 1.8116 0.559 0.576440
------------------------------------------------------------------
Coefficients for variable no. 2: Arteriole
Estimate Std.Error z value Pr(>|z|)
(Intercept) 1.5339 1.2602 1.217 0.224
PATH 1.6917 0.5475 3.090 0.002 **
sex -0.4404 0.5523 -0.797 0.425
age -1.8222 1.8020 -1.011 0.312
------------------------------------------------------------------
Coefficients for variable no. 3: Artery
Estimate Std.Error z value Pr(>|z|)
(Intercept) 0.27171 1.40648 0.193 0.847
PATH 0.68556 0.57676 1.189 0.235
sex -0.05848 0.64575 -0.091 0.928
age 0.05241 2.02623 0.026 0.979
------------------------------------------------------------------
Coefficients for variable no. 4: Capillary
Estimate Std.Error z value Pr(>|z|)
(Intercept) 2.070929 1.203287 1.721 0.0852 .
PATH 1.013496 0.501582 2.021 0.0433 *
sex -0.004227 0.524285 -0.008 0.9936
age -0.371973 1.735481 -0.214 0.8303
------------------------------------------------------------------
Coefficients for variable no. 5: EndoMT
Estimate Std.Error z value Pr(>|z|)
(Intercept) -0.4854 1.4585 -0.333 0.739
PATH 0.6176 0.6034 1.023 0.306
sex 0.2137 0.6949 0.308 0.758
age 0.1919 2.1181 0.091 0.928
------------------------------------------------------------------
Coefficients for variable no. 6: Large artery
Estimate Std.Error z value Pr(>|z|)
(Intercept) 1.5661 1.4500 1.080 0.2801
PATH 1.1130 0.6384 1.743 0.0813 .
sex -1.5974 0.6669 -2.395 0.0166 *
age -2.8757 2.1144 -1.360 0.1738
------------------------------------------------------------------
Coefficients for variable no. 7: Large vein
Estimate Std.Error z value Pr(>|z|)
(Intercept) 0.1799 1.4791 0.122 0.903
PATH -0.2773 0.6135 -0.452 0.651
sex -0.0666 0.6549 -0.102 0.919
age 0.3684 2.1566 0.171 0.864
------------------------------------------------------------------
Coefficients for variable no. 8: Mitochondrial
- variable omitted (reference category) -
------------------------------------------------------------------
Coefficients for variable no. 9: Proliferating cell
Estimate Std.Error z value Pr(>|z|)
(Intercept) -1.1955 1.5945 -0.750 0.453
PATH -0.0570 0.6210 -0.092 0.927
sex 0.2234 0.7621 0.293 0.769
age 1.8716 2.3009 0.813 0.416
------------------------------------------------------------------
Coefficients for variable no. 10: Proliferating EndoMT
Estimate Std.Error z value Pr(>|z|)
(Intercept) -0.81338 1.78709 -0.455 0.649
PATH 0.10544 0.71766 0.147 0.883
sex -0.07936 0.85347 -0.093 0.926
age -0.21516 2.60054 -0.083 0.934
------------------------------------------------------------------
Coefficients for variable no. 11: Proliferating Stem-to-EC
Estimate Std.Error z value Pr(>|z|)
(Intercept) 0.2276 1.7183 0.132 0.895
PATH -0.4787 0.6871 -0.697 0.486
sex -0.5815 0.8244 -0.705 0.481
age -0.6698 2.4676 -0.271 0.786
------------------------------------------------------------------
Coefficients for variable no. 12: Stem-to-EC
Estimate Std.Error z value Pr(>|z|)
(Intercept) -2.4412 1.6186 -1.508 0.1315
PATH -0.9186 0.5840 -1.573 0.1157
sex 1.2278 0.7718 1.591 0.1116
age 4.6969 2.3190 2.025 0.0428 *
------------------------------------------------------------------
Coefficients for variable no. 13: Vein
Estimate Std.Error z value Pr(>|z|)
(Intercept) 1.9171 1.4268 1.344 0.179
PATH -0.8719 0.5839 -1.493 0.135
sex -0.4746 0.6400 -0.742 0.458
age -1.3738 2.0906 -0.657 0.511
------------------------------------------------------------------
Coefficients for variable no. 14: Venule
Estimate Std.Error z value Pr(>|z|)
(Intercept) 0.90440 1.32563 0.682 0.495
PATH -0.08825 0.54798 -0.161 0.872
sex 0.16954 0.58343 0.291 0.771
age 0.38157 1.91984 0.199 0.842
------------------------------------------------------------------
PRECISION MODEL:
------------------------------------------------------------------
Estimate Std. Error z value Pr(>|z|)
(Intercept) 4.6216 0.1074 43.04 <2e-16 ***
------------------------------------------------------------------
Significance codes: 0 ‘***’ 0.001 ‘**’ 0.01 ‘*’ 0.05 ‘.’ 0.1 ‘ ’ 1
Log-likelihood: 517.4 on 53 df (137 BFGS + 2 NR Iterations)
AIC: -928.8, BIC: -894.9
Number of Observations: 14
Links: Logit (Means) and Log (Precision)
Parametrization: alternative

## Sheet: sorted ECs-TL vs MEN
Age and sex covariates regressed
Call:
DirichReg(formula = Y ~ PATH + sex + age, data = tab, model = "alternative", base = 8)
Standardized Residuals:
Min 1Q Median 3Q Max
Angiogenic capillary -1.8137 -0.6201 0.6011 1.1156 5.4174
Arteriole -2.9679 -1.1560 -0.3777 0.8411 4.5176
Artery -1.8022 -0.7254 -0.2809 0.3917 2.9691
Capillary -3.4964 -0.5782 0.2751 0.9046 1.9241
EndoMT -1.4828 -0.8708 0.2096 0.8646 1.7114
Large artery -1.2722 -0.9114 -0.3143 0.6122 3.7780
Large vein -1.0260 -0.7058 -0.2802 0.1932 1.4666
Mitochondrial -0.9594 -0.4811 -0.3609 -0.0404 1.3357
Proliferating cell -0.7290 -0.6047 -0.3705 -0.1922 0.3583
Proliferating EndoMT -0.4813 -0.4595 -0.4507 -0.4253 -0.3569
Prolif. Stem-to-EC -0.4834 -0.4597 -0.4466 -0.4230 -0.3607
Stem-to-EC -0.7560 -0.4975 -0.4255 -0.3416 0.4611
Vein -1.1876 -0.6523 -0.1821 0.1668 1.5724
Venule -1.5302 -0.4423 0.1327 0.4586 1.0597
MEAN MODELS:
------------------------------------------------------------------
Coefficients for variable no. 1: Angiogenic capillary
Estimate Std. Error z value Pr(>|z|)
(Intercept) 2.1981 0.9498 2.314 0.020656 *
PATH -1.5863 0.4633 -3.424 0.000618 ***
sex -0.1305 0.4179 -0.312 0.754840
age 0.6802 1.3050 0.521 0.602203
------------------------------------------------------------------
Coefficients for variable no. 2: Arteriole
Estimate Std. Error z value Pr(>|z|)
(Intercept) 2.3582 0.9562 2.466 0.0137 *
PATH 1.2136 0.4734 2.563 0.0104 *
sex -0.5877 0.4356 -1.349 0.1773
age -2.5115 1.3025 -1.928 0.0538 .
------------------------------------------------------------------
Coefficients for variable no. 3: Artery
Estimate Std. Error z value Pr(>|z|)
(Intercept) 2.6576 1.0189 2.608 0.0091 **
PATH -0.4318 0.5009 -0.862 0.3887
sex -0.7871 0.4616 -1.705 0.0882 .
age -2.3493 1.4156 -1.660 0.0970 .
------------------------------------------------------------------
Coefficients for variable no. 4: Capillary
Estimate Std. Error z value Pr(>|z|)
(Intercept) 3.2926 0.9105 3.616 0.000299 ***
PATH 0.3366 0.4393 0.766 0.443622
sex -0.2027 0.4066 -0.499 0.618055
age -1.5883 1.2371 -1.284 0.199186
------------------------------------------------------------------
Coefficients for variable no. 5: EndoMT
Estimate Std. Error z value Pr(>|z|)
(Intercept) 3.9171 1.1201 3.497 0.000471 ***
PATH -1.2830 0.5623 -2.282 0.022499 *
sex -1.1500 0.4901 -2.346 0.018952 *
age -4.9949 1.6489 -3.029 0.002452 **
------------------------------------------------------------------
Coefficients for variable no. 6: Large artery
Estimate Std. Error z value Pr(>|z|)
(Intercept) 1.9758 1.0646 1.856 0.06347 .
PATH 0.7575 0.5361 1.413 0.15769
sex -1.5884 0.5485 -2.896 0.00378 **
age -2.9825 1.5386 -1.938 0.05257 .
------------------------------------------------------------------
Coefficients for variable no. 7: Large vein
Estimate Std. Error z value Pr(>|z|)
(Intercept) 0.37316 1.15467 0.323 0.747
PATH -0.39997 0.56570 -0.707 0.480
sex -0.04620 0.49844 -0.093 0.926
age 0.07149 1.63582 0.044 0.965
------------------------------------------------------------------
Coefficients for variable no. 8: Mitochondrial
- variable omitted (reference category) -
------------------------------------------------------------------
Coefficients for variable no. 9: Proliferating cell
Estimate Std. Error z value Pr(>|z|)
(Intercept) -0.25085 1.30359 -0.192 0.847
PATH -0.06187 0.62858 -0.098 0.922
sex -0.14915 0.58079 -0.257 0.797
age -0.18241 1.81391 -0.101 0.920
------------------------------------------------------------------
Coefficients for variable no. 10: Proliferating EndoMT
Estimate Std. Error z value Pr(>|z|)
(Intercept) 0.008007 1.416791 0.006 0.995
PATH -0.176075 0.702453 -0.251 0.802
sex -0.320087 0.639553 -0.500 0.617
age -1.438511 2.011192 -0.715 0.474
------------------------------------------------------------------
Coefficients for variable no. 11: Proliferating Stem-to-EC
Estimate Std. Error z value Pr(>|z|)
(Intercept) 0.01003 1.41559 0.007 0.994
PATH -0.18408 0.70269 -0.262 0.793
sex -0.31295 0.63918 -0.490 0.624
age -1.43494 2.00941 -0.714 0.475
------------------------------------------------------------------
Coefficients for variable no. 12: Stem-to-EC
Estimate Std. Error z value Pr(>|z|)
(Intercept) -0.32987 1.39803 -0.236 0.813
PATH -0.23082 0.66864 -0.345 0.730
sex -0.04893 0.63587 -0.077 0.939
age -0.57271 1.96469 -0.291 0.771
------------------------------------------------------------------
Coefficients for variable no. 13: Vein
Estimate Std. Error z value Pr(>|z|)
(Intercept) 1.9007 1.0248 1.855 0.0636 .
PATH -1.3175 0.5194 -2.537 0.0112 *
sex -0.1002 0.4554 -0.220 0.8258
age -0.7719 1.4398 -0.536 0.5919
------------------------------------------------------------------
Coefficients for variable no. 14: Venule
Estimate Std. Error z value Pr(>|z|)
(Intercept) 1.7292 1.0110 1.710 0.0872 .
PATH -0.3570 0.4919 -0.726 0.4680
sex -0.1558 0.4442 -0.351 0.7257
age -0.6235 1.3932 -0.448 0.6545
------------------------------------------------------------------
PRECISION MODEL:
------------------------------------------------------------------
Estimate Std. Error z value Pr(>|z|)
(Intercept) 4.7132 0.1068 44.12 <2e-16 ***
------------------------------------------------------------------
Significance codes: 0 ‘***’ 0.001 ‘**’ 0.01 ‘*’ 0.05 ‘.’ 0.1 ‘ ’ 1
Log-likelihood: 527.5 on 53 df (147 BFGS + 2 NR Iterations)
AIC: -949, BIC: -915.1
Number of Observations: 14
Links: Logit (Means) and Log (Precision)
Parametrization: alternative
