# Supplementary material for: Single-cell atlas of the human brain vasculature across development, adulthood and disease
Source: Nature. 2024 Jul 10;632(8025):603–13. doi: 10.1038/s41586-024-07493-y (PMC11324530; doi:10.1038/s41586-024-07493-y)
Supplement: Supplementary file 6 — Supplementary Tables 1–27 and the legends for the Supplementary Tables. [file 41586_2024_7493_MOESM6_ESM.zip › Supplementary Table 15.xlsx]

## Sheet: sorted ECs-TL vs all PATH
no regression	BaselineProp.Freq	PropMean.Pathology	PropMean.Control	PropRatio	Tstatistic	P.Value	FDR
Angiogenic capillary	0.240188	0.294856	0.0557937	5.28475	5.1933	5.57459e-06	7.80443e-05
Arteriole	0.119639	0.0689868	0.251751	0.274028	-4.87997	1.51284e-05	0.000105899
Proliferating Stem-to-EC	0.00255395	0.00380503	0	Inf	3.01351	0.00434966	0.0202984
Stem-to-EC	0.0137742	0.0418402	0.000763345	54.8117	2.73404	0.00909759	0.0291003
Capillary	0.342824	0.285323	0.443023	0.644036	-2.68062	0.010393	0.0291003
Proliferating EndoMT	0.000477458	0.000305725	0	Inf	2.48509	0.0169888	0.0396406
Large artery	0.0219135	0.0192961	0.0492908	0.391475	-2.3114	0.0257513	0.0515025
EndoMT	0.0250936	0.0217442	0.0243306	0.893699	-1.55818	0.126641	0.209702
Vein	0.0579121	0.0689912	0.0221807	3.11042	1.52457	0.134808	0.209702
Large vein	0.033305	0.0424355	0.0147859	2.87	1.31023	0.19719	0.276065
Proliferating cell	0.00734655	0.0091803	0.00524768	1.7494	1.18641	0.242081	0.308103
Artery	0.0462098	0.0476408	0.056477	0.843544	-0.87486	0.38655	0.450976
Venule	0.0686729	0.0738689	0.0613568	1.20392	0.520048	0.60571	0.652303
Mitochondrial	0.0200893	0.0217264	0.0149995	1.44847	0.0578603	0.954132	0.954132
Age and sex covariates regressed
model.matrix(~ 0 + PATH + pair + sex + age)	PropMean.Control	PropMean.Pathology	PropRatio	Tstatistic	P.Value	FDR
Large artery	0.0384267	0.0226677	0.589895	-3.09413	0.00358542	0.0501959
Angiogenic capillary	0.240505	0.237532	0.987639	2.74982	0.00889488	0.0622642
Vein	0.108299	0.0422649	0.390261	-1.25781	0.215724	0.55508
Large vein	0.0596047	0.0285262	0.47859	-1.10374	0.276274	0.55508
Artery	0.056151	0.047742	0.850243	-0.983086	0.331448	0.55508
Proliferating Stem-to-EC	0.001064	0.00347482	3.2658	0.963953	0.340836	0.55508
Stem-to-EC	0.00962325	0.0390906	4.0621	0.935435	0.355153	0.55508
Venule	0.0918572	0.0644032	0.701123	-0.933621	0.356012	0.55508
Arteriole	0.0716308	0.124886	1.74347	-0.859739	0.395034	0.55508
Proliferating EndoMT	0.000120595	0.0002683	2.22481	0.857077	0.396486	0.55508
Proliferating cell	0.0105368	0.00753884	0.715475	0.450364	0.654869	0.763491
Capillary	0.272265	0.338316	1.2426	-0.366945	0.715563	0.763491
Mitochondrial	0.0268231	0.0180571	0.673191	-0.32825	0.744427	0.763491
EndoMT	0.0130926	0.0252319	1.92719	0.30295	0.763491	0.763491
Age covariate regressed
model.matrix(~ 0 + PATH + pair + age)	PropMean.Control	PropMean.Pathology	PropRatio	Tstatistic	P.Value	FDR
Large artery	0.0384267	0.0226677	0.589895	-3.43786	0.00136307	0.0190829
Vein	0.108299	0.0422649	0.390261	-2.55426	0.0144742	0.0891479
Mitochondrial	0.0268231	0.0180571	0.673191	-2.44042	0.0191031	0.0891479
Venule	0.0918572	0.0644032	0.701123	-1.78315	0.0819102	0.286686
Large vein	0.0596047	0.0285262	0.47859	-1.45452	0.153456	0.427372
Arteriole	0.0716308	0.124886	1.74347	-1.35398	0.18316	0.427372
Proliferating cell	0.0105368	0.00753884	0.715475	-1.21414	0.231678	0.463357
Angiogenic capillary	0.240505	0.237532	0.987639	0.847263	0.401793	0.703138
Artery	0.056151	0.047742	0.850243	-0.755817	0.454079	0.706345
Proliferating Stem-to-EC	0.001064	0.00347482	3.2658	0.240719	0.810979	0.944462
Proliferating EndoMT	0.000120595	0.0002683	2.22481	0.212252	0.832968	0.944462
Stem-to-EC	0.00962325	0.0390906	4.0621	0.156189	0.876654	0.944462
Capillary	0.272265	0.338316	1.2426	0.155735	0.877	0.944462
EndoMT	0.0130926	0.0252319	1.92719	-0.038121	0.969776	0.969776
Sex covariate regressed
model.matrix(~ 0 + PATH + pair + sex)	PropMean.Control	PropMean.Pathology	PropRatio	Tstatistic	P.Value	FDR
Large artery	0.0384267	0.0226677	0.589895	-2.92243	0.005642	0.078988
Vein	0.108299	0.0422649	0.390261	-2.08613	0.0432643	0.30285
Mitochondrial	0.0268231	0.0180571	0.673191	-1.83211	0.0742457	0.34648
Large vein	0.0596047	0.0285262	0.47859	-1.42711	0.161163	0.425912
Venule	0.0918572	0.0644032	0.701123	-1.42329	0.162167	0.425912
Angiogenic capillary	0.240505	0.237532	0.987639	1.35609	0.182534	0.425912
Arteriole	0.0716308	0.124886	1.74347	-1.13701	0.262138	0.524276
Artery	0.056151	0.047742	0.850243	-0.667599	0.508132	0.883669
EndoMT	0.0130926	0.0252319	1.92719	0.543443	0.589769	0.883669
Proliferating cell	0.0105368	0.00753884	0.715475	-0.483691	0.631192	0.883669
Proliferating EndoMT	0.000120595	0.0002683	2.22481	0.255232	0.799827	0.969062
Proliferating Stem-to-EC	0.001064	0.00347482	3.2658	0.130304	0.896967	0.969062
Capillary	0.272265	0.338316	1.2426	0.121006	0.904273	0.969062
Stem-to-EC	0.00962325	0.0390906	4.0621	0.0390241	0.969062	0.969062

## Sheet: sorted ECs-TL vs all MAL
no regression	BaselineProp.Freq	PropMean.AVM	PropMean.TL	PropRatio	Tstatistic	P.Value	FDR
Vein	0.054257	0.158931	0.0221807	7.16528	6.85253	2.75061e-06	3.85086e-05
Arteriole	0.202821	0.0591641	0.251751	0.23501	-4.8879	0.000137192	0.000781292
Large vein	0.0352898	0.0937862	0.0147859	6.34295	4.80532	0.00016742	0.000781292
Capillary	0.43248	0.276748	0.443023	0.624682	-2.75323	0.013542	0.047397
Venule	0.0719693	0.119023	0.0613568	1.93985	2.58007	0.0194249	0.0531222
Stem-to-EC	0.000798507	0.00273539	0.000763345	3.58343	2.50341	0.0227667	0.0531222
Mitochondrial	0.0145909	0.0256562	0.0149995	1.71047	2.14051	0.0470462	0.0940923
Angiogenic capillary	0.0740226	0.10998	0.0557937	1.97119	2.03502	0.0581505	0.101763
EndoMT	0.0240485	0.0132681	0.0243306	0.545327	-1.76302	0.0957957	0.149016
Artery	0.0516333	0.0821942	0.056477	1.45536	1.44333	0.167035	0.233849
Proliferating EndoMT	0	0	0	NA	1.23007	0.235831	0.275136
Proliferating Stem-to-EC	0	0	0	NA	1.23007	0.235831	0.275136
Large artery	0.0340765	0.0543433	0.0492908	1.1025	1.09199	0.290155	0.312475
Proliferating cell	0.00401327	0.0041706	0.00524768	0.794752	0.695715	0.496239	0.496239
Age and sex covariates regressed
model.matrix(~ 0 + PATH + pair + sex + age)	PropMean.AVM	PropMean.TL	PropRatio	Tstatistic	P.Value	FDR
Vein	0.158931	0.0221807	7.16528	5.29259	0.0001554	0.0021756
Arteriole	0.0591641	0.251751	0.23501	-4.02705	0.00149103	0.0104372
Large vein	0.0937862	0.0147859	6.34295	3.46394	0.00445267	0.0207791
Capillary	0.276748	0.443023	0.624682	-2.83625	0.0142468	0.0498637
Stem-to-EC	0.00273539	0.000763345	3.58343	1.64677	0.124608	0.300576
EndoMT	0.0132681	0.0243306	0.545327	-1.62401	0.128818	0.300576
Venule	0.119023	0.0613568	1.93985	1.26992	0.226794	0.429177
Proliferating cell	0.0041706	0.00524768	0.794752	-1.04385	0.316409	0.429177
Proliferating EndoMT	0	0	NA	1.02346	0.325573	0.429177
Proliferating Stem-to-EC	0	0	NA	1.02346	0.325573	0.429177
Large artery	0.0543433	0.0492908	1.1025	0.998171	0.337211	0.429177
Mitochondrial	0.0256562	0.0149995	1.71047	0.82916	0.422262	0.492639
Artery	0.0821942	0.056477	1.45536	0.326611	0.74939	0.807035
Angiogenic capillary	0.10998	0.0557937	1.97119	0.227559	0.823685	0.823685
Age covariate regressed
model.matrix(~ 0 + PATH + pair + age)	PropMean.AVM	PropMean.TL	PropRatio	Tstatistic	P.Value	FDR
Vein	0.158931	0.0221807	7.16528	5.73345	5.24955e-05	0.000734938
Arteriole	0.0591641	0.251751	0.23501	-4.40858	0.000600165	0.00420116
Large vein	0.0937862	0.0147859	6.34295	3.89442	0.00170141	0.00793994
Capillary	0.276748	0.443023	0.624682	-2.94356	0.0107171	0.0375097
Stem-to-EC	0.00273539	0.000763345	3.58343	2.02802	0.0625996	0.175279
Venule	0.119023	0.0613568	1.93985	1.71889	0.107741	0.251395
EndoMT	0.0132681	0.0243306	0.545327	-1.38941	0.186491	0.357085
Mitochondrial	0.0256562	0.0149995	1.71047	1.28619	0.219321	0.357085
Proliferating EndoMT	0	0	NA	1.18824	0.255061	0.357085
Proliferating Stem-to-EC	0	0	NA	1.18824	0.255061	0.357085
Large artery	0.0543433	0.0492908	1.1025	0.924946	0.371103	0.472313
Angiogenic capillary	0.10998	0.0557937	1.97119	0.766502	0.456467	0.532545
Artery	0.0821942	0.056477	1.45536	0.597225	0.56003	0.57124
Proliferating cell	0.0041706	0.00524768	0.794752	-0.580231	0.57124	0.57124
Sex covariate regressed
model.matrix(~ 0 + PATH + pair + sex)	PropMean.AVM	PropMean.TL	PropRatio	Tstatistic	P.Value	FDR
Vein	0.158931	0.0221807	7.16528	6.3218	2.00034e-05	0.000280048
Arteriole	0.0591641	0.251751	0.23501	-4.78408	0.000301576	0.00211103
Large vein	0.0937862	0.0147859	6.34295	3.9938	0.00142893	0.00666832
Capillary	0.276748	0.443023	0.624682	-3.61441	0.0028704	0.0100464
Venule	0.119023	0.0613568	1.93985	1.9111	0.0769552	0.185701
Stem-to-EC	0.00273539	0.000763345	3.58343	1.89609	0.0795861	0.185701
Large artery	0.0543433	0.0492908	1.1025	1.50787	0.154661	0.309298
Mitochondrial	0.0256562	0.0149995	1.71047	1.33183	0.204465	0.309298
Proliferating EndoMT	0	0	NA	1.28354	0.220927	0.309298
Proliferating Stem-to-EC	0	0	NA	1.28354	0.220927	0.309298
EndoMT	0.0132681	0.0243306	0.545327	-1.20318	0.24911	0.317049
Angiogenic capillary	0.10998	0.0557937	1.97119	0.984997	0.341974	0.39897
Artery	0.0821942	0.056477	1.45536	0.791309	0.442464	0.4765
Proliferating cell	0.0041706	0.00524768	0.794752	-0.685948	0.504372	0.504372

## Sheet: sorted ECs-TL vs all TUM
no regression	BaselineProp.Freq	PropMean.Tumors	PropMean.Control	PropRatio	Tstatistic	P.Value	FDR
Angiogenic capillary	0.253089	0.333372	0.0557937	5.97508	5.58417	2.11385e-06	2.95939e-05
Arteriole	0.126373	0.0710332	0.251751	0.282157	-4.54027	5.5131e-05	0.000385917
Proliferating Stem-to-EC	0.00281105	0.00459774	0	Inf	3.31746	0.00202824	0.00946514
Large artery	0.0185222	0.0119946	0.0492908	0.243344	-3.17825	0.00294174	0.0102961
Stem-to-EC	0.0150022	0.0499871	0.000763345	65.4843	2.82112	0.0076119	0.0213133
Proliferating EndoMT	0.000525523	0.000369418	0	Inf	2.57683	0.0139766	0.032612
Capillary	0.350385	0.287109	0.443023	0.648068	-2.47394	0.0179424	0.0358848
EndoMT	0.0264744	0.0235101	0.0243306	0.966277	-1.46642	0.150756	0.263823
Artery	0.0416154	0.0404422	0.056477	0.716083	-1.32341	0.193601	0.301158
Proliferating cell	0.00767957	0.010224	0.00524768	1.94829	1.1512	0.256947	0.359726
Vein	0.0466872	0.0502538	0.0221807	2.26566	0.910687	0.368199	0.468616
Large vein	0.026757	0.0317374	0.0147859	2.14646	0.72439	0.473327	0.552215
Mitochondrial	0.0192014	0.0209077	0.0149995	1.39389	-0.202868	0.840336	0.904977
Venule	0.0648772	0.0644618	0.0613568	1.05061	0.0486514	0.961452	0.961452
Age and sex covariates regressed
model.matrix(~ 0 + PATH + pair + sex + age)	PropMean.Control	PropMean.Tumors	PropRatio	Tstatistic	P.Value	FDR
Large artery	0.0154125	0.024699	1.60254	-1.9693	0.056764	0.645843
Angiogenic capillary	0.329835	0.230606	0.699156	1.48172	0.147239	0.645843
Artery	0.0313262	0.0498737	1.59208	1.28025	0.208762	0.645843
Arteriole	0.075258	0.137218	1.8233	-1.2392	0.223403	0.645843
Proliferating EndoMT	0.00062622	0.000134586	0.214918	-1.2196	0.230658	0.645843
Proliferating Stem-to-EC	0.00416986	0.00303404	0.727614	-0.889509	0.379825	0.827927
EndoMT	0.0166135	0.026404	1.58931	-0.826641	0.413963	0.827927
Proliferating cell	0.0106666	0.00819191	0.767999	-0.63325	0.530701	0.919568
Large vein	0.0357888	0.0238613	0.666724	0.48104	0.633492	0.919568
Capillary	0.283561	0.346907	1.22339	-0.386286	0.701591	0.919568
Stem-to-EC	0.0941537	0.0149657	0.15895	-0.33269	0.74136	0.919568
Vein	0.0297422	0.0474182	1.59431	0.270685	0.788201	0.919568
Venule	0.0490055	0.0690935	1.40991	0.125976	0.900462	0.963431
Mitochondrial	0.0238402	0.0175925	0.737932	-0.0461787	0.963431	0.963431
Age covariate regressed
model.matrix(~ 0 + PATH + pair + age)	PropMean.Control	PropMean.Tumors	PropRatio	Tstatistic	P.Value	FDR
Artery	0.0313262	0.0498737	1.59208	1.96784	0.0566774	0.7199
Proliferating Stem-to-EC	0.00416986	0.00303404	0.727614	-1.18359	0.244299	0.7199
Large vein	0.0357888	0.0238613	0.666724	1.16157	0.25302	0.7199
Stem-to-EC	0.0941537	0.0149657	0.15895	-1.15525	0.255566	0.7199
Vein	0.0297422	0.0474182	1.59431	1.00157	0.323208	0.7199
Mitochondrial	0.0238402	0.0175925	0.737932	0.903951	0.372005	0.7199
Venule	0.0490055	0.0690935	1.40991	0.899091	0.374465	0.7199
Capillary	0.283561	0.346907	1.22339	0.830956	0.411371	0.7199
Proliferating EndoMT	0.00062622	0.000134586	0.214918	-0.56166	0.577813	0.807029
Large artery	0.0154125	0.024699	1.60254	-0.538812	0.593318	0.807029
Angiogenic capillary	0.329835	0.230606	0.699156	0.480035	0.634094	0.807029
EndoMT	0.0166135	0.026404	1.58931	0.330996	0.742558	0.866318
Arteriole	0.075258	0.137218	1.8233	0.0786406	0.937752	0.976182
Proliferating cell	0.0106666	0.00819191	0.767999	0.030063	0.976182	0.976182
Sex covariate regressed
model.matrix(~ 0 + PATH + pair + sex)	PropMean.Control	PropMean.Tumors	PropRatio	Tstatistic	P.Value	FDR
Artery	0.0313262	0.0498737	1.59208	1.96517	0.056991	0.797874
Proliferating Stem-to-EC	0.00416986	0.00303404	0.727614	-1.58344	0.122023	0.82775
Large vein	0.0357888	0.0238613	0.666724	1.05282	0.299402	0.82775
Stem-to-EC	0.0941537	0.0149657	0.15895	-0.882039	0.383576	0.82775
Large artery	0.0154125	0.024699	1.60254	-0.875717	0.386959	0.82775
Proliferating EndoMT	0.00062622	0.000134586	0.214918	-0.805224	0.425949	0.82775
Capillary	0.283561	0.346907	1.22339	0.633289	0.530469	0.82775
Angiogenic capillary	0.329835	0.230606	0.699156	0.621722	0.538022	0.82775
Vein	0.0297422	0.0474182	1.59431	0.621495	0.538169	0.82775
Mitochondrial	0.0238402	0.0175925	0.737932	0.521932	0.604897	0.82775
Venule	0.0490055	0.0690935	1.40991	0.456982	0.650375	0.82775
Arteriole	0.075258	0.137218	1.8233	-0.297674	0.767654	0.895597
Proliferating cell	0.0106666	0.00819191	0.767999	-0.0826364	0.934596	0.945409
EndoMT	0.0166135	0.026404	1.58931	0.0689495	0.945409	0.945409

## Sheet: sorted ECs-TL vs Fetal
no regression	BaselineProp.clusters	BaselineProp.Freq	PropMean.FETALCNS	PropMean.TL	PropRatio	Tstatistic	P.Value	FDR
Stem-to-EC	Stem-to-EC	0.0064832	0.0430579	0.000763345	56.4069	4.1357	0.000781277	0.00747739
Proliferating Stem-to-EC	Proliferating Stem-to-EC	0.000942266	0.00232244	0	Inf	3.98644	0.0010682	0.00747739
Arteriole	Arteriole	0.203888	0.0738434	0.251751	0.293319	-3.54217	0.00262147	0.0122335
Proliferating cell	Proliferating cell	0.009945	0.0378233	0.00524768	7.20764	3.28733	0.00465866	0.0163053
Angiogenic capillary	Angiogenic capillary	0.10156	0.217939	0.0557937	3.90616	3.04401	0.0077583	0.0217232
Large artery	Large artery	0.0243146	0.0122093	0.0492908	0.2477	-1.82147	0.0873485	0.176065
Proliferating EndoMT	Proliferating EndoMT	2.0484e-05	8.76667e-05	0	Inf	1.80314	0.0902934	0.176065
EndoMT	EndoMT	0.0240585	0.0157116	0.0243306	0.645754	-1.73981	0.100608	0.176065
Vein	Vein	0.0294356	0.0438118	0.0221807	1.97522	1.53007	0.145043	0.202644
Large vein	Large vein	0.025984	0.0310243	0.0147859	2.09824	1.526	0.146599	0.202644
Venule	Venule	0.0662966	0.0953263	0.0613568	1.55364	1.47469	0.159221	0.202644
Mitochondrial	Mitochondrial	0.0222866	0.0330017	0.0149995	2.20018	1.32057	0.204971	0.239133
Capillary	Capillary	0.44351	0.353964	0.443023	0.798974	-1.1223	0.277885	0.299261
Artery	Artery	0.0412753	0.0398772	0.056477	0.706078	-0.472272	0.642951	0.642951

## Sheet: sorted ECs-TL vs AVM
no regression	BaselineProp.Freq	PropMean.AVM	PropMean.TL	PropRatio	Tstatistic	P.Value	FDR
Vein	0.054257	0.158931	0.0221807	7.16528	6.85253	2.75061e-06	3.85086e-05
Arteriole	0.202821	0.0591641	0.251751	0.23501	-4.8879	0.000137192	0.000781292
Large vein	0.0352898	0.0937862	0.0147859	6.34295	4.80532	0.00016742	0.000781292
Capillary	0.43248	0.276748	0.443023	0.624682	-2.75323	0.013542	0.047397
Venule	0.0719693	0.119023	0.0613568	1.93985	2.58007	0.0194249	0.0531222
Stem-to-EC	0.000798507	0.00273539	0.000763345	3.58343	2.50341	0.0227667	0.0531222
Mitochondrial	0.0145909	0.0256562	0.0149995	1.71047	2.14051	0.0470462	0.0940923
Angiogenic capillary	0.0740226	0.10998	0.0557937	1.97119	2.03502	0.0581505	0.101763
EndoMT	0.0240485	0.0132681	0.0243306	0.545327	-1.76302	0.0957957	0.149016
Artery	0.0516333	0.0821942	0.056477	1.45536	1.44333	0.167035	0.233849
Proliferating EndoMT	0	0	0	NA	1.23007	0.235831	0.275136
Proliferating Stem-to-EC	0	0	0	NA	1.23007	0.235831	0.275136
Large artery	0.0340765	0.0543433	0.0492908	1.1025	1.09199	0.290155	0.312475
Proliferating cell	0.00401327	0.0041706	0.00524768	0.794752	0.695715	0.496239	0.496239
Age and sex covariates regressed
model.matrix(~ 0 + PATH + pair + sex + age)	PropMean.AVM	PropMean.TL	PropRatio	Tstatistic	P.Value	FDR
Vein	0.158931	0.0221807	7.16528	5.29259	0.0001554	0.0021756
Arteriole	0.0591641	0.251751	0.23501	-4.02705	0.00149103	0.0104372
Large vein	0.0937862	0.0147859	6.34295	3.46394	0.00445267	0.0207791
Capillary	0.276748	0.443023	0.624682	-2.83625	0.0142468	0.0498637
Stem-to-EC	0.00273539	0.000763345	3.58343	1.64677	0.124608	0.300576
EndoMT	0.0132681	0.0243306	0.545327	-1.62401	0.128818	0.300576
Venule	0.119023	0.0613568	1.93985	1.26992	0.226794	0.429177
Proliferating cell	0.0041706	0.00524768	0.794752	-1.04385	0.316409	0.429177
Proliferating EndoMT	0	0	NA	1.02346	0.325573	0.429177
Proliferating Stem-to-EC	0	0	NA	1.02346	0.325573	0.429177
Large artery	0.0543433	0.0492908	1.1025	0.998171	0.337211	0.429177
Mitochondrial	0.0256562	0.0149995	1.71047	0.82916	0.422262	0.492639
Artery	0.0821942	0.056477	1.45536	0.326611	0.74939	0.807035
Angiogenic capillary	0.10998	0.0557937	1.97119	0.227559	0.823685	0.823685
Age covariate regressed
model.matrix(~ 0 + PATH + pair + age)	PropMean.AVM	PropMean.TL	PropRatio	Tstatistic	P.Value	FDR
Vein	0.158931	0.0221807	7.16528	5.73345	5.24955e-05	0.000734938
Arteriole	0.0591641	0.251751	0.23501	-4.40858	0.000600165	0.00420116
Large vein	0.0937862	0.0147859	6.34295	3.89442	0.00170141	0.00793994
Capillary	0.276748	0.443023	0.624682	-2.94356	0.0107171	0.0375097
Stem-to-EC	0.00273539	0.000763345	3.58343	2.02802	0.0625996	0.175279
Venule	0.119023	0.0613568	1.93985	1.71889	0.107741	0.251395
EndoMT	0.0132681	0.0243306	0.545327	-1.38941	0.186491	0.357085
Mitochondrial	0.0256562	0.0149995	1.71047	1.28619	0.219321	0.357085
Proliferating EndoMT	0	0	NA	1.18824	0.255061	0.357085
Proliferating Stem-to-EC	0	0	NA	1.18824	0.255061	0.357085
Large artery	0.0543433	0.0492908	1.1025	0.924946	0.371103	0.472313
Angiogenic capillary	0.10998	0.0557937	1.97119	0.766502	0.456467	0.532545
Artery	0.0821942	0.056477	1.45536	0.597225	0.56003	0.57124
Proliferating cell	0.0041706	0.00524768	0.794752	-0.580231	0.57124	0.57124
Sex covariate regressed
model.matrix(~ 0 + PATH + pair + sex)	PropMean.AVM	PropMean.TL	PropRatio	Tstatistic	P.Value	FDR
Vein	0.158931	0.0221807	7.16528	6.3218	2.00034e-05	0.000280048
Arteriole	0.0591641	0.251751	0.23501	-4.78408	0.000301576	0.00211103
Large vein	0.0937862	0.0147859	6.34295	3.9938	0.00142893	0.00666832
Capillary	0.276748	0.443023	0.624682	-3.61441	0.0028704	0.0100464
Venule	0.119023	0.0613568	1.93985	1.9111	0.0769552	0.185701
Stem-to-EC	0.00273539	0.000763345	3.58343	1.89609	0.0795861	0.185701
Large artery	0.0543433	0.0492908	1.1025	1.50787	0.154661	0.309298
Mitochondrial	0.0256562	0.0149995	1.71047	1.33183	0.204465	0.309298
Proliferating EndoMT	0	0	NA	1.28354	0.220927	0.309298
Proliferating Stem-to-EC	0	0	NA	1.28354	0.220927	0.309298
EndoMT	0.0132681	0.0243306	0.545327	-1.20318	0.24911	0.317049
Angiogenic capillary	0.10998	0.0557937	1.97119	0.984997	0.341974	0.39897
Artery	0.0821942	0.056477	1.45536	0.791309	0.442464	0.4765
Proliferating cell	0.0041706	0.00524768	0.794752	-0.685948	0.504372	0.504372

## Sheet: sorted ECs-TL vs LGG
no regression	BaselineProp.Freq	PropMean.LGG	PropMean.TL	PropRatio	Tstatistic	P.Value	FDR
Angiogenic capillary	0.102494	0.223031	0.0557937	3.99742	3.15392	0.00440237	0.0429229
Large artery	0.0247492	0.00869642	0.0492908	0.176431	-3.01433	0.00613185	0.0429229
Proliferating Stem-to-EC	1.06954e-05	3.1141e-05	0	Inf	1.90047	0.0698409	0.253114
Arteriole	0.219117	0.134764	0.251751	0.535307	-1.88062	0.0723182	0.253114
Stem-to-EC	0.000834242	0.0019019	0.000763345	2.49153	1.5938	0.124178	0.329409
Proliferating EndoMT	0	0	0	NA	1.52328	0.141175	0.329409
EndoMT	0.0256048	0.023444	0.0243306	0.963561	-1.28545	0.211293	0.422587
Vein	0.0236369	0.0193765	0.0221807	0.873574	-1.10653	0.279816	0.442758
Proliferating cell	0.003722	0.00383857	0.00524768	0.731481	-1.09524	0.28463	0.442758
Artery	0.0424394	0.0438315	0.056477	0.776096	-0.688063	0.498067	0.697293
Venule	0.0621083	0.0557862	0.0613568	0.90921	-0.46583	0.645573	0.821638
Large vein	0.0205245	0.0202091	0.0147859	1.36678	-0.238291	0.813743	0.949367
Capillary	0.46217	0.441181	0.443023	0.995843	-0.0850083	0.932966	0.951216
Mitochondrial	0.0125885	0.0239081	0.0149995	1.59392	-0.0618432	0.951216	0.951216
Age and sex covariates regressed
model.matrix(~ 0 + PATH + pair + sex + age)	PropMean.LGG	PropMean.TL	PropRatio	Tstatistic	P.Value	FDR
Mitochondrial	0.0152076	0.0207999	0.731136	-1.64912	0.115194	0.772692
Proliferating EndoMT	0	0	NA	-1.12293	0.274198	0.772692
Proliferating cell	0.00277062	0.00595965	0.464897	-0.940372	0.358569	0.772692
Proliferating Stem-to-EC	3.1141e-05	0	Inf	-0.9029	0.376866	0.772692
Large vein	0.0200668	0.0148808	1.3485	-0.896968	0.380713	0.772692
Large artery	0.0324272	0.0334702	0.968838	-0.895849	0.381296	0.772692
Artery	0.0454641	0.0553886	0.820821	-0.773651	0.447798	0.772692
Venule	0.0538678	0.0626357	0.860019	-0.7218	0.478414	0.772692
Vein	0.0233489	0.0195324	1.19539	-0.620986	0.541825	0.772692
EndoMT	0.017628	0.028208	0.624928	-0.604644	0.551923	0.772692
Angiogenic capillary	0.164211	0.095007	1.72841	-0.336612	0.740017	0.900869
Stem-to-EC	0.00146223	0.00105646	1.38408	-0.293315	0.772173	0.900869
Capillary	0.433884	0.447888	0.968734	0.0264434	0.979154	0.997766
Arteriole	0.18963	0.215173	0.88129	0.00283387	0.997766	0.997766
Age covariate regressed
model.matrix(~ 0 + PATH + pair + age)	PropMean.LGG	PropMean.TL	PropRatio	Tstatistic	P.Value	FDR
Large artery	0.00869642	0.0492908	0.176431	-2.7539	0.010902	0.152628
Angiogenic capillary	0.223031	0.0557937	3.99742	2.37497	0.0256673	0.179671
Proliferating cell	0.00383857	0.00524768	0.731481	-2.12195	0.0440899	0.205753
Proliferating Stem-to-EC	3.1141e-05	0	Inf	1.73309	0.0948699	0.332045
Vein	0.0193765	0.0221807	0.873574	-1.4018	0.17346	0.41965
Proliferating EndoMT	0	0	NA	1.30455	0.203423	0.41965
Arteriole	0.134764	0.251751	0.535307	-1.28571	0.209825	0.41965
EndoMT	0.023444	0.0243306	0.963561	-1.17457	0.250764	0.427518
Stem-to-EC	0.0019019	0.000763345	2.49153	1.1154	0.274833	0.427518
Artery	0.0438315	0.056477	0.776096	-1.00138	0.32583	0.456162
Venule	0.0557862	0.0613568	0.90921	-0.879224	0.387296	0.492922
Mitochondrial	0.0239081	0.0149995	1.59392	-0.628227	0.535641	0.622472
Large vein	0.0202091	0.0147859	1.36678	-0.563773	0.578009	0.622472
Capillary	0.441181	0.443023	0.995843	-0.189262	0.85135	0.85135
Sex covariate regressed
model.matrix(~ 0 + PATH + pair + sex)	PropMean.LGG	PropMean.TL	PropRatio	Tstatistic	P.Value	FDR
Large artery	0.00869642	0.0492908	0.176431	-2.57081	0.0168035	0.170077
Angiogenic capillary	0.223031	0.0557937	3.99742	2.3727	0.0260523	0.170077
Proliferating Stem-to-EC	3.1141e-05	0	Inf	2.20961	0.036445	0.170077
Proliferating cell	0.00383857	0.00524768	0.731481	-2.03633	0.0529437	0.185303
Proliferating EndoMT	0	0	NA	1.7605	0.0904644	0.2533
Arteriole	0.134764	0.251751	0.535307	-1.25429	0.221256	0.366565
Stem-to-EC	0.0019019	0.000763345	2.49153	1.24556	0.224389	0.366565
EndoMT	0.023444	0.0243306	0.963561	-1.22914	0.230379	0.366565
Vein	0.0193765	0.0221807	0.873574	-1.21656	0.235649	0.366565
Venule	0.0557862	0.0613568	0.90921	-0.94845	0.351914	0.451415
Artery	0.0438315	0.056477	0.776096	-0.942914	0.354683	0.451415
Mitochondrial	0.0239081	0.0149995	1.59392	-0.671197	0.508531	0.579685
Large vein	0.0202091	0.0147859	1.36678	-0.624402	0.538279	0.579685
Capillary	0.441181	0.443023	0.995843	-0.389412	0.700245	0.700245

## Sheet: sorted ECs-TL vs GBM
no regression	BaselineProp.Freq	PropMean.GBM	PropMean.TL	PropRatio	Tstatistic	P.Value	FDR
Proliferating Stem-to-EC	0.00115759	0.00469109	0	Inf	3.75657	0.00114874	0.00705022
Arteriole	0.167859	0.0653559	0.251751	0.259605	-3.70411	0.00125069	0.00705022
Angiogenic capillary	0.203221	0.344553	0.0557937	6.17547	3.64159	0.00151076	0.00705022
Stem-to-EC	0.0143668	0.105514	0.000763345	138.226	3.34767	0.00302662	0.0105932
Proliferating EndoMT	0.000705655	0.000704497	0	Inf	2.43342	0.0239013	0.0669236
Capillary	0.398679	0.268741	0.443023	0.606607	-2.18281	0.0400982	0.0792752
Large artery	0.0233738	0.0163174	0.0492908	0.331043	-2.18439	0.0403237	0.0792752
EndoMT	0.0236672	0.0121005	0.0243306	0.497336	-2.12343	0.0453001	0.0792752
Artery	0.0366306	0.032177	0.056477	0.569737	-1.89654	0.071204	0.110762
Proliferating cell	0.00731819	0.0119488	0.00524768	2.27697	1.64253	0.115258	0.161361
Mitochondrial	0.0189496	0.0207414	0.0149995	1.3828	-0.880825	0.388306	0.461635
Venule	0.0548111	0.0452722	0.0613568	0.737851	-0.866417	0.395687	0.461635
Large vein	0.0227475	0.0394451	0.0147859	2.66775	0.0483174	0.961916	0.973635
Vein	0.0265136	0.0324384	0.0221807	1.46246	-0.0334309	0.973635	0.973635
Age and sex covariates regressed
model.matrix(~ 0 + PATH + pair + sex + age)	PropMean.GBM	PropMean.TL	PropRatio	Tstatistic	P.Value	FDR
Proliferating Stem-to-EC	0.00469109	0	Inf	1.94247	0.0681775	0.489765
Artery	0.032177	0.056477	0.569737	-1.89534	0.0738613	0.489765
Proliferating EndoMT	0.000704497	0	Inf	1.70895	0.10495	0.489765
Stem-to-EC	0.105514	0.000763345	138.226	1.53116	0.143421	0.501975
Angiogenic capillary	0.344553	0.0557937	6.17547	1.35848	0.190726	0.534034
Capillary	0.268741	0.443023	0.606607	-0.932136	0.363332	0.734915
Large artery	0.0163174	0.0492908	0.331043	-0.924918	0.367458	0.734915
Venule	0.0452722	0.0613568	0.737851	-0.748111	0.463844	0.811728
Arteriole	0.0653559	0.251751	0.259605	-0.400288	0.693551	0.951203
Vein	0.0324384	0.0221807	1.46246	-0.186941	0.853752	0.951203
Proliferating cell	0.0119488	0.00524768	2.27697	0.086419	0.932066	0.951203
Mitochondrial	0.0207414	0.0149995	1.3828	-0.0807309	0.936563	0.951203
Large vein	0.0394451	0.0147859	2.66775	-0.0707468	0.944393	0.951203
EndoMT	0.0121005	0.0243306	0.497336	0.0620362	0.951203	0.951203
Age covariate regressed
model.matrix(~ 0 + PATH + pair + age)	PropMean.GBM	PropMean.TL	PropRatio	Tstatistic	P.Value	FDR
Angiogenic capillary	0.344553	0.0557937	6.17547	3.2397	0.00415164	0.0581229
Stem-to-EC	0.105514	0.000763345	138.226	2.54004	0.0198597	0.134506
Proliferating Stem-to-EC	0.00469109	0	Inf	2.29928	0.0328563	0.134506
Arteriole	0.0653559	0.251751	0.259605	-2.2181	0.0384303	0.134506
Proliferating EndoMT	0.000704497	0	Inf	2.04787	0.0544782	0.152539
Large artery	0.0163174	0.0492908	0.331043	-1.66533	0.112055	0.233863
Capillary	0.268741	0.443023	0.606607	-1.57468	0.131198	0.233863
Proliferating cell	0.0119488	0.00524768	2.27697	1.56421	0.133636	0.233863
Artery	0.032177	0.056477	0.569737	-1.26167	0.22175	0.344945
EndoMT	0.0121005	0.0243306	0.497336	-1.03345	0.31387	0.439418
Venule	0.0452722	0.0613568	0.737851	-0.722208	0.478623	0.609157
Large vein	0.0394451	0.0147859	2.66775	0.575763	0.571452	0.666695
Vein	0.0324384	0.0221807	1.46246	0.189853	0.851361	0.895187
Mitochondrial	0.0207414	0.0149995	1.3828	0.133498	0.895187	0.895187
Sex covariate regressed
Sex regressed
model.matrix(~ 0 + PATH + pair + sex)	PropMean.GBM	PropMean.TL	PropRatio	Tstatistic	P.Value	FDR
Angiogenic capillary	0.344553	0.0557937	6.17547	4.12752	0.000544478	0.0076227
Proliferating Stem-to-EC	0.00469109	0	Inf	3.60328	0.00190744	0.00957672
Arteriole	0.0653559	0.251751	0.259605	-3.55299	0.00205216	0.00957672
Stem-to-EC	0.105514	0.000763345	138.226	3.11593	0.00571612	0.0200064
Proliferating EndoMT	0.000704497	0	Inf	2.27797	0.0345382	0.0940593
Capillary	0.268741	0.443023	0.606607	-2.16752	0.042739	0.0940593
EndoMT	0.0121005	0.0243306	0.497336	-2.06285	0.0526741	0.0940593
Large artery	0.0163174	0.0492908	0.331043	-2.05708	0.0537482	0.0940593
Artery	0.032177	0.056477	0.569737	-1.96886	0.0633202	0.0984981
Proliferating cell	0.0119488	0.00524768	2.27697	1.70996	0.103109	0.144353
Mitochondrial	0.0207414	0.0149995	1.3828	-1.42514	0.170425	0.216905
Venule	0.0452722	0.0613568	0.737851	-1.14407	0.26642	0.310823
Vein	0.0324384	0.0221807	1.46246	-0.214441	0.832425	0.896458
Large vein	0.0394451	0.0147859	2.66775	-0.122176	0.904049	0.904049
MGMT methylation status regressed
model.matrix(~ 0 + PATH + pair + MGMT)	PropMean.GBM	PropMean.TL	PropRatio	Tstatistic	P.Value	FDR
Stem-to-EC	0.105514	0.000763345	138.226	3.65047	0.00180581	0.014266
Angiogenic capillary	0.344553	0.0557937	6.17547	3.57721	0.002038	0.014266
Arteriole	0.0653559	0.251751	0.259605	-3.28255	0.00395962	0.0156893
Proliferating Stem-to-EC	0.00469109	0	Inf	3.19923	0.00492496	0.0156893
EndoMT	0.0121005	0.0243306	0.497336	-3.12708	0.00560331	0.0156893
Capillary	0.268741	0.443023	0.606607	-2.77461	0.0121563	0.0283648
Large artery	0.0163174	0.0492908	0.331043	-2.22498	0.0389772	0.0779545
Artery	0.032177	0.056477	0.569737	-1.68556	0.108414	0.189725
Proliferating EndoMT	0.000704497	0	Inf	1.57233	0.133119	0.207074
Proliferating cell	0.0119488	0.00524768	2.27697	1.47785	0.156013	0.218419
Venule	0.0452722	0.0613568	0.737851	-1.31613	0.20396	0.259585
Mitochondrial	0.0207414	0.0149995	1.3828	-1.12358	0.275815	0.321784
Large vein	0.0394451	0.0147859	2.66775	-0.206911	0.83838	0.859729
Vein	0.0324384	0.0221807	1.46246	-0.179161	0.859729	0.859729

## Sheet: sorted ECs-TL vs MET
no regression	BaselineProp.Freq	PropMean.MET	PropMean.TL	PropRatio	Tstatistic	P.Value	FDR
Arteriole	0.192882	0.0322573	0.251751	0.128132	-6.08177	1.56449e-05	0.000152602
Stem-to-EC	0.0112702	0.0647135	0.000763345	84.7761	5.95286	2.18003e-05	0.000152602
Angiogenic capillary	0.153586	0.444939	0.0557937	7.9747	5.17213	9.79731e-05	0.000457208
Capillary	0.403179	0.171787	0.443023	0.387761	-4.93673	0.000147272	0.000515451
Proliferating Stem-to-EC	0.00412641	0.0143793	0	Inf	4.57593	0.00032449	0.000908572
Vein	0.0363784	0.0665988	0.0221807	3.00256	3.36288	0.00394266	0.00919955
Large artery	0.0234696	0.00853759	0.0492908	0.173209	-2.94231	0.00970254	0.0194051
Proliferating EndoMT	0.000139878	0.000560843	0	Inf	2.85629	0.0115859	0.0202753
EndoMT	0.0237893	0.0126823	0.0243306	0.52125	-2.0672	0.0552311	0.0788329
Large vein	0.0237094	0.0329059	0.0147859	2.22549	2.05952	0.0563092	0.0788329
Proliferating cell	0.00687402	0.0175916	0.00524768	3.35226	1.96745	0.0670351	0.0853174
Artery	0.0376772	0.0276643	0.056477	0.489833	-1.54657	0.141451	0.165026
Venule	0.0693397	0.0836415	0.0613568	1.3632	1.23475	0.23469	0.252744
Mitochondrial	0.0135782	0.0217414	0.0149995	1.44947	0.674397	0.509755	0.509755
Age and sex covariates regressed
model.matrix(~ 0 + PATH + pair + sex + age)	PropMean.MET	PropMean.TL	PropRatio	Tstatistic	P.Value	FDR
Large artery	0.00853759	0.0492908	0.173209	-3.71963	0.00266333	0.0188056
Stem-to-EC	0.0647135	0.000763345	84.7761	3.75053	0.00268651	0.0188056
Arteriole	0.0322573	0.251751	0.128132	-3.29711	0.00593345	0.0276894
Capillary	0.171787	0.443023	0.387761	-3.00739	0.0103078	0.0360774
Proliferating Stem-to-EC	0.0143793	0	Inf	2.81201	0.0154563	0.0414116
Artery	0.0276643	0.056477	0.489833	-2.72151	0.0177478	0.0414116
Mitochondrial	0.0217414	0.0149995	1.44947	-2.52979	0.0254735	0.0509469
Angiogenic capillary	0.444939	0.0557937	7.9747	2.14783	0.0516018	0.0903031
Proliferating EndoMT	0.000560843	0	Inf	1.43043	0.177668	0.276373
Venule	0.0836415	0.0613568	1.3632	-0.770947	0.45482	0.636748
Vein	0.0665988	0.0221807	3.00256	0.635887	0.536123	0.682338
Large vein	0.0329059	0.0147859	2.22549	0.547801	0.593311	0.692196
Proliferating cell	0.0175916	0.00524768	3.35226	0.233467	0.819265	0.851136
EndoMT	0.0126823	0.0243306	0.52125	0.191527	0.851136	0.851136
Age covariate regressed
model.matrix(~ 0 + PATH + pair + age)	PropMean.MET	PropMean.TL	PropRatio	Tstatistic	P.Value	FDR
Arteriole	0.0322573	0.251751	0.128132	-4.68278	0.000345068	0.00199325
Stem-to-EC	0.0647135	0.000763345	84.7761	4.66762	0.000377001	0.00199325
Angiogenic capillary	0.444939	0.0557937	7.9747	4.57104	0.000427125	0.00199325
Capillary	0.171787	0.443023	0.387761	-4.05662	0.00115969	0.00405891
Proliferating Stem-to-EC	0.0143793	0	Inf	3.08609	0.00817115	0.0228792
Large artery	0.00853759	0.0492908	0.173209	-2.90932	0.0115751	0.0270086
Proliferating EndoMT	0.000560843	0	Inf	2.3334	0.035301	0.0703907
Vein	0.0665988	0.0221807	3.00256	2.25898	0.0402232	0.0703907
Artery	0.0276643	0.056477	0.489833	-1.70575	0.109954	0.17104
Large vein	0.0329059	0.0147859	2.22549	1.41947	0.177471	0.248459
EndoMT	0.0126823	0.0243306	0.52125	-1.05855	0.307587	0.391119
Proliferating cell	0.0175916	0.00524768	3.35226	0.998471	0.335245	0.391119
Venule	0.0836415	0.0613568	1.3632	0.800964	0.436429	0.47
Mitochondrial	0.0217414	0.0149995	1.44947	-0.0342724	0.97314	0.97314
Sex covariate regressed
model.matrix(~ 0 + PATH + pair + sex)	PropMean.PATHMET	PropMean.PATHTL	PropRatio	Tstatistic	P.Value	FDR
Arteriole	0.0322573	0.251751	0.128132	-5.57796	7.1374e-05	0.000939599
Capillary	0.171787	0.443023	0.387761	-5.17435	0.000146957	0.000939599
Angiogenic capillary	0.444939	0.0557937	7.9747	4.8564	0.000263546	0.000939599
Stem-to-EC	0.0647135	0.000763345	84.7761	4.89345	0.000268457	0.000939599
Proliferating Stem-to-EC	0.0143793	0	Inf	4.10022	0.00117779	0.00329781
Proliferating EndoMT	0.000560843	0	Inf	2.78502	0.0150966	0.0352253
Vein	0.0665988	0.0221807	3.00256	2.58434	0.0218	0.0436
Large artery	0.00853759	0.0492908	0.173209	-2.08851	0.0563521	0.0986162
Artery	0.0276643	0.056477	0.489833	-1.87108	0.0826539	0.128573
EndoMT	0.0126823	0.0243306	0.52125	-1.62171	0.127445	0.178423
Large vein	0.0329059	0.0147859	2.22549	1.14894	0.270076	0.343733
Proliferating cell	0.0175916	0.00524768	3.35226	0.913801	0.37696	0.439787
Venule	0.0836415	0.0613568	1.3632	0.349299	0.732129	0.788447
Mitochondrial	0.0217414	0.0149995	1.44947	0.0500847	0.960771	0.960771

## Sheet: sorted ECs-TL vs MEN
no regression	BaselineProp.Freq	PropMean.MEN	PropMean.TL	PropRatio	Tstatistic	P.Value	FDR
Arteriole	0.1811	0.0424158	0.251751	0.168483	-5.68258	2.48661e-05	0.000348125
Vein	0.0507203	0.0994664	0.0221807	4.48437	4.77767	0.000165287	0.00115701
Angiogenic capillary	0.136378	0.336325	0.0557937	6.02801	4.37795	0.000427055	0.00199292
Capillary	0.413428	0.246932	0.443023	0.55738	-3.08515	0.00658685	0.023054
Large artery	0.0235209	0.0124932	0.0492908	0.253459	-2.03538	0.0580145	0.16244
Large vein	0.0222343	0.0320705	0.0147859	2.16899	1.93511	0.0701112	0.163593
Proliferating Stem-to-EC	6.3423e-05	0.000146793	0	Inf	1.76255	0.0962811	0.192562
Venule	0.0703633	0.0863963	0.0613568	1.4081	1.45343	0.163934	0.286884
Stem-to-EC	0.00129564	0.00411953	0.000763345	5.39668	1.36871	0.189235	0.294365
Proliferating cell	0.00457552	0.00775919	0.00524768	1.4786	1.28311	0.21699	0.303786
Proliferating EndoMT	2.71813e-05	8.51689e-05	0	Inf	0.867623	0.397907	0.506427
Mitochondrial	0.012748	0.0167397	0.0149995	1.11602	0.773009	0.449909	0.524894
Artery	0.0487179	0.0623771	0.056477	1.10447	0.395127	0.697559	0.751218
EndoMT	0.0348283	0.0526725	0.0243306	2.16487	0.147614	0.884417	0.884417
Age and sex covariates regressed
model.matrix(~ 0 + PATH + pair + sex + age)	PropMean.MEN	PropMean.TL	PropRatio	Tstatistic	P.Value	FDR
Arteriole	0.0424158	0.251751	0.168483	-3.30398	0.00575807	0.080613
Vein	0.0994664	0.0221807	4.48437	2.11563	0.0544109	0.307749
Capillary	0.246932	0.443023	0.55738	-2.00895	0.0659462	0.307749
Proliferating cell	0.00775919	0.00524768	1.4786	-1.82388	0.0922341	0.322819
Mitochondrial	0.0167397	0.0149995	1.11602	-1.51066	0.15498	0.39053
Large artery	0.0124932	0.0492908	0.253459	-1.46621	0.16737	0.39053
Angiogenic capillary	0.336325	0.0557937	6.02801	1.36841	0.195353	0.390706
Proliferating Stem-to-EC	0.000146793	0	Inf	1.16992	0.263925	0.461869
Stem-to-EC	0.00411953	0.000763345	5.39668	-1.00898	0.332174	0.516716
EndoMT	0.0526725	0.0243306	2.16487	0.739249	0.473453	0.662834
Proliferating EndoMT	8.51689e-05	0	Inf	0.383194	0.708033	0.788177
Artery	0.0623771	0.056477	1.10447	-0.352923	0.730044	0.788177
Large vein	0.0320705	0.0147859	2.16899	0.350417	0.731878	0.788177
Venule	0.0863963	0.0613568	1.4081	-0.180243	0.859763	0.859763
Age covariate regressed
model.matrix(~ 0 + PATH + pair + age)	PropMean.MEN	PropMean.TL	PropRatio	Tstatistic	P.Value	FDR
Arteriole	0.0424158	0.251751	0.168483	-4.4942	0.000500148	0.00700207
Vein	0.0994664	0.0221807	4.48437	2.94519	0.010611	0.0678856
Angiogenic capillary	0.336325	0.0557937	6.02801	2.80137	0.0145469	0.0678856
Capillary	0.246932	0.443023	0.55738	-2.61109	0.0204792	0.0716772
Large artery	0.0124932	0.0492908	0.253459	-2.08151	0.056938	0.159426
Large vein	0.0320705	0.0147859	2.16899	1.3474	0.200029	0.466734
Proliferating Stem-to-EC	0.000146793	0	Inf	1.13445	0.276346	0.552692
Stem-to-EC	0.00411953	0.000763345	5.39668	0.828255	0.421926	0.738371
Venule	0.0863963	0.0613568	1.4081	0.73132	0.476601	0.74138
Proliferating EndoMT	8.51689e-05	0	Inf	0.593392	0.562728	0.78782
Artery	0.0623771	0.056477	1.10447	-0.49003	0.631686	0.803964
EndoMT	0.0526725	0.0243306	2.16487	0.206618	0.839391	0.925388
Proliferating cell	0.00775919	0.00524768	1.4786	0.113036	0.911666	0.925388
Mitochondrial	0.0167397	0.0149995	1.11602	-0.0953461	0.925388	0.925388
Sex covariate regressed
model.matrix(~ 0 + PATH + pair + sex)	PropMean.MEN	PropMean.TL	PropRatio	Tstatistic	P.Value	FDR
Arteriole	0.0424158	0.251751	0.168483	-5.96038	3.75297e-05	0.000525415
Vein	0.0994664	0.0221807	4.48437	4.16377	0.000998019	0.00698613
Capillary	0.246932	0.443023	0.55738	-3.85267	0.00181254	0.00810538
Angiogenic capillary	0.336325	0.0557937	6.02801	3.75948	0.00231582	0.00810538
Proliferating Stem-to-EC	0.000146793	0	Inf	1.8791	0.0824348	0.230817
Large artery	0.0124932	0.0492908	0.253459	-1.41656	0.17972	0.393475
Stem-to-EC	0.00411953	0.000763345	5.39668	1.3594	0.196738	0.393475
Proliferating EndoMT	8.51689e-05	0	Inf	1.10506	0.288823	0.455473
Large vein	0.0320705	0.0147859	2.16899	1.09558	0.292804	0.455473
Venule	0.0863963	0.0613568	1.4081	0.584785	0.568163	0.795428
Artery	0.0623771	0.056477	1.10447	-0.290394	0.775966	0.904637
EndoMT	0.0526725	0.0243306	2.16487	0.279977	0.783824	0.904637
Proliferating cell	0.00775919	0.00524768	1.4786	0.205878	0.84002	0.904637
Mitochondrial	0.0167397	0.0149995	1.11602	0.000927603	0.999273	0.999273

## Sheet: sorted ECs Males vs Females
sorted ECs-TL-Males vs Females	BaselineProp.Freq	PropMean.Male	PropMean.Female	PropRatio	Tstatistic	P.Value	FDR		sorted ECs-GBM-Males vs Females	BaselineProp.Freq	PropMean.Male	PropMean.Female	PropRatio	Tstatistic	P.Value	FDR
Large artery	0.028335	0.0303903	0.0870917	0.348947	-2.15932	0.0493982	0.592778		Stem-to-EC	0.0353407	0.0154288	0.255657	0.0603496	-1.73496	0.10273	0.556721
Vein	0.0235402	0.0203137	0.0259146	0.783874	-0.873288	0.397809	0.97321		Arteriole	0.0536811	0.0858303	0.0312319	2.74816	1.60795	0.125013	0.556721
Large vein	0.0184696	0.0146426	0.0150726	0.971469	0.659483	0.520703	0.97321		Large vein	0.0292606	0.0563664	0.011243	5.01347	1.57551	0.132319	0.556721
EndoMT	0.0274286	0.0273025	0.0183869	1.48489	0.6037	0.556075	0.97321		Mitochondrial	0.0314006	0.0133494	0.0330614	0.403777	-1.41943	0.175717	0.556721
Capillary	0.476427	0.46222	0.404628	1.14233	0.54777	0.592813	0.97321		Proliferating Stem-to-EC	0.00292006	0.00179185	0.00952315	0.188158	-1.27608	0.217935	0.556721
Stem-to-EC	0.000591133	0.000890057	0.000509921	1.74548	-0.462391	0.651182	0.97321		Large artery	0.0158203	0.0192786	0.0113819	1.6938	1.21839	0.238595	0.556721
Proliferating cell	0.00400657	0.00565934	0.00442436	1.27913	-0.456508	0.656141	0.97321		Venule	0.0426609	0.0553515	0.0284732	1.94398	0.963414	0.347936	0.617551
Artery	0.0409064	0.0565056	0.0564196	1.00152	-0.429427	0.674402	0.97321		Artery	0.0301206	0.0377267	0.0229275	1.64548	0.877529	0.391608	0.617551
Mitochondrial	0.0107718	0.015698	0.0136027	1.15403	-0.282528	0.781834	0.97321		Vein	0.0310406	0.0306999	0.0353358	0.868804	0.867383	0.396997	0.617551
Venule	0.0627915	0.0609976	0.0620751	0.982642	0.224152	0.826004	0.97321		Proliferating EndoMT	0.00178004	0.0001924	0.00155799	0.123492	-0.763951	0.454663	0.629307
Angiogenic capillary	0.0638818	0.0562221	0.0549371	1.02339	0.0708958	0.944643	0.97321		EndoMT	0.0179404	0.0105931	0.0146129	0.724913	-0.630133	0.53642	0.629307
Arteriole	0.242851	0.249158	0.256938	0.969721	-0.0342124	0.97321	0.97321		Proliferating cell	0.0123602	0.0143726	0.00790911	1.81722	0.625474	0.539406	0.629307
									Capillary	0.280306	0.306581	0.205675	1.49061	0.399882	0.693886	0.747262
									Angiogenic capillary	0.415368	0.352438	0.33141	1.06345	-0.0457023	0.964044	0.964044
sorted ECs-AVM-Males vs Females	BaselineProp.Freq	PropMean.Female	PropMean.Male	PropRatio	Tstatistic	P.Value	FDR		sorted ECs-MET-Males vs Females	BaselineProp.Freq	PropMean.Female	PropMean.Male	PropRatio	Tstatistic	P.Value	FDR
Stem-to-EC	0.00157597	0.00399907	0.000839879	4.76148	4.42831	0.000779409	0.00935291		Proliferating Stem-to-EC	0.0172356	0.0225759	0.00208436	10.8311	1.9902	0.10534	0.812527
Artery	0.0918493	0.0623664	0.111936	0.557162	-2.54161	0.0222087	0.133252		Proliferating cell	0.0159836	0.0226371	0.0100232	2.25846	1.62363	0.167542	0.812527
Large artery	0.0556021	0.0456537	0.0673776	0.67758	-1.5992	0.130045	0.520179		Arteriole	0.0341374	0.020108	0.0504813	0.398327	-1.5856	0.174113	0.812527
Arteriole	0.0527456	0.0670731	0.0473006	1.41802	1.29185	0.215421	0.556497		Large artery	0.00801269	0.0056064	0.0129344	0.43345	-1.01908	0.356546	0.953456
Large vein	0.0983502	0.104188	0.0781832	1.33261	1.20408	0.246701	0.556497		Stem-to-EC	0.0451966	0.0646484	0.0648111	0.997489	0.693318	0.520082	0.953456
Mitochondrial	0.0289091	0.0226639	0.0301447	0.751836	-1.12386	0.278248	0.556497		Large vein	0.0403556	0.0392154	0.0234417	1.67289	0.678863	0.527101	0.953456
Capillary	0.267717	0.296882	0.246548	1.20415	0.987624	0.338568	0.580403		Artery	0.0274184	0.0247865	0.031981	0.775038	-0.625816	0.558644	0.953456
Vein	0.169416	0.147419	0.176198	0.836669	-0.834686	0.416628	0.623079		Venule	0.0901427	0.0767727	0.0939447	0.817212	-0.555107	0.602525	0.953456
Venule	0.106378	0.126501	0.107806	1.17341	0.745267	0.467309	0.623079		Angiogenic capillary	0.438569	0.464695	0.415304	1.11893	0.48376	0.648816	0.953456
Proliferating cell	0.00403841	0.0044481	0.00375436	1.18478	0.578189	0.571669	0.686002		Proliferating EndoMT	0.000500793	0.000197677	0.000980873	0.201532	-0.429011	0.686407	0.953456
EndoMT	0.0113765	0.0129495	0.0137461	0.942046	0.394087	0.703234	0.752533		EndoMT	0.0123112	0.0091067	0.0181705	0.50118	-0.259793	0.805751	0.953456
Angiogenic capillary	0.112041	0.105856	0.116165	0.911254	-0.32111	0.752533	0.752533		Capillary	0.170478	0.165765	0.180821	0.916734	-0.216417	0.837138	0.953456
									Vein	0.0771638	0.0662889	0.0670636	0.988449	-0.151633	0.885352	0.953456
									Mitochondrial	0.0224939	0.0175965	0.0279588	0.629373	-0.0361025	0.972647	0.972647
sorted ECs-LGG-Males vs Females	BaselineProp.Freq	PropMean.Male	PropMean.Female	PropRatio	Tstatistic	P.Value	FDR		sorted ECs-MEN-Males vs Females	BaselineProp.Freq	PropMean.Female	PropMean.Male	PropRatio	Tstatistic	P.Value	FDR
Proliferating cell	0.00247511	0.000314809	0.00736234	0.0427594	-1.83986	0.0714996	0.524472		Proliferating EndoMT	5.84027e-05	9.93986e-05	0	Inf	1.52127	0.181858	0.988933
Mitochondrial	0.0205491	0.0192621	0.0285541	0.674585	-1.7814	0.080688	0.524472		Artery	0.0660826	0.0792591	0.0370541	2.13901	1.48169	0.191756	0.988933
Large artery	0.00903701	0.00477147	0.0126214	0.378047	-1.24435	0.218951	0.858688		Vein	0.11114	0.0828817	0.124343	0.666554	-1.03149	0.344302	0.988933
Vein	0.0240603	0.0169165	0.0218365	0.774688	-1.12868	0.264212	0.858688		EndoMT	0.0513068	0.0745257	0.0199566	3.73438	1.0222	0.35268	0.988933
Artery	0.0491567	0.0305167	0.0571464	0.534009	-0.93076	0.356279	0.872446		Large artery	0.0128194	0.0144417	0.00957052	1.50897	0.94613	0.382648	0.988933
Large vein	0.0295286	0.0264613	0.0139569	1.89592	-0.672841	0.504028	0.872446		Mitochondrial	0.0171412	0.0149275	0.019458	0.767168	-0.760259	0.477519	0.988933
Venule	0.0591147	0.0545261	0.0570462	0.955824	-0.426204	0.671718	0.872446		Capillary	0.273383	0.229665	0.272833	0.841778	-0.53687	0.611762	0.988933
EndoMT	0.0176135	0.0207076	0.0261804	0.790959	-0.348988	0.728508	0.872446		Large vein	0.030603	0.0306597	0.0341867	0.896831	-0.476248	0.651697	0.988933
Angiogenic capillary	0.271686	0.265921	0.180141	1.47618	0.293191	0.770543	0.872446		Proliferating cell	0.00584027	0.00903237	0.00584943	1.54415	0.385567	0.71387	0.988933
Arteriole	0.115121	0.130455	0.139073	0.93803	-0.275133	0.784304	0.872446		Proliferating Stem-to-EC	0.000175208	9.93986e-05	0.000154059	0.645197	-0.117511	0.910508	0.988933
Proliferating Stem-to-EC	5.75606e-05	6.2282e-05	0	Inf	-0.22942	0.819442	0.872446		Arteriole	0.0438312	0.0425395	0.0422303	1.00732	-0.0966631	0.92632	0.988933
Stem-to-EC	0.0018995	0.00226487	0.00153892	1.47172	0.205042	0.83834	0.872446		Venule	0.0871952	0.0853443	0.0879742	0.970106	-0.089837	0.931506	0.988933
Capillary	0.399701	0.427821	0.454542	0.941212	-0.161346	0.872446	0.872446		Angiogenic capillary	0.297532	0.33456	0.338974	0.986979	-0.035219	0.973112	0.988933
									Stem-to-EC	0.00289093	0.00196463	0.00741569	0.26493	0.0145634	0.988933	0.988933

[truncated: 3 more sheets: sorted ECs-GBM-MGMT- methyvsnon, sorted ECs-TL-old vs young, sorted ECs-ME-LAC vs other type]
