# Supplementary material for: Single-cell atlas of the human brain vasculature across development, adulthood and disease
Source: Nature. 2024 Jul 10;632(8025):603–13. doi: 10.1038/s41586-024-07493-y (PMC11324530; doi:10.1038/s41586-024-07493-y)
Supplement: Supplementary file 6 — Supplementary Tables 1–27 and the legends for the Supplementary Tables. [file 41586_2024_7493_MOESM6_ESM.zip › Supplementary Table 16.xlsx]

## Sheet: sorted ECs-TL-males vs females
pvals <- cao$estimateMetadataSeparation(sample.meta=sample_meta)$padjust
sort(pvals)
Patient sex
1 1

## Sheet: sorted ECs-AVM-males vs females
pvals <- cao$estimateMetadataSeparation(sample.meta=sample_meta)$padjust
sort(pvals)
Patient sex
1 1

## Sheet: sorted ECs-LGG-males vs females
pvals <- cao$estimateMetadataSeparation(sample.meta=sample_meta)$padjust
sort(pvals)
Patient sex
1 1

## Sheet: sorted ECs-GBM-males vs females
pvals <- cao$estimateMetadataSeparation(sample.meta=sample_meta)$padjust
sort(pvals)
Patient sex
1 1

## Sheet: sorted ECs-MET-males vs females
pvals <- cao$estimateMetadataSeparation(sample.meta=sample_meta)$padjust
sort(pvals)
Patient sex
1 1

## Sheet: sorted ECs-MEN-males vs females
pvals <- cao$estimateMetadataSeparation(sample.meta=sample_meta)$padjust
sort(pvals)
Patient sex
1 1

## Sheet: sorted ECs-GBM-MGMT
pvals <- cao$estimateMetadataSeparation(sample.meta=sample_meta)$padjust
sort(pvals)
Patient MGMTmethylation
1 1
