# Supplementary material for: Single-cell atlas of the human brain vasculature across development, adulthood and disease
Source: Nature. 2024 Jul 10;632(8025):603–13. doi: 10.1038/s41586-024-07493-y (PMC11324530; doi:10.1038/s41586-024-07493-y)
Supplement: Supplementary file 6 — Supplementary Tables 1–27 and the legends for the Supplementary Tables. [file 41586_2024_7493_MOESM6_ESM.zip › Supplementary Table 17.xlsx]

## Sheet: Large artery - human vs mouse
Comparison to Kalucka et al Cell 2020 mouse brain dataset
	number	genes
common to human and mouse Large artery	87	NPDC1
		ITGA5
		EDN1
		ANXA1
		PECAM1
		LRRC32
		MMRN2
		DKK2
		TGM2
		ATF3
		PDCD4
		LTBP4
		TSPO
		EMP2
		SWAP70
		FOS
		JUNB
		RHOB
		CLU
		ASS1
		FBLN2
		CDC42BPA
		CX3CL1
		EMP3
		EFNB2
		CFH
		PLEC
		JAG1
		IRF6
		NOS3
		DST
		FN1
		S100A10
		ATP1A1
		MECOM
		IFITM2
		EMP1
		AZIN1
		CRIP1
		VCAM1
		GJA4
		TM4SF1
		ZFP36
		MYOF
		SEMA3G
		STOM
		VEGFC
		PLPP1
		ELN
		VIM
		RCAN1
		DAP
		NFKBIZ
		LAP3
		FAM107A
		YBX3
		GLIPR2
		LMCD1
		ARL15
		TIMP2
		CRIM1
		BMX
		CALD1
		MGP
		PI16
		IGFBP3
		EPAS1
		SYNPO
		CD9
		S100A6
		GAS6
		SOCS3
		MALL
		TSPAN2
		RND1
		BGN
		CP
		HEG1
		GJA5
		S100A11
		LRRFIP1
		SMAD6
		SAT1
		ATP2A3
		SSFA2
		PTGIS
		FBLN5
only in human Large artery	181	MMP2
		KCNJ2
		JAG2
		MAP4
		BTG2
		HSPB1
		FGL2
		CXCL3
		FOSL2
		PPP1R14A
		C1R
		GUCY1A3
		PKIG
		SOD2
		CFAP36
		IFITM3
		MET
		NRN1
		NR4A2
		SRP14
		OCIAD2
		PIK3C2B
		RPS6KA5
		GFOD1
		TCIM
		ABL2
		BMPR2
		SERPINE2
		PLCB4
		PALLD
		ANXA3
		IGF2
		FNIP2
		PDLIM1
		GADD45A
		CLIC3
		CD55
		ADAMTS1
		PLXDC2
		TAGLN2
		THSD7A
		CXCL2
		ITGB4
		FBLIM1
		CAPZA2
		S1PR1
		LGALS1
		MTURN
		DSTN
		MRPL33
		EIF1
		SCN2A
		SERPING1
		PALMD
		ATP13A3
		FGF2
		DUSP5
		ID1
		CXCL12
		MYH9
		ARL6IP5
		TUSC3
		GLUL
		MSX1
		CD74
		MDK
		ICAM1
		CAV1
		PTMS
		FGF18
		CRIP2
		ARHGAP4
		PTPRB
		FGFR3
		PRSS23
		ARID5B
		SPTAN1
		ITSN2
		ANKRD29
		CAVIN1
		CXCL1
		CST3
		CD81
		CD99
		C19orf33
		BHLHE40
		DDX21
		CXCL8
		HEY1
		ARID5A
		THBD
		KLF4
		TFPI
		C4orf48
		FILIP1L
		KIF13B
		KRT19
		CD151
		IER3
		KCTD10
		LIMA1
		OMD
		SH3BGRL3
		IL33
		PLLP
		SULF1
		AKAP13
		HLA-DRB1
		SELENOW
		CDKN1A
		LDLR
		LPCAT2
		TPM2
		NPTN
		SYNJ2
		ORAI1
		HSD17B12
		PCSK5
		PLAC9
		KRT10
		PTGS2
		DUSP1
		NUDT4
		SOX17
		MIDN
		LTC4S
		FLNB
		ABI3BP
		SULF2
		ADD1
		RRAS
		CLDN10
		RAMP2
		NFKBIA
		KCTD12
		SELENOM
		SPECC1
		SRGN
		LMNA
		HES4
		SETBP1
		C10orf10
		GCHFR
		IFITM1
		PPA1
		MAST4
		ITPR2
		MYC
		TMTC1
		PELI1
		GRB14
		CTTNBP2NL
		ADAM15
		EVA1C
		FBN1
		GABARAPL2
		RPS16
		HSPG2
		FLNA
		ICAM2
		CYR61
		CCL2
		PROCR
		TXNIP
		IFI27L2
		NNMT
		INSIG1
		RPL36AL
		COL8A1
		IL6
		ADAMTS6
		CARD16
		STMN1
		CYP1B1
		PDLIM5
		PNP
		MCTP1
		IL11RA
		BIRC3
		SPOCK1
		SLC7A2
only in mouse Large artery	299	RCN3
		FSTL1
		ACE
		RPS11
		KANK1
		PFKP
		CNPY2
		PPT2
		RNF38
		PTPRR
		IER2
		PLBD2
		CYP39A1
		PAM
		MOB2
		HEBP1
		BPGM
		SLC12A7
		MSL2
		PPP1R15A
		EGFL8
		LMAN2
		PRR13
		CGNL1
		PHF11D
		ECM2
		MKNK2
		ENPP4
		TMBIM1
		GADD45G
		PHLDA3
		MARCKS
		PDLIM2
		SOX13
		IRF2BP2
		ANAPC11
		SHE
		PIR
		RPL36A
		PLCG2
		HMGN1
		CDH13
		FKBP7
		DDIT4
		UBA1
		ATXN10
		PLEK2
		SCPEP1
		SFXN1
		AIDA
		CBX4
		WDR89
		NME2
		MFGE8
		PDLIM7
		RPS20
		MXRA8
		RPL35
		BPTF
		VKORC1
		G3BP2
		RPS10
		DGUOK
		CERS5
		ACAT1
		SERPINB1A
		CMIP
		CLEC14A
		UCHL1
		CD24A
		SERPINI1
		CYTL1
		PLP2
		SDF4
		H2-Q4
		MRPL52
		MIS18A
		TRIM13
		TAPBPL
		NCOR2
		RPL5
		SLC35E4
		MYLK
		HS3ST1
		BCR
		SLC25A1
		NR4A1
		MBNL1
		PSMG4
		EMC1
		SDC1
		MGST3
		RPS28
		CALU
		RPL12
		PDGFA
		ATOH8
		FCF1
		PGAP2
		CD82
		PRRG2
		GNAQ
		RPLP1
		ALCAM
		RPS12
		COL18A1
		NTN1
		HMGN3
		OS9
		EHD4
		SCARA3
		LDB2
		AP4S1
		CDK2AP2
		FAR1
		MNDAL
		TNFAIP8
		SCN1B
		TSPAN7
		RECK
		BAMBI
		ARMCX1
		CLEC1A
		KDM2A
		EZR
		PRDX4
		TM6SF1
		SNCG
		FUCA1
		TMEM11
		GRN
		SYT11
		LYSMD2
		HTRA1
		PIGP
		ATP2B4
		RPSA
		CHST12
		ID2
		TRIM28
		GM12216
		MGST1
		FRYL
		RPL22L1
		EGR1
		GOLIM4
		LITAF
		ST3GAL4
		FGD5
		FHL1
		PBX1
		ZFP36L2
		RPS21
		SKAP2
		ACER2
		RPL10
		ECE1
		OLFML2A
		FLOT2
		PQLC1
		RPL23
		HID1
		BSCL2
		MAN1B1
		NUAK1
		IFI203
		VCL
		RPS2
		KAZALD1
		GLS
		NENF
		KANK2
		NHP2
		ANXA6
		RNH1
		IFNGR1
		EPS8L2
		ENTPD1
		CTSB
		RPL7
		PLPP3
		LAMB2
		EHD1
		EFNA1
		ZYX
		SYT15
		ITGB1
		COL5A2
		NEDD9
		PAK4
		CPD
		MYRIP
		CYB561
		DNAJB4
		LAPTM5
		CSNK1G2
		AVPI1
		CCND2
		SBSPON
		H2-K1
		QSOX1
		STXBP1
		MYCT1
		PTPRJ
		HRCT1
		CAPG
		GM10036
		CD47
		PRKACA
		MCFD2
		PER1
		SLC44A1
		EHD2
		STX7
		FNDC3B
		TMEM176A
		METTL7A1
		GPRC5A
		ATRNL1
		SEMA3F
		VWF
		SMARCA2
		POMGNT1
		TULP4
		SYT7
		ARRB1
		GM2000
		MRPL23
		GM10263
		MCAM
		GKN3
		TPPP3
		FKBP9
		LMO1
		RPL39
		EIF3I
		RPS18-PS3
		PTPN14
		RPL17
		MFNG
		PODXL
		IGFBP4
		GM10073
		NPNT
		PCBD2
		RCN1
		HACD4
		CTHRC1
		FUNDC2
		CTSD
		FCHSD2
		EEF1B2
		CSRNP1
		GPX1
		CRLF2
		FAM213A
		MAGED2
		STMN2
		RBP1
		ME1
		RPL30
		CENPT
		KCNN4
		RPLP2
		RPS24
		CPQ
		CASP12
		DHRS3
		SPINT2
		SIVA1
		H2-Q6
		EIF3H
		ZBTB4
		MAFF
		ABHD14B
		EEA1
		AGA
		RPL10-PS3
		FILIP1
		WWP1
		SFXN3
		CRTAP
		TMEM176B
		SCD2
		ECSCR
		DLL4
		VPS8
		POLR2D
		RPS12-PS3
		ABHD16A
		PLXND1
		TMEM100
		GADD45B
		NDN
		H2-Q7
		MYADM
		WLS
		DNAJC10
		EIF4B

## Sheet: Artery - human vs mouse
Comparison to Kalucka et al Cell 2020 mouse brain dataset
	number	genes
common to human and mouse Artery	32	JAG2
		GJA4
		TM4SF1
		PKIG
		SEMA3G
		STOM
		VEGFC
		PLPP1
		ELN
		FAM107A
		LTBP4
		ARL15
		TSPO
		MGP
		SWAP70
		IGFBP3
		EPAS1
		CD9
		ATP13A3
		CLU
		MSX1
		FBLN2
		ADAM15
		CP
		GJA5
		S100A11
		ALPL
		DST
		SAT1
		HEY1
		GADD45B
		FBLN5
only in human Artery	72	EMP1
		HSPB1
		CXCL3
		RDX
		ZFP36
		STC1
		AKAP13
		SYNE2
		HLA-DRB1
		IFITM3
		CDKN1A
		SRP14
		TCIM
		SYNJ2
		CD55
		ADAMTS1
		PTGS2
		DUSP1
		NUDT4
		THSD7A
		CXCL2
		SOX17
		LTC4S
		DSTN
		MRPL33
		RAMP2
		HBEGF
		NFKBIA
		KCTD12
		FOS
		JUNB
		RHOB
		SSUH2
		SYNPO
		SRGN
		LMNA
		FGF2
		HES4
		ID1
		CXCL12
		GLUL
		CD74
		HLA-DRA
		C10orf10
		EMP3
		IFITM1
		S100A6
		PPA1
		MAST4
		EFNB2
		PELI1
		SOCS3
		SLC9A3R2
		CFH
		CRIP2
		PTPRB
		ARID5B
		ICAM2
		CCL2
		FILIP1
		COL8A1
		MALAT1-ENSG00000251562
		IL6
		ADAMTS6
		BEX5
		STMN1
		ATP1A1
		ARID5A
		MCTP1
		KLF4
		THBD
		IFITM2
only in mouse Artery	265	KRCC1
		ACER2
		NPDC1
		RCN3
		ACE
		ACTN4
		DBNL
		PQLC1
		PSMA4
		PINK1
		MAP4
		FAM181B
		1810058I24RIK
		NUAK1
		EDN1
		TKT
		CRIP1
		AZIN1
		KAZALD1
		RTN4
		PPT2
		PTPRR
		HIST3H2A
		GLTP
		GBP3
		CCSER2
		NENF
		VCAM1
		LMO7
		KMT2E
		KCTD10
		PEA15A
		IFNGR1
		P2RY1
		VAPB
		LIMA1
		EPS8L2
		EGFL8
		CTSB
		ENTPD1
		PRR13
		RASSF3
		SH3BGRL3
		PSMC5
		CYTH3
		ALOX12
		PHF11D
		AKTIP
		ERG
		GADD45G
		NXN
		EHD1
		LRRC32
		PDGFD
		EFNA1
		MMRN2
		AMOTL1
		TUBB2A
		EDN3
		PDLIM2
		PLA2G4A
		SOX13
		UNC5B
		SYT15
		ITGB1
		MAF1
		SHE
		WBP1
		AK3
		MGLL
		PSMC4
		PTPRM
		OAZ2
		VIM
		DDIT4
		LGALS3BP
		IRGM2
		CDK19
		BST2
		IRF7
		AURKAIP1
		APOL10B
		GATA2
		AIDA
		CANX
		SLC50A1
		DAP
		SBSPON
		CCND2
		H2-K1
		PDLIM7
		GUK1
		PXDC1
		TNFRSF1A
		UTRN
		TIMP3
		SLC38A2
		RAD54B
		HRCT1
		CAPG
		CD2AP
		ATPIF1
		RGS3
		XAF1
		ORAI1
		CD47
		MCFD2
		CRISPLD1
		DGUOK
		CERS5
		GIMAP5
		OASL2
		TFEB
		UCHL1
		HMOX2
		CD24A
		EHD2
		SDF4
		STX7
		H2-Q4
		TMEM176A
		METTL7A1
		FIS1
		STXBP6
		TIMP2
		MTCH1
		VWF
		MYLK
		UACA
		CCNY
		FAM129B
		TPM1
		IGTP
		EBF1
		CCND1
		SMPDL3A
		FLNB
		BMX
		AIG1
		USP18
		RRAS
		TPGS2
		WDR1
		EMP2
		GCNT2
		NRARP
		GKN3
		CALU
		STRN3
		CTSH
		CHMP3
		MPRIP
		IFIT1
		PDGFA
		HSPA5
		CABLES2
		TPST1
		CARD19
		RBM3
		CD82
		PODXL
		IFIT3B
		IGFBP4
		SLC48A1
		PTP4A2
		WNT5B
		COL18A1
		CSDE1
		A4GALT
		PMP22
		CTHRC1
		HMGN3
		PLSCR1
		ANAPC16
		PSMB8
		CTSD
		FCHSD2
		EPHX1
		PSME2
		EHD4
		CX3CL1
		TINAGL1
		CDK2AP2
		REXO2
		GAS6
		RECK
		BCAP31
		STMN2
		EOGT
		VAMP5
		BCL2L1
		HIST1H2BC
		C1QTNF9
		CLEC1A
		MALL
		ARHGAP10
		PSMB10
		BNIP2
		ANP32B
		SEC11C
		PLEC
		IL6ST
		GPER1
		TSPAN2
		PRDX4
		PRSS23
		PCMTD1
		MAP7D1
		ANKRD29
		MAL
		TM6SF1
		BAG1
		LRPAP1
		SGMS2
		IFI47
		VPS36
		ORMDL3
		ST8SIA6
		JAG1
		SNCG
		HEG1
		PROCR
		RASD1
		CRACR2B
		AMD1
		LYSMD2
		FBXO7
		SFXN3
		ST6GALNAC3
		SOX18
		CCND3
		HTRA1
		RET
		TAPBP
		ID2
		TMEM176B
		MGST1
		SCD2
		ECSCR
		RTP4
		DLL4
		SMAD6
		GOLIM4
		SETD3
		FBXW2
		PSME1
		GARS
		ZEB2
		TRIM47
		SSFA2
		PNPLA2
		FHL1
		TMEM100
		EFR3B
		ISG15
		OSBPL9
		PSMB9
		RFK
		IFIT3
		NOTCH4
		CDKN1C
		MECOM
		44815
		APOL9B
		ARHGDIB

## Sheet: Arteriole - Kalucka
Comparison to Kalucka et al Cell 2020 mouse brain dataset
	number	genes
common to human and mouse Arteriole	30	MAP4
		BTG2
		EDN1
		IER2
		CCSER2
		SEMA3G
		GADD45G
		EDN3
		TIMP3
		UTRN
		CLIC4
		NES
		SOX17
		S1PR1
		NR4A1
		FOS
		EPAS1
		AKAP12
		GLUL
		APOLD1
		AIF1L
		TINAGL1
		ADAM15
		NEBL
		ALPL
		CYB5R3
		HEY1
		S100A10
		CYSTM1
		ADGRF5
only in human Arteriole	248	NPDC1
		ANKS1A
		COBLL1
		JAG2
		SBDS
		CD34
		SLCO4A1
		GPR85
		TMEM243
		CNBP
		RNASE1
		CDC42EP4
		CMTM8
		HLA-F
		SLC39A8
		TMSB10
		SOS1
		TMEM123
		RAC1
		TBC1D4
		ABCG2
		PPP1R14A
		IFNGR1
		CEBPD
		OGFRL1
		MT1F
		JUND
		GPIHBP1
		CD320
		ID3
		CGNL1
		H2AFJ
		FLT1
		MFSD2A
		MX1
		PLLP
		PAXX
		STOM
		TMEM204
		SLC38A5
		ARRDC2
		SLC39A10
		SYNE2
		FGR
		SRARP
		SLC16A14
		IFITM3
		CNDP2
		LSR
		KLF2
		HLA-B
		SRP14
		C4orf3
		SLC7A1
		ZBTB16
		CNOT8
		LY6E
		CLDN5
		LGALS3BP
		TSC22D1
		PTGDS
		GNAI2
		BST2
		BTNL9
		LMO2
		ARL4A
		MT1E
		HERPUD1
		HERC2
		HLA-A
		POMP
		AFAP1L2
		GRASP
		LIMS2
		TGM2
		ADIPOR2
		BASP1
		CFLAR
		FOXN3
		IFI6
		A2M
		ACSL3
		CSTB
		EIF4A2
		CA4
		SLCO2B1
		KANK3
		ANXA3
		HRK
		SDCBP
		XAF1
		TEK
		ORAI1
		LAP3
		CLIC3
		IMPDH1
		RPS23
		FAM107A
		AP1S2
		TACC1
		PRKX
		PLA2G16
		PDCD4
		SLC7A5
		B2M
		DUSP1
		RALGAPA1
		DDAH2
		PLAT
		GNAS
		TAGLN2
		LIFR
		STXBP6
		NDRG1
		ZBTB38
		TPM1
		GNB1
		ITGA6
		GIMAP7
		GIMAP1
		ADD1
		DSTN
		ST6GAL1
		HLA-E
		RRAS
		NET1
		TIE1
		EMP2
		RAMP2
		SLCO1A2
		HSPA1A
		TLE4
		IFI44L
		RUNDC3B
		LGALS3
		SRGAP2C
		SRGAP2B
		KCTD12
		LIMCH1
		MXD4
		SERPINB6
		RNF115
		TNFSF10
		DENND3
		ATOH8
		TIPARP
		PODXL
		RND3
		THSD4
		SRGN
		PLPP2
		SPOCK2
		RNF144B
		TJP1
		PALMD
		GNG5
		CD46
		HLA-C
		KIF5B
		CLU
		SEC14L1
		SLC6A6
		ID1
		CXCL12
		BAALC
		SRSF5
		PSMB8
		SGMS1
		MDK
		JCAD
		FAM89A
		ASS1
		C10orf10
		GPCPD1
		S100A6
		TFRC
		PPA1
		CAVIN2
		SPTBN1
		JUN
		RPS4Y1
		MT1X
		MT2A
		TMBIM6
		SLC30A1
		PDXK
		SLC9A3R2
		TSC22D3
		TMEM88
		TBX3
		MTUS1
		CRIP2
		SPARCL1
		H3F3B
		KLF9
		TPST2
		PTPRB
		DEGS2
		ITGA1
		CTBS
		SLC3A2
		SPTAN1
		SYNE1
		CALM2
		APOL3
		ANKRD29
		CAVIN1
		ICAM2
		PEBP1
		CLEC3B
		HEG1
		GBP4
		IFI27L2
		BAIAP2
		MT1M
		ZBTB20
		SOX18
		HLF
		HYAL2
		NKTR
		BEX5
		SLC2A1
		SLC12A2
		ADIRF
		ABLIM1
		AHNAK
		SSFA2
		ITM2A
		PERP
		GNG11
		FN1
		ESYT2
		BSG
		ABCB1
		GADD45B
		ISG15
		UBC
		VSIR
		ATP10A
		PSMB9
		ELOVL7
		ST6GALNAC1
		ATP1A1
		SORBS2
		USP54
		GALNT15
		KLF4
		IFI27
only in mouse Arteriole	79	AZIN1
		CRIP1
		ARPC2
		PTPRR
		MACF1
		TGFB2
		LMO7
		EPS8L2
		TM4SF1
		PKIG
		ALOX12
		LRRC32
		MMRN2
		TUBB2A
		VEGFC
		AK3
		SGK1
		DUSP3
		PLK2
		CDK19
		IRF7
		SLC26A10
		CCND2
		RAD54B
		CAPG
		CD2AP
		RGS3
		KITL
		SQSTM1
		ADAMTS1
		PSMD7
		EHD2
		GM9946
		FAM129B
		EBF1
		CCND1
		BMX
		FXYD5
		CD93
		TSPO
		GKN3
		PDGFA
		PLSCR2
		CD9
		LMNA
		CLTB
		CTHRC1
		MSX1
		PLSCR1
		FBLN2
		MAST4
		REXO2
		STMN2
		8430408G22RIK
		C1QTNF9
		HIST1H2BC
		PLS3
		BNIP2
		GPER1
		PRSS23
		MAP7D1
		CYR61
		CP
		RASD1
		AMD1
		SFXN3
		S100A11
		CCDC184
		ANXA5
		MGST1
		STMN1
		EGR1
		CREM
		GARS
		TMEM100
		OSBPL9
		LYPD1
		UCP2
		CDKN1C

## Sheet: Capillary - Kalucka
Comparison to Kalucka et al Cell 2020 mouse brain dataset
	number	genes
common to human and mouse Capillary	2	MFSD2A
		RGCC
only in human Capillary	67	ARL4A
		IFI44L
		RUNDC3B
		MT1G
		COBLL1
		MT1E
		HERPUD1
		PMAIP1
		SLC3A2
		CSRP2
		IFI6
		CA4
		SLC38A3
		SLCO2B1
		XAF1
		SPOCK2
		SLC16A1
		TMEM123
		MT1M
		ABCG2
		HLF
		MT1F
		MALAT1-ENSG00000251562
		CD320
		SLC7A5
		B2M
		AP3S1
		PPFIBP1
		DCLK1
		SCARB1
		SPOCK3
		SLC2A1
		GPCPD1
		SLC38A5
		ABLIM1
		ADIRF
		SLC39A10
		NPIPB5
		TFRC
		CAVIN2
		SRARP
		ITM2A
		ESYT2
		BSG
		ABCB1
		ISG15
		JUN
		ATP10A
		RBP1
		MT1X
		KLF2
		MT2A
		SLC7A1
		HOPX
		SORBS2
		SLC30A1
		PDXK
		ST6GAL1
		HLA-E
		GALNT15
		NET1
		LY6E
		CLDN5
		TSC22D1
		IFI27
		BST2
		SLCO1A2
only in mouse Capillary	11	MT2
		SLC26A10
		PLCB1
		BC028528
		CXCL12
		GLUL
		SEMA3C
		APOLD1
		GM9946
		MT1
		PLK2

## Sheet: Venule - Kalucka
Comparison to Kalucka et al Cell 2020 mouse brain dataset
	number	genes
common to human and mouse Venule	1	TSHZ2
only in human Venule	75	SLCO2A1
		SERPINB1
		RPS17
		ANXA2
		RPS3A
		KCTD12
		CARHSP1
		PRCP
		RPL12
		RPS2
		RPL10A
		RPL26
		RPS18
		RAMP3
		IER3
		CLU
		ANXA1
		RPL7
		CD74
		RPL18A
		CDH11
		RPLP0
		S100A6
		RPL6
		HLA-DRB1
		RPS4X
		RPL13A
		RPL36
		RPL41
		RPS3
		PTMS
		RACK1
		RPS14
		MT1X
		RPS5
		RAB11A
		CD59
		TCN2
		RPL7A
		TIMP1
		JAM2
		LY6E
		PTGDS
		IL6ST
		PRSS23
		RPL32
		TGM2
		CST3
		ARPC1B
		GUK1
		RPL37
		RPL29
		IL1R1
		FOXP1
		RPL35
		TXNIP
		RPS23
		RPS19
		S100A11
		HYAL2
		ECSCR
		PLAT
		ACKR1
		ADIRF
		NR2F2
		RPL5
		ITM2A
		RPS8
		SELE
		RPS15A
		S100A10
		ADGRG6
		RPL31
		IFI27
		DUSP23
only in mouse Venule	64	GSTA4
		SLC1A1
		MT2
		SLCO1A4
		ENO1
		CTLA2A
		SLC38A3
		SLC39A8
		SLC22A8
		TMSB10
		KDR
		SLC40A1
		CAR4
		POLK
		ABCG2
		MFSD2A
		ITIH5
		APOD
		SLC38A5
		IGF1R
		FCGRT
		TFRC
		NOSTRIN
		SMOX
		HMCN1
		RBP1
		PROSER2
		SLC7A1
		PAQR5
		SLC16A4
		MT1
		44808
		HSPA1B
		SPARCL1
		NAMPT
		PGLYRP1
		GATM
		SLC31A1
		ARL4A
		LMO2
		SLC3A2
		AU021092
		CSRP2
		TTYH2
		CAR2
		KANK3
		SLC16A1
		GRAP
		RNASE4
		DDC
		SLC7A5
		GNB4
		GM9844
		CCDC141
		NKD1
		BOK
		TIAM1
		NDNF
		FN1
		CPE
		4430402I18RIK
		CADM1
		ANKRD37
		CTSC

## Sheet: Large vein - Kalucka
Comparison to Kalucka et al Cell 2020 mouse brain dataset
	number	genes
common to human and mouse Large Vein	47	PRCP
		SOCS2
		SOX7
		VCAM1
		FTH1
		IER3
		PPP1R15A
		ZFP36
		IRF1
		RGS16
		TGM2
		NFKBIZ
		RPS20
		FOXP1
		PTGS2
		ACKR1
		FOSB
		BCL3
		VWF
		CPE
		NFKBIA
		JUNB
		PIM3
		PNRC1
		ACTN1
		KLF10
		TPD52L1
		EEF1B2
		CASP4
		CALCRL
		ICAM1
		SOCS3
		CFH
		DDX3X
		IL6ST
		RND1
		IER5
		CXCL1
		IL1R1
		FOXO1
		HIF1A
		TSHZ2
		EGR1
		LITAF
		NR2F2
		TOP1
		DUSP23
only in human Large Vein	276	RPL10
		EMP1
		LRRC1
		YBX1
		ANXA2
		RPL23
		IFI16
		LEPR
		UGCG
		PROX1
		NUAK1
		SLC25A25
		RPS2
		SERPINE1
		RPL10A
		RPL26
		VMP1
		RPS18
		MPZL2
		CXCL3
		TPT1
		RALGAPA2
		TGIF1
		FOSL2
		ZFAND5
		ANXA1
		REL
		CEBPD
		EEF2
		TM4SF1
		JUND
		ZNF385D
		RPL35A
		RPL7
		PLPP3
		DDX5
		MAP3K8
		C2CD4B
		RPLP0
		SLC25A37
		STOM
		COTL1
		WWTR1
		SOD2
		HLA-DPA1
		TGFBR3
		SESN3
		HLA-DRB1
		CTNNAL1
		RPL13A
		RPL36
		RPL41
		MARCKS
		LDLR
		CDKN1A
		RACK1
		CCL14
		MT-RNR2
		RPL36A
		RPS5
		CD59
		RPS7
		RPL7A
		SELP
		CHD1
		GJA1
		BZW1
		PTGDS
		NAMPT
		CDV3
		RCAN1
		ARPC5L
		SHC1
		CSF3
		TPM4
		SFPQ
		CCNL1
		RPS6
		DUSP6
		ADAMTS4
		TCIM
		BMPR2
		LDHA
		HAPLN3
		SERTAD1
		RPL29
		STAT3
		UPP1
		PABPC1
		FNIP2
		SDCBP
		CCL20
		PPP1R15B
		PDLIM1
		RPL21
		GADD45A
		DLC1
		TMEM70
		CD55
		RPL11
		POSTN
		RAP1B
		ADAMTS1
		DNAJA1
		RPS29
		RAB27A
		CMIP
		ATF3
		UBE2D3
		YBX3
		PLAT
		ITPKC
		SLPI
		CXCL2
		NFKB1
		NDRG1
		RPL5
		MIDN
		NPC2
		RPS15A
		RPL23A
		BAG3
		CD93
		CALD1
		ARL5B
		KDM6B
		MBNL1
		GASK1B
		EIF3E
		ARRDC3
		RPL15
		MGP
		RPL31
		NACA
		TSC22D2
		TPM3
		SERPINB1
		MMRN1
		C11orf96
		CNKSR3
		HSPD1
		EIF1
		HBEGF
		RPS3A
		CEMIP2
		OSMR
		ENY2
		KCTD12
		FOXC1
		RPL12
		HSPA5
		FAM107B
		RPL39
		TUBB6
		SSH1
		RRBP1
		RAMP3
		LMNA
		TRIB1
		SLC2A3
		RPL34
		AKAP12
		ALCAM
		HLA-DPB1
		RPS12
		CLU
		DUSP5
		NCOA7
		HIPK3
		HMGN3
		CD74
		NPM1
		RPL18A
		SLC4A7
		HLA-DRA
		MDK
		CSRNP1
		CDH11
		ADAMTS9
		S100A6
		RPL6
		RPS4X
		SERBP1
		RPS27A
		RPS3
		MYC
		RPL3
		PTMS
		H2AFZ
		PNPLA8
		MT1X
		RPS14
		MT2A
		CHIC2
		TIMP1
		ACTG1
		ETS2
		RPS24
		PLAUR
		FAM241A
		RPL24
		HSP90AB1
		PRSS23
		ARID5B
		RPS16
		RPL18
		RPL32
		RPS9
		HSP90B1
		NCL
		TIFA
		NFIL3
		MAFF
		HNRNPA1
		RPL37
		TNFAIP3
		TNFRSF10B
		MCL1
		CCL2
		SNTB2
		KRT18
		TNFRSF10D
		AMD1
		HSPA8
		NNMT
		RPS19
		INSIG1
		LRRFIP1
		BHLHE40
		MAT2A
		RPL9
		RPS13
		RPSA
		IL6
		ACSL4
		IL1RL1
		DDX21
		RPL22L1
		CXCL8
		CYP1B1
		SAV1
		PDLIM5
		SAT1
		ADIRF
		MT-RNR1
		YPEL2
		RPS8
		WTAP
		SELE
		HNRNPC
		RHOJ
		JMJD1C
		GADD45B
		RPL4
		PDE4B
		PNP
		SRPX
		EFEMP1
		RPS21
		ARID5A
		ELOC
		RPL13
		MCTP1
		NFE2L2
		NAP1L1
		BAZ1A
		PCDH17
		BIRC3
		KLF6
		ADGRG6
		KLF4
		THBD
		TFPI
		KIAA0040
		RBBP6
		HSPH1
only in mouse Large Vein	153	RPS11
		RPL36-PS3
		ADH1
		RBM18
		PTN
		FMO2
		CTLA2A
		ICOSL
		SLC39A8
		TMSB10
		POLK
		HSPB8
		DNM3
		OGT
		ADD3
		MAFG
		MYOF
		ITIH5
		SLC38A5
		RELB
		CUTAL
		GADD45G
		TMEM51
		FXYD6
		MTSS1
		PLA2G4A
		PIR
		PNRC2
		RPL13-PS3
		LIMD2
		RPL22
		H2-K1
		LRG1
		TBRG1
		HMGN2
		CAR2
		ADCY4
		TNFRSF1A
		ANKRD33B
		GM8730
		GM11808
		WNT5A
		TACC1
		CLEC14A
		CFDP1
		PKP4
		KBTBD11
		H2-Q4
		GM9844
		TMEM176A
		TAP2
		MRPL52
		ST3GAL1
		IL6RA
		CHN2
		SERPINB9
		OSTF1
		LSM5
		CD200
		HS3ST1
		ZFP36L1
		APOE
		CLINT1
		POMC
		NET1
		ITM2C
		SMAD1
		LCN2
		MT2
		IIGP1
		NDUFA8
		CSF1
		APH1A
		TNFSF10
		CD9
		GM10073
		USP53
		PTP4A2
		FBXO6
		ANG
		ANAPC13
		ELK3
		PSMB8
		APOD
		FZD4
		PSME2
		STX6
		TGFB1
		IFITM1
		H2-T23
		CD40
		BIRC2
		RBP1
		44806
		AUTS2
		FMO1
		PAQR5
		RPL30
		CAR14
		TMEM88
		PHLDA1
		PSMB10
		PRR5L
		MKL2
		ATP1B3
		NRP2
		RPL6L
		SERPINB6B
		GATM
		FOXF1
		AW112010
		TCF12
		HSPE1
		SSR2
		CP
		GBP4
		RPL10-PS3
		1810037I17RIK
		M6PR
		PDZD2
		TCEA1
		RNASE4
		SMYD2
		SMAGP
		TMEM176B
		GM12216
		ECSCR
		GM9493
		CH25H
		ND5
		FLRT2
		ZFP652
		SEMA6A
		EEF1G
		TNIP1
		AHNAK
		XBP1
		APOBEC3
		ZFP36L2
		NSA2
		TMEM252
		H2-Q7
		PSMB9
		LRRC8B
		RFK
		GM5127
		CERS4
		S100A10
		CADM1
		PDIA5
		IFITM2
		CD14
		CTSC

## Sheet: Artery - Vanlandewijck
Comparison to Vanlandewijck et al Nature 2018 mouse brain dataset
	number	genes
common to human and mouse Artery	12	GJA4
		ID1
		TM4SF1
		GLUL
		LTBP4
		ALPL
		STOM
		ARL15
		SOX17
		HEY1
		IFITM3
		SLC9A3R2
only in human Artery	38	EMP1
		TCIM
		KCTD12
		IGFBP3
		JUNB
		HSPB1
		CP
		RHOB
		CD9
		SRGN
		GJA5
		CD55
		CLU
		S100A11
		ADAMTS1
		CXCL12
		CD74
		STC1
		STMN1
		C10orf10
		SEMA3G
		DST
		CXCL2
		SAT1
		S100A6
		IFITM1
		MAST4
		PPA1
		EFNB2
		FBLN5
		SOCS3
		VEGFC
		PLPP1
		SRP14
		ATP1A1
		CFH
		THBD
		MGP
only in mouse Artery	38	PRSS23
		SLC26A10
		GKN3
		FOS
		BTG2
		TIMP3
		RAD54B
		KITL
		TGFB2
		RASD1
		SFXN3
		SOX18
		SLC6A6
		EPS8L2
		EGFL8
		ENTPD1
		ID3
		DUSP1
		PLAT
		MALAT1
		ALOX12
		APOLD1
		EPHX1
		AIF1L
		FBLN2
		LIFR
		SSFA2
		MMRN2
		TMEM100
		MECOM.2
		EOGT
		S1PR1
		BMX
		TSPO
		NR4A1
		PLK2
		TSC22D1
		CDK19

## Sheet: Capillary - Vanlandewijck
Comparison to Vanlandewijck et al Nature 2018 mouse brain dataset
	number	genes
common to human and mouse Capillary	8	SLC3A2
		CSRP2
		SLCO2B1
		SLC16A1
		SLC7A5
		MFSD2A
		SLC39A10
		TFRC
only in human Capillary	42	ARL4A
		IFI44L
		HERPUD1
		MT1E
		PMAIP1
		IFI6
		CA4
		SPOCK2
		MT1M
		ABCG2
		HLF
		MT1F
		MALAT1-ENSG00000251562
		CD320
		B2M
		PPFIBP1
		SPOCK3
		SLC2A1
		SLC38A5
		GPCPD1
		ADIRF
		ABLIM1
		CAVIN2
		ITM2A
		RGCC
		SRARP
		BSG
		ISG15
		ATP10A
		MT1X
		MT2A
		SLC7A1
		HOPX
		SLC30A1
		PDXK
		NET1
		LY6E
		CLDN5
		TSC22D1
		IFI27
		BST2
		SLCO1A2
only in mouse Capillary	42	SLC1A1
		DUSP6
		GPR155
		SLCO1A4
		TTYH2
		EMCN
		CTLA2A
		SLC38A3
		CYP2D22
		ABCG1
		ANXA3
		SLC39A8
		SLC22A8
		IVNS1ABP
		PALMD
		KDR
		SLC40A1
		CAR4
		RGS12
		CXCL12
		DDC
		TDRP
		PROM1
		INSR
		ELTD1
		MALAT1
		GIMAP6
		TMEM204
		VWA1
		CCDC141
		IGF1R
		ROBO4
		NOSTRIN
		HMCN1
		PLS3
		SLCO1C1
		LRRN3
		NRP1
		ST8SIA4
		GJA1
		GATM
		SPARCL1

## Sheet: Vein - Vanlandewijck
Comparison to Vanlandewijck et al Nature 2018 mouse brain dataset	number	genes
Names	number	genes
common to human and mouse Vein	4	ANXA2
		VCAM1
		IER3
		VWF
only in human Vein	46	MMRN1
		IL6ST
		RPS17
		PRSS23
		RPL32
		RPL12
		PRCP
		RPS2
		DNASE1L3
		RPL10A
		RPL26
		IL1R1
		PDLIM1
		RPS18
		RAMP3
		CCL2
		TXNIP
		NNMT
		RPL34
		RPS19
		POSTN
		CLU
		TM4SF1
		MALAT1-ENSG00000251562
		RPL7
		CD74
		HLA-DRA
		ACKR1
		TSHZ2
		SOD2
		S100A6
		RPL6
		NR2F2
		RPL13A
		SELE
		RPS3
		CPE
		SOCS3
		EFEMP1
		CD59
		TIMP1
		ADGRG6
		MGP
		RPL31
		PTGDS
		DUSP23
only in mouse Vein	46	AW112010
		ARL4A
		ESAM
		AU021092
		CTSH
		H2-K1
		TGM2
		ADH1
		DDAH1
		MAL
		SLC38A3
		SLC52A3
		SLC40A1
		CAR4
		HSPB8
		SLC6A6
		RNASE4
		ITIH5
		MALAT1
		PLLP
		FLRT2
		SLC38A5
		FCGRT
		TFRC
		NDNF
		ATP8A1
		SERPINB9
		ICAM1
		OSTF1
		FN1
		HS3ST1
		TMEM252
		RAB11A
		LSR
		ADAM15
		PAQR5
		TCN2
		CFH
		NET1
		TSPAN9
		CLDN5
		PGLYRP1
		NAMPT
		GATM
		CTSC
		HSPA1A
