# Supplementary material for: Single-cell atlas of the human brain vasculature across development, adulthood and disease
Source: Nature. 2024 Jul 10;632(8025):603–13. doi: 10.1038/s41586-024-07493-y (PMC11324530; doi:10.1038/s41586-024-07493-y)
Supplement: Supplementary file 6 — Supplementary Tables 1–27 and the legends for the Supplementary Tables. [file 41586_2024_7493_MOESM6_ESM.zip › Supplementary Table 18.xlsx]

## Sheet: Seurat 44 EC clusters_topmarker
feature	group	avgExpr	logFC	statistic	auc	pval	padj	pct_in	pct_out
ISG15	0	1.43773	0.297075	2.81105e+09	0.583191	0	0	76.8601	61.3117
GNB1	0	1.16512	0.306727	2.9243e+09	0.606686	0	0	75.1622	58.3679
SRARP	0	1.71105	0.745258	3386942063	0.702668	0	0	83.6608	53.7202
ALPL	0	0.943093	0.620171	3369188991	0.698985	0	0	60.5071	21.6959
ID3	0	2.35028	0.538225	3116890522	0.646642	0	0	94.0689	80.3502
CLIC4	0	1.21182	0.290163	2.89334e+09	0.600263	0	0	77.5641	61.2711
FGR	0	0.475086	0.283312	2998048399	0.621986	0	0	40.7215	16.4526
IFI6	0	2.04304	0.525109	3044330096	0.631588	0	0	89.1271	71.0949
TINAGL1	0	0.904144	0.38023	3064255701	0.635722	0	0	63.7464	38.1567
MFSD2A	0	2.01151	0.850383	3360220977	0.697124	0	0	86.1133	54.4466
SLC2A1	0	2.45529	1.21077	3784580983	0.785163	0	0	91.7959	58.7755
TIE1	0	1.20875	0.418805	3.08344e+09	0.639702	0	0	74.8999	53.4204
SCP2	0	1.13326	0.263317	2860826382	0.593518	0	0	75.1806	59.4541
JUN	0	2.98045	0.534625	3074846881	0.637919	0	0	94.9892	88.264
IFI44L	0	1.16644	0.36321	2.93288e+09	0.608466	0	0	68.6422	47.2005
GNG5	0	1.76636	0.420815	3.09839e+09	0.642805	0	0	89.5182	74.5856
CTBS	0	0.699662	0.321224	3006540490	0.623748	0	0	53.7892	31.3448
GBP4	0	0.832159	0.311699	2964193576	0.614963	0	0	60.2724	39.0576
PALMD	0	1.43648	0.29194	2842075268	0.589628	0	0	81.4706	66.6537
SLC16A1	0	0.891208	0.274157	2849787678	0.591228	0	0	56.9411	37.5133
ATP1A1	0	1.03052	0.266759	2.85425e+09	0.592153	0	0	68.0394	51.5867
SRGAP2C	0	0.848225	0.321537	2.98664e+09	0.619619	0	0	61.662	40.0919
SRGAP2B	0	0.84279	0.316926	2.97664e+09	0.617546	0	0	61.2709	39.8836
RNF115	0	1.11559	0.385628	3.03723e+09	0.630115	0	0	70.814	50.0645
APH1A	0	0.770977	0.283253	2.94972e+09	0.611959	0	0	59.5362	40.013
S100A10	0	2.17224	0.552567	3.09377e+09	0.641844	0	0	91.391	74.174
ADAM15	0	0.810875	0.295879	2952125740	0.612459	0	0	60.6267	38.7099
NES	0	0.960451	0.347805	2.99925e+09	0.622236	0	0	66.0424	43.3531
TAGLN2	0	1.7393	0.38658	2993350795	0.621012	0	0	88.8373	73.5008
GLUL	0	1.57899	0.919747	3609149306	0.748768	0	0	80.265	40.9598
BTG2	0	1.52407	0.631042	3.25173e+09	0.674616	0	0	78.5211	52.1525
CD34	0	1.36613	0.371064	2.95228e+09	0.612491	0	0	80.5135	59.4897
SLC30A1	0	1.1245	0.505174	3.22345e+09	0.66875	0	0	72.4566	43.2796
FAM89A	0	0.774467	0.274622	2.89377e+09	0.600353	0	0	56.076	36.6562
LAPTM4A	0	1.82753	0.288282	2853487145	0.591995	0	0	91.4048	80.5585
RHOB	0	2.09789	0.256568	2.71964e+09	0.564227	1.12238e-216	2.39053e-215	87.8664	79.7532
SOS1	0	0.881771	0.273217	2886179813	0.598778	0	0	62.4902	44.6228
EPAS1	0	2.61804	0.627631	3.40644e+09	0.706714	0	0	97.0598	86.7878
CALM2	0	1.72935	0.262115	2.82275e+09	0.585618	0	0	89.6103	79.1269
SPTBN1	0	2.18563	0.372741	2979201004	0.618076	0	0	94.3956	84.0487
TMSB10	0	4.58058	0.377911	3.20275e+09	0.664456	0	0	99.9724	99.3643
ATOH8	0	0.59326	0.326114	3028190308	0.62824	0	0	46.6342	21.374
LIMS2	0	1.05221	0.382751	3.06086e+09	0.635017	0	0	71.2327	48.0594
RND3	0	0.826213	0.417804	3.10562e+09	0.644303	0	0	56.7248	28.8154
COBLL1	0	1.76732	0.873391	3.5797e+09	0.742658	0	0	85.2022	52.8045
NOSTRIN	0	1.18488	0.285752	2.85499e+09	0.592307	0	0	74.1959	56.8299
ITGA6	0	1.60855	0.436464	3041611437	0.631024	0	0	84.7007	66.0856
CAVIN2	0	2.51989	0.915718	3.36305e+09	0.69771	0	0	89.1777	68.3378
SLC39A10	0	1.99351	0.682939	3.23804e+09	0.671777	0	0	89.371	64.9057
CFLAR	0	1.50968	0.326096	2.92985e+09	0.607837	0	0	84.0105	69.7089
FN1	0	1.74285	0.265945	2.70437e+09	0.561059	1.07607e-199	2.10414e-198	85.3219	68.974
ACSL3	0	0.930361	0.396335	3.07717e+09	0.638402	0	0	63.7326	40.0107
AGFG1	0	0.78735	0.258657	2.89202e+09	0.599988	0	0	59.2969	40.5085
SLC16A14	0	0.542957	0.326578	3.03838e+09	0.630355	0	0	43.404	17.854
SLC6A6	0	0.603398	0.428147	3104970990	0.644169	0	0	40.6525	11.9691
GALNT15	0	0.844654	0.29746	2.90796e+09	0.603296	0	0	57.9763	36.5962
CMTM8	0	0.966785	0.493057	3.25504e+09	0.675302	0	0	66.9259	36.6386
NKTR	0	1.40903	0.308451	2.88777e+09	0.599108	0	0	79.9015	65.2407
CLEC3B	0	0.70831	0.425441	3.17979e+09	0.659691	0	0	52.7861	21.1188
MAP4	0	0.948107	0.281545	2907144563	0.603127	0	0	66.3783	48.43
RHOA	0	1.72427	0.255974	2815388135	0.584091	0	0	89.9922	79.2378
GNAI2	0	2.13253	0.407826	3.04378e+09	0.631475	0	0	92.5505	80.9832
HYAL2	0	1.80513	0.47669	3034505188	0.62955	0	0	85.9844	67.8148
SEMA3G	0	1.03375	0.729015	3.53529e+09	0.733445	0	0	65.8722	20.5309
FAM107A	0	1.46876	0.679744	3344548379	0.693873	0	0	79.2389	47.2127
ZBTB20	0	1.424	0.43777	3050247347	0.632816	0	0	77.1822	58.9329
HEG1	0	1.46012	0.494207	3.16089e+09	0.65577	0	0	82.3034	59.6543
CNBP	0	1.20016	0.272118	2875136919	0.596487	0	0	76.7726	62.0823
ZBTB38	0	1.09993	0.330249	2968447389	0.615845	0	0	72.222	53.6134
TIPARP	0	0.820665	0.383138	3035456574	0.629747	0	0	55.5239	31.4242
TNFSF10	0	1.28665	0.407184	3.0055e+09	0.623532	0	0	74.6146	53.7685
EIF4A2	0	1.61111	0.36112	3004066729	0.623235	0	0	87.3004	73.8507
ST6GAL1	0	0.923039	0.457868	3182308061	0.660214	0	0	63.935	33.5347
TFRC	0	1.11344	0.373501	2988987061	0.620107	0	0	67.9934	43.519
MXD4	0	0.990845	0.285622	2.89414e+09	0.600429	0	0	67.3492	49.3895
LAP3	0	0.81326	0.291822	2.93359e+09	0.608614	0	0	59.5776	40.1239
KLHL5	0	0.888386	0.310535	2.96596e+09	0.61533	0	0	64.2663	43.8135
LIMCH1	0	1.11658	0.272308	2848118659	0.590881	0	0	72.3186	55.6374
SCARB2	0	0.838298	0.261634	2892404645	0.600069	0	0	62.4258	43.9722
ANXA3	0	1.0314	0.587858	3.30419e+09	0.6855	0	0	64.9151	27.9222
SPARCL1	0	3.27421	0.31284	2664344912	0.552755	6.3367e-146	9.20842e-145	96.3052	89.3313
ABCG2	0	2.45024	0.849061	3.47953e+09	0.721877	0	0	93.8205	72.5445
SLC39A8	0	0.911858	0.406186	3134064468	0.650205	0	0	65.6743	38.9796
C4orf3	0	1.39693	0.290326	2880962512	0.597695	0	0	82.7681	68.2381
SPOCK3	0	0.696436	0.369619	3070685786	0.637056	0	0	50.5545	21.0674
SORBS2	0	1.33809	0.485623	3.14545e+09	0.652567	0	0	78.6454	53.5714
BASP1	0	0.54057	0.308114	3019585552	0.626455	0	0	43.8412	18.3121
LIFR	0	1.22071	0.463124	3.08775e+09	0.640596	0	0	72.3968	46.1328
SELENOP	0	1.18166	0.308814	2911131599	0.603954	0	0	75.5487	56.7483
ITGA1	0	1.16297	0.262323	2.82214e+09	0.585492	0	0	73.929	55.8164
ELOVL7	0	0.802661	0.396685	3.12329e+09	0.647969	0	0	59.2279	30.5409
RPS23	0	3.83323	0.279824	2.98056e+09	0.618359	0	0	99.8666	98.4372
AP3S1	0	0.969032	0.274895	2.88669e+09	0.598883	0	0	67.1743	49.1853
SLC12A2	0	1.33066	0.731636	3.47996e+09	0.721966	0	0	75.788	41.5807
CYSTM1	0	0.868544	0.266403	2.89939e+09	0.601518	0	0	64.2203	45.5958
NR3C1	0	0.926308	0.27141	2.89257e+09	0.600103	0	0	66.0884	48.0522
SMIM3	0	0.546599	0.261257	2.9201e+09	0.605814	0	0	43.6939	22.3258
CNOT8	0	0.624796	0.260081	2922834551	0.606382	0	0	50.8121	30.7478
DUSP1	0	2.79938	0.583165	3196949237	0.663251	0	0	95.9923	87.0845
BTNL9	0	1.29578	0.480568	3130893276	0.649547	0	0	77.7159	49.6528
SERPINB6	0	1.45031	0.409499	3.06551e+09	0.635983	0	0	82.9108	64.848
EDN1	0	1.42926	0.467402	2923125446	0.606443	0	0	64.4136	43.7296
RNF144B	0	0.672077	0.28908	2955621204	0.613184	0	0	52.3029	31.1509
HLA-F	0	0.820931	0.31252	2.96476e+09	0.615079	0	0	59.9411	38.6008
HLA-A	0	2.88714	0.299972	2871441642	0.59572	0	0	97.6947	92.9198
HLA-E	0	3.4505	0.514073	3409742117	0.707398	0	0	99.6779	96.2288
HLA-C	0	2.93143	0.545679	3241834098	0.672563	0	0	97.0506	89.4341
HLA-B	0	3.23162	0.462868	3153468470	0.65423	0	0	97.1472	91.5514
DDAH2	0	0.954078	0.334097	2994343030	0.621218	0	0	67.1513	46.0873
HSPA1A	0	2.32563	0.34102	2.75982e+09	0.572563	1.61047e-276	4.30309e-275	88.1102	78.0173
PSMB8	0	0.954416	0.251814	2.85504e+09	0.592318	0	0	67.3722	50.9707
PSMB9	0	0.923828	0.322845	2.96598e+09	0.615333	0	0	64.6436	43.73
ANKS1A	0	0.838574	0.433753	3163422035	0.656295	0	0	59.8905	31.3556
ADGRF5	0	1.96194	0.65186	3.36903e+09	0.698951	0	0	91.5474	70.3956
OGFRL1	0	0.498741	0.313677	2.99941e+09	0.62227	0	0	39.7368	16.2498
SERINC1	0	1.00262	0.267928	2.88367e+09	0.598258	0	0	69.7373	53.2423
IFNGR1	0	1.47029	0.53096	3159731780	0.65553	0	0	78.1622	56.7776
PERP	0	0.994267	0.504079	3203314975	0.664572	0	0	64.5148	32.5946
UTRN	0	1.38995	0.293367	2865685123	0.594526	0	0	79.2205	64.9697
AKAP12	0	0.954437	0.370256	2.9781e+09	0.617848	0	0	56.6788	31.3556
SYNE1	0	1.4618	0.90798	3.62951e+09	0.752992	0	0	77.5411	35.5596
RAC1	0	2.39724	0.33287	3042508089	0.63121	0	0	96.9125	90.5193
ARL4A	0	1.48364	0.457983	3083136636	0.639639	0	0	82.147	61.2269
SBDS	0	1.11546	0.285995	2901710916	0.602	0	0	74.334	57.6154
GTF2I	0	1.12955	0.283356	2852625950	0.591817	0	0	68.748	52.4253
TMEM243	0	0.775786	0.33474	3026410825	0.627871	0	0	58.5331	36.0317
ABCB1	0	1.77582	0.681133	3.37796e+09	0.700805	0	0	87.825	62.3848
RUNDC3B	0	1.42717	0.69945	3402719935	0.705941	0	0	77.9138	46.2847
GNG11	0	2.50524	0.322791	2846123133	0.590467	0	0	97.1748	88.925
PDK4	0	0.824093	0.298473	2.90686e+09	0.603067	0	0	55.7079	34.7778
GPR85	0	0.756644	0.395509	3099228489	0.642978	0	0	54.553	27.313
IMPDH1	0	0.54268	0.288852	2996306308	0.621625	0	0	45.7829	22.2537
PODXL	0	2.13604	0.522621	3206680765	0.66527	0	0	94.2484	79.2937
GIMAP7	0	1.52021	0.371414	2.92937e+09	0.607739	0	0	82.805	64.8588
GIMAP1	0	1.1137	0.380453	3.0412e+09	0.630939	0	0	72.6775	51.0379
ESYT2	0	1.31392	0.647941	3.38488e+09	0.702239	0	0	76.3171	45.5827
AP1S2	0	1.04012	0.331442	2.97759e+09	0.617742	0	0	70.271	50.6989
SLC38A5	0	1.8243	0.640933	3.12126e+09	0.647548	0	0	85.8648	55.4273
ITM2A	0	3.35077	0.615806	3135411069	0.650484	0	0	98.8865	90.1591
TSC22D3	0	1.64637	0.378842	2915383795	0.604837	0	0	83.0258	67.2665
MTUS1	0	2.21299	0.707391	3439345294	0.71354	0	0	93.1901	75.5677
CLU	0	1.30616	0.342943	2.89776e+09	0.601181	0	0	68.7112	44.0222
TACC1	0	2.26244	0.674899	3.36222e+09	0.697539	0	0	93.3097	77.4961
PLAT	0	1.03366	0.25974	2816035831	0.584225	0	0	64.6206	48.3115
CEBPD	0	1.62473	0.485555	2988783353	0.620064	0	0	76.3539	57.3485
SOX17	0	0.859666	0.317678	2951647132	0.61236	0	0	60.0193	38.6824
SDCBP	0	1.58884	0.371565	2989866807	0.620289	0	0	86.5182	70.8469
BAALC	0	0.525811	0.257014	2929263040	0.607716	0	0	43.6939	22.5819
DENND3	0	0.602091	0.263258	2.92513e+09	0.606858	0	0	48.3136	27.5786
LY6E	0	1.77744	0.713425	3292363787	0.683046	0	0	83.7528	56.2122
GPIHBP1	0	0.672447	0.333096	3.02574e+09	0.627731	0	0	51.0928	25.5262
HRCT1	0	0.513695	0.26359	2903660313	0.602404	0	0	40.0451	19.9046
KLF9	0	1.15902	0.416922	3061442775	0.635138	0	0	70.7726	49.679
TLE4	0	0.741108	0.337342	3.00608e+09	0.623653	0	0	54.1067	30.315
GADD45G	0	1.00747	0.564949	3187171210	0.661223	0	0	57.7877	28.0872
KLF4	0	1.2035	0.427848	3021251308	0.6268	0	0	69.6314	47.4223
STOM	0	1.72991	0.610527	3278784559	0.680229	0	0	87.167	63.3465
SPTAN1	0	1.10391	0.329959	2963026010	0.614721	0	0	72.9214	53.5124
AIF1L	0	1.29777	0.822227	3627079764	0.752488	0	0	76.2665	33.0712
EGFL7	0	2.05162	0.26051	2.72574e+09	0.565492	1.80694e-224	3.9723e-223	93.9631	82.9842
PTGDS	0	0.83961	0.373351	2962330240	0.614576	0	0	46.6848	22.3849
PAXX	0	0.773094	0.329028	3028565684	0.628318	0	0	59.4718	36.3748
IFITM3	0	2.89376	0.27356	2.83594e+09	0.588355	0	0	99.0705	94.6945
TSPAN4	0	0.932652	0.259398	2866442284	0.594683	0	0	65.9964	49.1546
LMO2	0	1.90063	0.453494	3.00416e+09	0.623254	0	0	88.3311	71.7541
MDK	0	0.748291	0.283435	2908404636	0.603389	0	0	53.5591	32.88
AHNAK	0	1.45064	0.371328	2.95262e+09	0.612561	0	0	80.1316	63.0647
SLC3A2	0	1.94377	0.552745	3.13094e+09	0.649556	0	0	88.5566	69.6539
PLA2G16	0	1.13505	0.472929	3.15418e+09	0.654379	0	0	70.3584	45.0601
SLCO2B1	0	1.48426	0.570785	3.20578e+09	0.665084	0	0	81.4292	52.8789
TMEM123	0	1.41395	0.421311	3076591519	0.638281	0	0	81.2819	62.2595
ZBTB16	0	0.921258	0.307002	2924540473	0.606736	0	0	62.458	42.3332
NET1	0	2.14237	1.239	3740422131	0.776002	0	0	85.2804	46.057
ITIH5	0	1.03991	0.294864	2.87026e+09	0.595475	0	0	66.4841	44.1692
NEBL	0	0.647691	0.332196	3051287416	0.633032	0	0	51.3091	24.7827
JCAD	0	1.42879	0.534597	3218084692	0.667636	0	0	80.2604	56.292
KIF5B	0	1.4871	0.33311	2932062266	0.608297	0	0	83.1316	68.5943
CXCL12	0	1.55436	0.924121	3.455e+09	0.716788	0	0	72.314	33.3792
C10orf10	0	0.997968	0.435486	3024982796	0.627574	0	0	57.6635	32.4702
SGMS1	0	0.587624	0.260679	2929878488	0.607844	0	0	48.2584	27.1561
SRGN	0	2.74573	0.742573	3448844982	0.71551	0	0	97.0874	82.853
PPA1	0	1.43669	0.531004	3244427145	0.673101	0	0	81.627	58.0216
VSIR	0	1.36801	0.76121	3541750478	0.734785	0	0	79.1515	41.3652
SPOCK2	0	1.59272	0.847645	3572016301	0.741064	0	0	83.081	46.0616
DDIT4	0	1.43203	0.281843	2774679190	0.575645	0	0	75.4199	60.5894
USP54	0	0.709184	0.426653	3198230246	0.663517	0	0	54.0514	21.9448
CCSER2	0	0.73463	0.261377	2902947893	0.602257	0	0	56.78	38.4782
ADIRF	0	2.53406	1.03773	3.37018e+09	0.69919	0	0	87.4937	58.6276
PDCD4	0	1.08261	0.319762	2916750660	0.60512	0	0	69.1161	49.9188
AFAP1L2	0	0.580813	0.298784	3014762869	0.625454	0	0	48.2676	23.1536
ABLIM1	0	1.5752	0.513633	3.11369e+09	0.645978	0	0	82.5105	59.3138
ADIPOR2	0	1.00242	0.380231	3051857205	0.63315	0	0	67.7817	45.1201
A2M	0	2.98954	0.590516	3256946778	0.675698	0	0	98.5828	89.1676
APOLD1	0	2.17351	0.622329	3.1932e+09	0.662473	0	0	89.6885	72.1572
H2AFJ	0	1.02193	0.300455	2.91415e+09	0.604581	0	0	69.2909	50.716
SLCO1A2	0	1.40956	0.817431	3476101834	0.721165	0	0	75.5257	32.4982
TMBIM6	0	1.68923	0.309567	2911695587	0.604071	0	0	89.0305	76.5271
GRASP	0	1.50468	0.687017	3.31845e+09	0.688459	0	0	75.3739	50.5564
NR4A1	0	1.31014	0.337425	2.85548e+09	0.592409	0	0	69.8523	54.2658
PTPRB	0	1.68922	0.436857	3.05149e+09	0.633073	0	0	87.1394	69.538
TBX3	0	0.786376	0.357475	3.03462e+09	0.629573	0	0	56.4441	31.0878
HRK	0	0.46749	0.38834	3.17746e+09	0.659208	0	0	38.1494	6.22261
UBC	0	2.92284	0.309213	2.92368e+09	0.606557	0	0	98.0168	94.2274
FLT1	0	2.52946	0.713278	3.38016e+09	0.701261	0	0	96.3328	80.3551
POMP	0	2.32822	0.416727	3.02098e+09	0.626744	0	0	95.7116	85.148
SLC7A1	0	1.35493	0.501531	3.10719e+09	0.644629	0	0	76.9705	48.9576
RGCC	0	2.44991	0.286061	2.6473e+09	0.549219	3.08006e-128	4.03205e-127	89.6471	78.5196
TSC22D1	0	3.59061	1.04616	3.76221e+09	0.780522	0	0	99.1534	90.4305
TBC1D4	0	0.8901	0.345159	3.02018e+09	0.626578	0	0	63.843	40.665
DOCK9	0	1.30937	0.261949	2.8111e+09	0.5832	0	0	78.6592	63.3952
RNASE1	0	1.89177	0.515911	3148664661	0.653234	0	0	89.7207	72.3506
STXBP6	0	0.792892	0.41765	3.14559e+09	0.652597	0	0	57.7049	26.3148
NFKBIA	0	2.03007	0.262305	2.73523e+09	0.567461	5.74635e-239	1.34179e-237	90.5351	78.9402
LGALS3	0	1.94812	1.00618	3.61313e+09	0.749593	0	0	83.9139	50.5199
SYNE2	0	1.51488	0.608267	3274831451	0.679409	0	0	80.762	55.1657
SRSF5	0	1.46078	0.304983	2905211629	0.602726	0	0	83.0718	69.9961
FOS	0	2.66234	0.404591	2.84489e+09	0.590212	0	0	89.394	82.6564
FOXN3	0	0.776218	0.319128	2.99812e+09	0.622	0	0	58.5285	36.5854
IFI27	0	3.95069	0.894614	3.62398e+09	0.751844	0	0	97.6027	89.9251
DEGS2	0	0.836058	0.537939	3.31956e+09	0.688687	0	0	58.4411	20.9119
ATP10A	0	1.16267	0.643875	3.39064e+09	0.703435	0	0	71.702	34.6944
HERC2	0	1.47538	0.673689	3296063050	0.683814	0	0	74.5502	49.5221
TJP1	0	1.59975	0.340116	2932438267	0.608375	0	0	85.9798	71.7108
B2M	0	4.58062	0.433644	3.30371e+09	0.685401	0	0	99.8758	99.3368
CGNL1	0	0.961351	0.410406	3.10041e+09	0.643223	0	0	65.4903	37.7442
TPM1	0	1.91559	0.690855	3425871298	0.710744	0	0	90.5305	68.1385
UACA	0	1.32194	0.277436	2833128120	0.587771	0	0	76.8739	61.3216
THSD4	0	0.494695	0.275406	2.9369e+09	0.609301	0	0	39.3089	17.9004
TMEM204	0	1.35498	0.339331	2.91318e+09	0.604379	0	0	79.2666	60.6836
SLC9A3R2	0	2.69691	0.777698	3.45743e+09	0.717292	0	0	97.773	82.0207
EMP2	0	1.42492	0.518126	3199343068	0.663748	0	0	81.1531	57.3832
MT2A	0	4.06256	1.12509	3346531629	0.694284	0	0	96.4294	85.1029
MT1E	0	2.88369	1.37694	3564190306	0.73944	0	0	89.6287	55.425
MT1M	0	1.79356	0.920514	3417003833	0.708905	0	0	79.3678	41.5388
MT1F	0	1.15036	0.517587	3158475719	0.655269	0	0	68.9366	35.9176
MT1X	0	1.82217	0.696447	3.1923e+09	0.662287	0	0	81.3233	53.6373
HERPUD1	0	2.74963	1.1427	3713994960	0.770519	0	0	94.3588	73.9977
PLLP	0	1.14803	0.525395	3.26333e+09	0.677022	0	0	73.7864	43.5912
SLC7A5	0	2.07606	0.841708	3296121682	0.683826	0	0	87.6777	54.6278
XAF1	0	1.3565	0.442422	3.06568e+09	0.636018	0	0	77.1408	55.5819
TMEM88	0	1.22131	0.575073	3302327252	0.685113	0	0	75.1346	43.8698
CAVIN1	0	1.59663	0.25439	2.80189e+09	0.581292	0	0	86.5872	75.2538
RAMP2	0	2.16414	0.41755	3004162156	0.623255	0	0	93.3787	81.8773
HLF	0	0.927487	0.486983	3.22158e+09	0.668362	0	0	63.5623	31.0959
CA4	0	1.17556	0.679393	3.24656e+09	0.673544	0	0	59.9963	24.9297
ICAM2	0	1.4068	0.482788	3156330043	0.654824	0	0	80.6699	58.6547
CDC42EP4	0	0.72265	0.32151	3007666155	0.623982	0	0	55.4686	32.821
H3F3B	0	2.85713	0.276027	2.96488e+09	0.615105	0	0	99.1073	95.9696
ST6GALNAC1	0	0.706674	0.421941	3199441097	0.663768	0	0	54.5024	22.0043
SEC14L1	0	1.67796	0.347377	2.89795e+09	0.601219	0	0	84.9354	70.631
BAIAP2	0	0.59826	0.29163	2.97129e+09	0.616436	0	0	47.7799	25.4279
ANKRD29	0	0.644516	0.403472	3164378537	0.656494	0	0	49.4686	17.712
SLC52A3	0	0.575478	0.284644	2965772047	0.61529	0	0	46.7446	24.5185
GPCPD1	0	1.34501	0.480375	3084095657	0.639838	0	0	75.0426	51.4198
DSTN	0	2.32092	0.351207	2998596410	0.6221	0	0	96.2223	88.0251
ID1	0	2.57875	0.878674	3.45969e+09	0.71776	0	0	95.141	75.5131
TGM2	0	1.34033	0.282167	2.82522e+09	0.58613	0	0	79.0135	62.4308
GNAS	0	2.37257	0.325005	2863804167	0.594136	0	0	94.23	85.2796
EDN3	0	0.670754	0.414291	3159311430	0.655443	0	0	49.9103	18.0767
SLCO4A1	0	0.646443	0.384154	3.12072e+09	0.647435	0	0	49.5652	20.7288
SOX18	0	1.2356	0.285836	2820636899	0.58518	0	0	73.1882	55.6108
PLPP2	0	0.487036	0.276447	2.97877e+09	0.617987	0	0	41.6003	18.5267
BSG	0	2.39957	0.58614	3114788906	0.646206	0	0	93.0889	78.9646
OAZ1	0	2.10796	0.309296	2897644341	0.601156	0	0	93.8527	84.3851
GADD45B	0	1.92882	0.390322	2857423034	0.592812	0	0	82.7359	70.9682
CD320	0	2.26934	1.06232	3.7212e+09	0.772014	0	0	92.187	64.2239
KANK3	0	1.03185	0.398449	3.08845e+09	0.64074	0	0	70.0225	46.278
IER2	0	2.32151	0.395329	2.92454e+09	0.606737	0	0	91.3358	82.8539
KLF2	0	2.42771	0.842591	3.3652e+09	0.698157	0	0	89.7575	71.4191
BST2	0	2.03735	0.616838	3.27273e+09	0.678973	0	0	90.5259	71.6468
ARRDC2	0	0.885887	0.490454	3196569804	0.663172	0	0	58.8506	28.2373
JUND	0	2.2969	0.578631	3137454701	0.650908	0	0	88.6164	76.3756
LSR	0	0.840453	0.314405	2979990043	0.61824	0	0	62.3522	39.7303
COX7A1	0	1.18838	0.259299	2.82962e+09	0.587044	0	0	75.8662	60.0087
PPP1R14A	0	1.01535	0.661681	3.4304e+09	0.711683	0	0	64.685	22.6626
ZFP36	0	1.81914	0.287144	2746050553	0.569706	5.8315e-259	1.47536e-257	81.5718	70.4236
PRX	0	0.492269	0.250768	2922003700	0.60621	0	0	41.016	19.4835
RRAS	0	0.899615	0.387126	3092933631	0.641672	0	0	64.3445	39.7857
CLDN5	0	4.10575	0.855753	3.35727e+09	0.696512	0	0	97.8834	88.6261
TPST2	0	0.843739	0.408388	3.14454e+09	0.652379	0	0	62.1451	34.1705
TIMP3	0	2.24455	0.534815	3062451065	0.635348	0	0	91.8971	75.7232
APOL3	0	0.599332	0.290638	2.99358e+09	0.621059	0	0	49.3121	25.0676
CYB5R3	0	1.26501	0.313239	2.93621e+09	0.609158	0	0	79.3862	62.8785
MX1	0	0.766721	0.287304	2911377254	0.604005	0	0	54.2769	32.9382
PDXK	0	1.61285	0.688808	3.33097e+09	0.691055	0	0	81.8939	53.0159
CSTB	0	1.61502	0.282009	2.79423e+09	0.579702	0	0	86.2007	72.1581
RPS4Y1	0	1.02854	0.313135	2854065177	0.592115	0	0	62.978	38.9552
RPS27	1	3.7396	0.282453	1.72088e+09	0.634266	0	0	98.3852	98.4061
TMSB10	1	4.47954	0.255417	1.64567e+09	0.606546	0	0	99.7779	99.4004
RPL31	1	2.35822	0.403575	1674942259	0.617334	0	0	83.0742	87.0821
RPL34	1	3.55645	0.291274	1715872655	0.63242	0	0	98.0434	97.8815
NEAT1	1	1.69586	0.736027	1.67719e+09	0.618162	0	0	54.5027	31.0672
MALAT1-ENSG00000251562	1	3.68111	1.71607	1782309690	0.656907	0	0	58.134	32.52
RPS25	1	2.88322	0.278599	1.71918e+09	0.633639	0	0	94.1986	95.6944
ADIRF	1	2.08161	0.517538	1615223494	0.595324	1.53185e-282	4.21117e-281	69.0619	60.807
RPS29	1	3.04584	0.310761	1711975038	0.630983	0	0	94.5916	95.8027
IFI27	1	3.37768	0.253972	1.54593e+09	0.569786	9.78307e-144	5.74995e-143	92.0625	90.5369
LRRC75A-AS1	1	0.831268	0.301388	1535669158	0.566002	9.95141e-214	1.13501e-212	37.1668	25.6577
PCAT19	1	0.760512	0.303595	1524421890	0.561857	1.15913e-200	1.15032e-199	33.0314	23.4832
RPL13A	1	3.03062	0.32009	1682062993	0.619959	0	0	94.4634	96.2703
MT-RNR1	1	1.82789	0.547396	1589573844	0.58587	4.73902e-274	1.1877e-272	55.2717	39.6166
MT-RNR2	1	2.62345	0.818697	1.61852e+09	0.596538	0	0	61.8677	42.6828
ISG15	10	1.43541	0.27954	1.33051e+09	0.578799	2.37112e-163	2.81892e-162	79.8211	61.9786
AGRN	10	0.726027	0.312566	1.46153e+09	0.635792	0	0	61.9701	33.1901
TNFRSF4	10	0.597	0.319277	1473948994	0.641196	0	0	51.225	21.3335
MRPL20	10	0.973125	0.299712	1.41591e+09	0.615947	0	0	75.1855	50.1998
VWA1	10	1.9473	0.966607	1.73635e+09	0.755347	0	0	90.2104	54.533
PARK7	10	1.33189	0.337179	1407636340	0.612349	0	0	86.4085	64.2025
PINK1	10	1.12487	0.454246	1525818974	0.66376	0	0	79.2823	47.9151
ECE1	10	0.98918	0.283433	1391026386	0.605123	0	0	75.2973	49.8549
HSPG2	10	1.51489	0.459872	1.43177e+09	0.622847	0	0	79.7601	53.6019
TMEM50A	10	1.15308	0.261993	1.35445e+09	0.589213	6.27816e-210	1.09779e-208	83.1554	60.5938
WASF2	10	1.51935	0.369211	1.41246e+09	0.614448	0	0	90.4544	68.5978
IFI6	10	1.9033	0.352758	1.34996e+09	0.587258	1.81279e-193	2.79099e-192	88.096	72.0563
SDC3	10	0.587077	0.317746	1495958299	0.65077	0	0	54.8643	23.5438
MARCKSL1	10	1.42008	0.662913	1.594e+09	0.69342	0	0	79.14	45.6488
EVA1B	10	0.985391	0.422753	1.51079e+09	0.657224	0	0	72.329	41.9751
MFSD2A	10	2.10506	0.904578	1641073132	0.713898	0	0	90.3934	55.8785
CAP1	10	0.96264	0.286989	1402598437	0.610157	0	0	75.3685	49.8395
PRDX1	10	1.66228	0.376089	1415613207	0.615819	0	0	90.3426	72.3802
UQCRH	10	1.28042	0.325477	1.4006e+09	0.609286	0	0	85.5342	62.5905
SCP2	10	1.1421	0.259132	1350956567	0.587692	1.58424e-203	2.63704e-202	82.637	59.9408
ADGRL4	10	2.03371	0.646298	1612051203	0.701273	0	0	95.4763	73.5553
ADGRL2	10	0.859363	0.413281	1535630309	0.668029	0	0	69.6655	34.913
GCLM	10	0.583297	0.308135	1.45175e+09	0.631537	0	0	49.6696	23.3602
ARHGAP29	10	1.75514	0.288174	1333549868	0.58012	9.28817e-162	1.08822e-160	94.297	77.7387
SORT1	10	0.839014	0.320589	1450686513	0.631076	0	0	67.8154	38.7275
RHOC	10	1.52872	0.273634	1.3317e+09	0.579316	3.2393e-160	3.72807e-159	89.3362	71.9904
C1orf54	10	1.68489	0.810873	1714928952	0.746027	0	0	89.0414	55.2725
S100A16	10	1.595	0.428609	1.46825e+09	0.638719	0	0	90.8814	69.2961
RAB13	10	1.31049	0.351035	1.41295e+09	0.614662	0	0	82.759	60.7924
SHC1	10	0.692532	0.284923	1.4478e+09	0.629819	0	0	62.0006	33.2517
SSR2	10	1.03127	0.285458	1394106716	0.606463	0	0	79.0485	54.0041
PEA15	10	1.13515	0.452583	1.52988e+09	0.665525	0	0	81.9965	49.6534
MGST3	10	1.4653	0.353391	1405296522	0.611331	0	0	88.0553	67.2609
TMCO1	10	0.888751	0.257	1389800740	0.60459	0	0	72.7254	47.9827
LAMC1	10	0.923705	0.484072	1578488820	0.686673	0	0	70.9058	32.8816
ARPC5	10	1.23405	0.344971	1.42157e+09	0.61841	0	0	84.1212	59.6913
IVNS1ABP	10	1.55122	0.868603	1.71797e+09	0.747352	0	0	84.3448	41.5672
HMCN1	10	0.440567	0.262401	1.45145e+09	0.631406	0	0	42.5638	15.2706
PLXNA2	10	0.857208	0.362302	1470890603	0.639866	0	0	65.2638	36.5541
DEGS1	10	0.591567	0.298113	1.4754e+09	0.641828	0	0	55.3726	26.0043
ARF1	10	1.23323	0.282802	1364741332	0.593689	6.75149e-229	1.34355e-227	84.8226	63.0201
GUK1	10	1.88897	0.339582	1399018844	0.6086	2.12242e-294	6.6741e-293	94.785	80.7304
NID1	10	0.751925	0.420352	1.55472e+09	0.676331	0	0	62.4987	25.1425
PXDN	10	0.561612	0.303484	1.46724e+09	0.638278	0	0	48.4599	18.6577
PDIA6	10	1.12657	0.37874	1.45877e+09	0.634593	0	0	78.6215	52.354
LAPTM4A	10	1.88394	0.332383	1378240163	0.599561	1.02323e-247	2.33209e-246	96.0455	80.9153
RHOB	10	2.16899	0.317597	1.31363e+09	0.571454	9.81659e-129	8.47698e-128	94.4699	79.8882
EFR3B	10	0.588128	0.324911	1.50097e+09	0.652949	0	0	54.2747	22.3195
OST4	10	1.62956	0.317911	1.37946e+09	0.600089	1.2555e-252	2.96013e-251	91.0948	74.4394
PPM1G	10	0.793277	0.271225	1.41624e+09	0.616091	0	0	68.3542	41.9331
LBH	10	0.81255	0.512986	1573861438	0.68466	0	0	58.2596	21.307
RASGRP3	10	1.25007	0.747581	1.72268e+09	0.7494	0	0	81.0816	34.3301
QPCT	10	1.0131	0.637747	1.69552e+09	0.737585	0	0	74.4129	29.6002
SNRPG	10	1.14976	0.293005	1388636964	0.604084	8.3828e-288	2.50601e-286	81.2443	58.5958
VAMP5	10	1.57772	0.292374	1343857163	0.584604	7.90767e-182	1.10691e-180	90.4544	72.4029
COX5B	10	1.68201	0.2879	1.34255e+09	0.584035	6.12783e-178	8.30308e-177	93.189	77.0228
UXS1	10	0.577154	0.251288	1.43221e+09	0.623038	0	0	54.8033	28.215
LIMS1	10	0.939078	0.273676	1389762504	0.604573	0	0	72.3086	47.6502
DBI	10	1.16871	0.346237	1426945055	0.620748	0	0	81.3154	55.9944
TMEM37	10	0.427202	0.300003	1.50368e+09	0.654131	0	0	43.4685	12.2435
PKP4	10	0.771012	0.280573	1.42865e+09	0.621489	0	0	65.4874	37.7903
MYO1B	10	1.25692	0.752653	1706669238	0.742434	0	0	78.8452	33.856
SLC39A10	10	1.85752	0.506461	1.43617e+09	0.62476	0	0	90.1494	66.1183
HSPE1	10	1.18211	0.283283	1.37469e+09	0.598014	3.87963e-255	9.36237e-254	81.9355	58.8213
NDUFB3	10	0.823208	0.258228	1.39893e+09	0.608562	0	0	69.6757	44.5837
NRP2	10	1.1872	0.386454	1447989395	0.629903	0	0	80.37	52.2197
ARPC2	10	1.56821	0.322978	1.37979e+09	0.600235	2.02464e-254	4.87266e-253	91.0847	72.2976
COPS9	10	1.17203	0.284256	1.37443e+09	0.597904	1.56206e-252	3.67643e-251	83.0233	60.471
SH3BP5	10	0.938928	0.368659	1474611778	0.641484	0	0	72.4814	41.1273
SPINK8	10	1.35058	1.01036	1.80836e+09	0.786672	0	0	74.8704	23.1689
GPX1	10	2.00259	0.623869	1605597339	0.698466	0	0	94.907	74.0821
SLC38A3	10	0.590099	0.263705	1433854524	0.623754	0	0	52.9531	25.2272
GNAI2	10	2.22851	0.487083	1.49247e+09	0.649251	0	0	96.9605	81.3864
SPCS1	10	1.04159	0.250116	1.35888e+09	0.591138	6.7805e-224	1.30642e-222	78.6215	56.3954
FSTL1	10	0.735225	0.286158	1.43533e+09	0.624396	0	0	62.5394	34.8655
MGLL	10	1.07882	0.382301	1.45817e+09	0.63433	0	0	76.0801	47.2112
PLXND1	10	0.960335	0.344638	1.45205e+09	0.63167	0	0	72.6644	43.2319
RBP1	10	1.0024	0.429473	1488831179	0.64767	0	0	70.1942	39.8042
RNF7	10	1.11298	0.419596	1.49951e+09	0.652315	0	0	78.6215	50.4365
TM4SF18	10	1.95692	0.780932	1676611935	0.729358	0	0	93.494	64.4032
WWTR1	10	1.52094	0.273825	1.32421e+09	0.576057	6.0206e-148	6.20345e-147	88.8076	70.6304
COMMD2	10	0.786672	0.294329	1.44108e+09	0.626899	0	0	67.4799	39.2372
LXN	10	1.11517	0.716418	1.70953e+09	0.743677	0	0	74.4129	30.237
MECOM	10	0.945859	0.28081	1402561513	0.610141	0	0	73.2845	46.7777
SKIL	10	0.844866	0.266167	1397255300	0.607833	0	0	67.8459	42.174
AP2M1	10	1.06356	0.256338	1358449024	0.590951	2.7757e-222	5.26062e-221	80.2277	56.8982
CCDC50	10	1.24371	0.27585	1.35543e+09	0.58964	2.08989e-210	3.66397e-209	83.4604	62.2572
FAM43A	10	0.827267	0.306919	1.43863e+09	0.62583	0	0	67.2258	38.4387
TFRC	10	1.04777	0.28605	1.36638e+09	0.594401	2.42136e-263	6.14348e-262	67.4596	44.7874
RELL1	10	0.722489	0.348536	1.47083e+09	0.639841	0	0	58.4833	29.4731
OCIAD2	10	0.94388	0.350622	1.45911e+09	0.634743	0	0	71.8817	44.1237
KDR	10	1.21834	0.434722	1479671292	0.643685	0	0	79.3535	47.8933
HOPX	10	1.84531	0.878707	1706318093	0.742281	0	0	90.5357	54.6041
IGFBP7	10	4.08637	1.00456	1783923618	0.776041	0	0	99.8678	93.6979
ABCG2	10	2.19537	0.54024	1.4468e+09	0.629387	0	0	93.5143	73.6405
H2AFZ	10	1.566	0.337183	1.38737e+09	0.603534	4.68604e-272	1.25839e-270	91.0847	71.0412
SLC39A8	10	0.781908	0.250088	1398081947	0.608192	0	0	66.9716	40.2839
SPRY1	10	1.6825	0.631799	1.4371e+09	0.625166	0	0	64.786	43.7214
SLC7A11	10	1.19785	0.654614	1.60725e+09	0.699186	0	0	71.5869	35.3653
MGST2	10	1.53019	0.442184	1.47793e+09	0.642926	0	0	90.1189	66.3704
SMAD1	10	0.775088	0.391833	1.53282e+09	0.666805	0	0	65.2943	29.9507
MYO10	10	1.45673	0.736673	1683030392	0.73215	0	0	86.2763	46.9865
ITGA1	10	1.16655	0.252705	1335376513	0.580914	8.85721e-177	1.18508e-175	79.8922	56.4874
PELO	10	0.703414	0.316539	1.47804e+09	0.642975	0	0	62.8139	32.1802
FCHO2	10	0.798968	0.266216	1404292403	0.610894	0	0	66.0059	40.6142
MEF2C	10	1.22175	0.28997	1.37137e+09	0.596572	1.98414e-247	4.51057e-246	82.2507	59.0699
PAM	10	0.749307	0.260925	1415699791	0.615856	0	0	65.6298	39.0467
STARD4	10	0.719148	0.403183	1543337143	0.671381	0	0	60.5469	26.0125
NREP	10	0.823276	0.449952	1.56101e+09	0.679071	0	0	65.0198	27.9874
PPIC	10	0.806099	0.251531	1397468844	0.607926	0	0	69.1166	43.0877
UQCRQ	10	1.48955	0.319409	1.38213e+09	0.601255	3.55295e-261	8.90441e-260	88.9397	69.7493
VDAC1	10	0.842427	0.305144	1442146331	0.627361	0	0	70.7024	42.6294
SKP1	10	1.70957	0.280518	1345159077	0.58517	2.39678e-182	3.37448e-181	93.4228	78.536
ECSCR	10	1.56089	0.61345	1589941137	0.691655	0	0	89.9563	58.1349
TMEM173	10	0.681745	0.265456	1.42936e+09	0.621798	0	0	61.1874	33.4803
PCDH12	10	0.729368	0.461947	1588458804	0.69101	0	0	59.937	21.2235
SPRY4	10	0.629414	0.364337	1501581302	0.653217	0	0	51.9772	20.0489
AFAP1L1	10	0.89777	0.448294	1561079926	0.6791	0	0	71.1904	34.0674
CSNK1A1	10	1.27655	0.262936	1340985352	0.583354	1.45153e-181	2.02546e-180	82.9013	63.181
SLC26A2	10	0.723426	0.307533	1458052366	0.634281	0	0	60.2928	31.0244
SPARC	10	3.30603	1.12757	1762185582	0.766584	0	0	99.1867	84.4598
ATOX1	10	1.27782	0.354922	1431164160	0.622584	0	0	85.4427	61.2785
RNF145	10	0.985816	0.390469	1.48994e+09	0.648151	0	0	74.3418	43.2931
PRELID1	10	1.06122	0.296181	1396935627	0.607694	0	0	78.6724	54.1244
TMED9	10	1.09504	0.336323	1431315489	0.62265	0	0	80.1261	54.2844
CANX	10	1.19334	0.257683	1.34307e+09	0.58426	1.08758e-186	1.58738e-185	83.3486	61.5665
FLT4	10	0.535426	0.294258	1.48856e+09	0.647552	0	0	51.9569	20.8388
FOXF2	10	0.435926	0.252189	1.44648e+09	0.629247	0	0	43.1432	16.1329
SERPINB6	10	1.32602	0.25913	1329871506	0.57852	7.48249e-160	8.58185e-159	87.0286	65.5941
ECI2	10	0.900279	0.407004	1508248927	0.656117	0	0	68.8421	38.7369
SOX4	10	1.42152	0.651201	1592154072	0.692617	0	0	82.3117	44.0702
CLIC1	10	1.92003	0.449954	1.4851e+09	0.646049	0	0	94.9375	77.779
NOTCH4	10	1.46096	0.474052	1.49218e+09	0.649129	0	0	86.9981	59.1688
MDFI	10	0.465495	0.319958	1.512e+09	0.657749	0	0	45.4712	13.4524
COX7A2	10	1.5137	0.287786	1350752730	0.587603	6.7856e-195	1.05323e-193	90.2409	72.1842
MYO6	10	0.928646	0.297008	1.42091e+09	0.618124	0	0	73.8437	46.1825
UBE2J1	10	0.889878	0.375039	1.49298e+09	0.649476	0	0	70.489	39.4991
SNX3	10	1.83664	0.445475	1.49692e+09	0.651187	0	0	94.846	77.164
FYN	10	0.977485	0.404053	1.49949e+09	0.652306	0	0	73.1625	41.827
LAMA4	10	1.06265	0.474483	1527527126	0.664504	0	0	73.1016	39.6394
MARCKS	10	1.28969	0.398665	1.43457e+09	0.624066	0	0	82.0372	51.6133
ARHGAP18	10	1.32605	0.716572	1.66926e+09	0.72616	0	0	79.5059	42.204
CTGF	10	1.81753	0.564707	1397691878	0.608023	0	0	68.3033	51.5842
SGK1	10	0.856622	0.314611	1422184337	0.618677	0	0	62.6715	36.6127
DYNLT1	10	0.82407	0.269719	1407619368	0.612341	0	0	69.0149	43.3419
QKI	10	1.37898	0.302081	1.3666e+09	0.594498	2.33068e-230	4.70476e-229	87.8317	65.8744
ACTB	10	3.31272	0.464228	1525142009	0.663466	0	0	99.7764	96.1636
FSCN1	10	1.29839	0.600923	1.61832e+09	0.704002	0	0	85.4427	48.2134
KDELR2	10	0.864087	0.251336	1.38624e+09	0.603041	6.53382e-307	2.22233e-305	71.6885	46.7781
NDUFA4	10	1.85956	0.352374	1401934456	0.609868	7.46114e-302	2.45628e-300	94.5817	78.9678
TSPAN13	10	0.519515	0.254303	1426138945	0.620398	0	0	46.9554	20.9822
RAPGEF5	10	0.78245	0.28503	1426109511	0.620385	0	0	64.0338	36.228
RALA	10	0.669832	0.280255	1.45003e+09	0.630792	0	0	61.6041	32.7468
IGFBP3	10	1.45208	0.576843	1.45641e+09	0.633568	0	0	65.8534	39.823
SEC61G	10	1.24372	0.26583	1356690732	0.590186	3.09694e-212	5.47996e-211	82.9013	63.1293
GNG11	10	2.53967	0.342244	1.37443e+09	0.597902	2.30259e-238	4.89641e-237	98.3938	89.2937
PON2	10	2.11181	0.991502	1811335545	0.787966	0	0	94.7138	64.416
BRI3	10	1.16781	0.277863	1.35928e+09	0.591313	1.81074e-221	3.41479e-220	81.5696	59.0717
SERPINE1	10	0.808462	0.37367	1.4414e+09	0.627035	0	0	52.6075	25.7142
LAMB1	10	0.773559	0.412825	1.5248e+09	0.663315	0	0	60.3233	25.6911
DOCK4	10	0.565724	0.284605	1470840017	0.639844	0	0	53.5427	23.7269
CALD1	10	1.48678	0.291297	1.35734e+09	0.590467	7.48867e-211	1.3155e-209	86.3881	66.6032
MTPN	10	1.05202	0.347732	1.44418e+09	0.628247	0	0	78.6012	51.3921
NDUFB2	10	1.2858	0.291823	1369564572	0.595787	6.6741e-238	1.41135e-236	85.6765	64.4011
CXorf36	10	0.94145	0.342015	1.4292e+09	0.621729	0	0	65.6196	42.0577
NDUFB11	10	1.078	0.309517	1.4102e+09	0.613463	0	0	80.1972	54.9113
TIMP1	10	1.3574	0.274988	1.36281e+09	0.59285	3.62963e-237	7.63912e-236	77.5033	53.0742
SLC38A5	10	2.1761	0.974918	1.6905e+09	0.735399	0	0	89.6005	56.8195
MAGED2	10	0.957297	0.28593	1393980115	0.606408	0	0	72.329	48.5031
NBDY	10	0.899017	0.263055	1392734217	0.605866	0	0	73.742	48.308
MSN	10	1.14899	0.275345	1361892607	0.592449	1.49272e-228	2.95947e-227	81.1528	57.7083
COX7B	10	1.12327	0.275681	1373747726	0.597607	1.65829e-253	3.94821e-252	81.4273	58.4708
PGK1	10	0.99982	0.322297	1428640242	0.621486	0	0	75.2668	49.7171
ITM2A	10	3.30555	0.537331	1423653681	0.619317	0	0	99.573	90.5745
BEX3	10	1.13686	0.271684	1.36555e+09	0.594039	2.51363e-236	5.24479e-235	80.7157	57.7896
SLC25A5	10	1.18042	0.361043	1438464837	0.62576	0	0	81.1731	55.8806
APLN	10	1.04009	0.743771	1628369076	0.708372	0	0	58.1071	16.4778
BGN	10	0.721635	0.322737	1459920662	0.635093	0	0	57.1516	27.4824
BCAP31	10	1.49167	0.523623	1.55274e+09	0.67547	0	0	87.4759	61.8579
SSR4	10	1.32661	0.385793	1449373146	0.630505	0	0	85.3614	61.4629
TDRP	10	0.685683	0.36649	1.53245e+09	0.666644	0	0	61.6143	27.0083
ANGPT2	10	2.26142	1.29629	1.70345e+09	0.741034	0	0	81.5391	41.4098
ASAH1	10	0.836426	0.330687	1.46951e+09	0.639264	0	0	70.4585	40.2163
SARAF	10	1.39902	0.431527	1483250919	0.645243	0	0	88.2789	63.1661
PREX2	10	1.08883	0.448613	1.52246e+09	0.662298	0	0	77.605	44.3436
CA2	10	2.15656	1.41544	1840269686	0.800553	0	0	86.8049	39.0557
LAPTM4B	10	0.596946	0.290747	1468926557	0.639011	0	0	56.1553	26.4019
COX6C	10	1.82186	0.347512	1.40377e+09	0.610666	2.29063e-306	7.77125e-305	94.3784	78.5873
PTP4A3	10	0.689149	0.299125	1.44594e+09	0.629011	0	0	58.0766	29.9314
SLC52A2	10	0.588453	0.301919	1482834172	0.645061	0	0	55.7894	25.7104
SMARCA2	10	1.06979	0.293455	1392455789	0.605745	4.48407e-308	1.53692e-306	78.4182	52.5068
RRAGA	10	0.689771	0.288494	1445471998	0.628808	0	0	61.0145	33.8102
MSMP	10	0.471912	0.356217	1493866219	0.64986	0	0	39.3413	9.21544
CLTA	10	1.27202	0.31435	1.39296e+09	0.605963	9.46713e-292	2.92527e-290	85.7579	63.3839
SEC61B	10	1.22373	0.271383	1358492954	0.59097	7.31144e-216	1.3236e-214	84.1008	63.1293
RGS3	10	0.89749	0.392729	1483855383	0.645505	0	0	66.3312	36.2562
ATP6V1G1	10	1.34289	0.251371	1321097356	0.574703	1.16951e-143	1.16193e-142	88.3806	68.3179
ARPC5L	10	0.912516	0.34191	1457233958	0.633925	0	0	70.7838	43.0748
HSPA5	10	1.20812	0.430564	1471168464	0.639986	0	0	76.8019	50.306
ENG	10	1.98847	0.449096	1.45235e+09	0.6318	0	0	94.0429	76.8829
C9orf16	10	1.31001	0.471596	1523766080	0.662867	0	0	84.9344	57.3805
EGFL7	10	2.21086	0.413195	1430073905	0.622109	0	0	97.0011	83.4152
TALDO1	10	0.748774	0.301078	1.43653e+09	0.624917	0	0	62.1124	36.4766
POLR2L	10	1.68126	0.253775	1.311e+09	0.57031	3.50347e-125	2.92864e-124	91.9691	76.9937
CTSD	10	0.958285	0.350597	1463135539	0.636492	0	0	74.1995	45.5786
CD81	10	1.75861	0.3657	1398435353	0.608346	1.52209e-296	4.85503e-295	90.2409	72.9079
ADM	10	0.906632	0.376293	1.46887e+09	0.638987	0	0	63.9931	33.58
EIF4G2	10	1.69104	0.375406	1424064256	0.619495	0	0	92.884	74.2323
GALNT18	10	0.831341	0.34015	1473821339	0.64114	0	0	68.6591	38.0826
LMO2	10	2.15117	0.691491	1598877139	0.695542	0	0	95.09	72.3135
CD82	10	0.856076	0.46723	1568409217	0.682288	0	0	66.5548	29.6708
SELENOH	10	1.22386	0.415954	1494024947	0.649929	0	0	83.5519	56.5357
CTNND1	10	0.880998	0.283934	1.41964e+09	0.61757	0	0	72.7661	45.2205
SLC3A2	10	2.22699	0.819748	1657737665	0.721148	0	0	94.1141	70.3822
COX8A	10	1.20175	0.272563	1358556875	0.590998	4.29282e-217	7.82984e-216	84.0094	61.8699
SIPA1	10	0.537724	0.27891	1.47075e+09	0.639806	0	0	52.8108	23.4573
CFL1	10	2.24374	0.397591	1.46042e+09	0.63531	0	0	98.0177	86.8455
CCDC85B	10	2.18901	0.530952	1566111150	0.681288	0	0	97.3468	81.8785
PPP1CA	10	0.764533	0.260389	1414369283	0.615278	0	0	67.3376	40.4401
GSTP1	10	1.70934	0.314333	1.36445e+09	0.593564	2.62817e-220	4.90431e-219	92.8942	76.3368
LAMTOR1	10	0.914855	0.260518	1.38504e+09	0.602519	1.19431e-296	3.81408e-295	73.8945	49.492
SLCO2B1	10	1.40131	0.455287	1453032774	0.632097	0	0	85.1886	54.174
SERPINH1	10	1.17173	0.535454	1575239028	0.685259	0	0	79.262	44.0321
NOX4	10	0.464997	0.324848	1.49955e+09	0.652332	0	0	43.0721	12.175
LAYN	10	0.700668	0.367606	1519736540	0.661114	0	0	61.1569	28.0486
MCAM	10	1.1235	0.581096	1576696052	0.685893	0	0	71.1701	33.6621
ARHGEF12	10	0.967802	0.252307	1.37236e+09	0.597001	2.20859e-262	5.56657e-261	75.8666	51.1002
HSPA8	10	1.62353	0.312827	1.36421e+09	0.593459	2.74054e-221	5.16096e-220	90.5357	72.6909
ESAM	10	2.11332	0.671322	1.66141e+09	0.722746	0	0	97.0519	76.3441
ROBO4	10	1.54565	0.583895	1.58774e+09	0.690695	0	0	89.936	60.1624
ETS1	10	1.32427	0.41925	1.46004e+09	0.635147	0	0	85.5342	56.3081
FLI1	10	0.846021	0.263163	1403729119	0.610649	0	0	70.7431	43.8229
APLP2	10	1.42529	0.405414	1.44361e+09	0.627996	0	0	84.7616	62.5507
ITIH5	10	1.36368	0.617255	1.56591e+09	0.6812	0	0	78.6419	44.7934
DNAJC1	10	0.88588	0.310429	1.4325e+09	0.623164	0	0	71.0481	43.9799
ZEB1	10	0.922002	0.256277	1.37979e+09	0.600234	1.06402e-287	3.1702e-286	72.2781	47.8604
KIF5B	10	1.49965	0.329233	1.38029e+09	0.600453	1.57178e-257	3.87726e-256	89.7631	69.0552
ITGB1	10	2.20603	0.437407	1.46637e+09	0.637897	0	0	97.2654	83.2496
NRP1	10	1.13409	0.381773	1.45692e+09	0.633788	0	0	79.7703	49.445
REEP3	10	0.80202	0.286384	1429410929	0.621821	0	0	67.7849	40.619
PALD1	10	0.664624	0.39015	1.55753e+09	0.677554	0	0	59.7845	23.5061
UNC5B	10	0.727888	0.378459	1.48742e+09	0.647057	0	0	55.4437	25.2414
FAM213A	10	1.43739	0.603452	1.55669e+09	0.677188	0	0	73.2134	50.3971
TSPAN14	10	0.914896	0.253	1.37878e+09	0.599796	1.17585e-282	3.39343e-281	74.2401	48.8472
CCDC186	10	0.881101	0.252765	1381073726	0.600793	4.94223e-299	1.59358e-297	69.9909	44.9753
ABLIM1	10	1.54263	0.453547	1.44024e+09	0.626533	0	0	87.2319	60.296
PLEKHA1	10	0.814023	0.260241	1406357817	0.611793	0	0	68.832	42.1394
HTRA1	10	1.32734	0.668404	1.62042e+09	0.704913	0	0	79.0892	41.762
VWF	10	2.55141	0.58704	1.49833e+09	0.6518	0	0	94.9476	81.5683
GAPDH	10	2.87205	0.426391	1516802463	0.659838	0	0	98.9529	93.2867
TPI1	10	1.42989	0.333553	1.39917e+09	0.608668	1.42196e-302	4.69282e-301	87.9638	67.296
C12orf57	10	1.2822	0.359393	1424601381	0.619729	0	0	83.8162	59.5693
A2M	10	2.72017	0.279746	1280549643	0.557064	2.76583e-82	1.49906e-81	98.465	89.6518
H2AFJ	10	1.01531	0.278268	1382018168	0.601204	7.90393e-285	2.31866e-283	75.4295	51.4032
ARHGDIB	10	1.10214	0.507675	1542570818	0.671048	0	0	73.1016	40.4795
LDHB	10	1.00415	0.382599	1477509799	0.642745	0	0	74.0368	45.443
TMBIM6	10	1.69718	0.302097	1349178431	0.586918	3.1923e-190	4.79312e-189	94.2665	76.9432
ACVRL1	10	1.11463	0.321354	1408259801	0.61262	0	0	80.6953	54.5797
RPS26	10	2.48837	0.271154	1330039611	0.578593	2.4984e-154	2.73043e-153	97.7635	89.7751
CSRP2	10	2.08987	1.2415	1836362176	0.798853	0	0	89.2752	49.0966
SYT1	10	0.656868	0.454776	1529731561	0.665462	0	0	47.6263	14.4276
DUSP6	10	1.56915	0.52786	1.4952e+09	0.650442	0	0	85.0361	57.9856
EEA1	10	0.627318	0.27105	1434972007	0.62424	0	0	56.1858	29.8454
NDUFA12	10	1.1963	0.313877	1.3962e+09	0.607376	6.60682e-305	2.21886e-303	83.0334	59.3545
SLC25A3	10	1.32715	0.285812	1.35073e+09	0.587594	1.81221e-198	2.88849e-197	86.9676	65.5441
HSP90B1	10	1.69779	0.393295	1412335998	0.614393	0	0	89.631	70.4259
ARPC3	10	1.61028	0.424528	1472950204	0.640762	0	0	90.6577	70.0651
RPLP0	10	2.06045	0.256345	1304924362	0.567667	3.84673e-115	2.90257e-114	96.9401	85.2215
SRSF9	10	1.255	0.38958	1.46525e+09	0.63741	0	0	83.7247	58.9343
DYNLL1	10	2.01808	0.397137	1439620438	0.626262	0	0	95.8422	81.4797
MLEC	10	1.52928	0.785543	1706151469	0.742209	0	0	87.1811	47.9562
CDK2AP1	10	0.680544	0.295166	1.42691e+09	0.620734	0	0	55.0574	30.9268
POMP	10	2.36159	0.430286	1451789795	0.631556	0	0	96.8995	85.6357
SLC7A1	10	1.42805	0.552201	1.51634e+09	0.659635	0	0	81.2544	50.2033
FRY	10	0.713138	0.269371	1.42832e+09	0.621345	0	0	62.885	35.2476
RGCC	10	3.15904	1.01048	1665368722	0.724467	0	0	98.1803	78.7268
DGKH	10	0.773582	0.284285	1.43113e+09	0.622568	0	0	64.1252	36.6696
COL4A1	10	1.70894	0.6963	1.55724e+09	0.67743	0	0	83.7552	49.8977
COL4A2	10	1.64227	0.750229	1.61031e+09	0.700514	0	0	83.3791	48.5699
TMEM255B	10	0.69336	0.384516	1.53074e+09	0.665901	0	0	59.4185	25.0599
PNP	10	0.722679	0.274813	1404789712	0.61111	0	0	54.5796	29.976
DAD1	10	1.21191	0.264172	1.34933e+09	0.586984	3.25785e-198	5.18031e-197	83.2673	62.3064
CLEC14A	10	1.58574	0.304358	1340016241	0.582933	6.35759e-177	8.53203e-176	85.0564	67.783
RTRAF	10	1.09511	0.342889	1.44276e+09	0.62763	0	0	80.1261	54.4766
VASH1	10	0.692399	0.396615	1.53695e+09	0.668603	0	0	58.402	24.065
CALM1	10	2.95504	0.49587	1551511340	0.674937	0	0	99.5324	92.2943
NDUFB1	10	1.05188	0.273995	1.38218e+09	0.601277	2.12457e-279	5.97614e-278	78.0929	54.3507
GLRX5	10	0.72786	0.293595	1.44858e+09	0.63016	0	0	64.1456	36.7128
NOP10	10	1.13364	0.290717	1387197322	0.603457	5.37461e-286	1.58539e-284	81.1731	57.4986
EHD4	10	0.859808	0.308156	1.43358e+09	0.623634	0	0	68.1	39.277
PDIA3	10	1.24138	0.352165	1.42295e+09	0.61901	0	0	83.2368	58.7242
LYSMD2	10	0.643972	0.290325	1.44635e+09	0.629191	0	0	56.7958	30.1737
TMOD2	10	0.739348	0.389591	1.51164e+09	0.657591	0	0	59.4084	27.5757
ADAM10	10	0.882859	0.271686	1.40495e+09	0.611182	0	0	72.39	45.6257
PPIB	10	1.49605	0.407888	1.4508e+09	0.631125	0	0	87.852	65.9806
COX5A	10	0.943826	0.339782	1458970006	0.63468	0	0	74.2401	46.3297
NME4	10	0.535339	0.2609	1.45286e+09	0.632023	0	0	52.9125	24.7813
TMEM204	10	1.40885	0.378188	1.4112e+09	0.613897	0	0	86.6423	61.3191
ELOB	10	1.85195	0.33672	1.40149e+09	0.609675	2.89324e-300	9.43169e-299	95.0595	80.5451
MMP25	10	0.357861	0.276002	1483713806	0.645444	0	0	36.9218	7.33127
METTL9	10	1.09049	0.501963	1584472433	0.689276	0	0	79.2518	45.1939
ALDOA	10	1.21082	0.29847	1.37406e+09	0.597742	2.73532e-257	6.74123e-256	72.4814	56.5914
MT1F	10	0.939475	0.271472	1352728346	0.588463	7.41967e-252	1.73251e-250	58.9102	38.0206
CDH11	10	0.737789	0.338049	1.48131e+09	0.644397	0	0	61.3907	29.4843
CDH5	10	1.29035	0.313678	1.38138e+09	0.600925	1.33241e-266	3.44951e-265	85.1886	61.7749
CKLF	10	0.608156	0.276128	1453720492	0.632396	0	0	57.0702	28.6759
NQO1	10	0.909814	0.440578	1.48135e+09	0.644415	0	0	60.4046	34.289
HSBP1	10	1.19471	0.34419	1427619764	0.621042	0	0	83.6434	58.4306
COTL1	10	0.812597	0.479046	1555993607	0.676887	0	0	59.7337	23.5895
COX4I1	10	1.97252	0.272967	1339711188	0.5828	1.88553e-171	2.40457e-170	96.747	84.7516
SLC7A5	10	2.09377	0.817317	1569569621	0.682793	0	0	87.8113	56.3047
CYBA	10	1.45087	0.588937	1.57186e+09	0.683791	0	0	83.7959	54.3422
ANKRD11	10	1.16747	0.331611	1412483391	0.614457	0	0	80.5835	55.3756
DPEP1	10	0.730331	0.590702	1.63959e+09	0.713251	0	0	52.7702	10.2403
RFLNB	10	0.78124	0.45214	1.56901e+09	0.682551	0	0	62.7122	24.3513
SCARF1	10	0.71684	0.312602	1.47437e+09	0.64138	0	0	64.0033	33.4366
PFN1	10	1.71122	0.497863	1.49633e+09	0.65093	0	0	91.4506	69.4943
C1QBP	10	0.746019	0.262415	1414665110	0.615406	0	0	65.4265	39.3955
TXNDC17	10	0.803457	0.322058	1459678622	0.634988	0	0	66.809	38.7228
BCL6B	10	0.603211	0.299772	1474776098	0.641556	0	0	55.708	25.6402
NAA38	10	1.20858	0.253104	1338315743	0.582193	9.42104e-178	1.27459e-176	82.5048	61.5904
GRAP	10	0.519523	0.309585	1503283959	0.653957	0	0	50.8285	18.9499
MMP28	10	0.745845	0.438349	1.57012e+09	0.683031	0	0	62.3971	25.5537
IGFBP4	10	1.18413	0.370184	1434633723	0.624093	0	0	77.9608	50.0454
JUP	10	0.578436	0.333771	1513740243	0.658506	0	0	53.6851	20.0523
GRN	10	0.987087	0.334861	1434687295	0.624116	0	0	73.5082	47.1744
MSI2	10	0.725804	0.267481	1426963936	0.620757	0	0	63.3425	36.2622
CLTC	10	0.848199	0.278753	1415758914	0.615882	0	0	70.7533	43.8481
VMP1	10	0.98098	0.36442	1.45473e+09	0.632833	0	0	69.0454	41.2784
ACE	10	0.971359	0.615684	1.64545e+09	0.715804	0	0	67.5206	25.1104
TTYH2	10	0.673412	0.393555	1.55532e+09	0.676593	0	0	59.937	23.2797
SEC14L1	10	1.64939	0.299914	1.33181e+09	0.579361	1.09415e-160	1.2669e-159	89.082	71.1846
ACTG1	10	2.87908	0.565432	1.52751e+09	0.664498	0	0	98.6785	88.6988
P4HB	10	1.13438	0.385687	1.46664e+09	0.638017	0	0	79.445	52.5192
YES1	10	1.09299	0.408184	1.49469e+09	0.650218	0	0	79.6788	49.4634
MYL12A	10	2.33618	0.296248	1.36476e+09	0.593697	1.39705e-218	2.58528e-217	97.0113	88.3077
MYL12B	10	2.38767	0.454189	1.50552e+09	0.654932	0	0	97.7839	86.4128
NDUFV2	10	0.806809	0.250375	1.38221e+09	0.60129	0	0	65.152	43.0171
APCDD1	10	1.13697	0.602095	1.59625e+09	0.694401	0	0	73.9758	36.1214
SNRPD1	10	0.841906	0.262913	1402580923	0.61015	0	0	70.2348	44.8661
CDH2	10	0.96142	0.548126	1.61172e+09	0.701129	0	0	70.1128	30.9931
GALNT1	10	0.560066	0.267471	1446286613	0.629162	0	0	52.7397	25.4271
TCF4	10	2.40622	0.425836	1448867872	0.630285	0	0	98.2312	86.7432
FKBP1A	10	2.34077	0.522564	1.53989e+09	0.669883	0	0	96.9808	84.7782
SMOX	10	0.488124	0.296352	1500155428	0.652596	0	0	49.2833	17.8125
CD93	10	1.40605	0.514636	1490224914	0.648276	0	0	81.4679	50.0312
EIF2S2	10	1.15871	0.295453	1.38562e+09	0.602771	5.0915e-281	1.44744e-279	81.8339	58.3069
ROMO1	10	1.02069	0.255293	1.36852e+09	0.595333	6.14074e-249	1.4092e-247	77.4931	53.6626
SCAND1	10	0.949113	0.271642	1.39338e+09	0.606149	0	0	76.2123	50.7998
RPN2	10	0.757521	0.251211	1.39885e+09	0.608527	0	0	65.213	40.4426
YWHAB	10	1.94053	0.441215	1496374739	0.650952	0	0	95.4763	79.0645
PREX1	10	0.777626	0.348361	1.48729e+09	0.647001	0	0	64.603	32.7832
PMEPA1	10	0.789067	0.446037	1.55015e+09	0.674344	0	0	61.2483	25.8529
GNAS	10	2.3961	0.332977	1.35774e+09	0.590641	6.08067e-205	1.02366e-203	96.9808	85.6195
PSMA7	10	1.70124	0.346374	1397790865	0.608066	1.73968e-293	5.44487e-292	93.5448	75.6402
SOX18	10	1.32941	0.369042	1.40221e+09	0.609986	0	0	80.5632	56.1951
BSG	10	2.22217	0.371425	1343579133	0.584483	3.29964e-179	4.52148e-178	95.4661	79.5835
GPX4	10	1.56451	0.390829	1440918603	0.626827	0	0	91.9488	70.2645
UQCR11	10	1.48119	0.282382	1350574303	0.587526	3.64534e-195	5.6846e-194	88.4314	70.8615
TNFAIP8L1	10	0.529941	0.258638	1.45237e+09	0.631809	0	0	51.8044	23.0675
MYDGF	10	0.924757	0.329026	1449002914	0.630344	0	0	73.1524	45.7532
INSR	10	2.04145	0.913236	1669940480	0.726456	0	0	92.3757	56.9483
PRDX2	10	1.01769	0.260384	1372058619	0.596872	4.29858e-256	1.04777e-254	77.483	54.1975
CALR	10	1.70044	0.517871	1513939930	0.658593	0	0	89.8038	67.4625
GADD45GIP1	10	1.04967	0.276047	1.38176e+09	0.601093	1.11472e-276	3.08672e-275	79.6279	55.2969
PKN1	10	0.73816	0.250693	1407420115	0.612255	0	0	65.7416	39.5752
TPM4	10	1.56704	0.260398	1308796783	0.569352	6.33599e-123	5.17951e-122	90.4849	72.0845
COPE	10	0.89257	0.266861	1.39812e+09	0.60821	0	0	73.6302	48.1321
PSMD8	10	0.866894	0.255028	1387920352	0.603772	0	0	72.0037	47.2176
ACTN4	10	1.80775	0.420422	1455746436	0.633278	0	0	94.4597	75.6757
ECH1	10	0.75388	0.304381	1.45505e+09	0.632973	0	0	65.5688	37.1904
GMFG	10	1.06745	0.518969	1.58223e+09	0.6883	0	0	77.2187	39.1251
TGFB1	10	0.630588	0.297763	1467972193	0.638596	0	0	57.67	27.8701
ZNF428	10	0.781563	0.255798	1.40537e+09	0.611365	0	0	67.7239	42.1167
NECTIN2	10	1.11936	0.393327	1483075210	0.645166	0	0	81.2544	52.1987
VASP	10	0.634269	0.256678	1.42546e+09	0.6201	0	0	58.2596	31.9282
GPR4	10	0.494982	0.264136	1.45742e+09	0.634004	0	0	48.9377	20.8876
SYMPK	10	0.525804	0.270012	1.46601e+09	0.637743	0	0	51.9976	22.8086
AP2S1	10	1.22152	0.499332	1.54936e+09	0.674	0	0	81.0613	50.2289
SELENOW	10	1.84572	0.258197	1309494131	0.569655	1.80621e-122	1.46887e-121	92.3046	79.7123
FTL	10	3.1467	0.414244	1434229261	0.623917	0	0	99.1054	95.1019
FCGRT	10	1.56099	0.577	1.59742e+09	0.69491	0	0	89.6818	63.0308
CLDN5	10	4.0551	0.759411	1.53558e+09	0.668008	0	0	97.9465	89.0947
GGT5	10	1.09038	0.460014	1.52019e+09	0.661313	0	0	75.582	43.6444
UQCR10	10	1.09304	0.296032	1.39787e+09	0.608101	0	0	79.2213	55.9649
TCN2	10	1.0333	0.302123	1399373125	0.608754	0	0	75.3583	50.8922
YWHAH	10	1.52546	0.549111	1547013141	0.67298	0	0	87.4352	59.7683
PDGFB	10	1.02383	0.476955	1545443774	0.672298	0	0	73.742	38.5572
RPS19BP1	10	0.906966	0.293823	1.42138e+09	0.618327	0	0	73.6708	47.2617
SAMM50	10	1.03739	0.614945	1668496103	0.725828	0	0	74.6061	33.2098
APP	10	2.08622	0.380169	1.41624e+09	0.616091	0	0	96.625	82.915
IFNAR1	10	0.818058	0.260725	1401364939	0.609621	0	0	69.0861	43.2404
HMGN1	10	1.33833	0.266163	1342217630	0.58389	4.00901e-181	5.58246e-180	87.5369	67.4184
PDXK	10	1.45492	0.489169	1.47064e+09	0.639756	0	0	84.8734	54.3606
CSTB	10	1.81677	0.477896	1.49123e+09	0.648712	0	0	92.3757	72.613
PFKL	10	0.8695	0.301942	1435084699	0.624289	0	0	71.4649	44.1134
IQGAP2	10	0.426478	0.312384	1485933060	0.646409	0	0	39.2701	9.50172
TSPAN15	10	0.508917	0.290935	1478053788	0.642982	0	0	49.1308	19.4232
LRRC36	10	0.391511	0.310683	1.50552e+09	0.65493	0	0	38.2535	6.89435
AGRN	11	0.840584	0.428913	1.30848e+09	0.679296	0	0	69.5785	33.1275
TNFRSF4	11	0.622457	0.343379	1.26134e+09	0.654824	0	0	54.5144	21.4289
SDF4	11	0.804297	0.371316	1283587106	0.666374	0	0	72.0586	36.2214
AURKAIP1	11	0.8955	0.254243	1.16397e+09	0.604276	4.22144e-258	5.15425e-257	76.7379	49.2568
MRPL20	11	0.950118	0.273801	1170081630	0.607448	1.33587e-271	1.72924e-270	77.6298	50.2902
VWA1	11	2.49277	1.52427	1.70385e+09	0.884555	0	0	97.7642	54.5208
GNB1	11	1.14017	0.263249	1.13517e+09	0.589325	4.21266e-178	3.43007e-177	83.4087	59.0479
ACOT7	11	0.325583	0.250773	1264823619	0.656633	0	0	39.8045	7.873
PARK7	11	1.35803	0.361866	1.19463e+09	0.62019	0	0	88.8088	64.2749
ENO1	11	1.06709	0.367806	1229985607	0.638547	0	0	81.3928	49.779
CLSTN1	11	0.638822	0.253655	1211851349	0.629133	0	0	62.5779	32.4018
SRM	11	0.534598	0.257202	1235399355	0.641358	0	0	56.5913	24.9979
PLOD1	11	0.661767	0.494288	1.41234e+09	0.733219	0	0	62.3458	15.6606
DDI2	11	0.403129	0.279767	1.27408e+09	0.661437	0	0	45.2779	11.9705
CAPZB	11	0.86746	0.279692	1.19408e+09	0.619905	0	0	76.0049	46.0401
CDA	11	0.789957	0.297012	1205937262	0.626062	0	0	65.901	36.6603
PINK1	11	1.18191	0.510082	1318762847	0.684636	0	0	83.4698	47.9897
DDOST	11	0.746615	0.308329	1230828899	0.638985	0	0	67.306	36.7186
EIF4G3	11	0.67193	0.295649	1.24389e+09	0.645768	0	0	64.5571	31.7406
ECE1	11	1.10788	0.404276	1248430050	0.648123	0	0	80.4398	49.8547
HSPG2	11	2.5082	1.4845	1.63602e+09	0.84934	0	0	97.4465	53.1704
CDC42	11	1.56942	0.258979	1.10181e+09	0.572007	1.51788e-110	8.23182e-110	93.1338	75.3854
LUZP1	11	1.00149	0.317458	1200092224	0.623028	0	0	79.7557	49.9443
CLIC4	11	1.18996	0.250842	1.11906e+09	0.580959	1.04625e-144	7.00635e-144	85.5467	61.9315
TMEM50A	11	1.19602	0.304583	1.16515e+09	0.604887	8.13672e-243	9.21332e-242	86.292	60.6431
SH3BGRL3	11	1.49225	0.382774	1203587210	0.624842	0	0	90.5437	68.1222
FCN3	11	0.491147	0.350284	1.24162e+09	0.644589	0	0	38.7783	9.138
ATPIF1	11	1.06636	0.282094	1151905757	0.598012	3.22092e-223	3.3342e-222	72.9627	52.3358
LAPTM5	11	0.671066	0.556394	1470485968	0.763403	0	0	63.372	10.6851
HDAC1	11	0.546273	0.280214	1.25266e+09	0.650319	0	0	56.9212	24.1383
MARCKSL1	11	2.00751	1.26611	1.6217e+09	0.841905	0	0	94.3189	45.356
EVA1B	11	1.19485	0.636531	1405398917	0.729613	0	0	82.639	41.8296
C1orf122	11	0.616296	0.252138	1210079647	0.628213	0	0	61.2462	31.8978
NDUFS5	11	1.46587	0.358595	1193339190	0.619522	1.35472e-305	2.03178e-304	90.055	68.6006
CAP1	11	1.22701	0.55854	1367065981	0.709712	0	0	85.6933	49.6596
CITED4	11	0.430418	0.312679	1.277e+09	0.662954	0	0	44.3128	11.1313
YBX1	11	2.03171	0.279362	1116796497	0.579785	7.77844e-134	4.89775e-133	97.0556	84.9284
ATP6V0B	11	0.989984	0.359692	1239404354	0.643437	0	0	79.5357	48.2591
PRDX1	11	1.69766	0.410057	1211682314	0.629045	0	0	91.5333	72.4649
UQCRH	11	1.39749	0.444333	1262878353	0.655623	0	0	89.212	62.6237
PLPP3	11	1.21456	0.858004	1.49674e+09	0.777033	0	0	78.2651	22.2223
JAK1	11	1.39021	0.459761	1261934200	0.655133	0	0	88.7844	60.7081
ADGRL4	11	2.19621	0.809921	1463315806	0.759681	0	0	97.0678	73.6538
ADGRL2	11	0.859605	0.41063	1.29451e+09	0.672043	0	0	71.8509	35.0809
CYR61	11	1.2031	0.569084	1232377245	0.639789	0	0	60.3054	34.7958
SH3GLB1	11	1.20001	0.418031	1256159307	0.652135	0	0	86.3531	55.2623
GCLM	11	0.668068	0.393691	1.28631e+09	0.667789	0	0	57.19	23.2833
RHOC	11	1.70997	0.459269	1249610349	0.648735	0	0	92.5718	71.9996
PLEKHO1	11	0.474934	0.351942	1314415579	0.682379	0	0	48.5767	11.3145
C1orf54	11	1.44151	0.553337	1295536499	0.672578	0	0	83.5553	55.7004
S100A11	11	1.68729	0.476442	1230030414	0.63857	0	0	91.8387	67.1334
SLC27A3	11	0.432807	0.312989	1.29382e+09	0.671684	0	0	46.5974	11.4679
RAB13	11	1.62796	0.677085	1.39938e+09	0.726489	0	0	92.5962	60.6044
TPM3	11	1.80522	0.427871	1.22986e+09	0.638483	0	0	95.0153	75.7759
KCNN3	11	0.63616	0.461673	1.37748e+09	0.715121	0	0	58.2773	13.887
SHC1	11	0.851906	0.447839	1338671366	0.694971	0	0	73.7569	33.0447
EFNA1	11	0.890787	0.288809	1193955926	0.619842	0	0	73.8057	43.505
SSR2	11	1.12177	0.377096	1235589369	0.641456	0	0	83.9707	54.0087
LMNA	11	1.32589	0.461766	1256198190	0.652155	0	0	84.2761	53.894
PEA15	11	1.12286	0.436683	1280645954	0.664847	0	0	83.1399	49.8407
PFDN2	11	0.869987	0.274052	1188682089	0.617104	0	0	75.2352	46.0074
NDUFS2	11	0.614241	0.260159	1223784512	0.635328	0	0	62.3335	31.1474
MGST3	11	1.46699	0.352657	1176712225	0.61089	2.56263e-264	3.21124e-263	88.6378	67.3866
MPZL1	11	0.672731	0.257193	1207681497	0.626968	0	0	64.7037	34.7465
RASAL2	11	0.679873	0.250496	1199463381	0.622702	0	0	63.6164	34.1988
ABL2	11	0.81169	0.456051	1341900666	0.696648	0	0	68.9065	27.5776
QSOX1	11	0.520344	0.32707	1.30248e+09	0.676181	0	0	55.0275	18.2764
LAMC1	11	1.12428	0.688225	1.44855e+09	0.752014	0	0	80.6109	32.811
ARPC5	11	1.5279	0.646623	1402245310	0.727976	0	0	90.9591	59.625
RGL1	11	0.446486	0.303262	1.28144e+09	0.665258	0	0	46.9884	12.4176
IVNS1ABP	11	1.65188	0.966671	1.49743e+09	0.777393	0	0	89.6396	41.6834
NR5A2	11	0.37684	0.275291	1.27703e+09	0.662972	0	0	43.4087	9.86377
NAV1	11	0.614112	0.322524	1.28159e+09	0.665339	0	0	60.9285	24.598
PLXNA2	11	1.25207	0.768356	1.46499e+09	0.760549	0	0	80.8919	36.2121
ARF1	11	1.39376	0.446925	1267146212	0.657839	0	0	90.8247	62.9644
GUK1	11	1.98478	0.436343	1.24187e+09	0.644718	0	0	96.6646	80.7637
NID1	11	1.09505	0.772457	1512060348	0.784986	0	0	79.7923	24.8033
CEP170	11	0.55108	0.261165	1.23331e+09	0.640276	0	0	56.3225	25.3514
PXDN	11	1.13494	0.894624	1547191703	0.803225	0	0	76.3958	17.8953
ID2	11	0.766749	0.254336	1.14035e+09	0.592014	9.12424e-249	1.06573e-247	53.0238	32.9975
HPCAL1	11	0.815993	0.35876	1.25202e+09	0.649985	0	0	68.7111	37.2149
PDIA6	11	1.28901	0.544174	1333589351	0.692333	0	0	86.3409	52.2699
ROCK2	11	0.874551	0.380972	1271243504	0.659966	0	0	73.1093	39.0195
OST4	11	1.78	0.471344	1.27047e+09	0.659565	0	0	93.317	74.479
PPM1G	11	0.798171	0.274384	1199122682	0.622525	0	0	72.4496	41.9762
LBH	11	1.62709	1.35226	1.68864e+09	0.87666	0	0	87.306	20.5561
RASGRP3	11	1.15636	0.645363	1409546297	0.731766	0	0	82.5046	34.6088
QPCT	11	0.837219	0.451276	1313723594	0.68202	0	0	67.4038	30.1586
ERLEC1	11	0.646206	0.293453	1.24607e+09	0.646896	0	0	63.7874	30.6978
ACTR2	11	1.1204	0.370324	1.22848e+09	0.637763	0	0	83.7263	53.9076
SNRPG	11	1.21565	0.35913	1208483281	0.627384	0	0	86.1454	58.5843
COX5B	11	1.73155	0.337135	1.16327e+09	0.603911	2.18633e-227	2.31168e-226	94.5144	77.0902
MGAT4A	11	0.70062	0.313909	1249435827	0.648645	0	0	65.0947	31.9577
MAP4K4	11	1.05936	0.4514	1294845588	0.672219	0	0	79.719	45.0122
LIMS1	11	1.26734	0.61143	1369329907	0.710888	0	0	82.7001	47.4619
ACTR3	11	1.06503	0.464319	1.31226e+09	0.681262	0	0	81.0263	45.7716
DBI	11	1.27702	0.455882	1.27036e+09	0.659507	0	0	86.6097	55.988
ATP5G3	11	0.893696	0.257741	1.15255e+09	0.598347	3.65014e-238	4.05055e-237	68.2346	45.5634
DNAJC10	11	0.70835	0.287028	1225083196	0.636002	0	0	65.8522	34.7554
CALCRL	11	1.79973	0.956098	1486232485	0.771578	0	0	92.9383	50.2698
COL5A2	11	0.443043	0.297785	1256248353	0.652181	0	0	43.8363	12.2331
MYO1B	11	1.43398	0.930581	1.52644e+09	0.792453	0	0	86.1087	33.9192
BZW1	11	1.00512	0.288419	1176711611	0.61089	1.32066e-285	1.82754e-284	79.8167	51.8641
NRP2	11	1.6362	0.848359	1476253499	0.766397	0	0	90.5437	52.0634
EEF1B2	11	1.77158	0.32924	1147633334	0.595794	1.25821e-193	1.12175e-192	93.708	76.8973
XRCC5	11	0.976166	0.275973	1168338838	0.606543	1.15352e-264	1.44752e-263	78.6072	51.4643
ARPC2	11	1.83372	0.595458	1372487605	0.712527	0	0	94.6854	72.3043
DGKD	11	0.59854	0.479709	1.40478e+09	0.729291	0	0	56.8845	10.7153
COPS9	11	1.25729	0.370492	1217903130	0.632275	0	0	86.0721	60.5233
HDLBP	11	0.697345	0.27991	1226703086	0.636843	0	0	67.0861	35.035
2024-09-02	11	0.961157	0.260116	1.14894e+09	0.596474	3.47733e-222	3.58987e-221	70.8613	48.9368
ARPC4	11	0.759056	0.328275	1.25521e+09	0.651641	0	0	69.8717	36.323
BRK1	11	1.23185	0.305164	1162776160	0.603655	9.49405e-236	1.04442e-234	86.3531	62.0487
VGLL4	11	0.788631	0.275732	1205859730	0.626022	0	0	70.8858	39.8745
SH3BP5	11	1.0189	0.448828	1293380382	0.671459	0	0	78.9004	41.1242
ANKRD28	11	0.730514	0.31533	1243785316	0.645711	0	0	65.1191	32.3287
SLC4A7	11	0.688736	0.396411	1314128657	0.68223	0	0	60.733	21.6677
CTNNB1	11	1.60441	0.382324	1190588158	0.618094	2.60801e-296	3.75717e-295	93.1704	71.2352
SPINK8	11	0.889203	0.525848	1262921065	0.655646	0	0	52.9627	24.2938
TMA7	11	2.04072	0.356154	1.19833e+09	0.622113	0	0	96.7379	84.6194
SHISA5	11	0.753917	0.279003	1.21082e+09	0.628598	0	0	69.3219	38.7986
GPX1	11	2.06453	0.683577	1.39129e+09	0.722287	0	0	96.2126	74.1829
SEMA3F	11	1.05268	0.822977	1.54392e+09	0.801529	0	0	75.9682	19.7348
GNAI2	11	2.17178	0.424967	1.19938e+09	0.622657	0	0	96.6524	81.5064
HYAL2	11	1.81754	0.462086	1.19247e+09	0.619069	3.38793e-303	5.01624e-302	92.2297	68.6436
MANF	11	0.705728	0.367815	1288654740	0.669005	0	0	64.2517	28.2018
STAB1	11	0.606348	0.34006	1299020625	0.674387	0	0	60.452	22.8065
TKT	11	0.548191	0.272176	1241270308	0.644406	0	0	56.4447	24.7472
ARF4	11	0.79755	0.291075	1218952515	0.632819	0	0	72.8039	40.7014
PTPRG	11	1.18286	0.268107	1139409786	0.591525	2.54033e-186	2.17815e-185	84.4349	59.6258
CBLB	11	0.470765	0.320151	1.28845e+09	0.668897	0	0	48.3812	13.4761
CD200	11	0.522509	0.250772	1232409247	0.639805	0	0	53.0605	21.2743
FSTL1	11	1.04916	0.609	1.38781e+09	0.720484	0	0	75.4673	34.6101
NDUFB4	11	1.23366	0.337867	1192089138	0.618873	0	0	86.2065	60.9218
SEC61A1	11	0.72831	0.405578	1.32442e+09	0.687572	0	0	66.8662	28.3425
RPN1	11	0.638534	0.267105	1226022742	0.63649	0	0	63.763	32.0937
PLXND1	11	1.50562	0.906472	1.53647e+09	0.79766	0	0	89.8962	42.8392
SLCO2A1	11	0.772311	0.335264	1.2379e+09	0.642654	0	0	61.405	28.2766
RNF7	11	1.25189	0.560394	1.35377e+09	0.702808	0	0	84.1539	50.4419
ATP1B3	11	1.12774	0.541017	1350515128	0.70112	0	0	81.5761	44.1547
TM4SF18	11	1.8713	0.68685	1348626156	0.700139	0	0	92.9139	64.6276
WWTR1	11	1.57429	0.327114	1.13921e+09	0.591418	1.12048e-178	9.15964e-178	92.022	70.6462
LXN	11	0.849023	0.43599	1308774085	0.67945	0	0	69.212	30.728
GOLIM4	11	0.813843	0.265268	1188518654	0.61702	0	0	71.631	42.4151
FNDC3B	11	0.872513	0.532545	1394713370	0.724066	0	0	72.8528	27.7892
AP2M1	11	1.14251	0.336233	1197698155	0.621785	0	0	84.9481	56.8978
EIF4G1	11	0.675109	0.260329	1.21484e+09	0.630685	0	0	66.1576	34.7206
CCDC50	11	1.23229	0.262094	1121873141	0.582421	1.17963e-149	8.13235e-149	85.4856	62.3356
C4orf48	11	0.963933	0.598176	1.41053e+09	0.732277	0	0	74.3311	28.2851
MXD4	11	0.977107	0.254963	1149331166	0.596675	1.16386e-220	1.19229e-219	77.1655	50.082
CYTL1	11	0.392942	0.282226	1211763814	0.629087	0	0	34.5754	8.18362
WDR1	11	0.936588	0.425721	1302282719	0.67608	0	0	76.5913	40.9882
LDB2	11	0.826286	0.358052	1256097879	0.652103	0	0	68.2346	32.9877
TBC1D1	11	0.535482	0.260538	1241032209	0.644282	0	0	56.7746	24.556
KDR	11	1.60777	0.834647	1446512352	0.750957	0	0	90.5925	47.7233
REST	11	0.736171	0.354473	1.27912e+09	0.664055	0	0	67.2816	31.7351
IGFBP7	11	4.12004	1.03235	1527257590	0.792876	0	0	99.829	93.7426
SEC31A	11	0.635184	0.253295	1.21285e+09	0.629651	0	0	62.6756	32.4591
H2AFZ	11	1.59232	0.362049	1.18096e+09	0.613095	5.15668e-272	6.68814e-271	91.7899	71.1574
EMCN	11	1.243	0.271316	1.12579e+09	0.584454	3.04884e-158	2.21708e-157	82.6268	60.649
PAPSS1	11	0.497333	0.30624	1285298961	0.667263	0	0	53.1338	18.1829
OSTC	11	0.927272	0.365251	1.25365e+09	0.650834	0	0	76.9823	44.1577
ANXA5	11	1.38213	0.30749	1144188889	0.594006	1.61858e-191	1.42682e-190	87.7459	65.8182
SPRY1	11	2.36839	1.33711	1481630017	0.769188	0	0	92.9139	42.891
SLC7A11	11	0.995339	0.440464	1211567031	0.628985	0	0	58.9371	36.0595
FAM198B	11	0.630147	0.408521	1.30834e+09	0.679225	0	0	54.1478	16.7412
SPCS3	11	0.997368	0.349515	1230044714	0.638578	0	0	79.9389	48.5442
SUB1	11	1.39436	0.378586	1.21299e+09	0.629723	0	0	89.9939	65.4549
RAI14	11	0.810651	0.471392	1365436571	0.708867	0	0	71.35	27.1896
ITGA1	11	1.35948	0.450561	1240088094	0.643792	0	0	83.9585	56.5103
ITGA2	11	0.836477	0.553611	1.40097e+09	0.727316	0	0	68.4911	23.5136
ESM1	11	1.2894	1.07922	1.4266e+09	0.740621	0	0	58.1552	10.9881
PLK2	11	0.858971	0.309398	1208483670	0.627384	0	0	69.1387	39.0748
IPO11	11	0.681434	0.413085	1.35302e+09	0.70242	0	0	66.402	23.636
ERBIN	11	0.676364	0.293115	1237193838	0.642289	0	0	63.9829	32.0958
MAP1B	11	0.999746	0.614183	1409246828	0.731611	0	0	74.1234	27.0677
F2R	11	0.947612	0.693547	1475250089	0.765876	0	0	72.5229	19.5754
TMEM167A	11	0.690363	0.310831	1257167399	0.652659	0	0	66.9762	32.7697
VCAN	11	0.444944	0.341308	1.22506e+09	0.635989	0	0	34.832	7.22286
HAPLN1	11	0.577637	0.534005	1.28093e+09	0.664994	0	0	36.0538	3.32758
EDIL3	11	0.506689	0.406952	1.31061e+09	0.680405	0	0	44.6671	8.23078
MEF2C	11	1.38836	0.460336	1253477829	0.650743	0	0	89.0165	58.9973
ELL2	11	0.478319	0.271943	1.25686e+09	0.652499	0	0	50.1649	17.3531
ST8SIA4	11	0.592596	0.362421	1.31847e+09	0.684486	0	0	58.9859	20.0399
PAM	11	0.80682	0.318607	1.22738e+09	0.637192	0	0	69.4685	39.0998
STARD4	11	0.669192	0.348659	1270394032	0.659525	0	0	60.2321	26.2658
NREP	11	0.774009	0.395813	1.3036e+09	0.676762	0	0	66.7807	28.1861
REEP5	11	0.917869	0.308556	1207713474	0.626985	0	0	76.8845	46.8726
HINT1	11	1.72275	0.272931	1109749446	0.576127	9.75048e-123	5.70189e-122	94.38	78.6204
UQCRQ	11	1.45095	0.277224	1126825924	0.584992	4.75422e-155	3.39882e-154	88.9676	69.8831
VDAC1	11	0.854656	0.315657	1223857297	0.635366	0	0	74.3922	42.6981
H2AFY	11	0.858452	0.309097	1.2206e+09	0.633674	0	0	74.2089	43.248
CTNNA1	11	0.96536	0.350387	1.23619e+09	0.641766	0	0	78.4728	46.7442
ECSCR	11	1.69331	0.74617	1418400338	0.736363	0	0	92.8161	58.2588
TMEM173	11	0.832661	0.419757	1.31517e+09	0.682771	0	0	72.3274	33.2873
CXXC5	11	0.467121	0.272507	1255161452	0.651617	0	0	49.8717	17.4958
PCDH12	11	0.911519	0.64719	1.46857e+09	0.76241	0	0	73.7324	21.0155
SPRY4	11	1.12088	0.87034	1559395438	0.80956	0	0	78.8393	19.3387
AFAP1L1	11	0.919131	0.467251	1.33542e+09	0.693283	0	0	75.2963	34.1852
GRPEL2	11	0.455407	0.29432	1.28067e+09	0.664858	0	0	49.0531	14.4334
CSNK1A1	11	1.3233	0.309465	1.15815e+09	0.601253	5.30777e-224	5.52447e-223	85.2291	63.2385
NDST1	11	0.632488	0.360473	1.31072e+09	0.680462	0	0	62.4924	24.1238
SYNPO	11	0.595131	0.36143	1.29977e+09	0.674776	0	0	55.7483	18.1744
SPARC	11	3.89219	1.72619	1.70885e+09	0.887149	0	0	99.719	84.5447
ATOX1	11	1.43438	0.514436	1313948230	0.682136	0	0	89.9572	61.2911
RNF145	11	1.04122	0.445061	1.29052e+09	0.669975	0	0	79.7068	43.3244
ATP6V0E1	11	1.36072	0.320458	1.16754e+09	0.606127	3.21657e-243	3.64992e-242	87.978	66.173
CLTB	11	0.891285	0.274168	1181695975	0.613478	0	0	76.0171	47.3451
PRELID1	11	1.18453	0.421698	1.2622e+09	0.65527	0	0	83.8119	54.1179
LMAN2	11	0.757334	0.272831	1.20634e+09	0.626272	0	0	70.4826	39.86
PDLIM7	11	0.463433	0.258366	1.25018e+09	0.649032	0	0	50.9835	18.7753
TMED9	11	1.2176	0.46078	1.28983e+09	0.669617	0	0	84.9725	54.2973
CANX	11	1.2709	0.336139	1180864711	0.613046	1.65279e-280	2.23044e-279	87.4282	61.5775
FLT4	11	0.589628	0.348279	1312515133	0.681392	0	0	59.7679	20.7856
SOX4	11	1.64741	0.880379	1439606493	0.747372	0	0	88.2834	44.1309
PPP1R18	11	0.453749	0.25146	1.24746e+09	0.647619	0	0	50.8491	18.9495
CLIC1	11	2.02238	0.552698	1324524881	0.687627	0	0	96.4814	77.8457
NOTCH4	11	1.45584	0.465425	1.24658e+09	0.647164	0	0	88.2468	59.3207
MDFI	11	0.630708	0.488671	1405443083	0.729636	0	0	59.1814	13.2003
ELOVL5	11	0.551768	0.295194	1272328644	0.66053	0	0	58.2285	23.2221
COX7A2	11	1.6235	0.399383	1217896225	0.632271	0	0	92.6451	72.2274
TMEM30A	11	0.776122	0.263051	1192662762	0.619171	0	0	69.8106	40.5998
MYO6	11	0.909874	0.275498	1182470118	0.613879	0	0	75.0764	46.3338
UBE2J1	11	1.07413	0.563066	1373987609	0.713306	0	0	79.328	39.4092
PRDM1	11	0.787605	0.353845	1.2488e+09	0.648317	0	0	65.6078	33.1517
SNX3	11	1.75786	0.360831	1.18182e+09	0.613541	5.47096e-271	7.07167e-270	94.6976	77.2933
GTF3C6	11	0.629699	0.260249	1218580532	0.632626	0	0	62.7611	32.3095
FYN	11	1.05271	0.479063	1311782659	0.681012	0	0	79.157	41.8385
LAMA4	11	1.47317	0.895944	1509525462	0.78367	0	0	87.9902	39.3565
MARCKS	11	1.45396	0.565858	1295768988	0.672699	0	0	87.7825	51.627
GJA1	11	1.14466	0.513078	1.3087e+09	0.679413	0	0	79.5113	43.1128
PTPRK	11	0.614551	0.251165	1.21982e+09	0.633269	0	0	61.8571	30.3005
ARHGAP18	11	1.23328	0.61554	1353266371	0.702548	0	0	78.9859	42.4839
SGK1	11	1.06941	0.532594	1329479466	0.690199	0	0	75.7117	36.3421
ABRACL	11	0.519641	0.334273	1309879998	0.680024	0	0	54.9664	17.464
PHACTR2	11	1.02827	0.528601	1.35204e+09	0.701913	0	0	77.5321	37.9993
PLEKHG1	11	0.735618	0.284372	1.21862e+09	0.632649	0	0	66.9884	35.723
DYNLT1	11	1.00723	0.457358	1.31491e+09	0.682635	0	0	78.876	43.1791
PDGFA	11	0.584331	0.501814	1.38817e+09	0.72067	0	0	51.4233	7.51351
MICALL2	11	0.49803	0.317168	1305129410	0.677558	0	0	54.0623	16.6643
MAFK	11	0.474158	0.265976	1.24726e+09	0.647513	0	0	50.4948	19.0132
ACTB	11	3.63876	0.798356	1505369607	0.781513	0	0	99.9023	96.1846
FSCN1	11	1.18579	0.480189	1292988840	0.671255	0	0	84.4349	48.5098
KDELR2	11	1.03967	0.431266	1.29036e+09	0.669888	0	0	80.6964	46.6397
NDUFA4	11	1.9173	0.409652	1.22449e+09	0.635694	0	0	95.2718	79.0534
TSPAN13	11	0.681721	0.420365	1.33635e+09	0.693766	0	0	62.0648	20.639
RAPGEF5	11	0.753418	0.252987	1.18765e+09	0.616568	0	0	65.2779	36.3799
CBX3	11	0.934654	0.254833	1.16225e+09	0.603381	7.59894e-252	9.00592e-251	78.4973	50.1292
FKBP9	11	0.792612	0.337554	1.25178e+09	0.649864	0	0	69.8717	37.0492
RALA	11	0.672133	0.280669	1.22785e+09	0.637437	0	0	64.8748	32.8356
PPIA	11	2.08437	0.403728	1.23774e+09	0.642575	0	0	97.2144	84.4146
IGFBP3	11	1.28464	0.399533	1183421457	0.614373	0	0	68.0757	39.9284
UPP1	11	1.04291	0.617147	1405754395	0.729798	0	0	77.2877	31.0433
GRB10	11	1.03241	0.525674	1354175606	0.70302	0	0	79.0593	37.1414
SEC61G	11	1.42332	0.449801	1264994648	0.656722	0	0	87.978	63.0915
SUMF2	11	0.607384	0.259256	1225245126	0.636086	0	0	61.4172	30.0341
CHCHD2	11	1.6738	0.33633	1160631638	0.602542	3.97696e-222	4.10091e-221	94.1478	75.2707
YWHAG	11	0.7112	0.314891	1252760528	0.650371	0	0	67.025	33.2061
GNAI1	11	0.465286	0.343674	1.32332e+09	0.687004	0	0	49.9084	11.5299
PON2	11	1.44493	0.294462	1.12527e+09	0.584183	1.72052e-154	1.22508e-153	86.2676	64.9225
BRI3	11	1.22669	0.336839	1181132927	0.613185	1.63282e-284	2.25134e-283	85.0458	59.1087
ARPC1B	11	1.18604	0.414151	1247091417	0.647428	0	0	83.5308	53.6896
GNB2	11	1.03652	0.372107	1.24546e+09	0.646582	0	0	81.6616	49.9822
SERPINE1	11	1.28064	0.859645	1.43706e+09	0.746052	0	0	73.317	25.1827
ZNHIT1	11	1.02897	0.284705	1170986518	0.607918	8.59505e-267	1.08675e-265	81.5394	53.894
LAMB1	11	1.18641	0.837136	1.51839e+09	0.788275	0	0	80.3665	25.2371
DOCK4	11	0.683587	0.404569	1335990812	0.69358	0	0	64.4227	23.5578
CALU	11	0.950737	0.534025	1.3877e+09	0.720426	0	0	77.5932	34.1146
PODXL	11	1.92306	0.272149	1.08314e+09	0.562312	1.00491e-82	4.47735e-82	94.8198	80.1348
CALD1	11	1.75385	0.565607	1.3003e+09	0.675051	0	0	92.8283	66.5181
STMP1	11	0.584352	0.262063	1233987736	0.640625	0	0	60.1833	28.0637
MTPN	11	0.988859	0.279933	1170636133	0.607736	2.4312e-270	3.13493e-269	79.3036	51.5586
CREB3L2	11	0.605724	0.379403	1329963438	0.690451	0	0	60.2077	20.6581
NDUFB2	11	1.41348	0.421895	1.24312e+09	0.645364	0	0	89.3341	64.4232
KIAA1147	11	0.629311	0.449779	1.3264e+09	0.688602	0	0	52.7428	15.1817
ZYX	11	0.577709	0.334559	1293898868	0.671728	0	0	58.1918	21.8288
PDIA4	11	0.644898	0.339624	1.29257e+09	0.671038	0	0	63.7019	26.1911
CD99	11	1.4316	0.61054	1326569586	0.688689	0	0	76.9334	51.8081
TMSB4X	11	4.64996	0.479664	1.32546e+09	0.688114	0	0	100	99.3384
PRDX4	11	0.601187	0.288198	1.25157e+09	0.649755	0	0	60.8308	27.6078
CXorf36	11	1.05661	0.458782	1.27313e+09	0.660945	0	0	71.6432	42.0135
NDUFB11	11	1.11046	0.340942	1.20432e+09	0.625225	0	0	83.372	54.9784
TIMP1	11	1.65805	0.584173	1.30001e+09	0.674902	0	0	92.7184	52.7165
RBM3	11	1.20822	0.323977	1176671454	0.610869	1.80959e-272	2.35388e-271	84.777	59.5757
SHROOM4	11	0.822116	0.331842	1.24533e+09	0.646514	0	0	71.1423	37.6831
NBDY	11	0.929836	0.2931	1.19287e+09	0.619277	0	0	77.3732	48.3602
MSN	11	1.61986	0.760657	1461251400	0.758609	0	0	92.7673	57.4689
COX7B	11	1.10794	0.257881	1137600095	0.590585	1.51002e-183	1.27103e-182	83.3232	58.5661
PGK1	11	1.10994	0.433981	1279469247	0.664237	0	0	81.8204	49.6686
BEX3	11	1.18905	0.323778	1177195912	0.611141	3.0327e-276	4.02139e-275	83.9585	57.8377
PLS3	11	0.97989	0.476805	1.32635e+09	0.688574	0	0	77.0434	39.1785
SLC25A5	11	1.26008	0.440945	1.25974e+09	0.653993	0	0	85.901	55.8937
APLN	11	1.02431	0.722217	1.35591e+09	0.703919	0	0	57.7153	16.7837
BGN	11	0.655642	0.252184	1173588790	0.609269	0	0	52.3763	27.8568
BCAP31	11	1.58494	0.616456	1361151445	0.706642	0	0	90.0061	61.9497
SSR4	11	1.46372	0.524957	1312130190	0.681193	0	0	89.8595	61.4742
FLNA	11	1.05766	0.617857	1.41121e+09	0.732628	0	0	78.033	33.8384
ATP6AP1	11	0.782923	0.448622	1.34569e+09	0.698614	0	0	68.9432	29.3512
ANGPT2	11	2.46868	1.50165	1.48976e+09	0.773408	0	0	85.2291	41.5631
CTSB	11	1.06334	0.438977	1.28068e+09	0.664864	0	0	78.6683	46.1536
LOXL2	11	0.571063	0.450881	1.37746e+09	0.715111	0	0	54.4411	11.2469
STC1	11	1.39933	0.88354	1.40514e+09	0.72948	0	0	71.2767	23.5451
EIF4EBP1	11	0.642863	0.47452	1.40424e+09	0.729009	0	0	61.7593	15.6194
LYPLA1	11	0.661009	0.254795	1.21167e+09	0.629038	0	0	65.3635	34.4002
LYN	11	0.417109	0.260453	1.2633e+09	0.655844	0	0	48.1368	15.217
CA2	11	2.17923	1.42896	1.58127e+09	0.820914	0	0	91.1057	39.2413
UQCRB	11	1.77403	0.263252	1101974622	0.57209	4.55807e-110	2.46293e-109	95.113	80.1837
MTDH	11	1.30216	0.322566	1.16675e+09	0.605716	1.46412e-243	1.66349e-242	88.3568	63.5882
LAPTM4B	11	0.827631	0.527414	1405780689	0.729811	0	0	71.6921	26.0704
COX6C	11	1.79678	0.319122	1151555874	0.59783	2.34358e-201	2.16918e-200	94.2089	78.7041
YWHAZ	11	1.09642	0.270646	1.15037e+09	0.597216	3.23482e-212	3.15508e-211	83.1643	57.545
CTHRC1	11	0.953927	0.634232	1400335297	0.726984	0	0	68.1857	24.2458
ASAP1	11	0.975089	0.33157	1214342295	0.630426	0	0	78.1918	47.5138
PTP4A3	11	1.02077	0.640178	1.41349e+09	0.733812	0	0	73.7447	29.5841
VCP	11	0.899808	0.325487	1223367495	0.635111	0	0	74.8687	44.3192
MSMP	11	0.525119	0.408775	1.28458e+09	0.666892	0	0	42.7978	9.30669
CLTA	11	1.26714	0.307094	1.1609e+09	0.602679	5.22208e-230	5.58572e-229	86.854	63.5028
COL15A1	11	0.610416	0.404144	1234862855	0.641079	0	0	41.9181	12.9593
SEC61B	11	1.36016	0.410653	1241213668	0.644376	0	0	89.1998	63.0991
RGS3	11	1.11789	0.618034	1.37281e+09	0.712695	0	0	76.066	36.1288
GSN	11	2.09884	0.590159	1.26368e+09	0.65604	0	0	93.5614	73.5417
PDCL	11	0.75362	0.409766	1321108003	0.685853	0	0	68.1246	29.5356
ARPC5L	11	1.05777	0.489812	1329432084	0.690175	0	0	80.8064	42.9208
HSPA5	11	1.3028	0.525515	1.2942e+09	0.671883	0	0	83.4087	50.2622
ANGPTL2	11	0.628178	0.503856	1385452455	0.719258	0	0	54.8442	11.4878
ENG	11	2.31195	0.780674	1.431e+09	0.742905	0	0	97.5809	76.8803
C9orf16	11	1.34922	0.50886	1302985222	0.676445	0	0	87.2083	57.4948
SET	11	1.42771	0.273545	1.11473e+09	0.578713	2.31243e-133	1.45124e-132	90.3849	69.5724
LRRC8A	11	0.900909	0.465376	1.33494e+09	0.693034	0	0	74.0134	34.9364
PTPA	11	0.485858	0.261129	1.24387e+09	0.645758	0	0	52.3885	20.8638
RPL7A	11	2.8039	0.278009	1142455845	0.593106	5.43086e-181	4.49749e-180	99.3769	93.9996
SURF4	11	0.657955	0.315403	1263815678	0.65611	0	0	64.3983	30.3269
ADAMTSL2	11	0.606655	0.445899	1382027528	0.71748	0	0	58.7172	14.2056
EGFL7	11	2.11718	0.313353	1123937157	0.583492	1.64254e-146	1.11167e-145	96.4692	83.5291
PHPT1	11	0.849863	0.323444	1.22602e+09	0.636489	0	0	71.8021	40.5008
NPDC1	11	1.73196	0.42725	1.22264e+09	0.634732	0	0	94.3311	73.5102
MRPL41	11	0.851316	0.310252	1219660428	0.633187	0	0	74.2089	42.7958
TALDO1	11	0.865728	0.419986	1287438241	0.668374	0	0	69.9817	36.3829
CTSD	11	0.924426	0.313099	1203751186	0.624928	0	0	74.4288	45.7716
CD81	11	2.17427	0.793249	1.4607e+09	0.758322	0	0	95.9438	72.8312
CAVIN3	11	0.965016	0.387977	1.23596e+09	0.641648	0	0	70.9835	40.8565
DCHS1	11	0.473031	0.267457	1258370468	0.653283	0	0	52.1686	19.1564
MRPL17	11	0.70294	0.417174	1338922602	0.695102	0	0	65.449	25.1751
SWAP70	11	1.20472	0.49919	1.30663e+09	0.678339	0	0	83.3842	49.2326
EIF4G2	11	1.83029	0.516858	1.3081e+09	0.679099	0	0	94.5266	74.3061
GALNT18	11	0.795973	0.301164	1.21684e+09	0.631721	0	0	69.1142	38.2814
CD59	11	2.19065	0.507111	1249689987	0.648777	0	0	93.7569	80.1135
FJX1	11	0.369935	0.283579	1.26301e+09	0.65569	0	0	39.4013	7.51649
TP53I11	11	0.949427	0.761945	1.51141e+09	0.784647	0	0	70.9102	15.2127
CHST1	11	0.368508	0.276525	1251128614	0.649524	0	0	39.0348	8.57922
SELENOH	11	1.16387	0.35096	1206425096	0.626316	0	0	84.3616	56.6972
TMEM258	11	1.18657	0.260138	1.13171e+09	0.587526	1.04034e-168	8.05739e-168	85.5956	62.0462
COX8A	11	1.24156	0.311847	1.16472e+09	0.604664	2.00917e-240	2.24828e-239	86.7318	61.9306
PPP1R14B	11	0.814445	0.421782	1.31323e+09	0.681762	0	0	69.8839	32.5492
FRMD8	11	0.558384	0.328144	1302856714	0.676378	0	0	58.7294	21.0843
SIPA1	11	0.564291	0.304443	1273471835	0.661123	0	0	58.3262	23.4715
CFL1	11	2.56049	0.722566	1496549625	0.776934	0	0	98.6561	86.9017
CCDC85B	11	2.22227	0.561632	1.33755e+09	0.69439	0	0	97.7031	81.9747
PPP1CA	11	0.761774	0.255706	1191602936	0.618621	0	0	70.5925	40.5157
CCND1	11	0.887083	0.474135	1295501170	0.67256	0	0	65.1069	30.4395
CTTN	11	0.811243	0.293311	1.21654e+09	0.631565	0	0	72.7917	41.2899
LAMTOR1	11	0.980525	0.326643	1213228048	0.629847	0	0	79.328	49.4744
PGM2L1	11	0.784091	0.54246	1410250023	0.732131	0	0	66.9395	20.4236
KCNE3	11	0.808262	0.717582	1432358088	0.743609	0	0	55.0519	6.88675
SERPINH1	11	1.50561	0.877195	1515454378	0.786748	0	0	89.6274	43.9189
LRRC32	11	0.596224	0.287697	1.21679e+09	0.631699	0	0	52.7062	24.3945
PICALM	11	0.935539	0.256129	1161460826	0.602973	4.20033e-250	4.93854e-249	76.9334	50.0667
PRSS23	11	1.5284	0.690336	1338412857	0.694837	0	0	83.0544	49.1353
FZD4	11	0.850656	0.439191	1324194281	0.687456	0	0	72.1075	32.802
NOX4	11	0.686334	0.551603	1.42334e+09	0.738926	0	0	59.4502	11.8222
RDX	11	1.3419	0.289172	1135425807	0.589456	3.07379e-174	2.45333e-173	87.306	64.8052
LAYN	11	0.671961	0.335321	1.26862e+09	0.658606	0	0	62.8711	28.2214
TIMM8B	11	0.858726	0.296794	1.20525e+09	0.625707	0	0	73.3415	43.8862
MPZL2	11	0.87373	0.563126	1.39705e+09	0.725277	0	0	69.5785	23.486
ATP5L	11	1.44225	0.288491	1.14159e+09	0.592655	7.58807e-187	6.5209e-186	78.4606	64.9977
PHLDB1	11	0.586223	0.279143	1249459931	0.648657	0	0	59.9145	26.6326
MCAM	11	1.85612	1.33512	1639748836	0.851276	0	0	89.7618	33.2788
OAF	11	0.572916	0.472709	1.41056e+09	0.732294	0	0	56.1759	9.7142
ARHGEF12	11	1.05637	0.342183	1.21407e+09	0.630286	0	0	80.9163	51.0984
HSPA8	11	1.70627	0.396241	1.20223e+09	0.624138	0	0	92.6573	72.7424
ESAM	11	2.00628	0.555841	1.30921e+09	0.679679	0	0	96.1881	76.5195
ROBO4	11	1.51467	0.547739	1.30614e+09	0.678084	0	0	89.3341	60.3924
ETS1	11	1.68357	0.788097	1.44506e+09	0.750204	0	0	94.3189	56.2077
APLP2	11	1.90801	0.902086	1502429063	0.779986	0	0	93.4026	62.4061
GDI2	11	0.750025	0.25739	1.19376e+09	0.619742	0	0	70.1527	40.3045
ITIH5	11	1.16634	0.408722	1199967748	0.622963	0	0	71.0324	45.2957
ATP5C1	11	0.862995	0.265788	1.16572e+09	0.605185	2.0279e-275	2.67703e-274	68.4178	44.3638
CCDC3	11	0.466301	0.335881	1266068275	0.657279	0	0	42.9444	10.8815
VIM	11	3.78646	0.470848	1292680467	0.671095	0	0	99.829	97.1904
DNAJC1	11	0.925922	0.349685	1232471016	0.639837	0	0	74.4899	44.0502
SVIL	11	0.694481	0.364058	1.29634e+09	0.672994	0	0	65.0703	28.0981
ZEB1	11	1.13474	0.47461	1.30271e+09	0.676301	0	0	82.7245	47.6684
ITGB1	11	2.62964	0.872676	1.54182e+09	0.800436	0	0	98.5706	83.3026
NRP1	11	1.41777	0.672639	1.38648e+09	0.71979	0	0	88.3812	49.3584
CXCL12	11	1.32599	0.634616	1.26055e+09	0.654413	0	0	64.9603	35.8764
REEP3	11	0.842001	0.325745	1234864149	0.64108	0	0	73.4026	40.6143
HK1	11	0.487286	0.261529	1.25314e+09	0.650567	0	0	53.9524	21.2305
UNC5B	11	0.773072	0.422558	1.27963e+09	0.664322	0	0	58.9249	25.3323
PSAP	11	1.30642	0.293837	1147795799	0.595878	1.26026e-199	1.15843e-198	87.5137	65.1099
TSPAN14	11	0.96851	0.306702	1.19622e+09	0.621019	0	0	78.9493	48.8616
MMRN2	11	0.970123	0.290652	1.18282e+09	0.614063	0	0	77.5076	48.5251
PDLIM1	11	1.23553	0.6205	1.36024e+09	0.70617	0	0	80.8674	36.068
ENTPD1	11	0.939632	0.322475	1212160819	0.629293	0	0	74.5388	44.7522
TM9SF3	11	0.96562	0.315942	1206500925	0.626355	0	0	78.9371	48.8089
PGAM1	11	0.758814	0.320106	1245220317	0.646456	0	0	69.4808	36.5031
GSTO1	11	1.0518	0.487877	1324633524	0.687684	0	0	79.6213	43.2225
ADD3	11	0.581619	0.328103	1.2887e+09	0.669031	0	0	57.9475	21.6287
PLEKHA1	11	1.01495	0.466326	1.32136e+09	0.685986	0	0	80.0489	41.9366
HTRA1	11	2.19379	1.5603	1.72288e+09	0.894435	0	0	95.1374	41.4658
PTPRE	11	0.829811	0.586454	1417955713	0.736132	0	0	66.6097	19.0957
VWF	11	2.4236	0.450665	1190119059	0.61785	2.67575e-290	3.77322e-289	93.2804	81.7202
CD9	11	1.2697	0.709087	1.32718e+09	0.689006	0	0	68.7721	33.0816
GAPDH	11	3.00944	0.565564	1.38435e+09	0.718684	0	0	98.9859	93.3253
TPI1	11	1.38961	0.289525	1134624944	0.589041	3.79206e-171	2.98111e-170	88.9065	67.4083
C12orf57	11	1.44975	0.530252	1307019841	0.678539	0	0	88.8577	59.5642
A2M	11	2.83009	0.391526	1160795242	0.602627	1.26106e-219	1.283e-218	97.6298	89.7428
EMP1	11	1.33714	0.506492	1283814245	0.666492	0	0	84.8259	47.2248
MGP	11	1.68618	0.607165	1205018638	0.625586	0	0	65.6933	37.8948
ARHGDIB	11	1.50565	0.921647	1.53502e+09	0.796907	0	0	90.3726	40.1078
STRAP	11	0.81519	0.266508	1187198101	0.616334	0	0	72.7917	43.788
LDHB	11	1.25816	0.642764	1405139499	0.729478	0	0	84.8381	45.268
ACVRL1	11	1.18694	0.393917	1232199651	0.639697	0	0	82.4313	54.7026
EIF4B	11	1.15604	0.333936	1.18612e+09	0.615772	8.93994e-302	1.32e-300	84.3616	56.4746
ITGA5	11	1.21104	0.721752	1.46125e+09	0.758609	0	0	83.9096	36.2099
CD63	11	2.45659	0.546022	1365460416	0.708879	0	0	98.0696	87.183
RPS26	11	2.52975	0.312075	1134595727	0.589025	8.89022e-166	6.75596e-165	98.0696	89.8205
MYL6	11	2.75327	0.412801	1286958716	0.668125	0	0	99.1081	93.5237
CNPY2	11	0.793937	0.307735	1226676089	0.636829	0	0	70.5925	39.3964
ATP5B	11	0.937629	0.316756	1192616708	0.619147	0	0	69.8595	44.9829
GNS	11	0.595802	0.258975	1221947874	0.634374	0	0	59.9633	29.412
CCT2	11	0.721775	0.31984	1.253e+09	0.650494	0	0	67.3183	33.8104
NAP1L1	11	1.41101	0.286634	1130164402	0.586725	7.96818e-162	5.90877e-161	90.4582	68.7298
DUSP6	11	1.68267	0.641624	1.31842e+09	0.684458	0	0	90.9957	57.9682
NDUFA12	11	1.19629	0.311666	1.16829e+09	0.606516	8.51171e-252	1.00832e-250	84.8503	59.4575
ELK3	11	1.01678	0.317429	1.19715e+09	0.6215	0	0	79.3403	48.9564
SLC25A3	11	1.43302	0.393361	1217025327	0.631819	0	0	89.5541	65.6045
IKBIP	11	0.569221	0.311198	1.27903e+09	0.664009	0	0	58.7783	23.2765
HSP90B1	11	2.06106	0.766435	1409115863	0.731543	0	0	95.675	70.3505
TXNRD1	11	0.595855	0.367362	1283605701	0.666384	0	0	54.2089	20.7287
ATP2A2	11	0.598641	0.280184	1.25079e+09	0.64935	0	0	61.4905	27.7212
ARPC3	11	1.74386	0.559769	1.33946e+09	0.695382	0	0	93.8424	70.0989
SH2B3	11	0.610274	0.407977	1.36618e+09	0.709255	0	0	62.0525	18.7659
TMEM233	11	0.456046	0.365836	1.32278e+09	0.686723	0	0	45.5956	7.35672
RPLP0	11	2.20891	0.40817	1217299931	0.631961	0	0	97.9597	85.2683
COX6A1	11	1.33272	0.2865	1.13627e+09	0.589895	8.54498e-175	6.84471e-174	89.8106	66.6583
SRSF9	11	1.2985	0.431858	1.25956e+09	0.653903	0	0	86.7929	59.0016
DYNLL1	11	2.14981	0.530666	1302794633	0.676346	0	0	97.3732	81.5273
MLEC	11	1.31928	0.562729	1318272505	0.684381	0	0	85.6689	48.2842
CDK2AP1	11	0.966548	0.589045	1.36302e+09	0.707614	0	0	65.6811	30.7267
FLT1	11	2.61146	0.757067	1.37073e+09	0.711615	0	0	97.8131	81.2234
RGCC	11	3.20485	1.0508	1.42096e+09	0.737692	0	0	97.8742	78.874
DGKH	11	0.918444	0.432189	1.30448e+09	0.67722	0	0	74.2089	36.5116
EDNRB	11	0.659441	0.320179	1177418986	0.611257	0	0	43.201	19.7441
COL4A1	11	3.04166	2.07048	1.76728e+09	0.917483	0	0	98.8638	49.6099
COL4A2	11	2.68339	1.82228	1753622339	0.910393	0	0	98.0941	48.3024
ARHGEF7	11	0.654711	0.354296	1284051762	0.666616	0	0	60.3665	25.0085
ATP11A	11	0.627648	0.279943	1238643177	0.643042	0	0	62.0037	29.596
TMEM255B	11	0.938591	0.635578	1.46487e+09	0.760486	0	0	76.4936	24.7072
PNP	11	1.21705	0.784451	1462400632	0.759205	0	0	78.7783	29.307
DAD1	11	1.32282	0.377089	1.20984e+09	0.62809	0	0	87.807	62.2956
MRPL52	11	0.913673	0.354771	1.24529e+09	0.646493	0	0	76.0049	44.0375
MMP14	11	0.440236	0.356353	1.32162e+09	0.68612	0	0	45.449	7.71578
PSMB5	11	0.832673	0.315446	1.22841e+09	0.637727	0	0	73.4514	41.7093
CLEC14A	11	1.74827	0.470404	1.21645e+09	0.631519	0	0	90.507	67.7147
RTRAF	11	1.11397	0.359998	1.22223e+09	0.634521	0	0	82.529	54.573
NID2	11	0.504632	0.338067	1.29108e+09	0.670266	0	0	49.6151	14.3085
FERMT2	11	0.775925	0.279296	1207945060	0.627105	0	0	70.4582	39.9089
HIF1A	11	0.687564	0.282644	1235731337	0.64153	0	0	64.606	31.1113
ATP6V1D	11	0.5882	0.32791	1280700806	0.664876	0	0	58.314	23.7881
PGF	11	0.482991	0.302643	1252917989	0.650453	0	0	44.2639	12.4932
VASH1	11	0.629981	0.329242	1272016017	0.660367	0	0	59.3769	24.2721
CALM1	11	3.04303	0.583437	1.37435e+09	0.713493	0	0	99.4502	92.348
NDUFB1	11	1.04461	0.264546	1151684301	0.597897	3.22113e-219	3.27093e-218	80.1222	54.4468
GLRX5	11	0.719945	0.283344	1218347573	0.632505	0	0	67.4282	36.7912
BDKRB2	11	0.440022	0.389936	1308701325	0.679412	0	0	40.4765	4.60618
CRIP2	11	1.64006	0.254508	1.09605e+09	0.569014	1.68655e-101	8.63877e-101	94.0867	76.6406
NOP10	11	1.27092	0.43073	1.25851e+09	0.653353	0	0	86.8051	57.4689
SPRED1	11	0.588908	0.440985	1.37602e+09	0.714363	0	0	56.9212	13.6362
THBS1	11	0.544682	0.379384	1216632971	0.631615	0	0	36.7379	9.91858
DLL4	11	0.595426	0.282626	1.23247e+09	0.639835	0	0	56.3958	25.1649
EHD4	11	1.33621	0.798963	1491886730	0.774513	0	0	87.526	38.8037
PDIA3	11	1.45751	0.573336	1343694530	0.697579	0	0	90.2138	58.6536
SERF2	11	2.83426	0.42798	1.31341e+09	0.681857	0	0	99.1448	94.4139
EID1	11	1.52614	0.2822	1116696894	0.579733	9.56992e-136	6.08323e-135	92.4863	72.8138
LYSMD2	11	0.620813	0.264322	1220027392	0.633377	0	0	61.0263	30.2134
TMOD2	11	1.0612	0.7199	1466225861	0.761191	0	0	75.8338	27.2279
ADAM10	11	0.964997	0.354775	1.24132e+09	0.64443	0	0	78.4728	45.602
MYO1E	11	0.593614	0.362531	1.30629e+09	0.678162	0	0	57.5809	20.6955
ANXA2	11	1.70318	0.538721	1.25898e+09	0.653599	0	0	91.5333	63.7149
RPS27L	11	1.59663	0.421679	1206919555	0.626572	0	0	89.5663	67.4954
PPIB	11	1.80515	0.724874	1431132455	0.742973	0	0	94.8442	65.8909
OAZ2	11	0.911826	0.377952	1262269996	0.655308	0	0	74.4411	40.7494
RPL4	11	1.65227	0.257273	1.09363e+09	0.567758	8.13771e-98	4.05759e-97	93.9524	77.2903
RPLP1	11	3.89252	0.355344	1.31315e+09	0.681723	0	0	99.9389	98.6513
CD276	11	0.542316	0.480581	1420342056	0.737371	0	0	53.5858	6.30163
SEMA7A	11	0.305368	0.25399	1.24301e+09	0.645308	0	0	34.5632	5.28223
COX5A	11	0.953594	0.347504	1.23372e+09	0.640484	0	0	78.3384	46.383
RCN2	11	0.761785	0.277609	1.20908e+09	0.627694	0	0	70.1038	39.5022
TMED3	11	0.472663	0.382076	1364441805	0.70835	0	0	51.3745	9.64833
SEC11A	11	1.04572	0.273204	1155112292	0.599677	4.55397e-226	4.7866e-225	81.8082	55.1854
AKAP13	11	1.05646	0.523622	1339846226	0.695581	0	0	78.4117	38.004
IDH2	11	0.475755	0.319329	1310942341	0.680576	0	0	52.6451	14.8809
SYNM	11	0.538095	0.375951	1.33014e+09	0.69054	0	0	53.7447	14.5524
TMEM8A	11	0.477141	0.291145	1275324733	0.662085	0	0	52.0098	18.1183
TMEM204	11	1.47347	0.442403	1219786965	0.633253	0	0	89.8839	61.3841
RPS2	11	3.22941	0.280338	1150852899	0.597465	4.18604e-198	3.81493e-197	99.719	96.8823
SLC9A3R2	11	2.37063	0.395296	1.14193e+09	0.592833	1.01046e-180	8.36019e-180	96.6402	82.9669
ELOB	11	1.87073	0.353788	1.18708e+09	0.61627	6.64117e-283	9.09104e-282	95.3696	80.6362
HMOX2	11	0.457522	0.264146	1256295544	0.652206	0	0	50.8247	18.4111
CARHSP1	11	0.839128	0.286659	1.20032e+09	0.623149	0	0	72.0586	42.1274
ITPRIPL2	11	0.55385	0.276868	1.24282e+09	0.645213	0	0	56.0538	24.3388
METTL9	11	1.08718	0.495011	1.33045e+09	0.690703	0	0	81.7471	45.3462
NDUFAB1	11	0.902477	0.318416	1218974181	0.632831	0	0	76.6524	46.0474
ALDOA	11	1.26133	0.348639	1181481419	0.613366	9.30657e-290	1.30684e-288	77.0312	56.5447
MMP2	11	0.535565	0.395337	1.28385e+09	0.66651	0	0	44.3005	10.1701
ADGRG1	11	0.729325	0.364835	1283437547	0.666297	0	0	65.9988	30.2287
CDH5	11	1.33673	0.359466	1.19024e+09	0.617912	1.27821e-304	1.90843e-303	87.0617	61.8741
CKLF	11	0.635056	0.302025	1255611967	0.651851	0	0	62.6756	28.6803
EXOC3L1	11	0.543751	0.411275	1380114942	0.716487	0	0	56.7257	12.6147
FHOD1	11	0.532435	0.351566	1.32745e+09	0.689144	0	0	56.2859	16.9052
NQO1	11	1.1055	0.639978	1364701790	0.708485	0	0	71.8754	34.0734
PSMD7	11	0.682544	0.25411	1204276856	0.6252	0	0	66.3286	36.1606
CDH13	11	0.346336	0.271932	1.14652e+09	0.595216	0	0	24.3494	5.34682
HSBP1	11	1.26381	0.413282	1.24826e+09	0.648037	0	0	86.6219	58.504
COTL1	11	1.46211	1.14778	1.61713e+09	0.839535	0	0	83.8607	23.0041
CYBA	11	1.8127	0.959212	1.51484e+09	0.78643	0	0	91.1912	54.2917
ANKRD11	11	1.35828	0.526733	1.31152e+09	0.680873	0	0	87.6237	55.3077
SPG7	11	0.668098	0.29214	1243000495	0.645304	0	0	63.9218	30.8614
RFLNB	11	1.3765	1.06493	1631663616	0.847078	0	0	86.3897	23.797
SCARF1	11	0.792544	0.388744	1301042272	0.675436	0	0	71.2156	33.4003
TAX1BP3	11	0.834658	0.489137	1.37206e+09	0.712304	0	0	72.3396	29.2552
ITGAE	11	0.421229	0.250008	1.25516e+09	0.651614	0	0	48.8577	16.5631
PFN1	11	1.99995	0.793139	1425897250	0.740255	0	0	95.6506	69.5023
C1QBP	11	0.795373	0.311644	1228062355	0.637549	0	0	70.788	39.3918
TXNDC17	11	0.980139	0.502625	1.35339e+09	0.702613	0	0	77.361	38.553
BCL6B	11	0.71326	0.411544	1.32763e+09	0.689241	0	0	65.2413	25.5197
EIF5A	11	0.843856	0.273434	1185006717	0.615196	0	0	71.1668	42.5744
NAA38	11	1.26365	0.308315	1.15794e+09	0.601145	5.43923e-225	5.67903e-224	85.901	61.6191
MPRIP	11	0.776743	0.31795	1246747442	0.647249	0	0	70.6781	36.9472
MAP2K3	11	0.454616	0.251183	1.24696e+09	0.647362	0	0	50.788	18.8892
RPL23	11	2.60826	0.250653	1116629415	0.579698	3.61668e-133	2.26763e-132	99.3403	93.4319
IGFBP4	11	1.46323	0.656393	1368485476	0.710449	0	0	91.179	49.7816
JUP	11	0.837092	0.59908	1466700191	0.761438	0	0	72.9383	19.6188
FKBP10	11	0.569661	0.394984	1.35306e+09	0.702443	0	0	57.8619	16.4781
RAB5C	11	0.900557	0.269905	1178133833	0.611628	2.35658e-297	3.41711e-296	77.0678	48.4766
CAVIN1	11	1.64142	0.286086	1122088763	0.582533	1.56507e-144	1.04702e-143	92.584	75.6977
GRN	11	1.33046	0.68783	1421156135	0.737793	0	0	85.0092	46.9592
GOSR2	11	0.642609	0.35215	1299210451	0.674485	0	0	62.7489	25.8932
NME1	11	0.621328	0.338689	1.28638e+09	0.667822	0	0	60.4154	24.5428
YPEL2	11	0.848109	0.524614	1375390358	0.714034	0	0	68.7355	25.8248
CLTC	11	0.884692	0.314558	1220318812	0.633529	0	0	75.1008	43.8858
VMP1	11	1.03748	0.420328	1.26502e+09	0.656737	0	0	74.942	41.2682
ACE	11	1.32196	0.974154	1.50115e+09	0.779324	0	0	74.6976	25.1585
PECAM1	11	2.27727	0.726197	1.40982e+09	0.731907	0	0	97.0189	78.2774
PRKAR1A	11	0.973017	0.255695	1.15494e+09	0.599587	7.43575e-230	7.94717e-229	79.6946	52.4272
UBALD2	11	0.659676	0.275026	1226996452	0.636995	0	0	64.8015	33.0557
MXRA7	11	0.770776	0.292101	1211954664	0.629186	0	0	67.9169	38.4697
SEC14L1	11	1.66322	0.312124	1.11552e+09	0.579122	3.55111e-134	2.2381e-133	91.2645	71.2343
ACTG1	11	3.27356	0.969666	1531260048	0.794954	0	0	99.047	88.7561
P4HB	11	1.41053	0.668736	1.41405e+09	0.734106	0	0	87.2572	52.4365
ANAPC11	11	0.87453	0.2597	1.17397e+09	0.609465	5.37567e-290	7.56452e-289	75.5895	46.9554
SLC16A3	11	0.548272	0.400144	1359891552	0.705988	0	0	55.9194	13.8491
METRNL	11	0.403781	0.280091	1.26892e+09	0.658761	0	0	44.4594	11.6544
YES1	11	1.01591	0.325559	1.20072e+09	0.623353	0	0	78.5706	49.714
MYL12A	11	2.4673	0.429847	1.25084e+09	0.649376	0	0	97.8497	88.3397
MYL12B	11	2.51072	0.578339	1371806309	0.712173	0	0	98.3018	86.4747
NDUFV2	11	0.900568	0.345638	1.22393e+09	0.635403	0	0	70.7636	42.9773
TUBB6	11	0.653266	0.306549	1250311942	0.6491	0	0	61.9059	28.8634
SNRPD1	11	0.847553	0.26691	1183901191	0.614622	0	0	73.818	44.9196
CDH2	11	0.718722	0.293139	1180652160	0.612936	0	0	55.3207	31.7822
MAPRE2	11	0.466485	0.325055	1.31561e+09	0.682997	0	0	51.4356	13.626
GALNT1	11	0.742515	0.454388	1358694833	0.705367	0	0	66.7807	25.1305
TCF4	11	2.65608	0.681402	1.39548e+09	0.724463	0	0	99.3036	86.7866
TXNL1	11	0.702721	0.288435	1229558489	0.638325	0	0	67.0617	35.2437
LMAN1	11	0.876829	0.27302	1183748998	0.614543	0	0	74.8687	46.5318
FKBP1A	11	2.65358	0.842579	1.51171e+09	0.784807	0	0	98.2651	84.8192
SNRPB	11	1.02874	0.306733	1.18748e+09	0.616482	0	0	81.1729	52.5563
SMOX	11	0.53306	0.340771	1.31089e+09	0.680548	0	0	55.5284	17.8162
PLCB1	11	0.537674	0.256542	1.23039e+09	0.638756	0	0	54.9175	23.9449
JAG1	11	1.23535	0.754636	1435377573	0.745176	0	0	79.0837	35.9448
RRBP1	11	1.06919	0.431522	1.28038e+09	0.664709	0	0	81.3195	45.659
CD93	11	2.08458	1.21315	1592583186	0.82679	0	0	95.8338	49.7523
HM13	11	0.585815	0.268307	1.24087e+09	0.644197	0	0	60.7697	28.1024
NOL4L	11	0.515255	0.327544	1.3137e+09	0.682006	0	0	55.8827	17.4287
EIF2S2	11	1.19396	0.329859	1183009346	0.614159	1.74629e-290	2.46776e-289	85.62	58.3404
SCAND1	11	0.936727	0.256919	1159646337	0.602031	6.35697e-244	7.23804e-243	78.3873	50.9025
RPN2	11	0.936211	0.434351	1302715652	0.676305	0	0	75.0153	40.2756
PKIG	11	0.825648	0.350437	1270192841	0.659421	0	0	71.9731	35.5985
YWHAB	11	2.02909	0.529759	1.3271e+09	0.688964	0	0	96.7868	79.1341
NCOA3	11	0.611841	0.258392	1.21943e+09	0.633066	0	0	59.8045	29.1898
PREX1	11	0.927296	0.500792	1.35922e+09	0.705641	0	0	75.8338	32.6159
PMEPA1	11	1.2992	0.970782	1.54724e+09	0.803249	0	0	79.267	25.4746
GNAS	11	2.39102	0.325392	1.13503e+09	0.589251	6.81616e-167	5.211e-166	96.799	85.7055
ATP5E	11	2.26797	0.322275	1.20188e+09	0.623958	0	0	81.5638	78.4024
PSMA7	11	1.7787	0.424102	1232585897	0.639897	0	0	95.2352	75.7071
ADRM1	11	0.762469	0.33074	1256222206	0.652168	0	0	70.0794	36.1649
SOX18	11	1.4652	0.506967	1.25456e+09	0.651304	0	0	86.573	56.1572
MIDN	11	1.14912	0.307396	1168490081	0.606622	2.11917e-259	2.60174e-258	82.3702	54.5144
UQCR11	11	1.48698	0.286396	1.1311e+09	0.587211	1.04215e-162	7.77125e-162	89.4441	70.9496
ABHD17A	11	0.953475	0.296718	1.18921e+09	0.617381	0	0	76.9701	48.4197
TIMM13	11	0.754001	0.268872	1.20185e+09	0.62394	0	0	69.4319	39.3505
AES	11	0.905881	0.301201	1.18698e+09	0.61622	0	0	69.1998	43.8896
NFIC	11	0.811639	0.255569	1178913281	0.612033	0	0	71.6677	43.0695
EEF2	11	1.60311	0.295568	1.12808e+09	0.585641	1.28758e-155	9.22476e-155	94.0134	75.082
SEMA6B	11	0.518907	0.282698	1.2602e+09	0.654231	0	0	54.4655	21.0112
TNFAIP8L1	11	0.642106	0.372888	1.31674e+09	0.683588	0	0	62.2969	22.9043
MYDGF	11	1.09339	0.501215	1336495190	0.693842	0	0	81.7104	45.6479
INSR	11	2.24391	1.11633	1483229935	0.770019	0	0	94.1234	57.1362
CDC37	11	1.44365	0.330546	1169831298	0.607318	2.52722e-246	2.91231e-245	91.4356	69.2495
DOCK6	11	0.72909	0.327849	1262466817	0.65541	0	0	67.9291	33.1148
CALR	11	1.97619	0.799572	1.44996e+09	0.752747	0	0	94.8564	67.4436
GADD45GIP1	11	1.08844	0.314229	1186252775	0.615843	3.24524e-304	4.83721e-303	83.091	55.3472
TPM4	11	1.9089	0.612319	1344294243	0.697891	0	0	94.3555	72.0791
F2RL3	11	0.424409	0.29034	1.23068e+09	0.638909	0	0	38.9126	10.2101
COLGALT1	11	0.422298	0.272692	1268759159	0.658676	0	0	47.5137	14.3348
MAP1S	11	0.408285	0.278367	1285371217	0.667301	0	0	47.7214	12.9084
COPE	11	0.923791	0.297295	1197564034	0.621715	0	0	77.4465	48.1783
GRAMD1A	11	0.648973	0.352552	1305922489	0.67797	0	0	64.3005	25.4547
FXYD5	11	1.1946	0.430154	1260102613	0.654182	0	0	85.8033	52.4488
COX6B1	11	1.31036	0.279806	1.13653e+09	0.590028	1.35811e-175	1.09412e-174	88.65	66.1824
PSMD8	11	0.904941	0.292608	1194202092	0.61997	0	0	76.4447	47.2371
ACTN4	11	1.78843	0.39748	1205753626	0.625967	0	0	93.5858	75.838
GMFG	11	1.38014	0.838883	1.51877e+09	0.788472	0	0	89.4441	38.9673
TGFB1	11	0.962889	0.639531	1460133469	0.758028	0	0	76.5302	27.4233
ZNF428	11	0.845328	0.319986	1.23079e+09	0.638964	0	0	73.6469	42.0905
PLAUR	11	0.466029	0.258725	1221959184	0.63438	0	0	44.7404	16.2878
BCAM	11	1.21707	0.31396	1165965629	0.605311	1.68464e-247	1.95486e-246	83.1643	58.442
NECTIN2	11	1.08928	0.359431	1220479854	0.633612	0	0	81.0507	52.4097
VASP	11	0.866048	0.494717	1.37287e+09	0.712726	0	0	73.818	31.5719
GPR4	11	0.739704	0.515515	1419101765	0.736727	0	0	67.6115	20.435
CALM3	11	0.736826	0.306471	1.2356e+09	0.641463	0	0	67.3916	35.5985
AP2S1	11	1.48533	0.768806	1.4702e+09	0.763257	0	0	90.3726	50.1215
KDELR1	11	0.844083	0.277705	1193067196	0.619381	0	0	73.879	44.8236
RASIP1	11	0.825087	0.278197	1.19891e+09	0.622416	0	0	73.3537	42.6739
BAX	11	1.04011	0.47644	1.31052e+09	0.680358	0	0	78.7172	42.5434
FTL	11	3.07383	0.335932	1.16685e+09	0.60577	6.03606e-233	6.57238e-232	98.6561	95.1457
FCGRT	11	1.48938	0.498851	1283475710	0.666317	0	0	89.7862	63.2143
RPL28	11	3.29031	0.289553	1214604497	0.630562	0	0	99.9023	97.6884
BID	11	0.503622	0.324121	1304201225	0.677076	0	0	54.0134	17.0016
UBE2L3	11	0.803584	0.269646	1.19635e+09	0.621084	0	0	73.1338	42.9989
PPM1F	11	0.687221	0.372743	1.30967e+09	0.679917	0	0	65.6445	27.2113
BCR	11	0.512363	0.300483	1264631749	0.656534	0	0	51.9731	18.9971
YWHAH	11	1.77306	0.801469	1449187071	0.752346	0	0	93.6347	59.7469
MYH9	11	1.44032	0.33398	1169075848	0.606926	2.38492e-245	2.72946e-244	90.1772	68.1031
LGALS1	11	1.47331	0.527963	1.23619e+09	0.64177	0	0	78.8882	53.5885
TRIOBP	11	0.897749	0.347183	1242869943	0.645236	0	0	75.7728	43.2671
TMEM184B	11	0.619224	0.366549	1.31515e+09	0.682761	0	0	61.0996	23.0224
PDGFB	11	1.28527	0.744146	1439155340	0.747138	0	0	82.3702	38.5041
RPS19BP1	11	0.88783	0.271959	1180363776	0.612786	1.50943e-306	2.27404e-305	75.9316	47.3684
CERK	11	0.523455	0.301552	1.27079e+09	0.659731	0	0	54.0623	20.2676
PIM3	11	0.911552	0.377862	1.24249e+09	0.645039	0	0	69.9695	38.5487
SHANK3	11	0.651539	0.260692	1.21293e+09	0.629695	0	0	62.0892	32.0032
APP	11	2.48931	0.794611	1474480494	0.765477	0	0	98.5828	82.9431
CYYR1	11	1.08092	0.273533	1149477063	0.596751	1.77965e-213	1.74599e-212	80.1955	54.9631
ADAMTS1	11	1.18926	0.505156	1.26289e+09	0.655631	0	0	70.0061	36.4878
ADAMTS5	11	0.567724	0.490984	1326831346	0.688825	0	0	43.5186	5.54781
HMGN1	11	1.32548	0.250989	1113967140	0.578316	8.06298e-133	5.04712e-132	87.9169	67.5464
BACE2	11	0.510068	0.254485	1.23084e+09	0.638992	0	0	53.0971	22.5299
CSTB	11	1.81077	0.46833	1.24444e+09	0.646052	0	0	91.6555	72.7768
COL18A1	11	1.30953	0.600091	1.35064e+09	0.701184	0	0	83.3965	48.5977
MT-CO1	11	3.77145	0.349157	1200854553	0.623424	0	0	99.4258	97.2928
MT-CO2	11	3.72237	0.425217	1261477501	0.654896	0	0	99.4258	97.2167
MT-ATP6	11	3.57529	0.277486	1.07479e+09	0.557976	2.27249e-71	9.39071e-71	99.1814	94.1501
MT-CO3	11	3.50757	0.355771	1175544722	0.610284	4.57271e-253	5.44114e-252	98.7172	95.325
MT-CYB	11	3.31174	0.339322	1.15319e+09	0.598678	4.77912e-203	4.46219e-202	98.7416	94.0668
GABRD	11	0.362052	0.311005	1258452980	0.653326	0	0	35.3207	4.37502
DYSF	11	0.681243	0.52715	1444438784	0.749881	0	0	64.3494	13.8572
GYPC	11	0.53108	0.377599	1294585571	0.672084	0	0	47.2938	11.7411
KIF5C	11	0.66177	0.559501	1.40854e+09	0.731246	0	0	54.8564	8.94551
HECW2	11	0.9557	0.735003	1.51682e+09	0.787455	0	0	74.551	17.1045
STC2	11	0.441689	0.374131	1324572464	0.687652	0	0	43.8119	5.84568
NRCAM	11	0.381443	0.341529	1298241159	0.673982	0	0	38.5706	3.60888
SNTB1	11	0.479025	0.395382	1.37069e+09	0.711596	0	0	50.9835	8.26223
KCNQ1	11	0.389001	0.31577	1.31123e+09	0.680723	0	0	44.1662	7.64566
FOLH1	11	0.431725	0.38098	1.32751e+09	0.689178	0	0	42.9322	5.05618
APLNR	11	0.470573	0.313136	1.19494e+09	0.620353	0	0	35.1497	10.4638
PDGFD	11	0.725705	0.54443	1377420660	0.715088	0	0	56.4081	11.9977
THY1	11	0.598792	0.486503	1.32011e+09	0.685335	0	0	45.3146	8.08291
ITGA8	11	0.67886	0.608699	1.47824e+09	0.767431	0	0	59.6457	6.36197
TSPAN15	11	0.61254	0.396119	1.33493e+09	0.693028	0	0	59.2914	19.2784
BCAT1	11	0.341424	0.259322	1244669837	0.64617	0	0	36.909	6.98958
PCDH17	11	1.28825	0.962129	1.53207e+09	0.795375	0	0	78.6194	20.5999
PLVAP	11	2.3321	1.72748	1654647750	0.859011	0	0	93.4881	28.3578
EXOC3L2	11	0.616399	0.48765	1429660447	0.742208	0	0	60.6109	10.9839
COL6A2	11	0.471176	0.295608	1214860014	0.630695	0	0	39.8412	12.579
HES4	12	0.999873	0.516945	1.20407e+09	0.651965	0	0	58.3589	34.5058
ALPL	12	0.655382	0.286327	1.08319e+09	0.586514	5.0641e-257	6.5553e-255	40.7861	24.6401
STMN1	12	0.725233	0.346874	1.12175e+09	0.607393	0	0	46.4012	27.8821
GJA4	12	0.660979	0.530117	1.18816e+09	0.643353	0	0	36.6258	8.88983
PIK3R3	12	0.858802	0.270352	1.07237e+09	0.580654	2.1042e-162	1.60775e-160	52.6161	41.4261
CYR61	12	0.905427	0.260675	1.0135e+09	0.548777	3.73482e-66	1.04945e-64	41.9985	35.4422
VCAM1	12	0.539897	0.266024	1039440883	0.562825	1.91803e-203	1.95962e-201	26.7866	14.6997
S1PR1	12	0.927037	0.276839	1088250071	0.589254	4.01587e-185	3.60563e-183	57.5804	47.8906
ATP1A1	12	1.34238	0.573261	1237424931	0.670027	0	0	70.9418	52.4603
GJA5	12	0.573779	0.527782	1.21452e+09	0.657623	0	0	34.4564	3.12324
S100A11	12	1.5906	0.375824	1.13147e+09	0.612658	1.05875e-261	1.42589e-259	78.3946	67.6169
S100A6	12	2.59347	1.33347	1.40599e+09	0.761298	0	0	87.6723	56.4232
LMNA	12	1.19281	0.323579	1085594002	0.587816	4.8912e-170	3.92858e-168	63.5145	54.6293
ABL2	12	0.631397	0.269089	1.06932e+09	0.579003	1.51783e-194	1.46647e-192	40.8499	28.5716
GLUL	12	1.24827	0.523803	1175248403	0.636361	0	0	64.8162	43.7911
PTGS2	12	0.661944	0.422671	1.09176e+09	0.591155	0	0	31.5084	14.6191
CFH	12	1.10324	0.558134	1224928357	0.663261	0	0	62.902	38.439
CD55	12	0.983099	0.485313	1128416381	0.611003	0	0	50.4339	35.0901
RHOB	12	2.31618	0.466985	1158108070	0.62708	0	0	87.9403	80.2291
MRPL33	12	1.14226	0.263058	1.07854e+09	0.583994	3.91718e-151	2.74162e-149	65.7095	59.891
FOSL2	12	0.769687	0.266446	1070990010	0.579908	3.69193e-166	2.89556e-164	49.1067	38.3771
EPAS1	12	2.32409	0.286901	1.09738e+09	0.594196	6.01354e-178	5.12323e-176	90.8882	87.5987
PELI1	12	0.654186	0.336614	1.11424e+09	0.603327	0	0	43.4661	26.7853
ARID5A	12	0.629527	0.381984	1141993230	0.618354	0	0	41.4114	20.44
BHLHE40	12	0.779947	0.260797	1.06462e+09	0.57646	1.49564e-155	1.08377e-153	48.4558	36.9379
FBLN2	12	0.44955	0.302758	1098909866	0.595026	0	0	29.4538	11.271
ANKRD28	12	0.674036	0.256507	1.06437e+09	0.576325	1.48121e-165	1.15491e-163	44.2828	33.07
SEMA3G	12	1.05755	0.710618	1300793426	0.704339	0	0	60.6559	23.3778
FAM107A	12	1.20892	0.371187	1.10131e+09	0.596324	9.75788e-212	1.02847e-209	61.6641	49.6854
ADAMTS9	12	0.734105	0.369243	1.08614e+09	0.58811	9.1722e-266	1.27388e-263	39.2547	24.7924
COL8A1	12	0.593175	0.387407	1133969690	0.614009	0	0	35.2093	12.6881
CP	12	0.605986	0.487863	1.16378e+09	0.63015	0	0	33.1036	7.67762
TM4SF1	12	2.95354	1.12993	1.38882e+09	0.752002	0	0	93.096	78.8523
MECOM	12	0.958519	0.291506	1075839267	0.582534	4.07208e-159	3.03313e-157	56.6616	47.5554
ATP13A3	12	0.504629	0.289304	1089543195	0.589954	0	0	34.4946	18.3486
MSX1	12	0.573381	0.315691	1110648144	0.601382	0	0	39.4334	22.0421
CXCL8	12	0.547175	0.28493	992775445	0.537557	9.24783e-73	2.8944e-71	21.4012	15.1949
CXCL1	12	0.517805	0.334895	1036358355	0.561156	7.26137e-239	8.49261e-237	22.6391	11.3783
CXCL3	12	0.541111	0.408364	1096112121	0.593511	0	0	26.2762	8.18593
CXCL2	12	1.43758	0.998172	1271828539	0.688656	0	0	55.9597	22.9688
DKK2	12	0.314744	0.27829	1079855776	0.584708	0	0	19.1424	2.19191
FGF2	12	0.459725	0.358369	1.14561e+09	0.62031	0	0	31.4574	7.85795
VEGFC	12	0.674349	0.537364	1247696600	0.675589	0	0	44.8954	11.9414
ARL15	12	0.834042	0.588615	1.26848e+09	0.686845	0	0	53.5988	20.6352
PLPP1	12	1.4853	0.614167	1.20328e+09	0.651537	0	0	69.2445	51.212
MAST4	12	1.05847	0.586773	1238989946	0.670875	0	0	61.2685	36.2938
MCTP1	12	0.674649	0.456425	1169828152	0.633426	0	0	41.1817	16.5153
HBEGF	12	0.884104	0.3235	1.0848e+09	0.587384	3.15552e-197	3.12807e-195	50.9826	38.7051
CD74	12	1.43097	0.619054	1205673242	0.652835	0	0	68.632	44.6872
SYNPO	12	0.56764	0.332491	1133612388	0.613816	0	0	40.0842	18.7509
DUSP1	12	2.63908	0.38315	1121719892	0.607377	1.37231e-230	1.56385e-228	92.7642	87.7171
LTC4S	12	0.556135	0.319039	1.11064e+09	0.601375	0	0	36.243	16.7321
GFOD1	12	0.723859	0.306628	1.09924e+09	0.595205	6.0968e-255	7.77881e-253	47.3456	33.2923
IER3	12	1.10709	0.330025	1071182964	0.580012	4.43275e-159	3.29259e-157	54.5048	41.7723
HLA-DRA	12	0.603892	0.338392	1113112356	0.602716	0	0	36.9321	16.8649
HLA-DRB1	12	0.921453	0.412318	1126846808	0.610153	0	0	50.855	32.1841
CDKN1A	12	1.0482	0.458256	1.1527e+09	0.624152	0	0	57.5421	40.3615
DST	12	0.737929	0.435693	1.16044e+09	0.628343	0	0	45.5845	22.8784
FILIP1	12	0.797788	0.441579	1162365594	0.629385	0	0	48.0858	24.7644
SYNJ2	12	0.528919	0.356589	1.14516e+09	0.620069	0	0	37.5064	15.505
THSD7A	12	0.852388	0.461114	1.17877e+09	0.638267	0	0	52.5396	30.2374
IL6	12	0.610048	0.455713	1.09935e+09	0.595266	0	0	25.8423	6.94529
IGFBP3	12	1.6497	0.776134	1.17012e+09	0.633586	0	0	58.9714	40.2728
ELN	12	0.497323	0.322816	1.1104e+09	0.601249	0	0	32.2741	12.7721
HSPB1	12	1.73975	0.363015	1.09567e+09	0.593272	8.77522e-178	7.45223e-176	79.6197	72.4378
INSIG1	12	0.538666	0.29114	1072232800	0.580581	2.32101e-265	3.20684e-263	33.6907	19.5401
BMX	12	0.304451	0.256623	1093965775	0.592349	0	0	22.269	3.95613
SAT1	12	3.23033	0.988626	1346645799	0.729167	0	0	95.5462	86.9071
BEX5	12	0.646362	0.255261	1059561182	0.57372	2.18329e-175	1.81369e-173	39.9821	27.1812
BGN	12	0.719296	0.317581	1090016345	0.59021	1.00779e-254	1.2797e-252	43.3384	28.1936
STC1	12	1.36918	0.851075	1186415085	0.642407	0	0	48.9663	24.3575
CLU	12	1.46878	0.490757	1.11292e+09	0.60261	9.85213e-249	1.18341e-246	60.3497	45.756
TCIM	12	0.8389	0.40024	1.08823e+09	0.589241	2.16822e-268	3.04304e-266	40.7861	25.3096
SOX17	12	0.992524	0.436222	1.15084e+09	0.623145	0	0	56.8147	40.0471
HEY1	12	0.780866	0.517214	1213125663	0.65687	0	0	48.6473	20.7311
SLC45A4	12	0.29132	0.253522	1100847247	0.596075	0	0	22.4349	3.40964
PCSK5	12	0.314015	0.266286	1.09091e+09	0.590696	0	0	22.0521	4.18991
KLF4	12	1.10859	0.304552	1.07584e+09	0.582535	6.74058e-157	4.95164e-155	60.3114	49.0417
STOM	12	1.6875	0.530701	1212402399	0.656478	0	0	81.0235	64.9553
IFITM2	12	1.75919	0.305494	1.11609e+09	0.604329	1.1731e-219	1.28205e-217	84.0735	78.0555
IFITM1	12	0.754228	0.346153	1087778120	0.588998	5.71563e-253	7.1221e-251	42.5983	27.37
IFITM3	12	2.97563	0.342021	1.16175e+09	0.629049	0	0	97.7284	94.9971
SWAP70	12	1.14819	0.440046	1171954533	0.634577	0	0	65.097	49.8912
LRRC32	12	0.571639	0.261868	1069786472	0.579256	6.68801e-215	7.1337e-213	38.0934	24.9222
NNMT	12	0.610687	0.299135	1045985680	0.566369	2.28154e-203	2.32212e-201	29.3645	16.8258
VIM	12	3.67579	0.355797	1154751528	0.625262	0	0	98.8897	97.2255
CXCL12	12	0.999076	0.295889	1069619903	0.579166	8.50308e-168	6.74831e-166	52.3354	36.3392
C10orf10	12	1.15171	0.568665	1138997143	0.616732	0	0	50.9188	34.1799
ARID5B	12	0.512116	0.279451	1.06957e+09	0.579139	5.78954e-294	8.87263e-292	31.1511	16.343
DDX21	12	0.978493	0.312746	1076501594	0.582892	2.06008e-161	1.56063e-159	55.7938	46.9589
SRGN	12	2.58575	0.533481	1207754373	0.653962	0	0	93.3384	83.817
PPA1	12	1.29118	0.349351	1.12992e+09	0.611816	3.65011e-266	5.09601e-264	69.3977	59.8201
MMRN2	12	0.980528	0.300972	1101583971	0.596474	1.96012e-213	2.08242e-211	60.2986	49.1402
CD9	12	0.89887	0.324875	1.08379e+09	0.586839	2.11835e-210	2.21521e-208	49.2088	33.7849
YBX3	12	1.73004	0.399182	1.14557e+09	0.620293	1.30822e-294	2.01647e-292	79.4921	71.9846
EMP1	12	1.68977	0.870091	1.29458e+09	0.700975	0	0	74.5278	47.6229
MGP	12	2.37477	1.31775	1286716439	0.696717	0	0	69.6018	37.806
TMTC1	12	0.395583	0.262605	1.10056e+09	0.595921	0	0	29.6325	10.9591
RND1	12	0.443233	0.253878	1.05489e+09	0.571191	4.46109e-275	6.43023e-273	27.1184	13.7192
PTPRB	12	1.5789	0.29711	1.09286e+09	0.591748	9.88549e-173	8.08609e-171	76.2762	70.9371
NUDT4	12	0.619494	0.361024	1.12356e+09	0.60837	0	0	40.1991	21.9904
KCTD12	12	1.35177	0.604311	1.22682e+09	0.664283	0	0	68.5937	48.7473
CLDN10	12	0.302765	0.269932	1.09971e+09	0.595459	0	0	21.5033	2.45158
EFNB2	12	1.29222	0.691546	1273057574	0.689321	0	0	67.1388	41.5359
ARGLU1	12	1.73789	0.268874	1.09183e+09	0.591194	4.61477e-168	3.67335e-166	82.5421	79.2876
PNP	12	0.769668	0.321031	1.07903e+09	0.584263	2.07995e-211	2.18362e-209	44.1041	30.5331
NFKBIA	12	2.16104	0.382163	1.10194e+09	0.596668	1.87049e-188	1.71995e-186	84.4181	79.8273
FOS	12	2.67441	0.393201	1084334549	0.587134	5.46186e-153	3.89427e-151	88.9995	83.0668
RPS6KA5	12	0.451301	0.270458	1.08938e+09	0.589864	0	0	32.1465	15.5071
FBLN5	12	0.722785	0.650845	1277983900	0.691989	0	0	42.879	4.95831
JAG2	12	0.788334	0.345826	1117228787	0.604945	1.17239e-300	1.86088e-298	50.0383	34.8546
SRP14	12	2.65234	0.473134	1262108825	0.683393	0	0	96.0311	91.9308
AKAP13	12	0.826061	0.28479	1075974513	0.582607	8.01968e-176	6.70385e-174	50.4339	38.994
CCL2	12	0.745661	0.465759	1.04003e+09	0.563146	5.3923e-273	7.7307e-271	22.5115	10.45
KCNJ2	12	0.498502	0.293513	1.09135e+09	0.59093	0	0	32.6953	15.5025
SOCS3	12	1.73623	0.64588	1.19399e+09	0.646509	0	0	73.1113	54.7167
THBD	12	0.924487	0.431308	1.1343e+09	0.614187	0	0	51.1741	32.2553
ID1	12	2.03577	0.265833	1040457313	0.563375	2.00105e-82	7.22055e-81	82.8484	77.0792
PKIG	12	0.897098	0.423743	1132447139	0.613185	0	0	52.0419	36.315
MIDN	12	1.1223	0.279231	1081665932	0.585689	1.97071e-161	1.49718e-159	63.8974	55.1698
GADD45B	12	1.86038	0.296591	1.05527e+09	0.571398	3.70474e-105	1.73621e-103	76.3783	71.8735
LDLR	12	0.598351	0.285219	1.08467e+09	0.587315	1.03109e-263	1.40281e-261	39.3696	24.4212
JUNB	12	2.76274	0.509224	1.16883e+09	0.632888	0	0	92.8152	86.084
ZFP36	12	2.00064	0.457746	1.12638e+09	0.609901	9.60952e-247	1.14909e-244	80.1302	71.1288
LTBP4	12	0.590427	0.510076	1.21155e+09	0.656018	0	0	36.4344	5.60621
TSPO	12	0.971491	0.321132	1114948093	0.60371	1.44893e-250	1.78052e-248	59.9158	47.2168
ADAMTS1	12	1.87951	1.2176	1367931494	0.740693	0	0	72.1542	36.466
RCAN1	12	0.599202	0.299927	1.05692e+09	0.572288	1.02751e-189	9.5469e-188	34.7754	23.0473
RPL11	13	3.3353	0.29383	1268354927	0.642052	0	0	99.8215	97.6688
SFPQ	13	1.30668	0.259687	1.15963e+09	0.587017	4.20898e-169	1.27252e-167	78.6598	65.1602
YBX1	13	2.02786	0.275632	1.17221e+09	0.593385	3.24392e-187	1.06138e-185	93.7634	85.0348
RPS8	13	3.63708	0.382143	1.37246e+09	0.694752	0	0	99.8453	98.0563
PLPP3	13	0.656484	0.280777	1.15887e+09	0.586628	3.28019e-284	1.65662e-282	40.7284	23.5119
LEPR	13	0.746278	0.276451	1183646996	0.599172	2.50224e-292	1.30068e-290	53.6182	33.66
PDE4B	13	0.545991	0.344017	1.23504e+09	0.625188	0	0	40.6213	16.5827
SERBP1	13	1.52935	0.32652	1.20976e+09	0.612391	4.16242e-275	1.99991e-273	85.8367	71.9448
GADD45A	13	0.950376	0.312518	1183939402	0.59932	3.08779e-250	1.32591e-248	61.7115	45.2805
TGFBR3	13	0.758324	0.482175	1331859201	0.674199	0	0	55.213	22.8029
RPL5	13	2.64858	0.384812	1301607957	0.658885	0	0	98.0957	92.5374
VCAM1	13	1.27672	1.02982	1.41558e+09	0.716579	0	0	54.9393	13.6646
MCL1	13	1.58832	0.439209	1.25111e+09	0.633324	0	0	85.2178	65.4949
S100A6	13	1.92548	0.644817	1.26667e+09	0.641201	0	0	80.1476	56.6169
TPM3	13	1.76642	0.388078	1.24252e+09	0.628976	0	0	90.3713	75.9241
SHC1	13	0.702617	0.293629	1.21918e+09	0.617161	0	0	55.7843	33.6493
LMNA	13	1.21056	0.342743	1.19026e+09	0.602519	6.28217e-247	2.65484e-245	71.2925	54.3299
IFI16	13	1.26586	0.35338	1218128874	0.616627	0	0	76.946	60.2091
ACKR1	13	1.90374	1.62692	1.56783e+09	0.793652	0	0	68.6146	11.6486
DUSP23	13	1.08904	0.596827	1.36858e+09	0.692787	0	0	68.8289	35.8772
SELP	13	0.426049	0.359568	1.25363e+09	0.634597	0	0	31.6472	4.54919
SELE	13	2.1271	1.86791	1579630172	0.799623	0	0	68.4242	11.0748
KIAA0040	13	0.421092	0.260297	1.1943e+09	0.604564	0	0	35.0274	15.0247
IER5	13	0.697966	0.253128	1.18125e+09	0.597959	4.10762e-280	2.0284e-278	53.7491	34.7382
RGS16	13	0.424826	0.35594	1.20432e+09	0.609638	0	0	26.6841	4.97408
PTGS2	13	1.06784	0.844086	1398665713	0.708017	0	0	53.4516	13.7943
CFH	13	0.86799	0.31582	1197600220	0.606236	0	0	58.4742	38.5384
PPP1R15B	13	0.50794	0.281339	1220329380	0.617741	0	0	43.1088	20.7648
CD55	13	1.21023	0.721727	1.37918e+09	0.698155	0	0	67.1983	34.454
ATF3	13	0.715913	0.472205	1.29605e+09	0.656073	0	0	47.7743	17.3121
PROX1	13	0.30911	0.262597	1183679576	0.599189	0	0	23.7443	4.09069
RPS7	13	2.96621	0.294335	1246899832	0.631192	0	0	99.1431	95.6996
FOSL2	13	0.956313	0.460383	1315898641	0.666119	0	0	67.5791	37.6911
CYP1B1	13	0.39488	0.295294	1.17094e+09	0.592738	0	0	24.4585	5.79706
ZFP36L2	13	1.17228	0.266298	1.13882e+09	0.57648	7.61544e-137	1.91398e-135	69.2692	56.1775
RPS27A	13	3.48831	0.269643	1240969684	0.62819	0	0	99.7739	97.7986
EFEMP1	13	0.633819	0.500859	1242556227	0.628993	0	0	33.3492	8.02317
REL	13	0.715938	0.433601	1289728138	0.652872	0	0	51.7972	24.3979
MAT2A	13	0.560729	0.285559	1212128405	0.61359	0	0	45.4297	24.3379
ARID5A	13	0.636601	0.390229	1.27793e+09	0.646898	0	0	48.2504	20.1451
RPL31	13	2.27972	0.316602	1147975112	0.581115	1.26393e-141	3.25956e-140	95.3225	86.5881
IL1R1	13	0.934431	0.733645	1419426872	0.718526	0	0	55.9391	13.4196
IL1RL1	13	0.35872	0.272362	1096240043	0.554926	0	0	15.8296	5.12421
NFE2L2	13	0.944401	0.36314	1247878189	0.631687	0	0	66.5794	44.7973
CALCRL	13	1.14538	0.279255	1.16231e+09	0.588369	2.56339e-188	8.42852e-187	71.364	51.0014
TFPI	13	0.832039	0.480447	1.30153e+09	0.658847	0	0	55.9272	26.493
HSPD1	13	1.11993	0.408997	1.24187e+09	0.628644	0	0	69.6025	49.8531
BZW1	13	0.972153	0.254535	1169285017	0.591902	8.1679e-202	2.85834e-200	68.0314	52.2595
BMPR2	13	1.33558	0.321101	1195249576	0.605046	1.02644e-246	4.33085e-245	80.3499	63.7324
EEF1B2	13	1.88652	0.448585	1.28385e+09	0.649898	0	0	89.8477	77.0197
NCL	13	1.44037	0.350638	1210476989	0.612754	1.42136e-280	7.04496e-279	81.1711	67.1226
LRRFIP1	13	0.950383	0.323616	1217746801	0.616434	0	0	66.2223	45.2273
BHLHE40	13	1.02383	0.514019	1.32769e+09	0.672089	0	0	67.6982	36.2225
RPL32	13	3.51338	0.323988	1286182445	0.651077	0	0	99.7858	98.021
ZNF385D	13	0.388929	0.27649	1.21025e+09	0.612639	0	0	31.7543	9.39099
RPL15	13	3.21024	0.325633	1279304302	0.647595	0	0	99.4525	96.7765
SLC4A7	13	0.56637	0.270038	1.16723e+09	0.590861	0	0	39.6691	22.3844
CSRNP1	13	0.688088	0.310637	1231686251	0.62349	0	0	54.4513	30.6628
RPSA	13	2.01646	0.276068	1.16467e+09	0.589564	1.86578e-172	5.71873e-171	93.1445	84.3173
RPL29	13	2.73205	0.27437	1.20887e+09	0.611941	2.73623e-267	1.26894e-265	98.7146	94.3097
ADAMTS9	13	1.02095	0.667226	1361169046	0.689036	0	0	58.6765	24.0636
FOXP1	13	1.26496	0.303646	1178799912	0.596719	2.72451e-212	9.95229e-211	77.2911	60.6565
RPL24	13	2.92587	0.3227	1.28217e+09	0.649044	0	0	99.3097	95.6579
NFKBIZ	13	0.869009	0.583975	1388910336	0.703078	0	0	60.4618	22.0067
ALCAM	13	0.385197	0.283083	1200435633	0.607671	0	0	29.7786	8.61904
CD200	13	0.522555	0.251051	1.17672e+09	0.595667	0	0	40.3356	21.6996
TM4SF1	13	2.8815	1.05804	1.4422e+09	0.730052	0	0	95.7629	78.7227
WWTR1	13	1.53952	0.291401	1.16743e+09	0.590965	2.11443e-181	6.72833e-180	83.0636	70.9466
TSC22D2	13	0.571846	0.290046	1.21486e+09	0.614972	0	0	45.9414	24.2677
MBNL1	13	1.09825	0.257721	1.16491e+09	0.589689	2.52868e-186	8.24325e-185	72.1138	57.1128
CCNL1	13	1.46533	0.464336	1.27851e+09	0.647193	0	0	83.3135	62.3187
RPL22L1	13	0.693063	0.250651	1176979278	0.595797	8.5382e-265	3.91202e-263	53.1302	35.5012
RPL35A	13	3.0955	0.297898	1.2454e+09	0.63043	0	0	99.5358	96.358
RPL9	13	3.05006	0.288718	1247047935	0.631267	0	0	99.1312	96.136
CHIC2	13	0.593342	0.319428	1226739189	0.620986	0	0	46.4532	24.4587
CXCL8	13	0.951851	0.704753	1273471077	0.644642	0	0	41.6567	14.4561
CXCL1	13	0.521891	0.339934	1142572453	0.57838	0	0	26.2676	11.2216
CXCL3	13	0.554614	0.423332	1213095179	0.614079	0	0	30.5403	7.99
CXCL2	13	1.4458	1.00909	1.41585e+09	0.716718	0	0	63.1873	22.6311
MMRN1	13	0.84425	0.60448	1342153299	0.67941	0	0	51.3092	18.2325
PDLIM5	13	0.664373	0.264692	1.18667e+09	0.600703	0	0	51.0474	32.4274
H2AFZ	13	1.51764	0.28504	1.16066e+09	0.587538	6.11523e-168	1.83018e-166	84.3014	71.406
NFKB1	13	0.544792	0.320501	1232915762	0.624113	0	0	43.5968	20.442
UBE2D3	13	1.31139	0.365323	1.23891e+09	0.627145	0	0	81.6353	63.1876
RPL34	13	3.6041	0.336543	1.25331e+09	0.634438	0	0	99.8334	97.8198
FAM241A	13	0.550607	0.334722	1255512380	0.635551	0	0	45.1916	19.2596
TIFA	13	0.361697	0.264219	1.2067e+09	0.610844	0	0	30.945	9.25361
RPS3A	13	3.22262	0.382977	1.31752e+09	0.666941	0	0	99.5358	96.2678
FNIP2	13	0.767573	0.382039	1.25496e+09	0.63527	0	0	55.0345	30.7984
CPE	13	0.832169	0.556996	1316844382	0.666598	0	0	50.1071	17.9692
OSMR	13	0.58581	0.274379	1.20487e+09	0.609916	0	0	47.4054	26.6584
RPL37	13	3.21185	0.366587	1327032890	0.671756	0	0	99.7263	96.8667
IL6ST	13	1.92838	0.67646	1.36598e+09	0.691469	0	0	89.3478	69.3334
ARRDC3	13	0.897414	0.489055	1297614055	0.656864	0	0	57.6053	27.8803
MCTP1	13	0.616419	0.397212	1256558191	0.636081	0	0	42.7755	16.3989
CHD1	13	0.724578	0.302952	1.22031e+09	0.617734	0	0	56.1176	34.9036
IRF1	13	1.05774	0.538211	1322998036	0.669713	0	0	66.6746	37.527
EGR1	13	1.15286	0.377661	1.20184e+09	0.608381	6.72694e-300	3.55914e-298	65.6867	44.3728
HBEGF	13	1.24218	0.695146	1385785025	0.701496	0	0	70.6379	37.9731
CD74	13	1.37257	0.560059	1272632906	0.644218	0	0	69.9	44.5842
RPS14	13	3.45506	0.318622	1267548730	0.641644	0	0	99.7501	97.5485
NPM1	13	1.79866	0.462105	1.29374e+09	0.654904	0	0	89.9905	75.6698
RACK1	13	2.49034	0.31169	1.2355e+09	0.625419	0	0	97.5363	91.9977
FOXC1	13	1.22247	0.396009	1239624389	0.627509	0	0	74.4704	55.2869
SERPINB1	13	1.16985	0.675789	1.38655e+09	0.701885	0	0	68.5908	37.7528
IER3	13	2.36559	1.6343	1664751333	0.842712	0	0	90.8355	40.4433
HLA-DRA	13	0.648951	0.385875	1.23124e+09	0.623265	0	0	41.2997	16.6605
HLA-DRB1	13	0.885009	0.375564	1202200925	0.608565	0	0	52.0947	32.0948
HLA-DPA1	13	0.609307	0.302704	1.20668e+09	0.61083	0	0	44.8822	23.4281
HLA-DPB1	13	0.554756	0.29672	1212877342	0.613969	0	0	42.9898	20.9217
RPS18	13	3.93054	0.447697	1383442238	0.70031	0	0	99.9524	98.4816
RPL10A	13	2.71242	0.4706	1.34828e+09	0.682509	0	0	98.7503	92.1869
CDKN1A	13	1.35413	0.776216	1448718952	0.733354	0	0	77.8981	39.5927
HSP90AB1	13	2.48884	0.490673	1.32176e+09	0.669089	0	0	96.6675	88.5471
LRRC1	13	0.4436	0.348227	1.28418e+09	0.650063	0	0	38.0624	8.0253
HMGN3	13	1.09088	0.333384	1.21928e+09	0.617212	0	0	72.9112	54.5026
PNRC1	13	1.53379	0.431098	1.26403e+09	0.639861	0	0	84.6465	67.59
MARCKS	13	1.3955	0.505826	1268359386	0.642055	0	0	77.1959	51.972
GJA1	13	1.01716	0.381492	1218697625	0.616915	0	0	63.5206	43.6507
TPD52L1	13	0.581056	0.276746	1199813615	0.607356	0	0	45.8224	25.9009
NCOA7	13	1.22904	0.576568	1319006474	0.667693	0	0	70.5308	44.919
RPS12	13	3.54655	0.25947	1.22751e+09	0.621378	0	0	99.7025	97.9313
TNFAIP3	13	0.846322	0.613615	1361210500	0.689057	0	0	52.9874	17.5754
ADGRG6	13	0.783233	0.625793	1369493022	0.693249	0	0	49.2383	11.6949
AKAP12	13	1.45992	0.87281	1349881623	0.683322	0	0	62.616	32.5792
CNKSR3	13	0.916287	0.592139	1348819991	0.682784	0	0	57.3673	25.3561
SOD2	13	1.88015	1.17404	1.43572e+09	0.726774	0	0	72.7327	43.0837
WTAP	13	0.78005	0.330782	1.22143e+09	0.6183	0	0	57.2245	36.5143
IL6	13	0.892073	0.748914	1281562904	0.648738	0	0	35.9676	6.53797
RAMP3	13	1.1563	0.464577	1.25663e+09	0.636115	0	0	66.5675	40.8117
UPP1	13	0.931869	0.502706	1.28532e+09	0.650639	0	0	57.3197	31.7142
SERPINE1	13	0.804409	0.367192	1161670284	0.588048	5.42722e-272	2.56146e-270	42.0019	26.2573
NAMPT	13	1.59784	0.421772	1232187711	0.623744	0	0	84.8607	67.3991
PNPLA8	13	0.647547	0.275951	1199220244	0.607056	0	0	50.9522	31.7354
INSIG1	13	0.713966	0.473405	1282200171	0.649061	0	0	46.8222	19.0367
SAT1	13	2.61228	0.350871	1.15759e+09	0.585981	7.46475e-159	2.14268e-157	94.0133	86.9411
DDX3X	13	1.33858	0.428174	1264261631	0.63998	0	0	78.9217	59.589
TIMP1	13	2.28771	1.23687	1.47246e+09	0.74537	0	0	87.9076	52.8515
RPS4X	13	3.40566	0.350912	1288299855	0.652149	0	0	99.7025	97.2716
RPL36A	13	1.37969	0.273785	1144144109	0.579176	1.85371e-140	4.75757e-139	78.2552	64.9518
ACSL4	13	0.421042	0.255208	1198901713	0.606894	0	0	36.3842	16.0132
RPL39	13	3.30916	0.282062	1218267078	0.616697	2.9387e-290	1.51573e-288	99.631	97.0874
RPL10	13	3.90462	0.314973	1.28367e+09	0.649803	0	0	99.8572	98.6445
SOX7	13	0.921745	0.518887	1327112279	0.671796	0	0	61.283	30.9163
DLC1	13	1.0461	0.365933	1.23551e+09	0.625424	0	0	68.9479	48.5001
TNFRSF10B	13	0.511177	0.299318	1.23355e+09	0.624433	0	0	43.1088	19.5407
TNFRSF10D	13	0.627888	0.403503	1.29466e+09	0.655369	0	0	49.0836	19.9057
SLC25A37	13	0.754334	0.362144	1.25333e+09	0.634447	0	0	56.07	31.7626
CLU	13	1.93843	0.978369	1373423620	0.695239	0	0	75.5891	45.1763
TCIM	13	0.759305	0.318765	1.14741e+09	0.580827	9.1958e-236	3.71538e-234	40.4428	25.2846
PLAT	13	1.09825	0.311904	1165954627	0.590216	2.54688e-199	8.8316e-198	64.7584	49.2312
CEBPD	13	2.13664	0.988229	1445219869	0.731583	0	0	89.5025	57.9562
RPS20	13	2.43689	0.295041	1.18804e+09	0.601396	9.10521e-220	3.43909e-218	97.8815	91.6374
SDCBP	13	1.66736	0.431824	1256680294	0.636142	0	0	88.7646	71.6552
RPL7	13	2.87576	0.451762	1.29488e+09	0.655479	0	0	98.8336	93.5841
ELOC	13	1.02447	0.358782	1.23163e+09	0.62346	0	0	69.293	49.9126
TMEM70	13	0.798807	0.578699	1.34595e+09	0.681333	0	0	51.6544	18.557
PABPC1	13	1.61543	0.559326	1.36132e+09	0.689113	0	0	87.9791	65.9526
KLF10	13	0.805754	0.33102	1.22448e+09	0.619841	0	0	58.2718	36.4756
EIF3E	13	1.19991	0.281597	1183322196	0.599008	2.99458e-221	1.13914e-219	77.5054	61.7743
ENY2	13	1.13997	0.290492	1193037877	0.603926	1.41628e-246	5.96629e-245	76.1842	59.1683
TRIB1	13	0.737509	0.569153	1403331492	0.710379	0	0	54.7132	14.6147
MYC	13	0.488211	0.303452	1.20411e+09	0.609532	0	0	36.0271	14.6658
NDRG1	13	1.07679	0.4019	1240605547	0.628005	0	0	67.603	45.901
RPS6	13	3.46147	0.335484	1274715126	0.645272	0	0	99.7025	97.5927
DNAJA1	13	1.66074	0.561358	1.3331e+09	0.674827	0	0	85.4082	67.001
ZFAND5	13	1.20565	0.27359	1167545287	0.591022	9.17654e-189	3.02101e-187	75.5296	60.1402
ANXA1	13	1.25207	0.398693	1207468068	0.611231	1.36736e-294	7.14942e-293	69.0074	52.2489
NFIL3	13	0.404783	0.275477	1.21492e+09	0.615005	0	0	34.7417	12.5562
KLF4	13	1.07172	0.267097	1152698283	0.583506	1.32326e-171	4.02808e-170	66.5199	48.7927
CTNNAL1	13	0.806084	0.442067	1304693927	0.660447	0	0	58.6408	29.0291
UGCG	13	0.735847	0.494702	1.31648e+09	0.666415	0	0	50.5951	20.2072
STOM	13	1.42017	0.255101	1.1239e+09	0.568927	6.62099e-107	1.35395e-105	79.9691	64.9543
ARPC5L	13	0.834053	0.258556	1.17423e+09	0.594404	2.37974e-230	9.4012e-229	61.045	43.592
HSPA5	13	1.08938	0.304959	1150006755	0.582143	2.03592e-163	6.00552e-162	65.0559	50.8874
RPL12	13	3.00591	0.402584	1305129571	0.660668	0	0	99.3573	95.276
SLC25A25	13	0.552538	0.375646	1285416958	0.650689	0	0	45.1559	16.7162
RPL7A	13	2.85404	0.330188	1245831696	0.630651	0	0	98.2742	94.0341
PTGDS	13	1.13934	0.662625	1.25076e+09	0.633146	0	0	48.2623	23.7063
RPS13	13	2.94201	0.335862	1274278258	0.645051	0	0	98.9526	94.8681
LDHA	13	1.64795	0.540403	1326730072	0.671602	0	0	85.5273	66.2456
HIPK3	13	0.93012	0.41337	1277161074	0.64651	0	0	65.044	40.5573
CD59	13	2.04926	0.361142	1190479446	0.602631	1.25442e-226	4.87613e-225	91.8115	80.1705
C11orf96	13	0.602837	0.404231	1191498378	0.603147	0	0	32.3137	12.3754
MDK	13	0.756753	0.27613	1.15748e+09	0.585926	1.60158e-218	6.00673e-217	50.0476	34.178
RPS3	13	3.24391	0.460541	1.37257e+09	0.694808	0	0	99.5953	95.8379
PRCP	13	0.973381	0.551096	1.34995e+09	0.683359	0	0	64.437	30.2834
PRSS23	13	1.19272	0.343305	1181921094	0.598299	3.18824e-235	1.2862e-233	66.6389	49.6906
SESN3	13	0.459659	0.258619	1180487844	0.597573	0	0	35.5035	16.5495
BIRC3	13	0.553095	0.406828	1258533103	0.63708	0	0	37.5863	10.5972
CASP4	13	0.812351	0.396819	1.2797e+09	0.647796	0	0	59.9738	33.6047
NNMT	13	1.41318	1.13103	1512900527	0.765843	0	0	66.389	15.4726
MPZL2	13	0.617463	0.298221	1209383832	0.612201	0	0	46.4889	24.2686
HSPA8	13	1.634	0.32176	1.17792e+09	0.596273	5.60649e-202	1.96456e-200	85.8724	72.9665
KLF6	13	1.88287	0.275028	1.12895e+09	0.571483	1.36069e-111	2.87741e-110	85.7177	76.2639
FAM107B	13	0.600205	0.310756	1195535122	0.60519	0	0	43.0612	23.8445
ARL5B	13	0.661802	0.428212	1280073856	0.647985	0	0	47.7624	20.4228
MAP3K8	13	0.722781	0.45611	1331102653	0.673816	0	0	55.2607	22.9254
ARID5B	13	0.815913	0.594776	1.35026e+09	0.683514	0	0	50.9403	15.6002
JMJD1C	13	1.37264	0.411566	1.23862e+09	0.627	0	0	77.9457	60.9959
DDX21	13	1.25883	0.603854	1347889261	0.682313	0	0	73.3873	46.3089
RPS24	13	3.29088	0.299516	1.26765e+09	0.641694	0	0	99.762	97.5765
ADIRF	13	1.8358	0.255682	1080918235	0.54717	5.87952e-52	7.18201e-51	78.5884	60.5825
PDLIM1	13	1.59588	0.994301	1.45844e+09	0.738277	0	0	73.0778	36.305
DUSP5	13	0.75056	0.467853	1.3198e+09	0.668094	0	0	54.2014	22.2568
BAG3	13	0.674397	0.386205	1.26813e+09	0.641937	0	0	50.3809	24.044
VWF	13	2.49432	0.524331	1.23954e+09	0.627467	0	0	94.5489	81.6642
PTMS	13	1.3687	0.317092	1193786462	0.604305	7.36398e-242	3.03505e-240	81.0402	65.3069
SLC2A3	13	1.30518	0.418359	1.22791e+09	0.621578	0	0	73.5301	50.2112
YBX3	13	2.10843	0.792052	1.44679e+09	0.732378	0	0	93.2397	71.4753
EMP1	13	1.60775	0.787237	1382684925	0.699927	0	0	78.4099	47.4194
MGP	13	1.994	0.926545	1.27206e+09	0.64393	0	0	63.1992	37.9582
RND1	13	0.775602	0.598736	1359481839	0.688182	0	0	49.3216	12.8935
KRT18	13	0.402166	0.262177	1.17493e+09	0.59476	0	0	30.4808	12.4078
HNRNPA1	13	1.84729	0.322366	1203619607	0.609283	1.5795e-256	7.03154e-255	91.621	80.7025
RPL41	13	3.99165	0.311719	1.24435e+09	0.629899	0	0	99.9405	98.7394
NACA	13	2.48077	0.29004	1.20639e+09	0.610687	1.70042e-261	7.7246e-260	96.7032	91.3975
RAP1B	13	1.20845	0.306842	1.19905e+09	0.60697	1.88265e-258	8.48019e-257	76.5651	61.3294
NAP1L1	13	1.45978	0.337408	1.20889e+09	0.611951	4.58305e-275	2.19805e-273	85.6463	68.8817
DUSP6	13	1.46298	0.414676	1.21171e+09	0.613378	4.19907e-294	2.19124e-292	76.3509	58.461
SOCS2	13	0.824142	0.398108	1269638463	0.642702	0	0	58.9383	33.1849
HSP90B1	13	1.69061	0.38346	1200244692	0.607574	5.87769e-253	2.56102e-251	86.0985	70.6693
NUAK1	13	0.699222	0.360143	1231989303	0.623644	0	0	48.9883	25.8486
SSH1	13	0.604466	0.406078	1291113429	0.653573	0	0	46.5841	17.8097
RPL6	13	2.72349	0.334847	1.25157e+09	0.633557	0	0	98.8931	94.174
RPLP0	13	2.29641	0.499169	1330073650	0.673295	0	0	95.9533	85.3283
RPL21	13	3.19506	0.323461	1213563273	0.614316	1.24616e-278	6.1085e-277	99.3454	96.0628
HSPH1	13	0.819982	0.268922	1.16293e+09	0.588684	3.05536e-219	1.15239e-217	54.3561	37.8438
POSTN	13	0.788108	0.678225	1290034559	0.653027	0	0	35.7058	5.24585
FOXO1	13	0.737177	0.434515	1292715968	0.654384	0	0	53.8086	25.9384
TPT1	13	3.88477	0.452695	1361568266	0.689238	0	0	99.8691	98.3281
KCTD12	13	1.21382	0.462886	1.26666e+09	0.641192	0	0	71.7329	48.5873
PNP	13	0.944574	0.50296	1.2799e+09	0.647897	0	0	56.796	30.0469
HNRNPC	13	1.12615	0.272499	1178975263	0.596808	5.41969e-214	1.99615e-212	75.2678	59.4286
BAZ1A	13	0.708954	0.412427	1.28237e+09	0.649146	0	0	52.309	25.442
NFKBIA	13	3.01572	1.26831	1.60638e+09	0.813162	0	0	98.1909	79.3241
RPS29	13	3.01309	0.27247	1160577700	0.587495	4.30288e-164	1.27207e-162	99.2978	95.6175
HIF1A	13	0.925439	0.52928	1.33115e+09	0.673839	0	0	61.2473	31.2004
RHOJ	13	0.678525	0.280219	1.17794e+09	0.596283	1.58793e-283	7.9894e-282	49.3335	32.2454
ACTN1	13	0.987045	0.55826	1380080443	0.698609	0	0	68.5194	33.6379
NPC2	13	0.85861	0.269403	1182657342	0.598671	4.25357e-247	1.80041e-245	62.866	45.2018
FLRT2	13	0.314794	0.253936	1.15235e+09	0.583329	0	0	21.0783	4.54536
RAB27A	13	0.425464	0.259484	1.21031e+09	0.612671	0	0	37.4316	15.5462
ANXA2	13	1.70049	0.536424	1292040312	0.654042	0	0	84.8965	63.9264
C2CD4B	13	1.1546	0.833433	1427152370	0.722437	0	0	62.2709	22.6889
RPL4	13	1.76854	0.377942	1243725898	0.629585	0	0	91.2164	77.3727
HAPLN3	13	0.533003	0.334834	1261874716	0.638772	0	0	44.3704	17.2368
NR2F2	13	0.828602	0.487824	1302245123	0.659208	0	0	54.8441	24.9512
RPS2	13	3.49482	0.555491	1.42609e+09	0.721899	0	0	99.7144	96.8799
LITAF	13	0.662151	0.520277	1341691701	0.679176	0	0	46.239	11.4585
RPS15A	13	3.25617	0.302691	1251491336	0.633516	0	0	99.393	96.8135
RBBP6	13	0.759374	0.28397	1203077812	0.609008	0	0	57.6529	37.5856
MT2A	13	3.56035	0.541132	1158845245	0.586618	2.83072e-161	8.23162e-160	93.9062	85.8353
MT1X	13	1.4847	0.30743	1112921555	0.563371	7.20245e-95	1.34214e-93	67.0317	55.7177
CDH11	13	0.792253	0.392396	1.25946e+09	0.63755	0	0	55.4749	29.8904
SNTB2	13	0.729403	0.385584	1258052340	0.636837	0	0	52.6422	28.0883
CMIP	13	0.729551	0.39778	1.28584e+09	0.650903	0	0	55.3559	26.7886
COTL1	13	0.63655	0.293784	1199330287	0.607111	0	0	45.9176	24.3039
RPL13	13	3.7926	0.27819	1.28608e+09	0.651026	0	0	99.9405	98.9061
KDM6B	13	0.907046	0.602267	1390420813	0.703843	0	0	61.2949	24.8223
RPL26	13	3.21296	0.335893	1.26174e+09	0.638705	0	0	99.2383	96.2321
RPL23A	13	2.87316	0.270921	1195654934	0.605251	1.56465e-236	6.36019e-235	98.7622	95.0017
CCL2	13	1.44639	1.19265	1.39183e+09	0.704556	0	0	49.9286	9.44118
CCL14	13	0.493	0.37318	1234974751	0.625155	0	0	32.9207	7.78542
RPL23	13	2.69637	0.34215	1.25346e+09	0.634512	0	0	98.6908	93.4497
CSF3	13	0.696957	0.617218	1.25682e+09	0.636213	0	0	31.1235	4.08984
EIF1	13	3.13427	0.365266	1296200461	0.656148	0	0	99.4525	96.6927
STAT3	13	1.20538	0.298969	1195907171	0.605379	2.28048e-251	9.90413e-250	76.696	60.8904
YPEL2	13	0.688163	0.359437	1.24132e+09	0.628367	0	0	50.2261	26.4466
VMP1	13	0.905277	0.283787	1171744057	0.593147	4.57534e-229	1.79421e-227	59.3668	41.7937
DDX5	13	2.41223	0.312395	1.22356e+09	0.619378	7.91293e-304	4.26275e-302	96.7746	91.2053
SOCS3	13	2.28432	1.21512	1.54114e+09	0.780139	0	0	91.7044	54.008
ACTG1	13	2.64532	0.319868	1162825397	0.588632	1.54566e-168	4.652e-167	95.2035	88.8839
TUBB6	13	0.617682	0.269977	1.19371e+09	0.604268	0	0	48.5718	29.3094
RRBP1	13	0.942274	0.300474	1.20031e+09	0.607605	2.31124e-290	1.19673e-288	65.901	46.177
RALGAPA2	13	0.612413	0.432856	1318943004	0.66766	0	0	47.8458	15.8269
THBD	13	1.19873	0.716386	1398048622	0.707704	0	0	69.4001	31.5585
CD93	13	1.3251	0.427645	1.23032e+09	0.622798	0	0	76.3985	50.4043
TGM2	13	1.48974	0.420913	1.24217e+09	0.628796	0	0	80.3142	63.3245
TOP1	13	0.893214	0.288739	1183353262	0.599024	8.48111e-248	3.59551e-246	61.6639	45.6713
SLPI	13	0.331572	0.257968	1.18008e+09	0.597369	0	0	24.4823	4.89412
TSHZ2	13	1.04863	0.636731	1.38581e+09	0.701511	0	0	65.7939	28.8007
RPS21	13	2.70248	0.276649	1199076265	0.606983	2.51133e-244	1.048e-242	98.8812	94.1413
MIDN	13	1.22316	0.384371	1.23328e+09	0.624296	0	0	75.7082	54.7268
GADD45B	13	2.31553	0.768712	1.3511e+09	0.68394	0	0	92.3828	71.2907
EEF2	13	1.62035	0.313698	1.20031e+09	0.607607	1.12893e-250	4.86335e-249	87.8362	75.2853
RPL36	13	3.19433	0.316149	1255500656	0.635545	0	0	99.7977	97.0275
ICAM1	13	1.35206	1.0629	1.51663e+09	0.767732	0	0	68.2814	19.9809
LDLR	13	0.697379	0.388472	1259159099	0.637397	0	0	49.9762	24.0061
JUNB	13	2.74111	0.488054	1.21325e+09	0.614158	1.4656e-278	7.17094e-277	97.7148	85.8927
TPM4	13	1.65582	0.350759	1203615066	0.60928	5.75155e-260	2.59951e-258	85.9557	72.3587
RPL18A	13	2.97684	0.316435	1239272264	0.62733	0	0	99.3454	95.7268
JUND	13	2.02964	0.269013	1113639637	0.563734	5.52438e-89	9.87354e-88	88.3599	77.0788
ZFP36	13	2.2592	0.726647	1333998294	0.675282	0	0	92.8588	70.6523
RPS16	13	2.85107	0.443169	1342488504	0.679579	0	0	99.2502	94.1442
SERTAD1	13	1.07172	0.33209	1209161722	0.612088	1.5271e-301	8.17705e-300	70.0309	51.1116
ITPKC	13	0.416965	0.300459	1.2225e+09	0.618839	0	0	33.98	11.0536
RPS19	13	3.47625	0.408095	1.30122e+09	0.658687	0	0	99.7977	97.4613
PLAUR	13	0.559028	0.355286	1.21472e+09	0.614904	0	0	38.0386	16.501
BCL3	13	0.435234	0.307658	1242786304	0.629109	0	0	36.9079	11.6681
FOSB	13	1.39654	0.436365	1227626521	0.621435	0	0	75.8272	53.0829
RPL18	13	2.78823	0.274466	1217089955	0.616102	2.34156e-287	1.20077e-285	98.5123	94.6895
PPP1R15A	13	1.4902	0.531073	1308091422	0.662167	0	0	83.4206	58.1599
RPL13A	13	3.0786	0.365286	1215864147	0.615481	2.71218e-284	1.37235e-282	99.4406	96.0671
RPS9	13	3.0986	0.347905	1.29659e+09	0.656343	0	0	99.4644	96.3104
RPS5	13	2.43059	0.403531	1.28574e+09	0.650851	0	0	97.2864	89.3943
MAFF	13	0.82033	0.494982	1.3366e+09	0.6766	0	0	58.5694	26.2612
RPL3	13	3.66728	0.261222	1201974139	0.60845	5.71825e-251	2.47537e-249	99.8096	98.2115
PIM3	13	1.05623	0.528064	1331484568	0.674009	0	0	68.448	38.5741
ADAMTS1	13	1.46856	0.794906	1365369114	0.691162	0	0	70.2095	36.4496
RCAN1	13	0.731919	0.438109	1.25193e+09	0.633735	0	0	46.7984	22.5894
ETS2	13	1.64467	0.55725	1334259452	0.675414	0	0	86.4437	65.8148
MT-RNR1	13	1.64602	0.351345	1089122545	0.551323	9.58e-73	1.48523e-71	50.0119	40.0244
MT-RNR2	13	2.27375	0.445006	1091165048	0.552357	1.08199e-72	1.67649e-71	52.6065	43.2832
PCDH17	13	0.824364	0.482558	1278457262	0.647166	0	0	50.6308	21.5465
GASK1B	13	0.314586	0.271728	1166931494	0.590711	0	0	21.0188	2.89045
CEMIP2	13	0.423026	0.291061	1.14517e+09	0.579696	0	0	24.0181	8.49017
ATP5F1E	13	0.58619	0.260098	1109645375	0.561712	7.28572e-213	2.66869e-211	27.2673	14.3936
CCNL2	14	0.806789	0.361143	7.83886e+08	0.563325	5.57612e-82	3.97468e-81	38.3604	36.7617
RSRP1	14	1.25559	0.298085	806728415	0.57974	8.17114e-102	7.06523e-101	55.5764	63.3524
SFPQ	14	1.47889	0.433363	868795934	0.624344	2.60198e-242	5.95064e-241	62.5961	65.7006
MACF1	14	1.91132	0.662238	938278523	0.674276	0	0	69.8036	70.8204
LRP8	14	0.605344	0.287555	749310825	0.538478	2.61398e-40	1.15062e-39	27.1563	24.7406
ARHGAP29	14	1.78266	0.311543	8.61524e+08	0.619118	9.62138e-216	1.91465e-214	70.1964	78.6099
IVNS1ABP	14	1.0424	0.332702	769011383	0.552636	1.84429e-52	9.60917e-52	43.006	43.3024
MDM4	14	0.651998	0.261622	744251413	0.534842	6.92975e-28	2.54951e-27	31.4944	32.6967
HNRNPU	14	1.80561	0.359204	8.60101e+08	0.618095	1.53623e-212	3.01657e-211	69.9573	77.1667
RASGRP3	14	0.99913	0.477932	8.24094e+08	0.59222	2.84768e-173	4.29261e-172	43.5013	36.0392
SPTBN1	14	2.13555	0.296524	864165534	0.621016	3.94292e-221	8.13792e-220	74.1759	85.2381
USP34	14	0.798613	0.25351	747059001	0.53686	8.96414e-27	3.22937e-26	37.9846	42.8235
ZNF638	14	0.824894	0.317683	7.71714e+08	0.554578	2.47294e-58	1.38974e-57	39.1973	40.3827
BAZ2B	14	0.916023	0.294671	770158313	0.55346	2.56086e-52	1.33115e-51	42.6302	46.4749
COBLL1	14	1.2617	0.296959	770813270	0.55393	1.98789e-49	9.97912e-49	49.9231	55.838
TTN	14	1.11205	0.742151	8.2113e+08	0.59009	2.25522e-235	5.0073e-234	33.9539	21.3224
CCDC141	14	0.498689	0.336157	779369049	0.560079	9.25491e-168	1.3508e-166	22.0837	12.027
SLC39A10	14	1.62732	0.262103	782665346	0.562448	2.92562e-62	1.7199e-61	59.5218	67.2755
CFLAR	14	1.53689	0.332186	8.39416e+08	0.603231	6.54637e-165	9.31016e-164	63.0401	71.181
NKTR	14	1.83718	0.726541	9.50575e+08	0.683112	0	0	69.6328	66.4731
RBM6	14	0.721917	0.31357	7.64786e+08	0.549599	2.81934e-53	1.48519e-52	34.7566	34.1412
RBM5	14	0.757764	0.356879	780840922	0.561137	8.60063e-81	6.04333e-80	36.1401	33.5403
PARP14	14	0.985373	0.255904	7.59972e+08	0.54614	7.1221e-38	3.03723e-37	44.4748	51.1175
CCNL1	14	1.29346	0.283255	791154232	0.568548	8.92986e-76	5.98903e-75	56.4646	63.2051
TTC14	14	0.653822	0.259735	7.43866e+08	0.534565	2.94728e-27	1.07249e-26	31.8702	33.1267
TFRC	14	1.22763	0.465552	772729295	0.555307	2.98139e-56	1.62813e-55	42.8693	45.7731
KDR	14	1.04685	0.251717	754646847	0.542313	1.35991e-32	5.38034e-32	44.953	49.2679
MYO10	14	1.02215	0.279035	7.64778e+08	0.549593	2.33264e-44	1.08764e-43	44.7993	48.6666
ITGA1	14	1.21566	0.298791	7.91509e+08	0.568803	1.78099e-78	1.22307e-77	52.2801	57.5598
HNRNPH1	14	1.35314	0.369883	833043032	0.598651	1.69273e-154	2.23678e-153	58.8898	63.7171
NOTCH4	14	1.54917	0.556489	8.92429e+08	0.641327	0	0	62.5448	60.2375
MYO6	14	0.91792	0.281042	7.6845e+08	0.552232	1.38826e-49	6.97818e-49	42.8864	47.4085
PNISR	14	1.64419	0.473371	8.99273e+08	0.646246	0	0	67.2758	70.7901
UTRN	14	1.41981	0.30436	809825567	0.581966	3.32585e-106	2.9972e-105	58.5995	66.4298
ARID1B	14	1.0152	0.425553	814430975	0.585275	8.98041e-132	9.98214e-131	46.1486	45.2109
AFDN	14	1.18986	0.345504	802180363	0.576472	1.66762e-96	1.37038e-95	51.6311	57.5623
HNRNPA2B1	14	2.08296	0.272087	886461970	0.637039	8.79498e-283	2.54921e-281	77.8822	86.1735
GTF2I	14	1.23728	0.37481	805598244	0.578928	5.21162e-105	4.64327e-104	51.0333	53.9522
AKAP9	14	1.05984	0.272247	7.7436e+08	0.55648	2.32581e-54	1.24114e-53	47.8565	54.9355
ZKSCAN1	14	0.91198	0.252742	7.56578e+08	0.5437	2.76803e-35	1.13943e-34	42.2374	47.2592
PREX2	14	1.0296	0.380409	7.99991e+08	0.574899	1.2748e-101	1.09976e-100	46.3194	45.6717
SMARCA2	14	1.09562	0.315001	7.83684e+08	0.56318	4.02682e-68	2.5112e-67	48.8642	53.669
EGFL7	14	2.081	0.273207	8.46934e+08	0.608633	1.00093e-178	1.56821e-177	78.3433	84.1025
JMJD1C	14	1.23968	0.270912	791949700	0.56912	1.64738e-77	1.12178e-76	55.1153	61.74
VWF	14	2.43178	0.454632	8.56731e+08	0.615673	1.09711e-202	2.03446e-201	81.6396	82.1203
SLC38A2	14	1.23633	0.347362	7.82517e+08	0.562341	2.85933e-65	1.73013e-64	50.316	56.2537
N4BP2L2	14	1.59489	0.452598	8.91349e+08	0.640551	7.82016e-304	2.52461e-302	67.2929	71.1688
DGKH	14	0.883659	0.39231	798419199	0.573769	6.51367e-109	6.006e-108	40.8198	37.7038
DOCK9	14	1.43154	0.369627	833346847	0.598869	1.84467e-154	2.43514e-153	59.6584	64.8831
ARGLU1	14	2.08107	0.618272	969098274	0.696424	0	0	76.3621	79.467
MCF2L	14	0.931597	0.337941	778304301	0.559314	3.60021e-65	2.17694e-64	42.2203	44.6639
HERC2	14	1.10898	0.253252	7.54952e+08	0.542532	3.04931e-32	1.19984e-31	47.6687	51.8564
UACA	14	1.43534	0.375095	814937106	0.585639	2.30609e-117	2.26581e-116	57.2161	62.8449
SMG1	14	1.26631	0.698454	8.41985e+08	0.605077	6.76956e-207	1.28665e-205	46.5927	41.7552
NPIPB4	14	0.379147	0.268722	7.70885e+08	0.553982	9.93898e-162	1.38254e-160	19.1289	9.82093
NPIPB5	14	1.31226	0.829666	8.60584e+08	0.618442	1.01494e-298	3.2105e-297	44.7652	33.1444
FUS	14	1.54585	0.442503	8.8129e+08	0.633322	1.84061e-275	5.16105e-274	65.0726	68.7288
PLCG2	14	1.21113	0.465801	7.812e+08	0.561395	2.60071e-71	1.67029e-70	44.5944	42.5277
ANKRD11	14	1.09638	0.253213	775445186	0.557259	2.97634e-55	1.60597e-54	49.6157	56.5609
XAF1	14	1.33642	0.392293	815288664	0.585892	3.57617e-121	3.63561e-120	54.5175	57.5795
WSB1	14	1.84195	0.551087	916849283	0.658876	0	0	71.3066	73.8242
LUC7L3	14	1.45443	0.436536	8.70741e+08	0.625742	1.23568e-247	2.94993e-246	62.2032	65.8323
RNF213	14	0.948749	0.276413	7.63679e+08	0.548804	8.82579e-43	4.02236e-42	43.3134	49.3415
TCF4	14	2.4416	0.454956	9.25889e+08	0.665372	0	0	82.2716	87.3289
GPCPD1	14	1.20268	0.302447	753137179	0.541228	5.13012e-30	1.95568e-29	45.8412	53.7174
DDX17	14	2.08723	0.713198	994545479	0.714711	0	0	76.1742	76.7257
SON	14	1.71455	0.258585	851952580	0.61224	2.14929e-191	3.67862e-190	70.5722	80.1987
MT-RNR1	14	1.99468	0.704831	7.80069e+08	0.560582	1.96834e-71	1.26507e-70	42.5278	40.3158
MT-RNR2	14	2.53605	0.708998	7.86106e+08	0.564921	1.42993e-78	9.83505e-78	45.1751	43.5662
MT-ND1	14	3.68575	1.01128	1.09404e+09	0.786212	0	0	95.0128	92.7827
MT-ND2	14	3.56605	0.942121	1.10736e+09	0.795786	0	0	95.6789	93.9226
MT-CO1	14	4.32328	0.911159	1083492098	0.778631	0	0	97.9163	97.3509
MT-CO2	14	4.35861	1.07296	1.1394e+09	0.818807	0	0	97.7797	97.279
MT-ATP8	14	0.832838	0.334431	774362251	0.556481	1.29649e-64	7.80411e-64	38.5995	37.7749
MT-ATP6	14	4.45023	1.17126	1102454217	0.792258	0	0	96.7549	94.2592
MT-CO3	14	4.34942	1.21487	1132337818	0.813733	0	0	97.5918	95.386
MT-ND3	14	4.3967	1.2472	1123314564	0.807249	0	0	97.9846	94.3963
MT-ND4L	14	2.37041	0.782161	1.01992e+09	0.732948	0	0	83.45	81.2876
MT-ND4	14	4.14249	0.908499	1.12305e+09	0.807062	0	0	98.0359	97.4468
MT-ND5	14	3.02986	0.97026	1078279484	0.774885	0	0	89.667	87.6246
MT-ND6	14	0.950347	0.446648	815349696	0.585936	4.80936e-146	5.94009e-145	43.2622	38.1346
MT-CYB	14	4.11034	1.15427	1119784749	0.804712	0	0	96.567	94.1662
ISG15	15	1.41752	0.25797	969288583	0.570893	1.86944e-98	8.37824e-97	75.8909	62.2983
SRARP	15	1.47484	0.455985	1.06033e+09	0.624517	0	0	77.1019	55.7627
RPL11	15	3.29761	0.253474	1.05852e+09	0.623449	3.00713e-279	5.68711e-277	99.7077	97.6834
IFI6	15	2.10089	0.552401	1.08246e+09	0.637549	0	0	89.1565	72.2041
SLC2A1	15	1.85221	0.514824	1.04213e+09	0.613794	1.38681e-251	2.13761e-249	84.549	61.0285
LEPR	15	1.07877	0.617623	1.19527e+09	0.703995	0	0	69.8775	33.2686
IFI44L	15	1.34262	0.522383	1.10401e+09	0.650241	0	0	75.1253	48.3234
PALMD	15	1.46103	0.299266	1.00652e+09	0.592824	4.10782e-164	3.30934e-162	82.4749	67.5353
SLC16A1	15	1.04248	0.413153	1051058766	0.619055	0	0	60.7183	38.5945
TXNIP	15	1.16431	0.340582	1.00601e+09	0.592522	1.77918e-194	1.86786e-192	60.7739	41.8775
S100A10	15	2.18058	0.527142	1.07518e+09	0.633259	0	0	92.3441	75.2049
ACKR1	15	0.717747	0.396487	1.00056e+09	0.589311	0	0	31.3335	13.0754
DUSP23	15	1.02016	0.522774	1139252267	0.670999	0	0	66.3976	36.1209
PLA2G4A	15	0.352773	0.276184	1.05816e+09	0.623235	0	0	31.6258	7.18889
CFH	15	0.974241	0.423673	1.08395e+09	0.638428	0	0	63.4744	38.4891
BTG2	15	1.23731	0.296724	994245701	0.585593	3.57756e-149	2.61367e-147	70.9076	54.0072
LYST	15	0.543095	0.293629	1.05194e+09	0.619574	0	0	44.4599	21.1638
RPS7	15	2.95635	0.282654	1.06881e+09	0.629511	3.79318e-307	8.15716e-305	98.9421	95.7235
TMSB10	15	4.47956	0.250556	1.02535e+09	0.60391	1.83989e-198	1.97038e-196	99.9582	99.4021
IL1R1	15	0.852376	0.645315	1185210066	0.698067	0	0	52.422	13.7456
NOSTRIN	15	1.28205	0.368283	1.0503e+09	0.618606	8.37679e-278	1.56207e-275	77.3664	57.8026
CAVIN2	15	2.13289	0.460582	1.01615e+09	0.598491	2.59918e-183	2.46653e-181	85.3285	69.7377
SLC39A10	15	1.70124	0.339747	991506880	0.58398	4.40545e-135	2.85135e-133	82.5585	66.6189
FN1	15	2.04882	0.56484	1099512614	0.647593	0	0	89.2261	69.8617
RPSA	15	1.9939	0.251399	993998435	0.585447	2.39098e-135	1.55887e-133	92.3302	84.3875
HYAL2	15	1.614	0.250407	9.59893e+08	0.565359	5.34881e-82	1.93793e-80	79.5239	69.1297
RPL29	15	2.71195	0.252247	1.02193e+09	0.601898	5.80567e-191	5.90893e-189	98.3575	94.3432
FOXP1	15	1.43905	0.481463	1109985623	0.653761	0	0	83.5746	60.5512
RPL24	15	2.86194	0.255163	1038931919	0.611912	6.89609e-230	9.05868e-228	99.0535	95.6846
TIPARP	15	0.739493	0.275913	1006553641	0.592842	7.49937e-224	9.66078e-222	50.3898	33.0638
TNFSF10	15	1.24943	0.343765	1.02417e+09	0.603219	2.09693e-214	2.54167e-212	73.3853	55.0891
HOPX	15	1.39147	0.401207	1.0407e+09	0.612954	1.20574e-255	1.93688e-253	75.8769	55.453
ANXA3	15	0.833877	0.348145	1039890977	0.612477	0	0	53.5913	30.5437
ABCG2	15	2.06125	0.39597	9.94168e+08	0.585547	1.9579e-137	1.29231e-135	90.7155	73.9486
CPE	15	0.743927	0.463201	1.09105e+09	0.642608	0	0	46.0189	18.2591
LIFR	15	1.12879	0.339896	1023878180	0.603046	8.29326e-226	1.08406e-223	67.4137	47.9011
RPL37	15	3.1547	0.305819	1.09336e+09	0.643971	0	0	99.4571	96.8896
IL6ST	15	1.79159	0.532031	1.10594e+09	0.651381	0	0	85.4399	69.5553
ELOVL7	15	0.787111	0.356241	1072194329	0.631503	0	0	57.8369	32.3491
RPS23	15	4.10932	0.547079	1.28246e+09	0.755344	0	0	99.8747	98.525
ECSCR	15	1.29327	0.330815	1017875046	0.59951	4.42677e-195	4.66578e-193	79.7049	58.8037
CD74	15	1.1692	0.347625	1024187359	0.603228	1.99468e-233	2.68638e-231	66.9683	44.8038
SERPINB1	15	0.964899	0.461124	1110953365	0.654331	0	0	63.8502	38.0558
IER3	15	1.18743	0.411899	1034769152	0.60946	3.36283e-272	5.97821e-270	62.9872	41.5496
HLA-DRB1	15	0.877386	0.365775	1.03818e+09	0.611471	0	0	53.814	32.1456
HLA-DPA1	15	0.62712	0.319498	1.05902e+09	0.623747	0	0	48.2043	23.4377
RPS18	15	3.79154	0.302165	1.07911e+09	0.635576	0	0	99.8608	98.492
RPS10	15	1.65943	0.277291	988779617	0.582373	2.0251e-127	1.21079e-125	86.7483	74.7103
RPL10A	15	2.5577	0.308752	1040889095	0.613065	1.09172e-234	1.4853e-232	97.9399	92.2454
HMGN3	15	1.06265	0.302576	1031676898	0.607639	1.00987e-233	1.36696e-231	73.1626	54.5898
TPD52L1	15	0.742453	0.441622	1123177711	0.661531	0	0	54.7606	25.7319
IFNGR1	15	1.40617	0.432211	1.05758e+09	0.622895	1.35822e-297	2.78603e-295	73.9143	58.2232
PERP	15	0.939841	0.416966	1.08168e+09	0.637091	0	0	61.7622	34.6433
ADGRG6	15	0.69197	0.528531	1.17459e+09	0.691814	0	0	50.1114	11.8619
AKAP12	15	0.913428	0.305208	1.00527e+09	0.592088	4.24222e-220	5.33599e-218	52.255	33.049
SOD2	15	1.0194	0.281083	994849183	0.585948	7.36973e-165	6.00983e-163	59.8692	43.6275
ARL4A	15	1.43234	0.376937	1.04292e+09	0.614261	4.26587e-252	6.61358e-250	80.4566	62.5662
RAMP3	15	1.30812	0.618621	1153901723	0.679627	0	0	74.6381	40.6991
ABCB1	15	1.59581	0.453721	1.07231e+09	0.63157	0	0	83.9365	64.0691
ESYT2	15	1.03636	0.322054	1030822896	0.607136	2.94957e-244	4.32161e-242	67.8035	47.7335
MAOA	15	0.767166	0.376116	1.08901e+09	0.641408	0	0	57.6977	31.3819
TIMP1	15	1.49413	0.412791	1.03512e+09	0.609666	2.67399e-244	3.93948e-242	76.6425	53.3746
SLC38A5	15	1.75101	0.525956	1057601376	0.622908	1.48201e-298	3.06352e-296	82.5167	57.4028
RPS4X	15	3.43249	0.376746	1.13915e+09	0.670938	0	0	99.5824	97.2878
ITM2A	15	3.66883	0.905629	1.27403e+09	0.750382	0	0	99.2762	90.6845
PGRMC1	15	0.836061	0.26572	1.01422e+09	0.597358	1.57313e-209	1.80038e-207	61.456	44.2072
CLU	15	1.56493	0.588467	1083867910	0.638379	0	0	72.4109	45.4296
PLAT	15	1.07462	0.285952	1.00294e+09	0.590713	1.79871e-173	1.58298e-171	66.8708	49.247
CEBPD	15	1.7519	0.586692	1086673704	0.640031	0	0	78.3964	58.4564
LY96	15	0.592995	0.271666	1.02976e+09	0.606512	0	0	47.2996	26.8375
RPL30	15	3.11777	0.252089	1036842378	0.610681	6.71917e-225	8.69774e-223	99.0117	96.3594
LY6E	15	1.867	0.761789	1.17588e+09	0.692572	0	0	85.9131	57.842
PGM5	15	0.503726	0.294828	1057174708	0.622657	0	0	42.1214	17.9676
ANXA1	15	1.21971	0.363289	1.03862e+09	0.611729	9.45072e-256	1.52735e-253	72.8563	52.2182
GADD45G	15	0.780999	0.296811	996265723	0.586782	3.21148e-207	3.58315e-205	46.6036	30.2555
RPL12	15	2.87723	0.26792	1.01848e+09	0.599869	1.67905e-183	1.59906e-181	99.0117	95.3075
PTGDS	15	1.31774	0.84303	1.14572e+09	0.674806	0	0	55.8463	23.6023
NUCB2	15	1.03637	0.332475	1051110028	0.619085	5.14971e-293	1.04032e-290	70.5457	51.0047
LDHA	15	1.37522	0.2566	9.84822e+08	0.580042	5.73488e-123	3.29583e-121	80.2756	66.5046
MDK	15	0.890658	0.412682	1085662654	0.639436	0	0	60.2589	33.9494
DRAP1	15	0.961758	0.253407	1008273835	0.593855	1.51691e-180	1.4094e-178	68.4159	52.7751
SLCO2B1	15	1.25928	0.303821	9.97788e+08	0.587679	1.74935e-155	1.32148e-153	74.3597	54.8513
PRCP	15	0.884528	0.456702	1122689878	0.661244	0	0	62.333	30.5234
PRSS23	15	1.24844	0.398941	1.04119e+09	0.613241	5.32831e-268	9.22628e-266	70.1977	49.6698
CTSC	15	0.542222	0.262131	1.0186e+09	0.599937	0	0	42.706	23.7356
[truncated: 10,570 more rows]
