# Supplementary material for: Single-cell atlas of the human brain vasculature across development, adulthood and disease
Source: Nature. 2024 Jul 10;632(8025):603–13. doi: 10.1038/s41586-024-07493-y (PMC11324530; doi:10.1038/s41586-024-07493-y)
Supplement: Supplementary file 6 — Supplementary Tables 1–27 and the legends for the Supplementary Tables. [file 41586_2024_7493_MOESM6_ESM.zip › Supplementary Table 19.xlsx]

## Sheet: AV_topmarkers_logFC more 0.25 p
feature	group	avgExpr	logFC	statistic	auc	pval	padj	pct_in	pct_out
AGRN	Angiogenic capillary	0.626541	0.263658	6.5628e+09	0.607208	0	0	50.6107	29.2264
TNFRSF4	Angiogenic capillary	0.613076	0.424129	7.11106e+09	0.657935	0	0	46.1397	15.1001
VWA1	Angiogenic capillary	1.74247	0.950612	8.07752e+09	0.747355	0	0	80.7698	48.156
PINK1	Angiogenic capillary	0.942108	0.33295	6.68369e+09	0.618394	0	0	65.5258	44.029
ECE1	Angiogenic capillary	0.963049	0.323372	6652079794	0.615469	0	0	67.1155	45.7644
HSPG2	Angiogenic capillary	1.94098	1.14088	8346736103	0.772263	0	0	84.1496	45.3598
WASF2	Angiogenic capillary	1.35788	0.253629	6.27279e+09	0.580376	0	0	79.9459	66.1809
MARCKSL1	Angiogenic capillary	1.39409	0.802522	7833601029	0.724786	0	0	73.9521	38.5041
EVA1B	Angiogenic capillary	0.855247	0.362409	6.81217e+09	0.63028	0	0	60.899	37.621
CAP1	Angiogenic capillary	0.882608	0.256964	6448492020	0.596632	0	0	64.8766	46.4547
PLPP3	Angiogenic capillary	0.748849	0.478054	6982156134	0.646008	0	0	46.174	17.1477
JAK1	Angiogenic capillary	1.16289	0.28541	6.43211e+09	0.595116	0	0	74.9251	57.4666
ADGRL4	Angiogenic capillary	1.89116	0.628252	7577244289	0.701068	0	0	88.3053	70.0692
ADGRL2	Angiogenic capillary	0.688493	0.296885	6.66002e+09	0.616203	0	0	53.874	30.7809
CYR61	Angiogenic capillary	0.920453	0.351599	6.32209e+09	0.584937	0	0	47.1915	32.0151
SH3GLB1	Angiogenic capillary	0.996629	0.26385	6.43454e+09	0.595341	0	0	70.2674	51.9055
ARHGAP29	Angiogenic capillary	1.78118	0.397974	6.72926e+09	0.622609	0	0	90.1605	74.7019
C1orf54	Angiogenic capillary	1.12495	0.286964	6362705773	0.588695	0	0	67.1532	53.3207
RAB13	Angiogenic capillary	1.24087	0.351501	6665328331	0.616695	0	0	75.0004	57.4796
KCNN3	Angiogenic capillary	0.410162	0.289575	6.72583e+09	0.622293	0	0	34.1881	9.44832
EFNA1	Angiogenic capillary	0.894325	0.371757	6.871e+09	0.635724	0	0	64.916	38.0936
PEA15	Angiogenic capillary	0.936574	0.31005	6634634520	0.613855	0	0	67.2577	45.8211
ABL2	Angiogenic capillary	0.604842	0.307618	6733945636	0.623043	0	0	47.9161	22.9918
LAMC1	Angiogenic capillary	0.859049	0.525942	7448435473	0.68915	0	0	61.4386	25.8977
ARPC5	Angiogenic capillary	1.16461	0.344079	6708426139	0.620682	0	0	74.6578	56.2703
RGL1	Angiogenic capillary	0.37183	0.287279	6827539834	0.631703	0	0	33.765	7.21492
IVNS1ABP	Angiogenic capillary	1.37171	0.860225	8010630029	0.741166	0	0	74.4677	33.4664
NAV1	Angiogenic capillary	0.51988	0.286016	6.75845e+09	0.625311	0	0	45.1085	19.7371
CD34	Angiogenic capillary	1.32692	0.392934	6700820338	0.619978	0	0	77.6761	56.2233
PLXNA2	Angiogenic capillary	0.835019	0.428104	7015782969	0.64912	0	0	58.2147	31.2497
NID1	Angiogenic capillary	0.725465	0.495755	7.41868e+09	0.686397	0	0	54.5129	17.8666
PXDN	Angiogenic capillary	0.72074	0.592352	7.61168e+09	0.704254	0	0	50.1036	10.326
PDIA6	Angiogenic capillary	1.00292	0.315403	6606704602	0.611271	0	0	68.2752	48.7296
ROCK2	Angiogenic capillary	0.696668	0.250282	6493675965	0.600813	0	0	55.6366	35.2871
FAM84A	Angiogenic capillary	0.605371	0.281062	6.54428e+09	0.605494	0	0	44.9149	23.4272
LBH	Angiogenic capillary	0.791659	0.619999	7585883552	0.701867	0	0	52.1695	13.5392
RASGRP3	Angiogenic capillary	0.984626	0.594435	7.54414e+09	0.698005	0	0	65.2552	27.0633
QPCT	Angiogenic capillary	0.604063	0.266945	6542079834	0.605291	0	0	47.3834	26.3741
CDC42EP3	Angiogenic capillary	0.56889	0.298692	6.72638e+09	0.622343	0	0	46.508	22.0391
MAP4K4	Angiogenic capillary	0.837606	0.2821	6.53594e+09	0.604723	0	0	61.8137	41.249
LIMS1	Angiogenic capillary	0.934929	0.33997	6702215951	0.620108	0	0	64.9263	43.5132
INHBB	Angiogenic capillary	0.493789	0.391184	6.79866e+09	0.629031	0	0	33.013	7.4704
CXCR4	Angiogenic capillary	0.400272	0.346508	6.74033e+09	0.623634	0	0	28.6329	3.9445
CALCRL	Angiogenic capillary	1.38428	0.668853	7.45003e+09	0.689297	0	0	75.3773	44.2396
MYO1B	Angiogenic capillary	1.05228	0.680803	7725165413	0.714754	0	0	65.5566	26.2509
NRP2	Angiogenic capillary	1.15428	0.444472	6939956740	0.642104	0	0	71.6498	47.5889
ARPC2	Angiogenic capillary	1.49784	0.315095	6.5632e+09	0.607245	0	0	83.3702	69.8046
DGKD	Angiogenic capillary	0.352633	0.286314	6.8046e+09	0.62958	0	0	31.9407	6.06393
ACKR3	Angiogenic capillary	0.347198	0.251882	6466881060	0.598334	0	0	26.6166	6.81362
SH3BP5	Angiogenic capillary	0.915575	0.434596	7081566942	0.655206	0	0	65.0205	35.2596
SLC4A7	Angiogenic capillary	0.559101	0.333367	6823994257	0.631375	0	0	43.2396	16.593
CTNNB1	Angiogenic capillary	1.43954	0.26911	6.28274e+09	0.581296	0	0	82.5753	68.6293
SPINK8	Angiogenic capillary	0.678386	0.391115	6627113155	0.613159	0	0	40.8825	20.3307
GPX1	Angiogenic capillary	1.71181	0.404961	6815919292	0.630628	0	0	84.9564	71.7598
SEMA3F	Angiogenic capillary	0.524924	0.351922	6.88145e+09	0.636691	0	0	41.6825	15.3005
GNAI2	Angiogenic capillary	1.96857	0.272888	6.23092e+09	0.576501	0	0	89.5661	79.6348
FSTL1	Angiogenic capillary	0.659116	0.261074	6.50061e+09	0.601455	0	0	51.3815	31.1282
PLXND1	Angiogenic capillary	1.04142	0.541648	7.35328e+09	0.680345	0	0	67.8983	37.0182
SLCO2A1	Angiogenic capillary	0.638864	0.25063	6368258005	0.589209	0	0	43.9094	24.812
ATP1B3	Angiogenic capillary	0.80691	0.265691	6482676727	0.599795	0	0	60.2515	40.7337
TM4SF18	Angiogenic capillary	1.47636	0.353582	6.4866e+09	0.600158	0	0	78.3014	61.5667
WWTR1	Angiogenic capillary	1.46894	0.277221	6293740354	0.582314	0	0	82.1831	67.9536
LXN	Angiogenic capillary	0.797573	0.486513	7196224876	0.665815	0	0	55.2615	24.6938
MECOM	Angiogenic capillary	0.87457	0.260664	6.43466e+09	0.595353	0	0	63.0539	43.0541
FNDC3B	Angiogenic capillary	0.61967	0.34435	6.89981e+09	0.63839	0	0	49.9906	22.7812
FAM43A	Angiogenic capillary	0.751531	0.287769	6584794434	0.609243	0	0	56.685	34.215
APOD	Angiogenic capillary	0.397993	0.283266	6399089877	0.592061	0	0	26.6543	8.33945
C4orf48	Angiogenic capillary	0.590033	0.268547	6.58872e+09	0.609607	0	0	46.9997	24.4199
LDB2	Angiogenic capillary	0.707414	0.298765	6607666104	0.61136	0	0	51.7584	28.6274
KDR	Angiogenic capillary	1.27416	0.622116	7367793264	0.681689	0	0	73.1932	41.5876
IGFBP7	Angiogenic capillary	3.73109	0.800624	7823453628	0.723848	0	0	97.7063	92.7619
SPRY1	Angiogenic capillary	1.9996	1.21452	7974312825	0.737805	0	0	75.6017	34.7886
SLC7A11	Angiogenic capillary	0.809634	0.315614	6393063082	0.591504	0	0	48.9337	33.0116
SMAD1	Angiogenic capillary	0.640226	0.317178	6.74776e+09	0.624322	0	0	50.3195	25.4062
MYO10	Angiogenic capillary	1.07547	0.428334	6.83743e+09	0.632618	0	0	66.2179	43.0103
RAI14	Angiogenic capillary	0.64368	0.379567	7.07679e+09	0.654764	0	0	52.1986	21.2564
ITGA1	Angiogenic capillary	1.2975	0.491189	7032889030	0.650702	0	0	76.179	51.5221
ESM1	Angiogenic capillary	0.762965	0.679377	7139664863	0.660582	0	0	36.6737	4.97451
IPO11	Angiogenic capillary	0.492876	0.27706	6.77796e+09	0.627115	0	0	44.6991	18.8853
F2R	Angiogenic capillary	0.622934	0.454514	7.27006e+09	0.672646	0	0	47.457	13.1249
MEF2C	Angiogenic capillary	1.29569	0.463243	7.00949e+09	0.648537	0	0	78.7742	54.0887
NREP	Angiogenic capillary	0.624112	0.305957	6.72113e+09	0.621858	0	0	48.5362	23.4758
ECSCR	Angiogenic capillary	1.32506	0.464102	6.97497e+09	0.645343	0	0	77.3849	53.756
PCDH12	Angiogenic capillary	0.618669	0.437453	7.28283e+09	0.673827	0	0	49.0998	14.4909
SPRY4	Angiogenic capillary	0.682871	0.530169	7.48363e+09	0.692406	0	0	49.8535	12.3477
AFAP1L1	Angiogenic capillary	0.80268	0.440752	7.17102e+09	0.663483	0	0	59.484	28.0258
NDST1	Angiogenic capillary	0.485788	0.265242	6723626446	0.622088	0	0	44.2109	19.4865
SPARC	Angiogenic capillary	3.18631	1.26572	8.61258e+09	0.79686	0	0	95.9128	81.6311
ATOX1	Angiogenic capillary	1.12812	0.251071	6.35911e+09	0.588363	0	0	73.5187	58.703
RNF145	Angiogenic capillary	0.908011	0.390503	6940693131	0.642172	0	0	65.137	38.0552
TMED9	Angiogenic capillary	0.964805	0.253195	6410077597	0.593078	0	0	68.258	51.2515
FLT4	Angiogenic capillary	0.481432	0.300387	6886030704	0.637115	0	0	43.3133	15.4058
SOX4	Angiogenic capillary	1.26136	0.611263	7289800140	0.674472	0	0	70.4062	37.7981
NOTCH4	Angiogenic capillary	1.44923	0.582902	7316190199	0.676914	0	0	80.6516	53.8737
FILIP1	Angiogenic capillary	0.678391	0.405079	6915130918	0.639807	0	0	46.8044	18.8021
MYO6	Angiogenic capillary	0.87834	0.308708	6.63914e+09	0.614271	0	0	64.5939	41.8469
UBE2J1	Angiogenic capillary	0.815316	0.375294	6913977727	0.6397	0	0	60.0014	34.6811
FYN	Angiogenic capillary	0.946478	0.469202	7191248818	0.665354	0	0	65.865	35.9126
LAMA4	Angiogenic capillary	1.05989	0.595253	7453610833	0.689629	0	0	66.629	32.9074
MARCKS	Angiogenic capillary	1.32133	0.544804	7.14191e+09	0.660789	0	0	75.8364	45.5921
GJA1	Angiogenic capillary	0.981309	0.437317	6.98838e+09	0.646584	0	0	65.5378	37.6512
PTPRK	Angiogenic capillary	0.570686	0.261559	6654746742	0.615716	0	0	49.5863	25.6147
ARHGAP18	Angiogenic capillary	1.01393	0.493897	7087056753	0.655714	0	0	63.412	37.4989
CTGF	Angiogenic capillary	1.60752	0.436537	6273074942	0.580402	0	0	61.2947	49.4107
SGK1	Angiogenic capillary	0.816289	0.344044	6666530804	0.616806	0	0	55.282	32.1107
PHACTR2	Angiogenic capillary	0.747598	0.30273	6649659796	0.615245	0	0	56.6473	33.8672
ACTB	Angiogenic capillary	3.12601	0.340363	6776123308	0.626946	0	0	97.3551	95.9799
FSCN1	Angiogenic capillary	1.00121	0.367589	6.75326e+09	0.62483	0	0	67.5557	44.0927
TSPAN13	Angiogenic capillary	0.602071	0.42956	7.26279e+09	0.671974	0	0	48.1628	13.792
RAPGEF5	Angiogenic capillary	0.799678	0.382417	6912536417	0.639567	0	0	58.3432	30.7323
RALA	Angiogenic capillary	0.608161	0.272614	6671120338	0.61723	0	0	51.8509	28.2564
IGFBP3	Angiogenic capillary	1.38682	0.642233	6.88322e+09	0.636854	0	0	60.0305	34.8345
UPP1	Angiogenic capillary	0.689132	0.319126	6719518263	0.621708	0	0	51.4689	26.6474
GRB10	Angiogenic capillary	0.880023	0.467741	7.15731e+09	0.662214	0	0	61.5396	31.3016
GNG11	Angiogenic capillary	2.41905	0.273323	6.26434e+09	0.579594	0	0	94.455	88.1498
PON2	Angiogenic capillary	1.42146	0.343422	6502209492	0.601602	0	0	76.6483	62.1689
SERPINE1	Angiogenic capillary	0.897022	0.588121	7.18093e+09	0.664399	0	0	50.9636	19.1818
LAMB1	Angiogenic capillary	0.793216	0.546912	7454536158	0.689714	0	0	55.145	18.2442
DOCK4	Angiogenic capillary	0.540206	0.325657	6915641823	0.639854	0	0	46.2545	18.208
CALU	Angiogenic capillary	0.64438	0.275844	6642024199	0.614538	0	0	52.9935	30.0842
CALD1	Angiogenic capillary	1.51177	0.40053	6728161496	0.622508	0	0	81.7617	62.8748
KIAA1147	Angiogenic capillary	0.435856	0.31726	6770864114	0.626459	0	0	35.3889	10.4708
CD99	Angiogenic capillary	1.12206	0.368921	6631032480	0.613521	0	0	64.2068	49.0094
TIMP1	Angiogenic capillary	1.38681	0.38577	6658939869	0.616104	0	0	74.7401	47.5408
MSN	Angiogenic capillary	1.14816	0.346445	6671324192	0.617249	0	0	73.1127	54.0968
PLS3	Angiogenic capillary	0.735785	0.284993	6.62245e+09	0.612727	0	0	57.6785	35.0192
APLN	Angiogenic capillary	0.810474	0.636748	7137113962	0.660345	0	0	41.7579	10.7187
BGN	Angiogenic capillary	0.617058	0.2698	6.51598e+09	0.602877	0	0	44.843	23.5849
BCAP31	Angiogenic capillary	1.20832	0.288207	6.44763e+09	0.596553	0	0	73.9367	59.4105
SSR4	Angiogenic capillary	1.14696	0.250645	6.33477e+09	0.586111	0	0	73.5341	58.9266
FLNA	Angiogenic capillary	0.653328	0.25353	6482980050	0.599823	0	0	50.7032	30.4747
ANGPT2	Angiogenic capillary	2.13903	1.47516	8326875456	0.770426	0	0	76.2338	32.5617
STC1	Angiogenic capillary	1.15904	0.807008	7.38179e+09	0.682984	0	0	52.6115	16.4904
PREX2	Angiogenic capillary	0.970656	0.41079	6.89355e+09	0.63781	0	0	64.8166	39.6556
CA2	Angiogenic capillary	1.58399	1.03343	7923433791	0.733098	0	0	70.5603	31.6591
LAPTM4B	Angiogenic capillary	0.538222	0.289734	6.76226e+09	0.625663	0	0	46.52	21.6394
CTHRC1	Angiogenic capillary	0.641574	0.39533	6956534916	0.643638	0	0	46.9911	19.0165
PTP4A3	Angiogenic capillary	0.68187	0.367973	6842668900	0.633103	0	0	50.1019	25.067
NFIB	Angiogenic capillary	1.39812	0.280685	6279004256	0.580951	0	0	81.2015	64.6967
MSMP	Angiogenic capillary	0.358151	0.299979	6637367356	0.614108	0	0	27.6582	5.00097
COL15A1	Angiogenic capillary	0.415504	0.257339	6325392659	0.585243	0	0	27.0535	9.79562
RGS3	Angiogenic capillary	0.904709	0.505188	7202942621	0.666436	0	0	60.1042	30.3348
GSN	Angiogenic capillary	1.74732	0.287793	6.17505e+09	0.571332	0	0	79.8979	72.4225
PDCL	Angiogenic capillary	0.572966	0.283237	6.72927e+09	0.622611	0	0	49.4356	24.9671
ARPC5L	Angiogenic capillary	0.786911	0.266341	6.51765e+09	0.603031	0	0	59.4652	39.3791
HSPA5	Angiogenic capillary	1.05359	0.34019	6.59176e+09	0.609888	0	0	66.3703	46.6486
ANGPTL2	Angiogenic capillary	0.34952	0.273929	6.70954e+09	0.620785	0	0	31.151	7.20466
ENG	Angiogenic capillary	1.94748	0.512918	7068541642	0.654001	0	0	89.0505	73.9581
C9orf16	Angiogenic capillary	1.06307	0.270443	6.41843e+09	0.593851	0	0	70.6237	54.6688
LRRC8A	Angiogenic capillary	0.648471	0.259505	6553001037	0.606302	0	0	52.5292	31.1169
EGFL7	Angiogenic capillary	2.03925	0.2958	6304232772	0.583285	0	0	91.7313	81.5149
CD81	Angiogenic capillary	1.69488	0.377762	6.6979e+09	0.619708	0	0	83.4216	70.5138
SWAP70	Angiogenic capillary	0.996945	0.361231	6758972517	0.625359	0	0	67.4067	45.012
ADM	Angiogenic capillary	0.894263	0.458678	6984951726	0.646267	0	0	56.6422	27.9242
EIF4G2	Angiogenic capillary	1.56282	0.305169	6517985260	0.603062	0	0	84.5419	71.9726
GALNT18	Angiogenic capillary	0.79678	0.383871	6.96947e+09	0.644835	0	0	59.962	32.8085
TP53I11	Angiogenic capillary	0.569221	0.468418	7.34579e+09	0.679652	0	0	44.0019	8.59763
CFL1	Angiogenic capillary	2.09021	0.299894	6623059472	0.612784	0	0	91.7056	85.9066
CCDC85B	Angiogenic capillary	1.96068	0.36982	6776948712	0.627022	0	0	90.2684	80.055
PGM2L1	Angiogenic capillary	0.472664	0.279897	6.71181e+09	0.620995	0	0	40.5194	16.1437
KCNE3	Angiogenic capillary	0.366919	0.331615	6.67794e+09	0.617861	0	0	26.3323	2.88478
SERPINH1	Angiogenic capillary	1.00492	0.456435	7.06084e+09	0.653288	0	0	66.026	38.9691
FZD4	Angiogenic capillary	0.638621	0.279363	6.61653e+09	0.61218	0	0	51.2274	28.7301
NOX4	Angiogenic capillary	0.424469	0.356709	7062475419	0.65344	0	0	36.6223	6.10822
MPZL2	Angiogenic capillary	0.534355	0.269406	6578868175	0.608695	0	0	42.0577	19.6679
MCAM	Angiogenic capillary	1.18321	0.811982	7878130038	0.728906	0	0	65.9215	25.4834
ARHGEF12	Angiogenic capillary	0.937725	0.278894	6.48387e+09	0.599905	0	0	67.172	47.3486
ESAM	Angiogenic capillary	1.77479	0.402044	6818727183	0.630887	0	0	87.4334	73.9478
ROBO4	Angiogenic capillary	1.26487	0.367666	6682533679	0.618286	0	0	76.4222	56.6176
ETS1	Angiogenic capillary	1.39393	0.620789	7500480975	0.693965	0	0	80.5266	50.2247
APLP2	Angiogenic capillary	1.45927	0.556401	7319318106	0.677204	0	0	79.4542	58.401
ITIH5	Angiogenic capillary	1.0065	0.30928	6385492207	0.590803	0	0	59.556	41.9371
VIM	Angiogenic capillary	3.59416	0.345552	6750766810	0.6246	0	0	98.8095	96.7965
ZEB1	Angiogenic capillary	0.945187	0.353961	6778624644	0.627177	0	0	66.9442	43.1405
ITGB1	Angiogenic capillary	2.18144	0.519736	7.33246e+09	0.678419	0	0	92.0106	81.2319
NRP1	Angiogenic capillary	1.14638	0.498018	7113028544	0.658117	0	0	71.6721	44.0479
JMJD1C	Angiogenic capillary	1.17984	0.269058	6.31526e+09	0.584305	0	0	74.2964	57.5714
REEP3	Angiogenic capillary	0.725466	0.260774	6544043235	0.605473	0	0	57.8875	36.6174
UNC5B	Angiogenic capillary	0.683305	0.41904	7.00329e+09	0.647964	0	0	48.317	19.5702
PDLIM1	Angiogenic capillary	0.857459	0.291438	6.51601e+09	0.602879	0	0	55.378	31.96
PLEKHA1	Angiogenic capillary	0.81067	0.324059	6.72974e+09	0.622654	0	0	61.4728	37.4617
HTRA1	Angiogenic capillary	1.27455	0.77421	7.7485e+09	0.716912	0	0	69.4349	35.0198
PTPRE	Angiogenic capillary	0.535686	0.358576	6936040709	0.641742	0	0	42.3232	13.8724
VWF	Angiogenic capillary	2.44471	0.600604	7.12045e+09	0.658804	0	0	90.3592	79.5073
CD9	Angiogenic capillary	0.881734	0.391022	6545508054	0.605608	0	0	49.3431	29.5321
C12orf57	Angiogenic capillary	1.16421	0.29843	6487486434	0.60024	0	0	73.1812	56.5657
EMP1	Angiogenic capillary	1.08367	0.3104	6494879903	0.600924	0	0	65.6937	43.0638
MGP	Angiogenic capillary	1.39483	0.388545	6.31074e+09	0.583887	0	0	53.2881	34.2701
ARHGDIB	Angiogenic capillary	1.05724	0.581713	7.46287e+09	0.690485	0	0	67.7476	33.6149
LDHB	Angiogenic capillary	0.84712	0.276367	6508341116	0.60217	0	0	61.2433	41.9803
ITGA5	Angiogenic capillary	0.84058	0.430152	7.0962e+09	0.65656	0	0	60.8853	30.5384
DUSP6	Angiogenic capillary	1.5231	0.605679	7244281652	0.670261	0	0	79.5622	52.6196
ELK3	Angiogenic capillary	0.933339	0.293735	6534349248	0.604576	0	0	66.2076	44.8602
HSP90B1	Angiogenic capillary	1.68212	0.47579	6.9523e+09	0.643246	0	0	83.9663	67.1769
ARPC3	Angiogenic capillary	1.39641	0.254514	6.33561e+09	0.586188	0	0	79.8945	68.06
MLEC	Angiogenic capillary	1.22451	0.590627	7.38427e+09	0.683213	0	0	72.6982	42.239
CDK2AP1	Angiogenic capillary	0.612199	0.282657	6535380671	0.604671	0	0	46.0609	27.437
FLT1	Angiogenic capillary	2.12899	0.327719	6.28862e+09	0.58184	0	0	88.9717	79.5138
RGCC	Angiogenic capillary	2.8111	0.817752	7322308726	0.67748	0	0	92.2555	75.4948
DGKH	Angiogenic capillary	0.810557	0.40745	7008313384	0.648429	0	0	59.4583	30.9429
EDNRB	Angiogenic capillary	0.754141	0.531539	7.00551e+09	0.648169	0	0	42.8028	13.5106
EFNB2	Angiogenic capillary	0.867923	0.32224	6.53791e+09	0.604906	0	0	57.5535	37.5691
COL4A1	Angiogenic capillary	2.01468	1.28099	8461718114	0.782902	0	0	82.8991	41.2911
COL4A2	Angiogenic capillary	1.7704	1.11545	8353167588	0.772858	0	0	80.309	40.4118
ARHGEF7	Angiogenic capillary	0.534342	0.292022	6716603497	0.621439	0	0	44.7042	20.3614
TMEM255B	Angiogenic capillary	0.646729	0.423993	7.25999e+09	0.671714	0	0	52.2774	18.3036
PNP	Angiogenic capillary	0.74377	0.374603	6.82913e+09	0.63185	0	0	51.1246	24.6149
CLEC14A	Angiogenic capillary	1.65043	0.469245	6.85557e+09	0.634297	0	0	81.9809	64.2241
NID2	Angiogenic capillary	0.379106	0.264611	6700631809	0.619961	0	0	33.938	9.68003
RHOJ	Angiogenic capillary	0.616442	0.274198	6.66505e+09	0.616668	0	0	51.3661	26.992
PGF	Angiogenic capillary	0.520401	0.433893	6.94741e+09	0.642793	0	0	34.9778	6.80821
VASH1	Angiogenic capillary	0.57441	0.345405	6910812083	0.639407	0	0	46.532	18.8054
CALM1	Angiogenic capillary	2.76459	0.375372	6.80719e+09	0.62982	0	0	96.3085	91.4132
DLL4	Angiogenic capillary	0.588342	0.349928	6.96701e+09	0.644607	0	0	48.3923	19.2218
EHD4	Angiogenic capillary	0.987466	0.556855	7464060678	0.690596	0	0	66.7763	32.1377
PDIA3	Angiogenic capillary	1.15473	0.330513	6630957330	0.613514	0	0	73.6831	55.3099
TMOD2	Angiogenic capillary	0.678925	0.412258	7043792779	0.651711	0	0	50.6963	21.9769
ADAM10	Angiogenic capillary	0.835507	0.280634	6566989358	0.607596	0	0	63.1858	41.5109
PPIB	Angiogenic capillary	1.39526	0.382254	6.78054e+09	0.627355	0	0	79.3463	62.9283
OAZ2	Angiogenic capillary	0.804021	0.338616	6.76269e+09	0.625703	0	0	59.9997	36.1691
AKAP13	Angiogenic capillary	0.870207	0.420597	7.00752e+09	0.648355	0	0	61.3906	32.4164
TMEM204	Angiogenic capillary	1.24084	0.256359	6222737043	0.575745	0	0	75.1118	58.3157
METTL9	Angiogenic capillary	0.832921	0.294777	6.62311e+09	0.612789	0	0	62.5709	41.5244
CDH5	Angiogenic capillary	1.2524	0.345996	6.64027e+09	0.614376	0	0	77.2496	58.1396
NQO1	Angiogenic capillary	0.705734	0.287659	6428142505	0.594749	0	0	48.4283	31.2184
COTL1	Angiogenic capillary	0.657981	0.401272	6910023940	0.639334	0	0	46.0609	18.4246
CYBA	Angiogenic capillary	1.30211	0.547671	7.21972e+09	0.667989	0	0	73.5033	49.8655
ANKRD11	Angiogenic capillary	1.12136	0.357906	6698996416	0.61981	0	0	72.162	51.4221
DPEP1	Angiogenic capillary	0.363617	0.263229	6437779625	0.595641	0	0	26.5207	7.3667
RFLNB	Angiogenic capillary	0.804046	0.600676	7.69799e+09	0.712239	0	0	56.894	16.1285
SCARF1	Angiogenic capillary	0.614339	0.259737	6616441599	0.612171	0	0	52.1918	29.147
TAX1BP3	Angiogenic capillary	0.557602	0.257326	6617061365	0.612229	0	0	48.0617	25.2301
PFN1	Angiogenic capillary	1.57639	0.451046	6904176839	0.638794	0	0	82.8563	66.4477
BCL6B	Angiogenic capillary	0.537556	0.292008	6772791736	0.626637	0	0	46.2734	20.732
IGFBP4	Angiogenic capillary	1.23384	0.532625	7192335687	0.665455	0	0	74.3443	43.8669
JUP	Angiogenic capillary	0.58891	0.435054	7.37713e+09	0.682553	0	0	49.2471	12.6339
GRN	Angiogenic capillary	0.943204	0.364934	6.79667e+09	0.628846	0	0	65.1233	42.9142
YPEL2	Angiogenic capillary	0.557859	0.285069	6644994545	0.614813	0	0	44.8961	21.7085
VMP1	Angiogenic capillary	0.915494	0.373827	6735671555	0.623203	0	0	60.2909	36.759
ACE	Angiogenic capillary	0.791979	0.541161	7310063391	0.676347	0	0	52.3134	18.7865
PECAM1	Angiogenic capillary	1.98269	0.535597	7215938309	0.667639	0	0	89.9395	75.4289
KCNJ2	Angiogenic capillary	0.432282	0.286536	6.60602e+09	0.611207	0	0	33.1175	10.676
SEC14L1	Angiogenic capillary	1.63038	0.353549	6.4805e+09	0.599594	0	0	84.2455	68.0173
ACTG1	Angiogenic capillary	2.67178	0.441015	6.83393e+09	0.632294	0	0	93.7064	87.6502
P4HB	Angiogenic capillary	1.03059	0.350289	6.74029e+09	0.62363	0	0	68.9587	48.7664
YES1	Angiogenic capillary	0.894149	0.253665	6.409e+09	0.592979	0	0	64.743	46.251
MYL12B	Angiogenic capillary	2.14318	0.251695	6395149649	0.591697	0	0	90.8885	85.6058
GALNT1	Angiogenic capillary	0.512496	0.275025	6706544459	0.620508	0	0	44.7248	20.7935
TCF4	Angiogenic capillary	2.59206	0.781916	8.101e+09	0.749527	0	0	97.386	83.9979
FKBP1A	Angiogenic capillary	2.14054	0.396194	6878055288	0.636377	0	0	90.6162	83.5857
JAG1	Angiogenic capillary	0.702544	0.258415	6.41528e+09	0.59356	0	0	51.5614	32.9279
RRBP1	Angiogenic capillary	0.908196	0.336756	6.69915e+09	0.619824	0	0	64.5237	41.2873
CD93	Angiogenic capillary	1.59109	0.892936	8.03735e+09	0.743638	0	0	80.8897	41.9717
YWHAB	Angiogenic capillary	1.76562	0.326821	6.65305e+09	0.615558	0	0	87.9953	77.1205
PREX1	Angiogenic capillary	0.733838	0.382099	6991299734	0.646854	0	0	56.106	27.12
PMEPA1	Angiogenic capillary	0.678852	0.41801	6.99332e+09	0.647042	0	0	48.6424	20.5478
GNAS	Angiogenic capillary	2.27092	0.255637	6.1569e+09	0.569654	0	0	92.2983	84.1172
SOX18	Angiogenic capillary	1.29346	0.418511	6.7291e+09	0.622595	0	0	73.6814	51.9763
TNFAIP8L1	Angiogenic capillary	0.555252	0.359737	7048529481	0.652149	0	0	47.1127	17.0127
MYDGF	Angiogenic capillary	0.802635	0.25466	6.47483e+09	0.59907	0	0	61.1988	42.3389
INSR	Angiogenic capillary	2.11045	1.24342	8557198862	0.791736	0	0	87.0189	49.3492
DOCK6	Angiogenic capillary	0.61512	0.266822	6.6264e+09	0.613093	0	0	51.7909	28.7652
CALR	Angiogenic capillary	1.54349	0.447201	6.91685e+09	0.639966	0	0	81.0713	64.3586
ACTN4	Angiogenic capillary	1.59869	0.255674	6237458628	0.577107	0	0	85.4326	73.5973
GMFG	Angiogenic capillary	0.967521	0.523587	7.38527e+09	0.683305	0	0	66.6838	32.4596
TGFB1	Angiogenic capillary	0.6008	0.336649	6.91218e+09	0.639534	0	0	49.8193	22.5327
BCAM	Angiogenic capillary	1.11532	0.265235	6342718874	0.586846	0	0	71.4614	55.4298
GPR4	Angiogenic capillary	0.446466	0.269572	6741015794	0.623697	0	0	40.802	16.0988
AP2S1	Angiogenic capillary	1.0815	0.446073	7067393751	0.653895	0	0	70.6306	45.4344
FCGRT	Angiogenic capillary	1.26332	0.336753	6623377619	0.612813	0	0	77.0886	60.0144
YWHAH	Angiogenic capillary	1.48027	0.633635	7527114738	0.696429	0	0	79.6307	54.9756
PDGFB	Angiogenic capillary	0.937464	0.488408	7.18019e+09	0.664331	0	0	62.8638	32.7626
PIM3	Angiogenic capillary	0.784652	0.313388	6635785836	0.613961	0	0	56.7604	34.1955
APP	Angiogenic capillary	2.15895	0.575501	7442867538	0.688635	0	0	92.6649	80.5692
COL18A1	Angiogenic capillary	0.98383	0.334375	6.58279e+09	0.609057	0	0	63.2424	45.5186
MT-CO2	Angiogenic capillary	3.52603	0.282241	6364332831	0.588846	0	0	98.8077	96.8128
MT-CO3	Angiogenic capillary	3.36164	0.260274	6176779489	0.571493	0	0	97.4185	94.8148
MT-CYB	Angiogenic capillary	3.17857	0.256148	6.08427e+09	0.562933	0	0	97.2952	93.2555
DYSF	Angiogenic capillary	0.402422	0.303324	6901906305	0.638583	0	0	36.6583	8.9001
KIF5C	Angiogenic capillary	0.330909	0.275996	6694394732	0.619384	0	0	28.6329	4.76764
HECW2	Angiogenic capillary	0.575667	0.4344	7209080572	0.667004	0	0	44.3805	11.0438
PDGFD	Angiogenic capillary	0.504692	0.401324	6.89525e+09	0.637967	0	0	34.577	6.8417
TSPAN15	Angiogenic capillary	0.455306	0.296696	6.82721e+09	0.631673	0	0	40.5297	14.3467
PCDH17	Angiogenic capillary	0.686144	0.431011	6915695591	0.639859	0	0	44.1201	15.7488
PLVAP	Angiogenic capillary	1.42424	1.00169	7.77817e+09	0.719658	0	0	62.5092	20.4689
EXOC3L2	Angiogenic capillary	0.355059	0.276109	6763412348	0.62577	0	0	31.9372	6.5711
ISG15	Arteriole	1.43236	0.299629	3518196163	0.58335	0	0	76.6056	60.894
GNB1	Arteriole	1.14118	0.288573	3.62264e+09	0.600667	0	0	73.7215	58.0681
SRARP	Arteriole	1.67086	0.721455	4.19835e+09	0.696126	0	0	82.2701	53.0328
ALPL	Arteriole	1.0259	0.7317	4.38932e+09	0.72779	0	0	63.729	20.1526
ID3	Arteriole	2.3506	0.55418	3.92614e+09	0.65099	0	0	93.9102	79.9731
CLIC4	Arteriole	1.20697	0.293097	3.62826e+09	0.601599	0	0	76.8021	60.8977
FGR	Arteriole	0.458002	0.272223	3.72531e+09	0.617691	0	0	39.3839	15.9228
IFI6	Arteriole	2.01755	0.511536	3780370834	0.626821	0	0	88.8532	70.6078
TINAGL1	Arteriole	0.885317	0.369981	3.81328e+09	0.632277	0	0	62.571	37.5675
MFSD2A	Arteriole	1.75613	0.586503	3.83336e+09	0.635607	0	0	78.3961	54.5305
SLC2A1	Arteriole	2.44682	1.23629	4.77009e+09	0.790925	0	0	91.387	57.8714
TIE1	Arteriole	1.11945	0.330048	3687269801	0.611384	0	0	71.2269	53.2746
JUN	Arteriole	2.89804	0.457016	3728970868	0.618298	0	0	94.071	88.1883
IFI44L	Arteriole	1.12931	0.331785	3.61957e+09	0.600159	0	0	67.2921	46.7542
GNG5	Arteriole	1.73632	0.39908	3.82613e+09	0.634409	0	0	88.7352	74.2544
CTBS	Arteriole	0.662183	0.288191	3688789921	0.611636	0	0	51.3777	31.0072
GBP4	Arteriole	0.803588	0.288455	3.65928e+09	0.606743	0	0	58.4825	38.675
PALMD	Arteriole	1.46357	0.331014	3.63263e+09	0.602324	0	0	81.8412	66.1761
S1PR1	Arteriole	0.891408	0.262459	3.5914e+09	0.595488	0	0	63.2751	46.2457
ATP1A1	Arteriole	1.08488	0.335913	3697267139	0.613041	0	0	69.5293	50.9163
SRGAP2C	Arteriole	0.796042	0.271901	3629334789	0.601777	0	0	58.4468	39.884
SRGAP2B	Arteriole	0.793171	0.270053	3.62304e+09	0.600733	0	0	58.1823	39.6646
RNF115	Arteriole	1.05793	0.331657	3.69255e+09	0.61226	0	0	68.0569	49.8209
S100A10	Arteriole	2.20922	0.610369	3.96653e+09	0.657687	0	0	92.0768	73.5859
S100A6	Arteriole	1.86922	0.639826	3864042211	0.640694	0	0	78.4925	54.6943
ADAM15	Arteriole	0.844106	0.342001	3.7805e+09	0.626843	0	0	61.7848	37.9243
NES	Arteriole	0.947092	0.342794	3.74075e+09	0.620251	0	0	64.9834	42.8329
TAGLN2	Arteriole	1.73483	0.39274	3757424310	0.623016	0	0	88.578	73.0899
GLUL	Arteriole	1.7454	1.13442	4768419695	0.790648	0	0	83.1564	39.4451
BTG2	Arteriole	1.47025	0.58853	4004855654	0.664042	0	0	77.063	51.5774
CD46	Arteriole	1.07009	0.274806	3.59438e+09	0.595982	0	0	71.3663	54.6502
CD34	Arteriole	1.36475	0.380261	3.71359e+09	0.615748	0	0	80.0079	58.9459
SLC30A1	Arteriole	1.05183	0.43772	3.90634e+09	0.647708	0	0	69.0611	42.8746
FAM89A	Arteriole	0.747069	0.251628	3.57577e+09	0.592896	0	0	54.537	36.293
SOS1	Arteriole	0.883673	0.283286	3.62715e+09	0.601416	0	0	62.1922	44.1435
EPAS1	Arteriole	2.64143	0.672242	4.35736e+09	0.722491	0	0	96.9515	86.5041
CALM2	Arteriole	1.75374	0.297268	3605383150	0.597806	0	0	89.8002	78.7984
SPTBN1	Arteriole	2.11138	0.299649	3580398614	0.593663	0	0	92.9059	83.9422
TMSB10	Arteriole	4.59327	0.403197	4.07858e+09	0.676266	0	0	99.9786	99.3458
ATOH8	Arteriole	0.564578	0.303162	3.73855e+09	0.619887	0	0	44.5981	20.9061
LIMS2	Arteriole	1.05336	0.395144	3.85259e+09	0.638795	0	0	70.8552	47.4367
RND3	Arteriole	0.825845	0.4295	3.90293e+09	0.647141	0	0	56.2989	28.0616
COBLL1	Arteriole	1.73418	0.861257	4.46028e+09	0.739556	0	0	84.3572	51.975
ITGA6	Arteriole	1.56525	0.4002	3739591868	0.620059	0	0	82.9563	65.7725
SSFA2	Arteriole	0.813368	0.26876	3605053004	0.597751	0	0	58.3217	39.6312
CAVIN2	Arteriole	2.34143	0.740634	3.97995e+09	0.659912	0	0	86.5909	68.0695
SLC39A10	Arteriole	1.86155	0.553649	3.8467e+09	0.637819	0	0	86.4444	64.5764
CFLAR	Arteriole	1.48974	0.313014	3.63878e+09	0.603343	0	0	83.1493	69.4061
FN1	Arteriole	1.74667	0.277965	3.40372e+09	0.564369	7.4355e-277	1.66478e-275	85.2757	68.5061
ACSL3	Arteriole	0.871182	0.340962	3.74028e+09	0.620173	0	0	60.6519	39.723
SLC16A14	Arteriole	0.600625	0.401199	3.94459e+09	0.654049	0	0	46.453	16.7175
SLC6A6	Arteriole	0.602668	0.439734	3.89185e+09	0.645306	0	0	39.9878	11.2239
GALNT15	Arteriole	0.824573	0.283395	3613135793	0.599092	0	0	56.8278	36.1255
CMTM8	Arteriole	0.960977	0.500787	4081384235	0.676731	0	0	66.0269	35.8773
NKTR	Arteriole	1.35953	0.261459	3.52497e+09	0.584472	0	0	78.0887	65.051
CLEC3B	Arteriole	0.668486	0.39278	3912433875	0.648718	0	0	50.2091	20.5354
MAP4	Arteriole	0.946924	0.28837	3647266649	0.604751	0	0	65.9662	47.9633
GNAI2	Arteriole	2.09399	0.376105	3.73935e+09	0.620019	0	0	91.6551	80.7641
HYAL2	Arteriole	1.78902	0.472307	3.79247e+09	0.628827	0	0	85.1649	67.3945
SEMA3G	Arteriole	1.12461	0.8528	4.60624e+09	0.763757	0	0	68.979	18.8132
FAM107A	Arteriole	1.5162	0.753047	4298238542	0.712688	0	0	80.1401	46.1673
ZBTB20	Arteriole	1.40763	0.431968	3807386353	0.6313	0	0	76.4018	58.5051
HEG1	Arteriole	1.4578	0.505913	3977565802	0.659517	0	0	81.659	59.0814
CNBP	Arteriole	1.17609	0.252807	3.55589e+09	0.5896	0	0	75.6728	61.7992
ZBTB38	Arteriole	1.07525	0.311936	3.67646e+09	0.609591	0	0	70.8445	53.2528
TIPARP	Arteriole	0.767522	0.334202	3702663897	0.613936	0	0	52.4749	31.1214
TNFSF10	Arteriole	1.33454	0.47309	3.86757e+09	0.641279	0	0	75.5834	53.0384
EIF4A2	Arteriole	1.59576	0.354246	3.7446e+09	0.620889	0	0	86.716	73.5367
ST6GAL1	Arteriole	0.844151	0.382012	3835899282	0.636028	0	0	59.6655	33.2078
TFRC	Arteriole	1.01535	0.273506	3.58195e+09	0.59392	0	0	63.9613	43.333
MXD4	Arteriole	0.964177	0.263772	3.57473e+09	0.592724	0	0	65.7482	49.0767
ADD1	Arteriole	0.982638	0.268381	3596200511	0.596283	0	0	67.578	51.0133
LAP3	Arteriole	0.831916	0.321359	3728812709	0.618272	0	0	60.3338	39.4618
LIMCH1	Arteriole	1.10239	0.26417	3547435485	0.588198	0	0	71.3699	55.277
ANXA3	Arteriole	1.02069	0.592797	4.14918e+09	0.687973	0	0	64.5402	26.8985
SPARCL1	Arteriole	3.23743	0.280352	3247894609	0.538531	4.68689e-98	4.31861e-97	96.369	89.1208
ABCG2	Arteriole	2.39112	0.806876	4281952564	0.709988	0	0	92.6164	72.0841
SLC39A8	Arteriole	0.869602	0.370219	3844631643	0.637476	0	0	63.1107	38.5386
C4orf3	Arteriole	1.37671	0.27589	3.57506e+09	0.592778	0	0	81.8484	67.9363
SORBS2	Arteriole	1.30377	0.460925	3889419141	0.644902	0	0	77.2346	53.0277
BASP1	Arteriole	0.500316	0.271566	3.6944e+09	0.612566	0	0	40.7884	17.9684
LIFR	Arteriole	1.1988	0.451786	3.84436e+09	0.637431	0	0	71.2841	45.5159
ITGA1	Arteriole	1.14866	0.253756	3516129496	0.583007	0	0	72.7315	55.4468
ELOVL7	Arteriole	0.810404	0.416932	3.94398e+09	0.653949	0	0	59.2688	29.704
RPS23	Arteriole	3.81108	0.262909	3.6667e+09	0.607973	0	0	99.8392	98.3994
SLC12A2	Arteriole	1.28983	0.706713	4312285979	0.715017	0	0	74.0395	40.8161
CYSTM1	Arteriole	0.869143	0.274802	3643757340	0.604169	0	0	64.047	45.0784
CNOT8	Arteriole	0.619896	0.262084	3.6562e+09	0.606232	0	0	50.1376	30.2538
DUSP1	Arteriole	2.76439	0.560541	3.95786e+09	0.656249	0	0	95.6363	86.8725
BTNL9	Arteriole	1.22193	0.411054	3.79383e+09	0.629052	0	0	74.1146	49.3069
SERPINB6	Arteriole	1.42537	0.393189	3803993592	0.630738	0	0	81.7162	64.4794
EDN1	Arteriole	1.35243	0.394139	3.57612e+09	0.592954	0	0	62.4781	43.3813
RNF144B	Arteriole	0.70351	0.332975	3.78e+09	0.626759	0	0	53.5399	30.3772
HLA-F	Arteriole	0.814705	0.314545	3711714021	0.615437	0	0	59.3903	38.0537
HLA-A	Arteriole	2.89094	0.312956	3618956294	0.600057	0	0	97.6127	92.7921
HLA-E	Arteriole	3.43674	0.513421	4.26483e+09	0.707149	0	0	99.514	96.1501
HLA-C	Arteriole	2.93547	0.566063	4.0896e+09	0.678093	0	0	97.1052	89.2062
HLA-B	Arteriole	3.24942	0.496399	4.01866e+09	0.666332	0	0	97.3232	91.3663
DDAH2	Arteriole	0.935954	0.323305	3722192581	0.617174	0	0	65.934	45.6347
HSPA1A	Arteriole	2.2997	0.321612	3.42589e+09	0.568044	5.17086e-304	1.26967e-302	87.2413	77.8375
PSMB8	Arteriole	0.958774	0.264037	3597815258	0.596551	0	0	67.2992	50.5048
PSMB9	Arteriole	0.937516	0.347669	3.75982e+09	0.623414	0	0	65.1656	43.056
ANKS1A	Arteriole	0.777288	0.377085	3844387026	0.637435	0	0	56.4026	30.9813
ADGRF5	Arteriole	1.97838	0.689332	4.28759e+09	0.710922	0	0	91.2298	69.8237
OGFRL1	Arteriole	0.451865	0.269808	3659354100	0.606755	0	0	36.5748	15.9794
IFNGR1	Arteriole	1.46334	0.538502	3963086031	0.657117	0	0	77.3668	56.261
PERP	Arteriole	0.925303	0.440773	3897711999	0.646277	0	0	61.2273	32.0961
UTRN	Arteriole	1.40496	0.318829	3633742482	0.602508	0	0	79.168	64.5634
AKAP12	Arteriole	0.891627	0.310025	3.63925e+09	0.603421	0	0	53.8044	30.9947
SYNE1	Arteriole	1.4342	0.903114	4.53209e+09	0.751463	0	0	76.2517	34.5101
RAC1	Arteriole	2.3836	0.327107	3791855459	0.628725	0	0	96.6048	90.3739
ARL4A	Arteriole	1.41247	0.390853	3733215126	0.619002	0	0	79.7327	60.9339
SBDS	Arteriole	1.09502	0.27119	3.59956e+09	0.596841	0	0	73.096	57.2915
TMEM243	Arteriole	0.745799	0.310563	3734248165	0.619173	0	0	56.7099	35.6161
ABCB1	Arteriole	1.75131	0.673187	4.21155e+09	0.698313	0	0	86.8196	61.7779
RUNDC3B	Arteriole	1.39711	0.685769	4.23349e+09	0.701952	0	0	76.7199	45.5229
GNG11	Arteriole	2.47664	0.299842	3.50419e+09	0.581027	0	0	96.7192	88.745
GPR85	Arteriole	0.693249	0.33535	3760113837	0.623462	0	0	50.881	27.0001
IMPDH1	Arteriole	0.512927	0.263609	3.69131e+09	0.612053	0	0	43.6403	21.8498
PODXL	Arteriole	2.12082	0.520572	4013369279	0.665454	0	0	93.5706	78.9482
GIMAP7	Arteriole	1.56852	0.436763	3783104706	0.627274	0	0	83.5317	64.2442
GIMAP1	Arteriole	1.13873	0.419756	3879999736	0.64334	0	0	73.121	50.3531
ESYT2	Arteriole	1.21333	0.553065	4067100511	0.674363	0	0	72.5385	45.1823
PRKX	Arteriole	0.519387	0.252887	3651274142	0.605415	0	0	43.3902	23.0361
AP1S2	Arteriole	0.978605	0.271553	3599843382	0.596888	0	0	67.0276	50.5526
SLC38A5	Arteriole	1.67673	0.492787	3.69062e+09	0.61194	0	0	81.5553	55.1044
ITM2A	Arteriole	3.20987	0.474459	3.65121e+09	0.605405	0	0	98.163	90
BEX5	Arteriole	0.624959	0.254936	3.53769e+09	0.586582	0	0	42.6325	25.6407
TSC22D3	Arteriole	1.56006	0.292305	3.49846e+09	0.580077	0	0	80.4832	67.1397
MTUS1	Arteriole	2.16912	0.678323	4248736069	0.70448	0	0	92.2948	75.1731
CLU	Arteriole	1.47441	0.542981	3873196585	0.642212	0	0	72.8351	42.7712
TACC1	Arteriole	2.2466	0.676568	4.21168e+09	0.698336	0	0	92.7844	77.1059
PLAT	Arteriole	1.11111	0.354771	3.67954e+09	0.610102	0	0	67.0562	47.5225
CEBPD	Arteriole	1.58452	0.454196	3692864210	0.612311	0	0	74.9044	56.9857
SOX17	Arteriole	0.905449	0.378614	3.7983e+09	0.629793	0	0	61.5632	37.8635
SDCBP	Arteriole	1.57628	0.368142	3.73046e+09	0.618544	0	0	86.1192	70.4445
HEY1	Arteriole	0.571021	0.328469	3786588807	0.627852	0	0	44.155	18.7051
BAALC	Arteriole	0.583793	0.329974	3809433668	0.63164	0	0	46.6888	21.5811
NDRG1	Arteriole	0.92056	0.26189	3.59034e+09	0.595312	0	0	64.6188	44.3171
DENND3	Arteriole	0.5856	0.252258	3633034411	0.602391	0	0	47.0212	27.1453
LY6E	Arteriole	1.70627	0.653695	4030483070	0.668292	0	0	82.3344	55.598
GPIHBP1	Arteriole	0.671238	0.341385	3.7949e+09	0.629229	0	0	50.5057	24.8613
TEK	Arteriole	0.643562	0.252973	3634251011	0.602593	0	0	51.4563	31.261
KLF9	Arteriole	1.12947	0.395623	3788413317	0.628154	0	0	69.2756	49.2619
TLE4	Arteriole	0.711541	0.313716	3713828433	0.615787	0	0	52.2855	29.8617
GADD45G	Arteriole	0.917015	0.479122	3854425454	0.6391	0	0	53.7365	27.7522
KLF4	Arteriole	1.18501	0.41936	3.7663e+09	0.624488	0	0	68.8431	46.8809
STOM	Arteriole	1.74051	0.640202	4155802240	0.689071	0	0	87.3057	62.638
SPTAN1	Arteriole	1.11091	0.347436	3739990359	0.620125	0	0	72.6958	52.979
ASS1	Arteriole	0.45137	0.285566	3744086026	0.620804	0	0	37.4862	12.8867
AIF1L	Arteriole	1.30458	0.853761	4.58917e+09	0.760927	0	0	76.1838	31.8298
PTGDS	Arteriole	0.882408	0.432528	3771386033	0.625331	0	0	47.6287	21.5579
PAXX	Arteriole	0.77072	0.335884	3.80044e+09	0.630148	0	0	58.9543	35.7725
CLIC3	Arteriole	0.369955	0.266927	3621018787	0.600399	0	0	27.315	7.02932
NPDC1	Arteriole	1.61034	0.329077	3.6329e+09	0.602369	0	0	87.4379	72.4928
IFITM3	Arteriole	2.94224	0.336261	3702711935	0.613944	0	0	99.1601	94.556
LMO2	Arteriole	1.87594	0.438743	3.73199e+09	0.618798	0	0	87.4308	71.3905
MDK	Arteriole	0.79422	0.343543	3.74762e+09	0.621391	0	0	55.577	32.0187
AHNAK	Arteriole	1.40304	0.328317	3.61654e+09	0.599656	0	0	78.3853	62.7967
SLC3A2	Arteriole	1.82574	0.435422	3715050192	0.61599	0	0	85.6939	69.4776
PLA2G16	Arteriole	1.11129	0.459789	3.92222e+09	0.65034	0	0	69.297	44.4646
SLCO2B1	Arteriole	1.38011	0.469657	3.83272e+09	0.6355	0	0	77.7671	52.5267
TMEM123	Arteriole	1.34012	0.350112	3708164698	0.614848	0	0	78.6641	62.0479
ZBTB16	Arteriole	0.900529	0.292482	3.6247e+09	0.60101	0	0	60.7984	41.9653
NET1	Arteriole	1.98971	1.10244	4.51173e+09	0.748087	0	0	82.456	45.2867
NEBL	Arteriole	0.656948	0.352284	3852933575	0.638852	0	0	51.3956	24.0025
JCAD	Arteriole	1.3578	0.46989	3908290467	0.648031	0	0	77.5205	55.953
KIF5B	Arteriole	1.44639	0.296768	3595248048	0.596126	0	0	81.5446	68.379
CXCL12	Arteriole	1.5066	0.896948	4315243374	0.715507	0	0	71.9488	32.2979
C10orf10	Arteriole	1.06373	0.522404	3901633808	0.646927	0	0	59.6047	31.4879
SGMS1	Arteriole	0.577749	0.257078	3.65449e+09	0.605949	0	0	47.3428	26.6633
SRGN	Arteriole	2.75996	0.780169	4.38221e+09	0.726611	0	0	97.3268	82.4093
PPA1	Arteriole	1.4918	0.608661	4.20315e+09	0.696922	0	0	82.6597	57.2033
VSIR	Arteriole	1.3478	0.760437	4.4286e+09	0.734303	0	0	78.0708	40.4101
SPOCK2	Arteriole	1.50416	0.772154	4.35518e+09	0.722129	0	0	80.6833	45.2997
USP54	Arteriole	0.679201	0.405145	3955386788	0.65584	0	0	51.9781	21.2833
CCSER2	Arteriole	0.763994	0.30213	3.71377e+09	0.615777	0	0	57.8857	37.8041
ADIRF	Arteriole	2.46161	0.985959	4.15298e+09	0.688603	0	0	87.0341	57.8505
PDCD4	Arteriole	1.08076	0.326947	3.66467e+09	0.607636	0	0	69.1112	49.363
AFAP1L2	Arteriole	0.571961	0.297444	3764193718	0.624138	0	0	47.3393	22.5462
ABLIM1	Arteriole	1.42491	0.358717	3.62674e+09	0.601348	0	0	77.8385	59.2479
ADIPOR2	Arteriole	1.01428	0.40465	3.86247e+09	0.640434	0	0	67.7424	44.4683
A2M	Arteriole	2.96714	0.58233	4058655222	0.672963	0	0	98.1809	88.9468
APOLD1	Arteriole	2.08229	0.537305	3855026903	0.639199	0	0	87.7238	71.9041
H2AFJ	Arteriole	0.990675	0.273857	3589173393	0.595118	0	0	67.3779	50.4259
SLCO1A2	Arteriole	1.24176	0.65154	4.10349e+09	0.680397	0	0	68.6323	32.1458
TMBIM6	Arteriole	1.66783	0.294362	3611799287	0.59887	0	0	88.2456	76.2666
GRASP	Arteriole	1.4485	0.643467	4.08279e+09	0.676965	0	0	73.4427	50.0877
NR4A1	Arteriole	1.26181	0.292605	3.50188e+09	0.580644	0	0	68.0855	54.0433
PTPRB	Arteriole	1.69826	0.459729	3860960339	0.640183	0	0	86.9769	69.0489
TBX3	Arteriole	0.729256	0.303302	3.69276e+09	0.612293	0	0	53.2111	30.7725
HRK	Arteriole	0.48485	0.419211	4.02916e+09	0.668072	0	0	38.7942	5.21342
PEBP1	Arteriole	1.14659	0.25943	3555443738	0.589526	0	0	73.5856	59.151
ORAI1	Arteriole	0.578768	0.288068	3.72655e+09	0.617897	0	0	47.8432	26.0685
UBC	Arteriole	2.87595	0.265195	3553595164	0.589219	0	0	97.7485	94.1524
FLT1	Arteriole	2.51633	0.719123	4.24429e+09	0.703742	0	0	95.6006	79.987
POMP	Arteriole	2.35731	0.461668	3879410530	0.643242	0	0	95.8472	84.8242
SLC7A1	Arteriole	1.23756	0.383457	3691854597	0.612144	0	0	72.174	48.7682
TSC22D1	Arteriole	3.584	1.06901	4738329497	0.785659	0	0	98.985	90.1995
TBC1D4	Arteriole	0.855402	0.315962	3.71669e+09	0.616263	0	0	61.6919	40.2723
KCTD12	Arteriole	1.08256	0.356628	3.69177e+09	0.612129	0	0	66.7346	47.1337
RNASE1	Arteriole	1.89894	0.538968	3978197237	0.659622	0	0	89.836	71.8321
STXBP6	Arteriole	0.748398	0.379486	3.86465e+09	0.640795	0	0	55.1767	25.733
RALGAPA1	Arteriole	0.631892	0.25514	3632205279	0.602253	0	0	50.2555	30.8708
LGALS3	Arteriole	1.96814	1.05797	4597643568	0.762332	0	0	84.7289	49.446
SYNE2	Arteriole	1.50524	0.615002	4.10844e+09	0.681218	0	0	80.233	54.4924
SRSF5	Arteriole	1.42738	0.276089	3575983806	0.592931	0	0	81.8127	69.7806
FOS	Arteriole	2.61547	0.363367	3.50342e+09	0.5809	0	0	88.6602	82.5564
FOXN3	Arteriole	0.766389	0.317274	3743103647	0.620641	0	0	57.5927	36.0708
IFI27	Arteriole	3.95484	0.925244	4562576441	0.756518	0	0	97.9701	89.6548
IFI27L2	Arteriole	0.625312	0.27222	3686612455	0.611275	0	0	50.7344	29.1937
DEGS2	Arteriole	0.804002	0.517315	4117504157	0.68272	0	0	56.592	20.064
JAG2	Arteriole	0.725138	0.306748	3735246199	0.619339	0	0	55.6306	32.7095
CRIP2	Arteriole	1.62104	0.256397	3.4918e+09	0.578972	0	0	87.8846	75.8435
ATP10A	Arteriole	1.10753	0.600231	4.16987e+09	0.691402	0	0	69.297	33.9338
HERC2	Arteriole	1.43818	0.651191	4.08488e+09	0.677311	0	0	72.9531	49.0039
TJP1	Arteriole	1.58769	0.336351	3663242453	0.6074	0	0	85.4115	71.371
SRP14	Arteriole	2.48087	0.323631	3766267141	0.624482	0	0	97.5233	91.3538
B2M	Arteriole	4.56786	0.431792	4.09809e+09	0.679502	0	0	99.8892	99.3194
CGNL1	Arteriole	0.889616	0.341255	3749135429	0.621642	0	0	61.8277	37.4153
TPM1	Arteriole	1.89218	0.684432	4.27245e+09	0.708413	0	0	89.7788	67.587
THSD4	Arteriole	0.538786	0.333204	3777943548	0.626418	0	0	41.4138	17.0066
TMEM204	Arteriole	1.26802	0.250918	3476760257	0.576479	0	0	75.73	60.6041
SLC9A3R2	Arteriole	2.71632	0.822173	4.41208e+09	0.731564	0	0	97.5483	81.5932
EMP2	Arteriole	1.42111	0.528844	4.02384e+09	0.667191	0	0	80.7369	56.7482
MT2A	Arteriole	4.02547	1.11579	4165606033	0.690696	0	0	96.562	84.7574
MT1E	Arteriole	2.79057	1.31164	4390645396	0.72801	0	0	88.7567	54.5467
MT1M	Arteriole	1.74166	0.888555	4.23528e+09	0.702249	0	0	77.7206	40.656
MT1F	Arteriole	1.03337	0.400409	3.76619e+09	0.624469	0	0	63.4359	35.6746
MT1X	Arteriole	1.72199	0.603454	3874478514	0.642425	0	0	78.6891	53.1767
HERPUD1	Arteriole	2.75288	1.17949	4700607318	0.779404	0	0	94.2926	73.4161
PLLP	Arteriole	1.18713	0.5848	4190912276	0.694892	0	0	74.7793	42.587
SLC7A5	Arteriole	1.85921	0.621105	3819651676	0.633334	0	0	81.7162	54.4437
XAF1	Arteriole	1.2961	0.387002	3735257817	0.61934	0	0	74.9759	55.238
TMEM88	Arteriole	1.20017	0.567868	4116927256	0.682625	0	0	73.9144	43.1219
CAVIN1	Arteriole	1.60778	0.274361	3554778931	0.589415	0	0	86.4873	74.9383
RAMP2	Arteriole	2.16935	0.435543	3786995426	0.627919	0	0	93.5992	81.5153
HLF	Arteriole	0.815709	0.37481	3.81583e+09	0.6327	0	0	57.321	30.965
CA4	Arteriole	0.927605	0.418942	3686983854	0.611336	0	0	48.5758	25.3958
ICAM2	Arteriole	1.45862	0.555333	4084984269	0.677328	0	0	81.852	57.863
CDC42EP4	Arteriole	0.671533	0.273077	3657992632	0.606529	0	0	52.2712	32.5796
H3F3B	Arteriole	2.84783	0.273522	3701844142	0.6138	0	0	98.9493	95.8991
ST6GALNAC1	Arteriole	0.64815	0.36805	3.89048e+09	0.645077	0	0	50.6415	21.5635
SEC14L1	Arteriole	1.6459	0.321225	3577568088	0.593194	0	0	83.789	70.3651
LGALS3BP	Arteriole	0.314612	0.250587	3.69515e+09	0.61269	0	0	27.8189	5.1146
BAIAP2	Arteriole	0.555892	0.252215	3.62784e+09	0.60153	0	0	44.7589	25.1721
ANKRD29	Arteriole	0.703298	0.481581	4.10088e+09	0.679963	0	0	52.3534	16.4169
CNDP2	Arteriole	0.622408	0.255593	3640035785	0.603552	0	0	50.4771	31.5204
GPCPD1	Arteriole	1.16612	0.292188	3.54475e+09	0.587752	0	0	67.9461	51.6563
DSTN	Arteriole	2.36302	0.408949	3.89291e+09	0.645481	0	0	96.3154	87.7754
ID1	Arteriole	2.58424	0.910351	4.37659e+09	0.725679	0	0	95.0038	74.962
TGM2	Arteriole	1.33582	0.285247	3541996455	0.587296	0	0	78.4747	62.02
GNAS	Arteriole	2.34015	0.297798	3537111453	0.586486	0	0	93.3348	85.1364
EDN3	Arteriole	0.64445	0.396581	3923168487	0.650498	0	0	48.3578	17.3555
SLCO4A1	Arteriole	0.640788	0.3889	3.90807e+09	0.647995	0	0	48.8474	19.9861
SOX18	Arteriole	1.25573	0.316859	3.58299e+09	0.594094	0	0	73.3712	55.0775
PLPP2	Arteriole	0.488572	0.286196	3744247361	0.620831	0	0	41.4138	17.8821
BSG	Arteriole	2.21423	0.393726	3.59434e+09	0.595975	0	0	90.4221	78.9014
GADD45B	Arteriole	1.87525	0.34111	3.50589e+09	0.581309	0	0	81.2873	70.8152
CD320	Arteriole	2.16991	0.980784	4.53478e+09	0.751908	0	0	90.2755	63.6615
KANK3	Arteriole	0.96713	0.336881	3737178747	0.619659	0	0	66.6881	46.0225
IER2	Arteriole	2.25971	0.336973	3563423640	0.590849	0	0	90.2327	82.7512
KLF2	Arteriole	2.33704	0.76458	4102494648	0.680232	0	0	88.5458	71.0448
BST2	Arteriole	2.01319	0.607417	4066431147	0.674252	0	0	90.4685	71.107
ARRDC2	Arteriole	0.805296	0.413618	3.86263e+09	0.64046	0	0	54.7586	27.8811
JUND	Arteriole	2.21105	0.498411	3800378211	0.630138	0	0	87.32	76.1891
LSR	Arteriole	0.826497	0.307751	3.7125e+09	0.615567	0	0	61.2737	39.2145
PPP1R14A	Arteriole	1.03668	0.704954	4.3606e+09	0.723027	0	0	65.28	21.3673
RRAS	Arteriole	0.897153	0.395565	3883548210	0.643928	0	0	63.7433	39.1519
CLDN5	Arteriole	4.10521	0.879959	4.20392e+09	0.69705	0	0	98.2238	88.3135
TPST2	Arteriole	0.823373	0.397217	3909839129	0.648288	0	0	60.7841	33.5362
TIMP3	Arteriole	2.23943	0.544526	3850980903	0.638528	0	0	91.2905	75.3331
APOL3	Arteriole	0.593475	0.292445	3747401032	0.621354	0	0	48.7009	24.4442
CYB5R3	Arteriole	1.27429	0.332806	3.7179e+09	0.616462	0	0	79.118	62.4348
MX1	Arteriole	0.755947	0.283459	3.63179e+09	0.602185	0	0	53.3541	32.4395
PDXK	Arteriole	1.48389	0.563078	3961668513	0.656881	0	0	77.7528	52.7164
CSTB	Arteriole	1.60438	0.278159	3.48601e+09	0.578012	0	0	85.8332	71.7987
RPS4Y1	Arteriole	1.03134	0.325379	3586105158	0.59461	0	0	61.7526	38.4179
HES4	Artery	0.832891	0.349361	1555169856	0.598956	0	0	49.1454	34.6061
ALPL	Artery	0.794015	0.435742	1.61599e+09	0.622379	0	0	46.0134	24.1566
STMN1	Artery	0.843968	0.476304	1.65512e+09	0.637451	0	0	50.2103	27.4328
GJA4	Artery	0.648092	0.524228	1663789826	0.64079	0	0	35.7315	8.53425
ATP1A1	Artery	1.33021	0.568747	1.73047e+09	0.666469	0	0	69.2617	52.2755
GJA5	Artery	0.43182	0.38658	1600793487	0.616528	0	0	26.2461	3.06784
S100A11	Artery	1.59757	0.388531	1.59979e+09	0.61614	0	0	77.1812	67.5204
S100A6	Artery	2.63265	1.3937	1994631176	0.76821	0	0	87.1141	56.001
ADAM15	Artery	0.796378	0.26724	1.51238e+09	0.582477	3.063e-241	2.83604e-239	51.132	40.1625
LMNA	Artery	1.18287	0.317814	1.5225e+09	0.586375	1.58172e-230	1.41064e-228	62.434	54.5536
GLUL	Artery	1.62965	0.931046	1842958198	0.709795	0	0	71.9642	43.1451
PTGS2	Artery	0.533159	0.293766	1456328261	0.560889	6.84289e-267	7.04527e-265	25.7897	14.6514
CFH	Artery	0.969453	0.425932	1.61744e+09	0.622937	0	0	56.0895	38.4151
CD55	Artery	0.85054	0.353352	1.4964e+09	0.576322	3.31903e-223	2.80969e-221	44.6443	35.148
RHOB	Artery	2.20774	0.360035	1.55705e+09	0.599681	1.65743e-280	1.86485e-278	85.4228	80.2394
MRPL33	Artery	1.17709	0.303345	1.54316e+09	0.594331	2.16552e-266	2.21248e-264	65.566	59.8142
EPAS1	Artery	2.34349	0.31135	1574706663	0.606481	0	0	90.1655	87.5862
PELI1	Artery	0.577607	0.261189	1496238229	0.576259	1.30191e-264	1.32003e-262	38.4877	26.7851
ARID5A	Artery	0.525284	0.278215	1.5117e+09	0.582214	0	0	34.6398	20.4643
FBLN2	Artery	0.420327	0.27648	1.52303e+09	0.58658	0	0	27.6331	11.0972
SEMA3G	Artery	1.05348	0.716566	1825332755	0.703006	0	0	59.4899	22.8982
FAM107A	Artery	1.14206	0.306447	1502281798	0.578587	2.78234e-198	2.04391e-196	58.4698	49.6669
COL8A1	Artery	0.489231	0.284031	1.51395e+09	0.583082	0	0	29.038	12.6613
CP	Artery	0.489633	0.372925	1.55536e+09	0.599031	0	0	26.9351	7.60891
TM4SF1	Artery	2.75015	0.932996	1849722719	0.7124	0	0	90.1924	78.7872
ATP13A3	Artery	0.542379	0.333028	1.55067e+09	0.597225	0	0	35.132	18.086
MSX1	Artery	0.5408	0.286079	1.52941e+09	0.589035	0	0	36.8591	21.916
CXCL3	Artery	0.408211	0.27494	1459369862	0.56206	0	0	20.1879	8.21878
CXCL2	Artery	1.11841	0.677995	1.62003e+09	0.623935	0	0	44.2774	23.0566
FGF2	Artery	0.385954	0.2862	1.54576e+09	0.595334	0	0	26.434	7.76041
VEGFC	Artery	0.556252	0.421309	1.6528e+09	0.636557	0	0	37.3781	11.8293
ARL15	Artery	0.722517	0.480185	1.68595e+09	0.649326	0	0	46.4966	20.503
PLPP1	Artery	1.48497	0.62265	1684105655	0.648614	0	0	67.8568	51.0196
ADAMTS6	Artery	0.421344	0.252357	1.46886e+09	0.565713	0	0	25.7002	13.9856
MAST4	Artery	0.982808	0.5159	1683122333	0.648236	0	0	57.047	36.1379
MCTP1	Artery	0.545611	0.327739	1.54248e+09	0.594067	0	0	33.7539	16.518
HBEGF	Artery	0.842877	0.284939	1.48895e+09	0.573453	6.22199e-196	4.49636e-194	48.0626	38.6691
CD74	Artery	1.29038	0.480603	1603782659	0.617679	0	0	62.3893	44.6433
SYNPO	Artery	0.523804	0.291324	1.54764e+09	0.596057	0	0	36.3132	18.6257
DUSP1	Artery	2.53729	0.281972	1.50896e+09	0.581159	1.28711e-185	8.66721e-184	90.6846	87.7446
LTC4S	Artery	0.538476	0.305116	1540021950	0.593122	0	0	34.2103	16.5495
HLA-DRA	Artery	0.518326	0.253573	1493705721	0.575284	0	0	31.4183	16.8417
HLA-DRB1	Artery	0.816302	0.308035	1.50447e+09	0.57943	4.3643e-254	4.26295e-252	45.0917	32.1929
CDKN1A	Artery	0.940492	0.351952	1.53919e+09	0.592801	7.63897e-304	9.79331e-302	52.2595	40.3687
DST	Artery	0.667921	0.368579	1.57192e+09	0.605407	0	0	41.0201	22.7716
FILIP1	Artery	0.659976	0.303484	1.5218e+09	0.586105	0	0	39.9463	24.8207
SYNJ2	Artery	0.449212	0.278172	1534510937	0.591	0	0	31.9284	15.4571
THSD7A	Artery	0.72832	0.337705	1.55416e+09	0.598569	0	0	45.5481	30.2532
IL6	Artery	0.479243	0.325167	1476022672	0.568474	0	0	20.519	6.92975
IGFBP3	Artery	1.26398	0.383021	1449208798	0.558147	1.32881e-120	5.25727e-119	46.8367	40.5877
ELN	Artery	0.449077	0.276889	1520037044	0.585425	0	0	29.0201	12.6484
HSPB1	Artery	1.74182	0.370401	1.54758e+09	0.596033	6.26986e-264	6.33303e-262	78.2282	72.4015
SAT1	Artery	2.83361	0.587031	1660080259	0.639361	0	0	89.4676	87.0753
BEX5	Artery	0.65104	0.263833	1478424518	0.569399	5.2321e-218	4.31948e-216	38.4877	27.0691
STC1	Artery	1.03498	0.513034	1.50453e+09	0.579455	1.81003e-304	2.34302e-302	37.6644	24.5474
CLU	Artery	1.34646	0.369605	1.50208e+09	0.578508	4.40544e-205	3.36606e-203	56.9128	45.7116
TCIM	Artery	0.862309	0.430527	1.55194e+09	0.597713	0	0	42.0671	25.0256
SOX17	Artery	1.02094	0.472279	1.64035e+09	0.631762	0	0	57.2796	39.7838
HEY1	Artery	0.767448	0.510585	1.68987e+09	0.650834	0	0	46.8814	20.4148
KLF4	Artery	1.09521	0.294899	1504412793	0.579408	1.45454e-203	1.09567e-201	59.123	48.9369
STOM	Artery	1.63141	0.479544	1665785399	0.641559	0	0	78.6577	64.8382
IFITM2	Artery	1.74408	0.294046	1564540241	0.602565	1.06935e-297	1.32016e-295	82.7293	78.0336
IFITM1	Artery	0.761828	0.359093	1526377075	0.587867	0	0	41.7897	27.1901
IFITM3	Artery	2.98341	0.355085	1.64421e+09	0.633249	0	0	97.6107	94.9635
SWAP70	Artery	1.03002	0.322511	1.55008e+09	0.596998	3.60034e-300	4.46543e-298	59.2304	49.9548
MALAT1-ENSG00000251562	Artery	2.34417	0.31092	1.36404e+09	0.525346	5.01069e-27	3.53199e-26	38.613	33.5173
RDX	Artery	1.32268	0.272749	1.50591e+09	0.579983	1.34676e-187	9.27979e-186	69.1454	65.3891
CXCL12	Artery	1.15033	0.458674	1575456655	0.606769	0	0	55.2125	35.9709
C10orf10	Artery	1.11375	0.537043	1.58746e+09	0.611391	0	0	49.9508	33.986
ARID5B	Artery	0.502968	0.273879	1492993417	0.57501	0	0	30.0134	16.1849
SRGN	Artery	2.51535	0.467368	1646960940	0.634309	0	0	92.0984	83.7398
PPA1	Artery	1.34372	0.409437	1632497018	0.628738	0	0	69.9508	59.6559
CD9	Artery	0.964156	0.39797	1560496329	0.601008	0	0	50.6309	33.4949
EMP1	Artery	1.47172	0.654058	1.68502e+09	0.648968	0	0	66.5056	47.6221
MGP	Artery	2.09141	1.03969	1703502351	0.656085	0	0	63.0336	37.6649
PTPRB	Artery	1.54031	0.260936	1.51317e+09	0.582782	2.12606e-197	1.55325e-195	74.4966	70.9459
NUDT4	Artery	0.509959	0.251409	1.48108e+09	0.570422	1.78212e-259	1.77985e-257	33.3154	22.0598
KCTD12	Artery	1.2737	0.531165	1.66809e+09	0.642446	0	0	64.689	48.6499
EFNB2	Artery	1.1676	0.570868	1.70242e+09	0.655666	0	0	61.7987	41.4249
NFKBIA	Artery	2.07077	0.293046	1.49918e+09	0.577391	5.09064e-170	3.06427e-168	82.6398	79.8469
SYNE2	Artery	1.20116	0.251815	1.4784e+09	0.569388	3.61255e-147	1.81417e-145	63.7136	57.1488
FOS	Artery	2.54868	0.267077	1457876402	0.561485	1.07674e-107	3.62529e-106	85.7181	83.1394
FBLN5	Artery	0.582628	0.5133	1693930269	0.652398	0	0	34.9172	4.7963
JAG2	Artery	0.781701	0.343844	1.56369e+09	0.60224	0	0	48.9306	34.6896
CRIP2	Artery	1.6485	0.266629	1543175263	0.594337	1.45557e-252	1.41143e-250	81.1633	77.0377
SRP14	Artery	2.68366	0.512765	1.81438e+09	0.698788	0	0	95.3199	91.906
AKAP13	Artery	0.789343	0.250398	1478089854	0.56927	7.74185e-174	4.85751e-172	47.4899	38.9712
SLC9A3R2	Artery	2.45142	0.485058	1.65564e+09	0.637651	0	0	87.4899	83.231
CCL2	Artery	0.586357	0.305487	1401397732	0.539733	7.04997e-153	3.70798e-151	18.0224	10.4925
RAMP2	Artery	2.07287	0.302913	1.53596e+09	0.591557	2.08471e-236	1.87807e-234	88.0537	82.656
ICAM2	Artery	1.22019	0.26527	1.50675e+09	0.580308	3.88051e-193	2.7231e-191	66.8098	60.3217
SOCS3	Artery	1.57702	0.488295	1582016995	0.609296	0	0	67.0872	54.7421
DSTN	Artery	2.24876	0.25962	1.552e+09	0.597737	3.81551e-268	3.98998e-266	90.7114	88.6626
THBD	Artery	0.845825	0.355061	1539438505	0.592897	0	0	47.2125	32.174
ID1	Artery	2.15659	0.396282	1.5476e+09	0.596042	1.11027e-261	1.11302e-259	84.2506	76.9288
PKIG	Artery	0.792129	0.319815	1509686137	0.581439	9.34573e-249	8.80612e-247	46.604	36.3505
GADD45B	Artery	1.87701	0.318278	1496530777	0.576372	6.02919e-168	3.56484e-166	76.1611	71.8192
JUNB	Artery	2.70861	0.459815	1.614e+09	0.621612	0	0	91.2841	86.0609
ZFP36	Artery	1.85384	0.310459	1.49295e+09	0.574992	3.05119e-162	1.72015e-160	75.8031	71.2076
LTBP4	Artery	0.531811	0.455971	1.65466e+09	0.637275	0	0	32.4295	5.35581
EMP3	Artery	0.545707	0.317013	1526769352	0.588018	0	0	32.7517	16.6441
TSPO	Artery	0.982634	0.337426	1571550041	0.605265	0	0	58.8635	47.085
ADAMTS1	Artery	1.54454	0.884028	1.74711e+09	0.672878	0	0	61.4855	36.4663
SSUH2	Artery	0.270095	0.256244	1471203358	0.566617	0	0	14.2998	1.04801
ISG15	Capillary	1.36812	0.305135	7.696e+09	0.577151	0	0	65.1729	61.4169
SRARP	Capillary	1.30711	0.417272	8.14618e+09	0.610912	0	0	64.96	51.9504
IFI6	Capillary	1.87322	0.468333	8271131269	0.620282	0	0	77.3769	70.2817
MFSD2A	Capillary	1.69879	0.701171	8.82181e+09	0.661579	0	0	71.148	50.0792
SLC2A1	Capillary	1.69651	0.522234	8.21971e+09	0.616426	0	0	72.3579	56.2085
JUN	Capillary	2.66229	0.256247	7.68735e+09	0.576502	0	0	87.8393	89.3955
IFI44L	Capillary	1.07221	0.359214	7921881878	0.594091	0	0	56.559	45.2543
SLC16A1	Capillary	0.965423	0.49183	8308582144	0.623091	0	0	51.3729	32.9607
SLC30A1	Capillary	0.861283	0.298943	7837362541	0.587752	0	0	52.6995	42.3499
COBLL1	Capillary	1.14021	0.255593	7597635452	0.569774	0	0	60.9862	52.9531
CAVIN2	Capillary	2.06623	0.577516	8.30109e+09	0.622529	0	0	75.8326	67.2763
SLC39A10	Capillary	1.78821	0.632722	8805597898	0.660364	0	0	75.6955	62.6272
GALNT15	Capillary	0.75208	0.270796	7.67462e+09	0.575548	0	0	45.4399	34.9086
SLC38A3	Capillary	0.513487	0.267913	7834023694	0.587502	0	0	36.2836	21.1958
RBP1	Capillary	0.756532	0.252458	7636156609	0.572663	0	0	47.2981	37.7831
ST6GAL1	Capillary	0.676756	0.259233	7.68688e+09	0.576467	0	0	43.5192	32.4781
TFRC	Capillary	1.05221	0.423549	8111054261	0.608278	0	0	55.7472	40.4961
HOPX	Capillary	1.22061	0.331787	7875095177	0.590582	0	0	62.2587	52.8396
ABCG2	Capillary	2.00967	0.505199	8.43818e+09	0.63281	0	0	80.9477	71.0711
SPOCK3	Capillary	0.624204	0.401476	8.22758e+09	0.617016	0	0	37.7136	16.4333
SORBS2	Capillary	1.07894	0.278078	7754429295	0.581533	0	0	60.783	53.2305
AP3S1	Capillary	0.904198	0.281714	7814294989	0.586022	0	0	55.3852	48.4087
HLA-E	Capillary	3.15901	0.268307	8.12062e+09	0.608995	0	0	97.1544	96.2164
ARL4A	Capillary	1.26834	0.306436	7.90252e+09	0.592639	0	0	66.8771	61.1326
ABCB1	Capillary	1.34656	0.290149	7807594426	0.58552	0	0	68.6572	62.5804
RUNDC3B	Capillary	0.971406	0.275242	7.68311e+09	0.576184	0	0	54.5433	46.2893
ESYT2	Capillary	0.90516	0.27537	7705642130	0.577874	0	0	53.4344	45.677
SLC38A5	Capillary	1.64048	0.607239	8565163808	0.642333	0	0	71.3043	51.3206
ITM2A	Capillary	3.23505	0.675896	9.15749e+09	0.686753	0	0	94.5793	89.0501
LY6E	Capillary	1.50612	0.57462	8544673360	0.640796	0	0	68.6548	53.4937
SLC3A2	Capillary	1.70764	0.405856	8.19937e+09	0.614901	0	0	75.5788	69.1438
MALAT1-ENSG00000251562	Capillary	2.24355	0.297663	7.07134e+09	0.530306	4.67705e-187	3.29593e-186	36.3762	32.3901
SLCO2B1	Capillary	1.23314	0.408033	8.2197e+09	0.616425	0	0	64.8578	50.5375
TMEM123	Capillary	1.21504	0.280608	7909552376	0.593166	0	0	66.4634	62.6578
NET1	Capillary	1.43596	0.640803	8540362379	0.640473	0	0	62.6676	42.7608
SPOCK2	Capillary	1.04883	0.346362	7880875400	0.591016	0	0	56.3052	45.7674
ADIRF	Capillary	2.01106	0.640963	8.2866e+09	0.621442	0	0	71.2057	56.0184
ABLIM1	Capillary	1.37703	0.409399	8.20163e+09	0.61507	0	0	67.802	58.0567
SLCO1A2	Capillary	1.07984	0.629781	8.80893e+09	0.660614	0	0	55.1783	26.5707
PPFIBP1	Capillary	1.23353	0.314964	7936798810	0.59521	0	0	65.1296	60.9449
CSRP2	Capillary	1.11287	0.325487	7736665325	0.580201	0	0	56.903	47.514
SCARB1	Capillary	0.638498	0.266035	7.77006e+09	0.582705	0	0	42.7987	30.2421
SLC7A1	Capillary	1.13345	0.357276	7.93684e+09	0.595212	0	0	59.5093	47.2833
DCLK1	Capillary	0.430988	0.27212	7699867391	0.577441	0	0	26.1832	11.4805
RGCC	Capillary	2.48259	0.445219	7874191297	0.590514	0	0	86.0966	76.0993
TSC22D1	Capillary	2.96681	0.499558	8463500174	0.634709	0	0	93.3117	90.1188
IFI27	Capillary	3.50269	0.556932	8.69178e+09	0.651828	0	0	93.3117	89.2097
ATP10A	Capillary	0.79965	0.339201	7975236194	0.598092	0	0	48.1628	32.7268
B2M	Capillary	4.3855	0.30342	8397556118	0.629763	0	0	99.6933	99.2249
NPIPB5	Capillary	0.669325	0.253254	7.63116e+09	0.572288	0	0	40.9934	29.4994
MT2A	Capillary	3.53214	0.750502	8.3606e+09	0.626992	0	0	90.0463	84.0749
MT1E	Capillary	2.27132	0.974357	8885242869	0.666337	0	0	74.0153	50.4221
MT1M	Capillary	1.31463	0.545772	8.27391e+09	0.620491	0	0	58.4906	37.8766
MT1F	Capillary	1.07579	0.602549	8.72575e+09	0.654376	0	0	55.77	30.0999
MT1G	Capillary	0.443431	0.271455	7654976072	0.574075	0	0	26.0256	11.9457
MT1X	Capillary	1.49629	0.468307	8057360429	0.604251	0	0	65.3304	51.3269
HERPUD1	Capillary	1.95552	0.374449	7.91028e+09	0.593221	0	0	77.9806	74.692
SLC7A5	Capillary	1.77635	0.708933	8760620942	0.656991	0	0	72.0585	50.0698
XAF1	Capillary	1.11869	0.250738	7643545280	0.573217	0	0	60.8563	55.7689
HLF	Capillary	0.685475	0.30598	7905524286	0.592864	0	0	43.9197	28.8472
CA4	Capillary	0.956362	0.60671	8.51118e+09	0.638285	0	0	44.7519	19.405
PMAIP1	Capillary	0.885386	0.453723	8141279683	0.610544	0	0	46.5584	29.5817
GPCPD1	Capillary	1.21651	0.4692	8318066487	0.623802	0	0	62.3465	48.9562
BSG	Capillary	2.3539	0.741238	9.24208e+09	0.693097	0	0	84.6437	77.9344
CD320	Capillary	1.59753	0.449014	8.23076e+09	0.617255	0	0	72.9773	63.4752
KLF2	Capillary	1.83529	0.265691	7.52894e+09	0.564623	0	0	73.3586	72.8987
BST2	Capillary	1.69939	0.339866	8103215007	0.60769	0	0	75.8037	72.0501
CLDN5	Capillary	3.67847	0.534658	8.30659e+09	0.622942	0	0	92.2858	87.9832
PDXK	Capillary	1.2736	0.437439	8.22486e+09	0.616813	0	0	63.7874	51.345
HES4	EndoMT	1.305	0.825197	1018960318	0.735073	0	0	71.9307	34.3739
CAPZB	EndoMT	0.848009	0.256995	8.29571e+08	0.598449	4.22739e-171	9.06899e-170	63.8546	46.6349
MINOS1	EndoMT	0.900146	0.26549	827609348	0.597034	7.97441e-167	1.6587e-165	64.489	46.2756
NBL1	EndoMT	0.57456	0.392849	912442934	0.658232	0	0	47.2394	16.774
CAMK2N1	EndoMT	0.580863	0.563432	994920852	0.717731	0	0	44.8731	1.38963
HMGN2	EndoMT	1.20324	0.328752	8.51226e+08	0.61407	2.44106e-209	5.98285e-208	76.0974	58.8269
TINAGL1	EndoMT	0.921388	0.37246	853127124	0.615442	5.53892e-253	1.50869e-251	59.0192	39.9846
GJA4	EndoMT	0.620505	0.48418	918715103	0.662757	0	0	41.6667	9
C1orf122	EndoMT	0.62294	0.25645	8.24237e+08	0.594601	1.46076e-192	3.36377e-191	48.5082	32.5009
UQCRH	EndoMT	1.21887	0.256933	814853128	0.587831	1.83687e-122	3.08451e-121	76.0288	63.2103
CNN3	EndoMT	1.20619	0.303898	831559819	0.599883	6.05855e-160	1.22022e-158	74.2627	60.1799
GSTM3	EndoMT	0.403204	0.311269	8.73068e+08	0.629828	0	0	34.6365	9.30628
TXNIP	EndoMT	1.31471	0.492741	870262003	0.627803	8.89745e-302	2.69307e-300	66.5466	41.8433
S100A11	EndoMT	1.58706	0.36903	837581038	0.604227	7.03634e-169	1.48208e-167	83.0761	67.5929
S100A4	EndoMT	0.284143	0.251086	783262937	0.565042	0	0	15.1749	2.26304
LMNA	EndoMT	1.20848	0.336911	841483879	0.607043	2.14293e-189	4.8924e-188	72.9938	54.4716
DDR2	EndoMT	0.391357	0.295306	876247112	0.632121	0	0	35.3395	9.11527
RGS5-ENSG00000143248	EndoMT	0.935936	0.872903	867989398	0.626164	0	0	28.0864	3.65393
MGST3	EndoMT	1.39553	0.275956	8.1748e+08	0.589726	1.26366e-125	2.15452e-124	79.8182	67.8134
PRRX1	EndoMT	0.5306	0.515148	9.70687e+08	0.700249	0	0	41.3752	1.46536
RGS16	EndoMT	0.473671	0.402136	8.7713e+08	0.632758	0	0	31.5501	5.08942
NUCKS1	EndoMT	1.57593	0.43237	899844421	0.649144	0	0	85.2195	69.8859
NENF	EndoMT	0.696674	0.317263	8.68086e+08	0.626234	0	0	55.5556	31.3599
EPHX1	EndoMT	0.704474	0.266489	8.26544e+08	0.596265	1.62789e-190	3.72933e-189	53.1036	34.9549
ADI1	EndoMT	0.597466	0.323815	8.63071e+08	0.622616	0	0	47.6337	25.0996
CALM2	EndoMT	2.00809	0.530156	937973895	0.67665	0	0	91.9753	79.7702
NCK2	EndoMT	0.422466	0.266382	853575537	0.615766	0	0	37.9287	15.5624
ZEB2	EndoMT	0.615059	0.525157	9.68565e+08	0.698718	0	0	46.8964	7.85228
KLHL23	EndoMT	0.471886	0.41919	9.31091e+08	0.671685	0	0	39.0604	5.16978
MAP3K20	EndoMT	0.70264	0.39892	903608869	0.651859	0	0	54.1152	25.7075
ATP5G3	EndoMT	1.07018	0.436007	8.97003e+08	0.647094	0	0	68.3299	45.7855
FRZB	EndoMT	0.902054	0.895289	1091011543	0.787051	0	0	57.8875	0.658003
TFPI	EndoMT	0.68683	0.32648	838108407	0.604608	1.47252e-264	4.12027e-263	46.3992	27.045
COL3A1	EndoMT	0.791473	0.763375	959673460	0.692304	0	0	40.1235	1.99294
COL5A2	EndoMT	0.436799	0.288439	8.19881e+08	0.591459	0	0	29.9383	12.887
MYO1B	EndoMT	0.895058	0.369225	8.52342e+08	0.614876	4.11796e-269	1.16324e-267	56.3957	35.1649
SPATS2L	EndoMT	0.808773	0.44598	911161520	0.657308	0	0	58.0075	31.2421
FN1	EndoMT	2.01587	0.527871	8.50434e+08	0.613499	1.88804e-198	4.45151e-197	82.3045	70.1417
IGFBP2	EndoMT	1.09365	0.841121	955170994	0.689056	0	0	50.3944	15.7563
IGFBP5	EndoMT	1.12225	1.02559	969964325	0.699728	0	0	43.93	4.1588
TNS1	EndoMT	0.767998	0.472063	929860199	0.670797	0	0	56.1557	24.633
ITM2C	EndoMT	1.04373	1.01741	1.12649e+09	0.812643	0	0	64.1461	2.3901
EFHD1	EndoMT	0.459733	0.394131	929827704	0.670773	0	0	39.9691	5.91235
CTDSPL	EndoMT	0.347019	0.273658	8.64546e+08	0.62368	0	0	31.6701	7.03314
FILIP1L	EndoMT	0.718779	0.591876	946130287	0.682534	0	0	45.7819	11.2618
FSTL1	EndoMT	0.735585	0.281705	8.19e+08	0.590823	3.89965e-168	8.18159e-167	50.9088	35.6171
MYLK	EndoMT	0.741699	0.552435	946434038	0.682753	0	0	50.8745	16.9394
MGLL	EndoMT	1.11331	0.411203	8.70446e+08	0.627936	6.94816e-284	2.0227e-282	66.0494	47.9437
ZIC1	EndoMT	0.587701	0.503194	963516590	0.695076	0	0	46.142	7.97639
AP2M1	EndoMT	1.06684	0.255372	8.19916e+08	0.591484	2.04082e-136	3.68203e-135	71.5706	57.5037
LPP	EndoMT	0.918245	0.507021	927953011	0.669421	0	0	62.1228	32.1382
ATP5I	EndoMT	1.3361	0.271812	807013029	0.582176	1.11015e-107	1.7092e-106	79.2867	62.5898
IGFBP7	EndoMT	3.53518	0.422914	8.71872e+08	0.628965	4.17481e-249	1.12564e-247	94.0501	93.9446
2024-09-11	EndoMT	0.800996	0.534957	9.50438e+08	0.685641	0	0	56.2586	23.3423
SYNPO2	EndoMT	0.395347	0.384212	9.07357e+08	0.654563	0	0	31.9444	1.11701
GUCY1A3	EndoMT	0.537385	0.518688	982125616	0.708501	0	0	43.2442	1.61177
CPE	EndoMT	1.53478	1.27082	1.14231e+09	0.824061	0	0	77.2634	17.6504
PALLD	EndoMT	0.299467	0.263184	8.29291e+08	0.598246	0	0	22.6509	3.10658
CDH6	EndoMT	0.588779	0.493687	9.4537e+08	0.681986	0	0	43.6728	7.6049
MAP1B	EndoMT	1.32015	0.936367	1047491175	0.755655	0	0	71.3477	27.6016
NR2F1	EndoMT	0.69457	0.619003	994432065	0.717379	0	0	48.9883	5.84461
GRAMD2B	EndoMT	0.364917	0.275883	8.6577e+08	0.624562	0	0	33.6248	9.09676
SLC12A2	EndoMT	0.924394	0.266457	8.10999e+08	0.585051	1.92394e-131	3.38193e-130	58.8649	44.2843
SKP1	EndoMT	1.69716	0.263086	8.21275e+08	0.592464	3.46402e-130	6.04922e-129	87.9973	78.9199
GPX3	EndoMT	0.366814	0.264332	827607326	0.597032	0	0	28.1722	9.13463
ANXA6	EndoMT	0.545238	0.462388	9.47597e+08	0.683592	0	0	43.8443	7.9705
EBF1	EndoMT	0.784713	0.446776	919636807	0.663422	0	0	57.596	27.8545
PDLIM7	EndoMT	0.462296	0.254643	8.29351e+08	0.59829	1.08413e-297	3.24825e-296	37.8772	19.4157
DAAM2	EndoMT	0.380575	0.373048	9.24719e+08	0.667088	0	0	34.1392	0.757713
DST	EndoMT	0.660302	0.352488	8.66914e+08	0.625388	0	0	47.3594	23.0263
HDDC2	EndoMT	0.375428	0.290561	879579444	0.634525	0	0	35.0652	8.42277
EPB41L2	EndoMT	0.591969	0.298337	857627559	0.618689	0	0	48.2853	25.5725
AKAP12	EndoMT	0.971893	0.363371	864268804	0.62348	0	0	60.3052	32.9607
PDGFA	EndoMT	0.349993	0.256758	8.30512e+08	0.599128	0	0	28.0007	8.5229
GPER1	EndoMT	0.287947	0.257398	859530374	0.620061	0	0	26.9204	2.9059
ACTB	EndoMT	3.13913	0.278556	8.16466e+08	0.588995	1.12426e-119	1.87021e-118	98.3882	96.2586
CYTH3	EndoMT	0.499759	0.358995	885084151	0.638496	0	0	40.0892	13.46
2024-09-07	EndoMT	1.73412	0.731507	1005834062	0.725604	0	0	84.6022	60.222
ARPC1A	EndoMT	0.802459	0.325247	859428684	0.619988	1.42378e-273	4.05625e-272	59.1735	39.8563
ATP5J2	EndoMT	0.858198	0.253488	819637528	0.591283	8.99564e-151	1.74711e-149	61.5912	44.424
CALD1	EndoMT	2.79525	1.62696	1.21444e+09	0.876093	0	0	95.9877	66.701
PTN	EndoMT	1.78466	1.73194	1188864425	0.857641	0	0	73.6283	3.33545
SLC25A6	EndoMT	1.29632	0.494725	902893686	0.651343	0	0	76.2346	52.4416
SH3KBP1	EndoMT	0.474293	0.3422	888788217	0.641168	0	0	40.072	12.8466
DMD	EndoMT	0.339053	0.320391	885440118	0.638752	0	0	29.4582	1.76323
DYNLT3	EndoMT	0.643326	0.289997	8.53383e+08	0.615627	1.11821e-294	3.33537e-293	52.0405	30.9876
TIMP1	EndoMT	1.62611	0.545665	8.55441e+08	0.617111	1.31889e-227	3.3623e-226	72.2737	53.6142
COX7B	EndoMT	1.14533	0.293635	835318077	0.602595	1.35872e-169	2.87096e-168	73.3196	59.0566
SH3BGRL	EndoMT	1.01347	0.340298	8.6227e+08	0.622038	7.27796e-252	1.9703e-250	69.7359	50.9733
FHL1	EndoMT	0.406131	0.323863	873188348	0.629914	0	0	32.9561	7.1257
BGN	EndoMT	1.59593	1.21304	1109429962	0.800338	0	0	77.2291	27.4897
FLNA	EndoMT	0.750087	0.296616	834516898	0.602017	6.06581e-214	1.50326e-212	53.5837	34.8758
DLC1	EndoMT	0.997882	0.312571	829177878	0.598165	9.32062e-167	1.93721e-165	62.4486	48.8807
PDLIM2	EndoMT	0.914613	0.480826	928167981	0.669576	0	0	63.6488	35.2625
SLC20A2	EndoMT	0.479237	0.357799	8.86157e+08	0.639269	0	0	38.9403	12.3262
CEBPD	EndoMT	1.71785	0.548471	873690304	0.630276	1.10548e-272	3.13937e-271	75.9088	58.6308
FABP5	EndoMT	0.42826	0.285764	8.42557e+08	0.607817	0	0	31.0528	9.05974
GEM	EndoMT	0.27706	0.264619	8.41841e+08	0.6073	0	0	22.5309	1.07578
UQCRB	EndoMT	1.78071	0.267496	825261466	0.59534	4.99843e-138	9.09817e-137	88.6488	80.4901
SDC2	EndoMT	0.448736	0.442613	9.14722e+08	0.659876	0	0	32.476	0.547775
CPQ	EndoMT	0.422329	0.25774	8.49182e+08	0.612596	0	0	37.6029	15.5258
FBXO32	EndoMT	0.314486	0.257479	8.29658e+08	0.598512	0	0	24.7428	5.33344
TPM2	EndoMT	1.62358	1.53189	1190283607	0.858665	0	0	75.8745	7.90108
TLN1	EndoMT	0.9551	0.34208	858074507	0.619011	1.87522e-248	5.03572e-247	65.1235	46.8654
FRMD3	EndoMT	0.39285	0.354485	9.10342e+08	0.656716	0	0	34.8594	3.62533
S1PR3	EndoMT	0.415761	0.410328	905120306	0.65295	0	0	31.0528	0.505703
GSN	EndoMT	1.80939	0.287765	7.87975e+08	0.568441	8.95751e-73	1.06634e-71	86.0254	73.9248
PHPT1	EndoMT	0.83884	0.308949	8.46825e+08	0.610896	2.96549e-230	7.61827e-229	60.4938	41.0881
PTGDS	EndoMT	0.816758	0.324962	796021796	0.574247	1.5086e-145	2.8714e-144	38.5974	24.2089
IGF2	EndoMT	0.461321	0.430595	899926385	0.649203	0	0	32.0473	2.20624
PHLDA2	EndoMT	0.298619	0.255777	816477518	0.589003	0	0	21.4849	3.91057
ILK	EndoMT	0.671224	0.280632	8.42744e+08	0.607952	8.58708e-245	2.28754e-243	52.8464	33.5741
DKK3	EndoMT	0.559266	0.518841	971749689	0.701016	0	0	43.5014	3.60471
C11orf96	EndoMT	1.14594	0.956289	1.00559e+09	0.725431	0	0	55.1269	12.0313
SERPING1	EndoMT	0.690771	0.588458	994601284	0.717501	0	0	51.4575	8.82372
FTH1	EndoMT	3.2998	0.695486	1.07026e+09	0.772083	0	0	98.7997	94.9569
COX8A	EndoMT	1.23702	0.304106	842941517	0.608094	4.9218e-185	1.11036e-183	75.823	62.4438
RASGRP2	EndoMT	0.408355	0.264575	8.54087e+08	0.616135	0	0	36.3169	13.3969
EFEMP2	EndoMT	0.436916	0.254581	8.43288e+08	0.608344	0	0	38.4945	17.6457
CCND1	EndoMT	0.837148	0.418281	8.84972e+08	0.638415	0	0	56.5158	30.9934
ARHGEF17	EndoMT	0.401701	0.373393	918749052	0.662781	0	0	35.2195	2.82975
SESN3	EndoMT	0.535042	0.333055	871523337	0.628713	0	0	42.0267	16.5944
CRYAB	EndoMT	0.428744	0.406853	899690774	0.649033	0	0	31.1557	1.28908
TAGLN	EndoMT	1.83866	1.74953	1131690994	0.816397	0	0	67.2325	7.01547
FXYD6	EndoMT	0.587922	0.43816	930795529	0.671472	0	0	45.8676	11.4061
ATP5L	EndoMT	1.47842	0.322697	8.2467e+08	0.594913	1.34148e-141	2.49803e-140	81.8416	65.048
MCAM	EndoMT	0.865964	0.307449	8.22065e+08	0.593034	1.00988e-178	2.22191e-177	53.0521	34.7387
CCDC3	EndoMT	0.465312	0.331543	8.6866e+08	0.626647	0	0	36.2997	11.3619
ARID5B	EndoMT	0.590139	0.357032	874307912	0.630722	0	0	42.7812	16.1825
VCL	EndoMT	0.702228	0.326814	854845032	0.616681	1.39088e-299	4.17672e-298	52.0233	31.0637
PLAC9	EndoMT	1.28828	1.17352	1143509451	0.824923	0	0	71.3306	8.44633
ADIRF	EndoMT	2.44264	0.874647	925090476	0.667356	0	0	83.6248	60.6536
PTEN	EndoMT	0.94171	0.583932	9.52863e+08	0.687391	0	0	60.8882	31.3367
ACTA2	EndoMT	1.10989	1.07971	9.74291e+08	0.702849	0	0	42.6269	2.92399
PLCE1	EndoMT	0.42925	0.37091	9.0991e+08	0.656405	0	0	36.6427	5.66034
NDUFB8	EndoMT	0.994186	0.250347	8.21805e+08	0.592846	6.99548e-143	1.30815e-141	69.3587	54.6857
USMG5	EndoMT	1.28571	0.305442	826556697	0.596274	9.9397e-149	1.91097e-147	76.0974	60.1475
CCND2	EndoMT	0.477996	0.303425	863311273	0.622789	0	0	39.5919	15.8501
CD9	EndoMT	1.03578	0.462403	8.86135e+08	0.639254	0	0	61.5055	33.6133
PTMS	EndoMT	1.54903	0.498417	9.14715e+08	0.659871	0	0	84.7908	65.385
TPI1	EndoMT	1.36887	0.265408	814385442	0.587494	1.54318e-119	2.56069e-118	78.5837	67.8744
C12orf57	EndoMT	1.23629	0.306302	834720540	0.602164	3.28875e-167	6.85675e-166	76.4232	60.1593
MGP	EndoMT	1.48373	0.393731	8.29557e+08	0.598439	1.08848e-188	2.47656e-187	63.4774	38.2243
EPS8	EndoMT	1.06878	0.782057	1023318989	0.738218	0	0	64.2318	24.6154
LDHB	EndoMT	1.12189	0.496788	9.23435e+08	0.666162	0	0	71.2277	45.9937
TUBA1A	EndoMT	1.01989	0.351346	848639470	0.612205	2.77443e-222	7.01261e-221	64.1461	46.3231
IGFBP6	EndoMT	0.659618	0.495194	8.83334e+08	0.637233	0	0	40.1578	14.3776
ATP5G2	EndoMT	1.27792	0.28708	8.17197e+08	0.589522	1.15193e-128	1.99723e-127	76.8519	60.4651
BLOC1S1	EndoMT	0.808935	0.273557	838090057	0.604594	5.51934e-201	1.31999e-199	61.1968	42.7584
CD63	EndoMT	2.4337	0.517169	9.67052e+08	0.697627	0	0	95.5418	87.3528
MYL6	EndoMT	2.7048	0.359052	881324284	0.635783	6.44029e-276	1.84267e-274	97.7195	93.6131
ATP5B	EndoMT	0.948856	0.325122	8.50227e+08	0.61335	5.93566e-229	1.52047e-227	64.7119	45.3555
NDUFA4L2	EndoMT	2.00485	1.95768	1266727142	0.913811	0	0	84.1564	4.08054
CPM	EndoMT	0.633395	0.467428	911968900	0.65789	0	0	43.1927	12.0864
PHLDA1	EndoMT	0.751775	0.511284	9.09804e+08	0.656328	0	0	47.548	18.8721
PPP1R12A	EndoMT	0.919139	0.369918	8.71299e+08	0.628551	4.05549e-301	1.22473e-299	63.8374	43.0983
DCN	EndoMT	1.56454	1.54205	1.17218e+09	0.845608	0	0	70.096	1.86504
TESC	EndoMT	0.510403	0.421911	914010617	0.659363	0	0	39.5233	8.65417
PEBP1	EndoMT	1.39504	0.489803	9.22395e+08	0.665411	0	0	80.0412	60.3377
COX6A1	EndoMT	1.34183	0.292989	8.34675e+08	0.602131	1.64661e-162	3.36207e-161	80.5898	67.1137
DYNLL1	EndoMT	1.88586	0.254986	8.05379e+08	0.580997	4.98631e-100	7.3624e-99	89.8834	81.8679
LHFPL6	EndoMT	1.44478	0.610463	954409685	0.688507	0	0	78.738	55.5457
NDRG2	EndoMT	0.607123	0.462278	9.47432e+08	0.683473	0	0	48.8855	13.2606
PGF	EndoMT	0.728911	0.5516	943560817	0.68068	0	0	48.0624	12.7145
IFI27L2	EndoMT	0.679501	0.302371	8.60864e+08	0.621023	0	0	54.3381	31.1125
GLRX5	EndoMT	0.708507	0.26882	8.35798e+08	0.602941	3.05673e-209	7.48493e-208	54.5267	37.4111
CRIP1	EndoMT	0.440662	0.366277	8.57056e+08	0.618277	0	0	29.0466	5.64098
NDN	EndoMT	0.363299	0.270436	8.63848e+08	0.623176	0	0	33.4362	9.03618
EID1	EndoMT	1.56442	0.31863	844841190	0.609465	2.12068e-183	4.76813e-182	85.7682	73.1733
TPM1	EndoMT	1.9058	0.63461	9.39741e+08	0.677925	0	0	86.8656	69.7264
UACA	EndoMT	1.39453	0.333251	822741784	0.593522	4.70352e-139	8.63208e-138	73.6626	62.4408
MFGE8	EndoMT	0.928341	0.682449	1.00842e+09	0.727473	0	0	62.0542	22.6447
NR2F2	EndoMT	1.33556	1.00194	1083294325	0.781484	0	0	73.4739	24.8173
SYNM	EndoMT	0.477558	0.310207	865263765	0.624197	0	0	39.3176	15.2944
HCFC1R1	EndoMT	0.598108	0.412529	921830350	0.665004	0	0	48.8169	17.355
NUPR1	EndoMT	0.562908	0.454732	941323102	0.679066	0	0	44.513	8.94656
ALDOA	EndoMT	1.40376	0.49111	9.02014e+08	0.650709	0	0	77.4691	56.7367
TGFB1I1	EndoMT	0.563426	0.368091	890201029	0.642187	0	0	45.0617	18.7417
ZFHX3	EndoMT	0.725834	0.32622	861984244	0.621832	0	0	55.2984	32.8185
FOXC2	EndoMT	0.329893	0.3231	8.78573e+08	0.633799	0	0	27.3491	0.599102
VAMP2	EndoMT	1.04179	0.280634	8.29913e+08	0.598695	5.00612e-162	1.01903e-160	70.4733	53.8653
PMP22	EndoMT	0.58364	0.323459	8.74676e+08	0.630987	0	0	47.7195	21.9535
SPECC1	EndoMT	0.458255	0.373311	9.01375e+08	0.650248	0	0	37.1228	7.14715
RAB34	EndoMT	0.454273	0.311754	8.80156e+08	0.63494	0	0	40.2435	14.0966
PLXDC1	EndoMT	0.680489	0.668991	9.94084e+08	0.717127	0	0	44.2901	1.07872
GJC1	EndoMT	0.528667	0.486482	951585872	0.68647	0	0	40.8951	3.94213
HIGD1B	EndoMT	1.59946	1.54568	1166494370	0.841504	0	0	70.3532	4.63463
COL1A1	EndoMT	0.719009	0.712218	9.21819e+08	0.664996	0	0	33.4877	0.623083
2024-09-04	EndoMT	0.556289	0.530777	9.81772e+08	0.708246	0	0	43.7414	2.18857
MRC2	EndoMT	0.293731	0.269907	853068504	0.6154	0	0	25.2401	2.19783
SSTR2	EndoMT	0.378491	0.369538	891388313	0.643043	0	0	29.3553	0.777907
GPRC5C	EndoMT	0.495435	0.426815	924859086	0.667189	0	0	39.0261	5.7205
CYGB	EndoMT	0.297342	0.266637	8.06064e+08	0.581491	0	0	18.9986	2.95049
TIMP2	EndoMT	0.715537	0.265096	8.29967e+08	0.598734	2.96114e-197	6.95698e-196	54.5096	35.8683
LGALS3BP	EndoMT	0.616848	0.536888	9.69078e+08	0.699089	0	0	46.0734	6.78239
COLEC12	EndoMT	0.518769	0.48648	9.08082e+08	0.655086	0	0	33.5905	2.96606
ATP5A1	EndoMT	0.70432	0.251388	8.30406e+08	0.599051	5.02463e-196	1.17635e-194	55.3326	36.658
RNF152	EndoMT	0.399921	0.38282	917305644	0.66174	0	0	33.9163	1.65132
CCDC102B	EndoMT	0.482207	0.456366	9.07377e+08	0.654577	0	0	33.1447	2.62191
C20orf27	EndoMT	0.529032	0.464539	933879866	0.673697	0	0	40.415	6.61663
CST3	EndoMT	1.92518	0.642764	9.35557e+08	0.674907	0	0	88.0316	71.8599
MAP1LC3A	EndoMT	0.744933	0.334354	8.69826e+08	0.627489	0	0	57.6818	34.6272
MYL9	EndoMT	1.44486	1.3145	1148609487	0.828602	0	0	72.4108	11.0535
PLTP	EndoMT	0.406504	0.334056	8.74941e+08	0.631179	0	0	32.6475	6.87453
CEBPB	EndoMT	0.841693	0.342707	8.54676e+08	0.616559	3.13013e-266	8.77686e-265	58.2305	37.6866
PMEPA1	EndoMT	0.81864	0.46882	906999141	0.654305	0	0	54.7154	26.6096
PPDPF	EndoMT	1.34934	0.30779	8.28854e+08	0.597931	6.39768e-151	1.24344e-149	78.9095	64.5688
ATP5D	EndoMT	1.07108	0.323033	847141956	0.611124	2.4049e-208	5.87802e-207	70.4218	51.4896
CIRBP	EndoMT	1.65624	0.329785	8.52742e+08	0.615164	1.20588e-201	2.88913e-200	86.917	76.1596
KANK2	EndoMT	0.786739	0.589539	991912044	0.715561	0	0	58.0933	18.2423
TECR	EndoMT	0.5986	0.27349	8.44587e+08	0.609282	5.80789e-277	1.6653e-275	49.0569	28.7136
NDUFB7	EndoMT	1.13022	0.325449	856554014	0.617914	4.49388e-225	1.1391e-223	74.0741	57.598
NOTCH3	EndoMT	1.01208	1.00485	1.1089e+09	0.799954	0	0	60.4424	0.72658
TPM4	EndoMT	1.62078	0.311071	819944867	0.591504	6.0135e-129	1.04398e-127	82.716	72.5852
ISYNA1	EndoMT	0.730128	0.598131	991418871	0.715205	0	0	53.4294	12.8243
NDUFA13	EndoMT	0.859688	0.252292	8.24054e+08	0.594469	1.32959e-158	2.6698e-157	63.2202	46.0636
UBA2	EndoMT	0.583923	0.321593	871934484	0.62901	0	0	48.4053	24.7235
PPP1R14A	EndoMT	1.13925	0.744354	990345399	0.714431	0	0	65.6893	25.4492
APOE	EndoMT	1.83755	1.77912	1111131488	0.801565	0	0	62.6886	4.22485
CALM3	EndoMT	0.725198	0.291524	850099694	0.613258	2.02663e-257	5.57134e-256	56.6358	36.1771
INAFM1	EndoMT	0.309967	0.259254	8.52163e+08	0.614747	0	0	27.7778	4.99308
EHD2	EndoMT	0.517218	0.345134	894049275	0.644963	0	0	44.0501	15.7971
EMP3	EndoMT	0.647658	0.414339	913711862	0.659148	0	0	49.0912	16.6053
CLEC11A	EndoMT	0.406992	0.373278	903358597	0.651679	0	0	33.4877	3.51762
CHCHD10	EndoMT	0.610255	0.463773	9.39003e+08	0.677393	0	0	47.668	14.2665
SELENOM	EndoMT	1.29089	0.470363	904889909	0.652783	0	0	75.9088	56.0253
LGALS1	EndoMT	2.59048	1.66731	1.2116e+09	0.874044	0	0	94.6502	53.4522
SOD1	EndoMT	1.24115	0.312422	847180339	0.611152	2.19433e-195	5.10594e-194	77.3491	62.5847
ATP5O	EndoMT	0.838882	0.284779	8.40186e+08	0.606106	1.42518e-207	3.47383e-206	61.677	42.413
COL6A1	EndoMT	0.820963	0.759373	1015513990	0.732587	0	0	50.9259	5.80801
MT-ND1	EndoMT	3.04179	0.351421	849836543	0.613068	5.3941e-192	1.24106e-190	96.382	92.7493
MT-ND2	EndoMT	2.95409	0.315053	847272843	0.611219	8.34132e-186	1.8834e-184	96.9822	93.8908
MT-CO1	EndoMT	3.9593	0.538158	9.64778e+08	0.695986	0	0	98.8855	97.3272
MT-CO2	EndoMT	3.70552	0.403745	8.94262e+08	0.645116	0	0	98.7483	97.2552
MT-ATP6	EndoMT	3.69313	0.395471	844491650	0.609212	3.14049e-179	6.92101e-178	97.1536	94.2496
MT-CO3	EndoMT	3.70482	0.554339	923250997	0.666029	0	0	98.3882	95.3666
MT-ND3	EndoMT	3.53458	0.363809	8.22271e+08	0.593183	5.00469e-131	8.7684e-130	97.3251	94.4129
MT-ND4	EndoMT	3.59041	0.342785	8.77014e+08	0.632674	1.84344e-263	5.14197e-262	98.6968	97.4307
MT-CYB	EndoMT	3.26887	0.292037	8.13011e+08	0.586503	3.43309e-113	5.50823e-112	97.1879	94.1512
SGIP1	EndoMT	0.272093	0.254655	860260961	0.620588	0	0	25.7202	1.5718
OLFML3	EndoMT	0.354194	0.344305	8.69444e+08	0.627213	0	0	26.2689	0.869624
PRELP	EndoMT	0.528055	0.525238	9.69863e+08	0.699655	0	0	40.1749	0.283985
AGT	EndoMT	0.265148	0.25899	831142948	0.599583	0	0	20.3189	0.389164
C2orf40	EndoMT	0.497431	0.486636	891680737	0.643254	0	0	29.4239	0.823766
KCNE4	EndoMT	0.467783	0.459701	935460186	0.674837	0	0	35.6139	0.686611
COL6A3	EndoMT	0.26806	0.259537	8.10035e+08	0.584355	0	0	17.5583	0.731628
NT5DC2	EndoMT	0.410892	0.346639	8.97779e+08	0.647654	0	0	35.6481	6.66417
SOD3	EndoMT	0.446925	0.443793	909020317	0.655763	0	0	31.43	0.317221
PDE5A	EndoMT	0.363206	0.356462	9.13788e+08	0.659203	0	0	32.5103	0.724897
INPP4B	EndoMT	0.360659	0.338963	888251711	0.640781	0	0	30.1783	2.14272
EDNRA	EndoMT	0.462539	0.460689	932982092	0.673049	0	0	34.7737	0.188902
ARHGAP10	EndoMT	0.418208	0.406662	927646002	0.6692	0	0	34.928	1.19189
GUCY1B3	EndoMT	0.304801	0.297158	883722819	0.637514	0	0	28.2407	0.755189
SLC1A3	EndoMT	0.294118	0.279418	861876178	0.621754	0	0	25.3601	0.933152
FOXD1	EndoMT	0.374444	0.369314	911810095	0.657776	0	0	32.0645	0.567548
TGFBI	EndoMT	0.314647	0.311638	837660548	0.604285	0	0	21.1248	0.294082
PDGFRB	EndoMT	1.08426	1.07905	1.10136e+09	0.794516	0	0	59.2078	0.482984
FHL5	EndoMT	0.262248	0.259133	851008919	0.613914	0	0	23.1139	0.350458
SMOC2	EndoMT	0.422445	0.419689	9.30635e+08	0.671356	0	0	34.4993	0.237706
TNS3	EndoMT	0.343128	0.284216	864427537	0.623594	0	0	30.5384	6.20517
COL1A2	EndoMT	1.20452	1.19093	1096874026	0.79128	0	0	59.0192	1.07283
PCOLCE	EndoMT	0.61673	0.600789	9.50885e+08	0.685964	0	0	38.4774	1.63365
RARRES2	EndoMT	0.553941	0.543952	958912097	0.691755	0	0	39.1118	0.803571
LZTS1	EndoMT	0.321571	0.317732	893262185	0.644395	0	0	29.2181	0.341202
PAG1	EndoMT	0.369865	0.361844	900115139	0.649339	0	0	30.5556	0.714379
OGN	EndoMT	0.30378	0.299486	778753196	0.561789	0	0	12.6372	0.30502
MRVI1	EndoMT	0.266763	0.263843	8.58402e+08	0.619247	0	0	24.1427	0.305862
GUCY1A2	EndoMT	0.414022	0.404899	917569495	0.66193	0	0	33.179	0.824186
THY1	EndoMT	0.810787	0.698883	9.07303e+08	0.654524	0	0	37.6029	8.6407
FAM13C	EndoMT	0.416134	0.323273	878004020	0.633388	0	0	34.4479	7.74542
RERGL	EndoMT	0.659104	0.648312	9.78186e+08	0.705659	0	0	41.9753	1.04296
KCNJ8	EndoMT	0.376557	0.365265	8.97186e+08	0.647226	0	0	30.4527	1.07031
ABCC9	EndoMT	0.419453	0.416399	9.27e+08	0.668734	0	0	34.0364	0.321008
ITGA7	EndoMT	0.312067	0.30819	886401137	0.639446	0	0	28.275	0.406834
LRP1	EndoMT	0.460717	0.447548	945092118	0.681785	0	0	37.38	1.01519
SIX1	EndoMT	0.269215	0.262056	8.25144e+08	0.595255	0	0	19.5473	0.488874
CLMN	EndoMT	0.292737	0.288054	867657002	0.625924	0	0	25.6344	0.466997
TPPP3	EndoMT	0.343533	0.328436	869230760	0.627059	0	0	26.8519	1.56255
CRISPLD2	EndoMT	0.302804	0.300791	849648117	0.612932	0	0	22.7709	0.197317
SERPINF1	EndoMT	0.254999	0.251648	7.99237e+08	0.576566	0	0	15.6207	0.337836
ATP1B2	EndoMT	0.438788	0.427075	937955825	0.676637	0	0	36.1283	0.748878
C1QTNF1	EndoMT	0.369473	0.357735	901335974	0.65022	0	0	31.0185	0.988687
FXYD1	EndoMT	0.267257	0.255635	8.30294e+08	0.598971	0	0	20.8676	1.13005
AXL	EndoMT	0.460312	0.455942	9.49191e+08	0.684742	0	0	37.3285	0.408938
FBLN1	EndoMT	0.577049	0.56852	9.50176e+08	0.685452	0	0	37.7743	0.778749
COL6A2	EndoMT	1.03334	0.868635	1037413107	0.748385	0	0	59.6022	12.3641
MXRA8	EndoMT	0.316644	0.314817	8.66884e+08	0.625366	0	0	25.2572	0.203627
ATP1A2	EndoMT	1.35649	1.32976	1.07931e+09	0.778611	0	0	57.0645	2.1789
RGS5	EndoMT	1.76827	1.64191	1.05776e+09	0.763066	0	0	57.2359	9.22466
SLC38A11	EndoMT	0.433555	0.431352	9.28462e+08	0.669788	0	0	34.1564	0.221718
SLC6A1	EndoMT	0.542599	0.534728	9.37693e+08	0.676447	0	0	35.9053	0.695026
PTH1R	EndoMT	0.506096	0.502004	947728185	0.683687	0	0	37.1056	0.434181
P2RY14	EndoMT	0.322352	0.321027	8.70705e+08	0.628123	0	0	25.7545	0.14094
ENPEP	EndoMT	0.285767	0.284158	855744949	0.617331	0	0	23.6283	0.177543
SEMA5A	EndoMT	0.434495	0.426682	9.18304e+08	0.662461	0	0	33.1619	0.700916
PDE8B	EndoMT	0.423731	0.41198	931106830	0.671696	0	0	35.3738	1.0762
FAM162B	EndoMT	0.352648	0.349176	912861834	0.658534	0	0	32.0473	0.358031
CD36	EndoMT	0.307166	0.28301	8.06622e+08	0.581894	0	0	17.8841	1.53857
LPL	EndoMT	0.410924	0.39803	913600353	0.659067	0	0	32.716	0.869203
CD248	EndoMT	0.360107	0.356666	886867824	0.639782	0	0	28.275	0.348354
SLC6A12	EndoMT	0.314469	0.312291	8.57056e+08	0.618276	0	0	23.8683	0.235181
LUM	EndoMT	0.25522	0.253099	8.24064e+08	0.594476	0	0	19.0844	0.195634
RASL12	EndoMT	0.256218	0.254967	862739239	0.622376	0	0	24.6056	0.135892
ADAP2	EndoMT	0.281105	0.277004	8.68591e+08	0.626597	0	0	25.703	0.388743
TBX2	EndoMT	0.485345	0.463825	944366042	0.681261	0	0	38.1344	2.11495
COX4I2	EndoMT	0.527632	0.523334	9.64798e+08	0.696001	0	0	39.5748	0.432498
COL5A3	EndoMT	0.323236	0.321459	8.78314e+08	0.633611	0	0	26.8861	0.172915
SFRP2	EndoMT	0.446666	0.440646	7.69318e+08	0.554982	0	0	11.4026	0.45101
HES4	Large artery	0.994525	0.505513	7.92214e+08	0.653779	0	0	60.2322	34.7414
FBLIM1	Large artery	0.625934	0.534647	831346176	0.686072	0	0	44.0968	8.16016
HSPG2	Large artery	1.35883	0.291311	6.99589e+08	0.577339	1.18946e-87	3.10051e-86	71.5663	54.2982
STMN1	Large artery	1.30258	0.932516	936612898	0.772944	0	0	73.5144	27.5181
SH3BGRL3	Large artery	1.45822	0.343038	7.47916e+08	0.617221	5.43011e-186	2.75284e-184	79.3585	68.6524
GJA4	Large artery	0.392944	0.250246	7.01607e+08	0.579004	5.39751e-307	4.42861e-305	25.1476	9.45483
GADD45A	Large artery	1.00897	0.368007	7.28042e+08	0.60082	6.24429e-159	2.72967e-157	57.7135	45.5945
CYR61	Large artery	1.19506	0.553466	7.53038e+08	0.621448	4.55355e-263	3.26411e-261	55.2538	35.2354
PALMD	Large artery	1.49196	0.32822	732503707	0.604502	1.20143e-148	4.91369e-147	76.7218	67.7897
VCAM1	Large artery	1.01752	0.750758	792022062	0.65362	0	0	43.5655	14.4817
S1PR1	Large artery	1.01493	0.363412	7.49885e+08	0.618846	5.11495e-215	2.97806e-213	63.2035	47.8827
CTTNBP2NL	Large artery	0.940897	0.383493	760395032	0.62752	9.85473e-260	6.97046e-258	60.7832	43.0877
TSPAN2	Large artery	0.495179	0.448725	8.08719e+08	0.667399	0	0	37.4459	4.64815
ATP1A1	Large artery	1.5356	0.763981	8.81945e+08	0.727829	0	0	78.355	52.5157
TXNIP	Large artery	1.36232	0.539814	7.47419e+08	0.616812	5.95058e-221	3.59815e-219	60.5667	42.0485
GJA5	Large artery	0.996274	0.953186	939998188	0.775738	0	0	57.6741	2.99028
S100A10	Large artery	1.98162	0.319292	6.94756e+08	0.57335	7.38539e-73	1.67323e-71	87.564	75.4579
S100A11	Large artery	2.1344	0.926871	933973599	0.770766	0	0	91.6568	67.4588
S100A6	Large artery	3.68909	2.43704	1127665326	0.930611	0	0	98.2094	56.5595
ADAM15	Large artery	0.904875	0.371221	754226741	0.622429	5.13829e-248	3.46004e-246	59.3664	40.2673
LMNA	Large artery	1.20333	0.330585	724010626	0.597493	6.73085e-138	2.49284e-136	68.0638	54.6349
TAGLN2	Large artery	1.68916	0.30838	7.30434e+08	0.602794	1.90784e-141	7.3306e-140	84.0614	74.6736
ABL2	Large artery	0.672278	0.307733	718618199	0.593043	3.1227e-177	1.51953e-175	43.841	28.6497
GLUL	Large artery	1.43155	0.704936	825046864	0.680874	0	0	71.7828	43.8854
PTGS2	Large artery	1.09168	0.856683	821138996	0.677649	0	0	47.1271	14.4813
CFH	Large artery	1.27397	0.726054	869407257	0.717482	0	0	72.3928	38.5193
BTG2	Large artery	1.31882	0.377355	730186430	0.60259	6.78466e-153	2.84018e-151	68.7131	54.203
PIK3C2B	Large artery	0.428375	0.282654	7.35917e+08	0.607319	0	0	34.0811	13.9088
CD55	Large artery	1.17914	0.679924	8.10956e+08	0.669246	0	0	60.7832	35.0467
IRF6	Large artery	0.27659	0.258596	737294136	0.608456	0	0	23.2979	1.66374
ATF3	Large artery	0.537347	0.283259	710416141	0.586274	5.33353e-214	3.09856e-212	34.4353	18.0205
CDC42BPA	Large artery	0.762506	0.284346	7.22632e+08	0.596356	6.07232e-158	2.6372e-156	53.0697	38.7185
RHOB	Large artery	2.63654	0.788779	8.67781e+08	0.716141	0	0	93.1129	80.2079
ITSN2	Large artery	0.84822	0.430874	781076047	0.644587	0	0	57.1035	34.8244
MRPL33	Large artery	1.30845	0.429752	774604462	0.639246	7.36548e-271	5.50162e-269	74.4195	59.7725
FOSL2	Large artery	0.853144	0.348605	740280475	0.61092	1.62445e-209	9.23618e-208	55.1751	38.3717
CRIM1	Large artery	1.21024	0.395391	744531426	0.614428	1.24932e-190	6.48141e-189	67.7096	53.5135
CYP1B1	Large artery	0.852035	0.758081	8.40883e+08	0.693943	0	0	43.9197	5.64211
EPAS1	Large artery	2.34969	0.309732	727641712	0.60049	2.15073e-133	7.78171e-132	92.6407	87.5993
CFAP36	Large artery	0.94873	0.678284	862094718	0.711448	0	0	59.4451	24.7858
PELI1	Large artery	0.743586	0.424031	7.6619e+08	0.632302	0	0	49.0358	26.8593
ARID5A	Large artery	0.83652	0.588976	823245341	0.679387	0	0	52.3022	20.4501
MALL	Large artery	0.527664	0.333533	7.46055e+08	0.615686	0	0	38.0362	16.1257
NR4A2	Large artery	0.563933	0.284737	7.08168e+08	0.584419	1.76936e-177	8.65723e-176	36.7375	21.7964
GRB14	Large artery	0.293211	0.271138	7.38751e+08	0.609658	0	0	23.9276	2.12633
SCN2A	Large artery	0.317723	0.275514	736960424	0.60818	0	0	25.2263	3.76658
SSFA2	Large artery	0.883348	0.31442	728270062	0.601008	4.41757e-167	2.03102e-165	56.6312	41.4622
TFPI	Large artery	0.662078	0.300174	730135212	0.602548	1.38431e-222	8.44715e-221	46.1039	27.1122
BMPR2	Large artery	1.38407	0.366159	753266429	0.621637	2.74442e-203	1.50273e-201	76.0134	64.0562
FN1	Large artery	1.9477	0.456584	7.44332e+08	0.614264	4.67988e-176	2.26897e-174	85.242	70.1173
SERPINE2	Large artery	0.885643	0.849099	913135126	0.753569	0	0	53.0303	2.79736
LRRFIP1	Large artery	0.94548	0.314102	731500416	0.603674	9.26919e-168	4.27634e-166	61.0193	45.6305
BHLHE40	Large artery	0.841522	0.320672	7.2436e+08	0.597782	9.05037e-167	4.14669e-165	53.1877	36.97
LMCD1	Large artery	0.865146	0.35058	7.3869e+08	0.609608	2.33654e-205	1.28998e-203	55.2735	38.123
FBLN2	Large artery	0.969364	0.830155	908483942	0.749731	0	0	58.4022	10.864
MAP4	Large artery	0.940861	0.254484	7.08766e+08	0.584913	5.50612e-109	1.68379e-107	60.7044	49.8044
SEMA3G	Large artery	1.20933	0.857429	904714243	0.74662	0	0	68.6147	23.6388
FLNB	Large artery	0.909231	0.280912	7.20963e+08	0.594978	8.82967e-140	3.33974e-138	60.547	46.6136
FAM107A	Large artery	1.50976	0.67415	8.22141e+08	0.678475	0	0	73.9866	49.5611
ARL6IP5	Large artery	0.89069	0.319458	738272561	0.609263	9.84593e-189	5.0588e-187	59.6616	44.3111
COL8A1	Large artery	1.10686	0.907568	908085188	0.749402	0	0	60.8422	12.4019
FILIP1L	Large artery	0.406987	0.271577	7.12986e+08	0.588395	0	0	28.4927	11.7389
ABI3BP	Large artery	0.366794	0.314105	747569263	0.616935	0	0	26.8398	3.29225
NFKBIZ	Large artery	0.568483	0.268912	716966339	0.59168	1.10861e-200	5.98425e-199	40.1023	22.9761
HEG1	Large artery	1.41994	0.418661	7.61322e+08	0.628285	1.91339e-228	1.18934e-226	74.9508	61.3926
CP	Large artery	0.567085	0.442499	7.58713e+08	0.626132	0	0	32.7824	7.97814
TM4SF1	Large artery	3.12976	1.29686	963235944	0.794915	0	0	96.5171	78.9439
MECOM	Large artery	0.940965	0.270211	708283242	0.584514	4.29858e-110	1.32669e-108	58.9532	47.6118
ATP13A3	Large artery	0.567312	0.349982	7.497e+08	0.618693	0	0	40.3188	18.411
FGFR3	Large artery	0.283057	0.253606	725118801	0.598408	0	0	22.2944	2.76926
C4orf48	Large artery	0.813571	0.436825	7.8261e+08	0.645852	0	0	54.9193	29.2981
ADD1	Large artery	1.02866	0.289608	7.19476e+08	0.593751	1.88068e-129	6.68668e-128	63.3018	52.6952
MSX1	Large artery	0.566415	0.30493	7.29197e+08	0.601773	9.39826e-253	6.45913e-251	40.2204	22.2262
LAP3	Large artery	0.797123	0.254962	713000450	0.588407	2.46041e-128	8.67848e-127	55.1555	41.5767
OCIAD2	Large artery	0.88186	0.280287	718653466	0.593072	1.34209e-136	4.93631e-135	57.9299	44.9746
CXCL8	Large artery	0.773226	0.512508	6.92292e+08	0.571317	1.74957e-169	8.17059e-168	27.3318	15.1401
CXCL1	Large artery	0.761484	0.579901	7.32584e+08	0.604569	0	0	30.6179	11.3383
CXCL3	Large artery	0.886505	0.756402	799432241	0.659735	0	0	38.8627	8.12661
CXCL2	Large artery	2.07307	1.63568	9.47431e+08	0.781872	0	0	70.8776	23.0319
ANXA3	Large artery	0.784838	0.294992	726919231	0.599894	4.51021e-194	2.36285e-192	51.9284	30.7823
PDLIM5	Large artery	0.791643	0.390989	7.67988e+08	0.633785	0	0	55.0964	32.6004
DKK2	Large artery	1.10683	1.08405	9.50807e+08	0.784658	0	0	58.1464	1.55637
FGF2	Large artery	0.783363	0.684766	8.72742e+08	0.720234	0	0	50.669	7.72105
GUCY1A3	Large artery	0.27886	0.253022	724522033	0.597915	0	0	21.7237	2.2014
FNIP2	Large artery	0.871528	0.48289	7.88848e+08	0.651001	0	0	55.608	31.1237
PALLD	Large artery	0.427456	0.393073	7.85005e+08	0.647829	0	0	32.3298	2.96176
VEGFC	Large artery	0.621988	0.477681	811911274	0.670034	0	0	44.8642	12.3226
DAP	Large artery	0.680808	0.259274	7.19297e+08	0.593603	5.64234e-156	2.42675e-154	50.3542	35.7894
ARL15	Large artery	0.982222	0.733154	896008581	0.739435	0	0	63.4986	20.8049
PLPP1	Large artery	1.54181	0.664785	8.21805e+08	0.678198	0	0	75.9347	51.2777
ADAMTS6	Large artery	0.427027	0.251713	7.05356e+08	0.582098	4.3495e-235	2.80154e-233	29.7521	14.1986
MAST4	Large artery	1.12528	0.648224	8.36744e+08	0.690527	0	0	65.7812	36.4861
MCTP1	Large artery	0.763519	0.541916	798303158	0.658803	0	0	46.2416	16.6923
SPOCK1	Large artery	0.311163	0.293616	738664691	0.609587	0	0	23.2979	1.41462
CD74	Large artery	1.28659	0.464452	7.61386e+08	0.628338	2.78915e-257	1.95725e-255	68.7721	44.9608
SYNPO	Large artery	0.835145	0.601857	8.5441e+08	0.705106	0	0	57.0641	18.6354
FGF18	Large artery	0.511759	0.48521	799822965	0.660058	0	0	34.1007	2.42871
DUSP1	Large artery	2.66506	0.405255	743964332	0.61396	5.83863e-171	2.75076e-169	94.1165	87.7466
LTC4S	Large artery	1.37902	1.15578	985102794	0.812961	0	0	73.2979	16.1677
NRN1	Large artery	0.758566	0.320524	7.41901e+08	0.612257	7.30423e-223	4.47758e-221	53.5616	35.8796
EDN1	Large artery	1.35759	0.361557	694376112	0.573037	1.41649e-84	3.60421e-83	57.4577	45.3223
GFOD1	Large artery	0.81059	0.391665	763848404	0.63037	0	0	54.4077	33.3041
IER3	Large artery	1.36466	0.589271	7.74459e+08	0.639126	0	0	64.2464	41.7117
HLA-DRB1	Large artery	0.874349	0.359448	735069405	0.60662	5.4074e-214	3.13465e-212	52.4006	32.3668
CDKN1A	Large artery	1.05767	0.462634	760556701	0.627653	1.44985e-268	1.07096e-266	58.9335	40.5303
PI16	Large artery	0.346343	0.323593	736355831	0.607681	0	0	22.924	1.34668
DST	Large artery	0.97798	0.675829	860103687	0.709805	0	0	60.6848	22.8188
SYNJ2	Large artery	0.685026	0.511904	8.1789e+08	0.674968	0	0	47.8749	15.5381
SOD2	Large artery	1.13966	0.401428	6.88672e+08	0.56833	1.95432e-75	4.54746e-74	51.8693	43.9412
THSD7A	Large artery	0.766872	0.368449	746668951	0.616192	2.64897e-263	1.90398e-261	50.2755	30.5432
IL6	Large artery	0.906431	0.75315	7.84716e+08	0.64759	0	0	36.0291	6.94643
MTURN	Large artery	0.418962	0.253949	728763071	0.601415	0	0	34.3959	14.8076
IGFBP3	Large artery	1.78756	0.907966	813500578	0.671345	0	0	66.647	40.3252
ELN	Large artery	1.47178	1.31431	1.00243e+09	0.827257	0	0	72.5699	12.1385
HSPB1	Large artery	1.98815	0.612515	8.06764e+08	0.665786	0	0	88.5281	72.3309
FGL2	Large artery	0.510987	0.424595	7.78252e+08	0.642256	0	0	34.7501	6.81222
CAV1	Large artery	1.79713	0.524973	7.87489e+08	0.649879	4.52752e-302	3.64746e-300	82.5462	69.3372
MET	Large artery	0.347245	0.316884	7.65864e+08	0.632033	0	0	29.024	2.68287
CAPZA2	Large artery	1.30785	0.476808	8.01486e+08	0.66143	0	0	76.4856	58.5181
CALD1	Large artery	1.72894	0.532805	798547097	0.659005	0	0	84.1795	67.0448
NOS3	Large artery	0.532663	0.310001	738688392	0.609606	0	0	39.8072	20.0508
INSIG1	Large artery	0.602307	0.352774	7.28121e+08	0.600885	7.62147e-273	5.7737e-271	37.682	19.6184
CD99	Large artery	1.14575	0.310654	723013505	0.59667	8.80587e-138	3.25232e-136	67.1389	52.3438
BMX	Large artery	0.625139	0.581182	849132212	0.70075	0	0	43.4081	3.71709
SAT1	Large artery	2.99801	0.739936	8.14843e+08	0.672453	0	0	94.6084	87.0269
BGN	Large artery	1.12471	0.727969	849951519	0.701427	0	0	62.0819	27.969
ARHGAP4	Large artery	0.310077	0.257403	733385969	0.60523	0	0	25.8756	5.11619
FLNA	Large artery	0.80533	0.352103	745208958	0.614987	2.30608e-237	1.48896e-235	53.9551	34.9268
TUSC3	Large artery	0.425741	0.268537	7.32755e+08	0.60471	0	0	34.3566	14.3504
SLC7A2	Large artery	0.422862	0.386488	758838929	0.626235	0	0	27.4695	2.18924
CLU	Large artery	2.89513	1.94183	1032840516	0.852357	0	0	90.3778	45.2845
KIF13B	Large artery	0.399982	0.254877	7.26076e+08	0.599197	0	0	32.8808	14.2842
TCIM	Large artery	0.975387	0.535014	7.50654e+08	0.619481	0	0	46.4384	25.3679
SOX17	Large artery	1.06528	0.505491	784743011	0.647613	0	0	61.649	40.1377
SULF1	Large artery	0.496376	0.478153	788217088	0.65048	0	0	31.464	1.55386
HEY1	Large artery	0.838621	0.570227	823331334	0.679458	0	0	53.4632	20.9509
AZIN1	Large artery	0.547526	0.322291	749492868	0.618523	0	0	42.0504	20.9659
MYC	Large artery	0.485565	0.296525	7.23499e+08	0.597071	0	0	33.412	15.0189
PLEC	Large artery	0.747208	0.25225	710527455	0.586366	6.87166e-126	2.37665e-124	52.8926	39.5313
IL33	Large artery	0.390593	0.338657	741926627	0.612278	0	0	25.8953	3.41345
IL11RA	Large artery	0.31024	0.251112	7.32767e+08	0.60472	0	0	26.2298	5.49113
TPM2	Large artery	0.668956	0.552106	819640737	0.676412	0	0	43.0736	8.81399
GLIPR2	Large artery	0.432459	0.398931	799851973	0.660082	0	0	34.9665	3.28638
ANXA1	Large artery	1.17233	0.311705	7.11196e+08	0.586918	1.27659e-111	3.99081e-110	65.6631	52.5535
PCSK5	Large artery	0.591065	0.546165	8.35846e+08	0.689786	0	0	41.401	3.98383
OMD	Large artery	0.510575	0.32276	7.37209e+08	0.608385	0	0	35.1043	14.017
KLF4	Large artery	1.11872	0.311377	7.11877e+08	0.58748	3.56242e-116	1.15286e-114	62.8296	49.1182
STOM	Large artery	1.94573	0.788308	8.87556e+08	0.73246	0	0	89.4726	64.9608
SPTAN1	Large artery	1.13569	0.339383	737214781	0.60839	1.33724e-169	6.25593e-168	67.198	54.9897
ASS1	Large artery	0.508167	0.316148	753902941	0.622162	0	0	39.4333	15.2077
CLIC3	Large artery	0.423555	0.296034	723057900	0.596707	0	0	28.0992	8.96078
NPDC1	Large artery	1.68884	0.377649	7.6489e+08	0.631229	1.59771e-229	9.97762e-228	84.2975	73.995
IFITM2	Large artery	1.75061	0.293202	723989264	0.597476	1.10612e-126	3.84561e-125	86.403	78.0753
IFITM1	Large artery	0.810105	0.399223	7.30851e+08	0.603139	3.64245e-223	2.23801e-221	45.7694	27.4783
IFITM3	Large artery	3.17551	0.542204	8.48346e+08	0.700102	0	0	99.2916	94.9954
CD151	Large artery	1.18147	0.388804	764316481	0.630756	1.98335e-244	1.31236e-242	70.7202	55.8491
IGF2	Large artery	0.33499	0.300217	724013272	0.597495	0	0	21.9205	2.51595
CD81	Large artery	1.77208	0.372168	7.57688e+08	0.625286	1.19684e-209	6.84869e-208	80.6375	73.4582
SWAP70	Large artery	1.09557	0.381214	752772926	0.621229	2.11024e-219	1.25887e-217	65.8402	50.051
HSD17B12	Large artery	0.944431	0.391062	766774744	0.632785	3.52798e-279	2.69562e-277	61.8261	43.7869
MDK	Large artery	0.751354	0.266771	7.17803e+08	0.59237	1.67883e-155	7.19739e-154	51.9677	34.3581
SERPING1	Large artery	0.628559	0.523069	8.34282e+08	0.688495	0	0	45.671	9.08115
LRRC32	Large artery	0.586277	0.273793	7.18845e+08	0.59323	2.68383e-195	1.41437e-193	41.7749	24.9959
PRSS23	Large artery	1.33477	0.483602	7.67017e+08	0.632985	8.17305e-264	5.9063e-262	70.2676	49.8492
BIRC3	Large artery	0.569908	0.418334	7.35236e+08	0.606757	0	0	31.2082	11.1089
CARD16	Large artery	0.874334	0.57581	827500519	0.682899	0	0	56.4542	25.18
NNMT	Large artery	1.1634	0.860173	832509672	0.687033	0	0	51.6332	16.496
VIM	Large artery	3.8058	0.484473	8.22883e+08	0.679088	0	0	99.1342	97.2395
PLXDC2	Large artery	0.422247	0.342525	7.69384e+08	0.634938	0	0	33.5104	6.7296
CXCL12	Large artery	1.07941	0.374522	7.31334e+08	0.603537	4.62919e-188	2.36933e-186	58.048	36.4022
C10orf10	Large artery	1.60032	1.02026	860346170	0.710005	0	0	65.2696	34.0674
ARID5B	Large artery	0.55305	0.318029	7.17103e+08	0.591793	9.62132e-260	6.82346e-258	33.9433	16.4545
DDX21	Large artery	1.03947	0.371415	7.29258e+08	0.601824	7.93522e-160	3.49176e-158	59.7206	46.9772
SRGN	Large artery	2.76267	0.708011	854813710	0.705439	0	0	96.9107	83.8508
PPA1	Large artery	1.49979	0.558366	8.22368e+08	0.678663	0	0	79.4963	59.7155
PLAC9	Large artery	0.435003	0.298363	7.4244e+08	0.612702	0	0	32.2511	9.47706
MMRN2	Large artery	1.20333	0.525049	8.14388e+08	0.672078	0	0	71.6253	49.0276
MYOF	Large artery	0.539618	0.369728	773518605	0.63835	0	0	41.3223	15.0349
PDLIM1	Large artery	0.931558	0.301976	708348242	0.584568	9.64195e-125	3.30904e-123	52.6564	37.2523
DUSP5	Large artery	0.74476	0.455414	7.7243e+08	0.637451	0	0	46.95	22.8562
PDCD4	Large artery	1.20072	0.41806	761684648	0.628584	4.42658e-244	2.91455e-242	69.5789	51.2496
CD9	Large artery	1.21507	0.644067	832063877	0.686665	0	0	69.3231	33.5344
PTMS	Large artery	1.613	0.56218	8.2832e+08	0.683575	0	0	82.074	65.504
C1R	Large artery	0.313059	0.258189	7.18529e+08	0.59297	0	0	23.3963	5.19252
YBX3	Large artery	2.03189	0.702855	8.66498e+08	0.715082	0	0	87.8788	71.8926
EMP1	Large artery	1.76428	0.93614	8.80494e+08	0.726632	0	0	79.7914	47.8215
MGP	Large artery	3.865	2.82452	1.06912e+09	0.882292	0	0	93.172	37.6709
ITPR2	Large artery	0.527515	0.348697	756540087	0.624338	0	0	39.3152	16.2561
TMTC1	Large artery	0.503318	0.369603	774716108	0.639338	0	0	38.3314	10.9894
RND1	Large artery	0.481187	0.289708	7.00241e+08	0.577877	1.96433e-216	1.15123e-214	28.3747	13.8471
LIMA1	Large artery	0.815093	0.389965	7.65967e+08	0.632118	0	0	55.6671	34.0347
ITGA5	Large artery	0.837284	0.33064	736505686	0.607805	1.03861e-200	5.61776e-199	55.3129	37.4402
PTPRB	Large artery	1.85363	0.574258	8.15427e+08	0.672935	0	0	83.7072	70.8403
NUDT4	Large artery	0.665679	0.404023	763830093	0.630354	0	0	45.0216	22.0979
KCTD10	Large artery	0.473151	0.289621	737602071	0.60871	0	0	37.4459	17.6762
ORAI1	Large artery	0.639797	0.322731	741771235	0.61215	5.81542e-259	4.10249e-257	46.5368	28.1875
KCTD12	Large artery	1.93615	1.19416	980688499	0.809318	0	0	85.9111	48.6074
CLDN10	Large artery	0.804008	0.778741	910174557	0.751126	0	0	51.9087	2.02358
EFNB2	Large artery	1.16611	0.554758	8.04406e+08	0.66384	0	0	66.7257	41.8405
GAS6	Large artery	1.204	0.522645	8.0363e+08	0.663199	0	0	69.3428	49.044
PNP	Large artery	0.741845	0.288908	7.07973e+08	0.584258	2.11973e-139	7.97246e-138	45.4939	30.6603
NFKBIA	Large artery	2.2497	0.468302	7.50915e+08	0.619697	1.44851e-189	7.47119e-188	87.3869	79.8171
RPL36AL	Large artery	1.67493	0.29122	741049941	0.611555	2.04584e-165	9.30964e-164	84.022	77.6224
FOS	Large artery	2.79564	0.512476	7.46534e+08	0.616081	8.10491e-178	3.98021e-176	90.3778	83.106
RPS6KA5	Large artery	0.527685	0.345346	7.57646e+08	0.625251	0	0	39.3546	15.5457
FBLN5	Large artery	1.53842	1.47634	1.06947e+09	0.882586	0	0	79.2208	4.62173
IFI27L2	Large artery	0.649168	0.270441	7.24555e+08	0.597942	6.07099e-185	3.0719e-183	48.3274	31.3137
JAG2	Large artery	0.908976	0.465045	7.85703e+08	0.648405	0	0	58.2645	34.8546
CRIP2	Large artery	1.82385	0.438912	788755620	0.650924	2.87507e-301	2.30923e-299	88.4888	76.987
CRIP1	Large artery	0.338899	0.261193	701401834	0.578835	0	0	21.3892	5.87781
SRP14	Large artery	2.88976	0.710149	938330975	0.774362	0	0	98.1897	91.9321
GCHFR	Large artery	0.42685	0.381912	7.80244e+08	0.6439	0	0	32.5659	4.20527
FBN1	Large artery	0.364496	0.274432	7.3101e+08	0.60327	0	0	27.9221	7.51513
SMAD6	Large artery	0.50942	0.35135	7.53157e+08	0.621546	0	0	36.7965	14.048
NPTN	Large artery	0.725998	0.421287	787604616	0.649974	0	0	52.6564	27.2938
AKAP13	Large artery	0.860489	0.316662	7.27027e+08	0.599983	4.4652e-169	2.08163e-167	55.0964	39.0268
EMP2	Large artery	1.25831	0.311786	722813527	0.596505	1.46971e-131	5.26766e-130	71.6647	59.2453
MMP2	Large artery	0.608868	0.465058	779061914	0.642925	0	0	38.3314	10.7415
LPCAT2	Large artery	0.436187	0.34713	7.70975e+08	0.636251	0	0	34.5533	7.59775
PLLP	Large artery	0.91948	0.255286	705856252	0.582511	1.24736e-106	3.73731e-105	58.1267	46.0336
CX3CL1	Large artery	0.654686	0.283866	694201941	0.572893	2.22594e-109	6.82265e-108	40.0039	28.8023
GABARAPL2	Large artery	1.46581	0.306167	7.35804e+08	0.607226	3.8038e-155	1.62032e-153	79.0634	70.5862
ATP2A3	Large artery	0.310882	0.272456	7.41486e+08	0.611914	0	0	25.6985	3.41848
SPECC1	Large artery	0.389206	0.301616	7.48268e+08	0.617512	0	0	30.6179	7.38008
CCL2	Large artery	1.03864	0.759602	7.44139e+08	0.614104	0	0	32.5069	10.3762
KRT10	Large artery	1.1353	0.267974	715846530	0.590756	7.43407e-117	2.42047e-115	68.4573	58.8536
KRT19	Large artery	0.446194	0.389595	7.41378e+08	0.611826	0	0	26.0921	3.99347
EIF1	Large artery	3.05211	0.276271	755455517	0.623443	6.83703e-200	3.66834e-198	98.4258	96.753
CAVIN1	Large artery	1.61137	0.251676	7.14188e+08	0.589387	3.58388e-107	1.07621e-105	82.625	76.1297
RAMP2	Large artery	2.0702	0.292451	708152947	0.584407	5.55753e-95	1.54051e-93	90.673	82.7381
ICAM2	Large artery	1.41725	0.45975	779364756	0.643174	1.83831e-285	1.43335e-283	76.3872	60.2833
PECAM1	Large artery	1.95639	0.389023	7.57417e+08	0.625062	4.97392e-207	2.7806e-205	88.0362	78.7128
KCNJ2	Large artery	0.541035	0.333562	7.32169e+08	0.604226	0	0	35.5175	15.6409
ITGB4	Large artery	0.453735	0.373471	784182071	0.64715	0	0	35.8717	6.56394
SOCS3	Large artery	1.6798	0.580795	7.71267e+08	0.636492	1.33332e-267	9.79455e-266	73.6128	54.9184
TIMP2	Large artery	0.838509	0.389855	769833529	0.635309	0	0	57.7332	35.8582
ANKRD29	Large artery	0.612574	0.342674	7.53383e+08	0.621733	0	0	43.8213	20.05
SETBP1	Large artery	0.340281	0.252081	7.29296e+08	0.601855	0	0	28.1582	8.239
PLCB4	Large artery	0.544216	0.326577	748870521	0.618009	0	0	40.8107	18.9654
JAG1	Large artery	0.878718	0.380584	738984247	0.60985	1.18137e-209	6.77469e-208	53.3845	37.0539
DSTN	Large artery	2.57882	0.590076	8.70588e+08	0.718457	0	0	95.5726	88.6113
THBD	Large artery	1.07125	0.57622	8.01204e+08	0.661198	0	0	60.0945	32.2837
CST3	Large artery	1.60389	0.312609	7.31493e+08	0.603668	1.26591e-144	4.96424e-143	81.8969	72.0415
ID1	Large artery	2.3198	0.552845	7.6671e+08	0.632731	1.74684e-233	1.11974e-231	86.1472	77.0755
PROCR	Large artery	0.936339	0.515287	8.06782e+08	0.665801	0	0	59.6222	35.0358
TGM2	Large artery	1.46966	0.394546	7.52418e+08	0.620937	2.68544e-201	1.46142e-199	76.3085	63.6465
PKIG	Large artery	0.862558	0.383572	7.44079e+08	0.614054	7.00119e-228	4.34171e-226	53.778	36.4596
SULF2	Large artery	0.636165	0.32985	751071601	0.619825	0	0	47.0484	24.9871
PTGIS	Large artery	0.30983	0.27768	740688789	0.611257	0	0	25.0492	2.9085
MIDN	Large artery	1.12303	0.276746	7.09439e+08	0.585468	4.5721e-106	1.36375e-104	65.6041	55.2343
ICAM1	Large artery	0.763374	0.446869	7.34078e+08	0.605801	4.81286e-282	3.69855e-280	39.9449	21.2574
LDLR	Large artery	0.653491	0.338239	734578722	0.606215	4.18312e-256	2.92775e-254	43.29	24.5103
JUNB	Large artery	2.8211	0.562951	784328362	0.647271	2.52712e-284	1.96467e-282	94.5691	86.1243
PPP1R14A	Large artery	0.832776	0.429003	761107544	0.628108	0	0	50.4132	25.9014
ZFP36	Large artery	2.13784	0.592586	778728852	0.64265	1.58555e-272	1.19436e-270	84.2778	71.1444
RPS16	Large artery	2.68893	0.271407	7.41847e+08	0.612212	1.47634e-165	6.72959e-164	97.0484	94.2623
LTBP4	Large artery	1.30905	1.23813	1004199726	0.828721	0	0	69.2247	5.2634
SELENOW	Large artery	1.93901	0.348329	7.50763e+08	0.619571	4.08161e-189	2.10116e-187	86.5211	80.0867
EMP3	Large artery	0.915892	0.686987	8.7027e+08	0.718195	0	0	58.107	16.5153
RRAS	Large artery	0.821876	0.280695	720000895	0.594184	3.56888e-145	1.4183e-143	55.4113	41.6912
SELENOM	Large artery	1.27006	0.447606	7.87082e+08	0.649544	0	0	74.0457	56.1276
MYH9	Large artery	1.40958	0.298244	728224043	0.60097	1.55132e-138	5.76147e-137	77.135	68.6683
LGALS1	Large artery	1.28134	0.32503	7.1948e+08	0.593754	4.40687e-128	1.55236e-126	69.4608	54.1187
TSPO	Large artery	1.41401	0.769374	8.99794e+08	0.742559	0	0	77.6466	46.9856
ADAMTS1	Large artery	2.35356	1.6877	995989742	0.821945	0	0	83.5695	36.6349
EVA1C	Large artery	0.532474	0.290354	738317998	0.6093	4.94501e-305	4.00801e-303	41.2436	20.8355
RCAN1	Large artery	0.659232	0.357773	705563010	0.582269	1.55978e-161	6.92067e-160	36.344	23.1493
C19orf33	Large artery	0.366429	0.320719	7.39626e+08	0.61038	0	0	25.5214	3.60176
RPL11	Large vein	3.3302	0.288696	1279192944	0.63853	0	0	99.8358	97.6672
SFPQ	Large vein	1.31582	0.269292	1.18174e+09	0.589883	8.4252e-183	2.64625e-181	78.7683	65.1492
YBX1	Large vein	2.03837	0.286672	1197528390	0.597766	7.47056e-208	2.62118e-206	93.8651	85.0266
RPS8	Large vein	3.63085	0.375888	1.38409e+09	0.690891	0	0	99.8475	98.0553
PLPP3	Large vein	0.676249	0.301406	1.18424e+09	0.591134	0	0	41.4428	23.477
LEPR	Large vein	0.735811	0.26575	1192864304	0.595438	1.12472e-274	5.22503e-273	52.9032	33.6755
PDE4B	Large vein	0.552827	0.351281	1.25651e+09	0.627209	0	0	40.9501	16.5582
SERBP1	Large vein	1.53393	0.331433	1.22999e+09	0.613968	8.90957e-287	4.35931e-285	85.8886	71.9357
GADD45A	Large vein	0.962004	0.324731	1.20727e+09	0.602626	9.18111e-271	4.18501e-269	62.088	45.2582
TGFBR3	Large vein	0.748114	0.471846	1342978172	0.670369	0	0	54.4985	22.8119
RPL5	Large vein	2.64539	0.381706	1.3159e+09	0.656855	0	0	98.1584	92.5322
VCAM1	Large vein	1.31611	1.07117	1444883045	0.721237	0	0	55.6598	13.6168
MCL1	Large vein	1.59195	0.443198	1271373814	0.634627	0	0	85.1965	65.4854
S100A6	Large vein	1.96804	0.689265	1.29952e+09	0.648676	0	0	80.5396	56.5903
TPM3	Large vein	1.76103	0.382692	1255653487	0.62678	0	0	90.3109	75.9187
SHC1	Large vein	0.700069	0.291142	1.23453e+09	0.616235	0	0	55.6129	33.644
LMNA	Large vein	1.22858	0.361599	1.21522e+09	0.606595	1.62269e-270	7.34645e-269	71.5894	54.3103
IFI16	Large vein	1.26438	0.35203	1.23438e+09	0.616159	0	0	76.915	60.2015
ACKR1	Large vein	1.90765	1.63182	1592350082	0.794847	0	0	68.8211	11.6113
DUSP23	Large vein	1.08545	0.593422	1.38519e+09	0.691438	0	0	68.5396	35.8704
ADAMTS4	Large vein	0.377444	0.270428	1.15907e+09	0.578567	0	0	22.7918	7.33459
SELP	Large vein	0.44007	0.374286	1.28023e+09	0.639048	0	0	32.4809	4.50476
SELE	Large vein	2.16207	1.90512	1.60607e+09	0.801697	0	0	68.6569	11.0364
KIAA0040	Large vein	0.41438	0.253478	1.20521e+09	0.601601	0	0	34.4516	15.0351
IER5	Large vein	0.703045	0.258523	1.20055e+09	0.599273	1.19247e-291	5.96595e-290	53.8651	34.724
RGS16	Large vein	0.41874	0.349819	1217079871	0.607525	0	0	26.2639	4.97796
PTGS2	Large vein	1.09719	0.87494	1.4303e+09	0.713959	0	0	54.4633	13.7368
CFH	Large vein	0.865343	0.313243	1212843302	0.60541	0	0	58.3109	38.5338
PPP1R15B	Large vein	0.510311	0.283944	1239426239	0.61868	0	0	43.261	20.7476
CD55	Large vein	1.24367	0.756757	1411008364	0.704328	0	0	67.8592	34.4129
ATF3	Large vein	0.719715	0.476393	1314761418	0.656284	0	0	47.7302	17.2977
PROX1	Large vein	0.305634	0.259133	1.19741e+09	0.597704	0	0	23.4487	4.09113
RPS7	Large vein	2.96215	0.290285	1259129182	0.628515	0	0	99.1554	95.6974
FOSL2	Large vein	0.95399	0.458216	1.33359e+09	0.665681	0	0	67.5894	37.6751
CYP1B1	Large vein	0.418346	0.319767	1200344678	0.599171	0	0	25.6774	5.74308
RPS27A	Large vein	3.48345	0.264739	1252602809	0.625257	0	0	99.7654	97.7978
EFEMP1	Large vein	0.627832	0.494916	1.25809e+09	0.627998	0	0	33.1613	8.01673
REL	Large vein	0.712762	0.430537	1.30602e+09	0.651921	0	0	51.6246	24.3898
MAT2A	Large vein	0.56486	0.289989	1.23256e+09	0.615251	0	0	45.7009	24.317
ARID5A	Large vein	0.645083	0.399223	1.30233e+09	0.650078	0	0	48.8094	20.1101
RPL31	Large vein	2.26752	0.304124	1156899914	0.577485	3.31111e-131	7.9616e-130	95.1906	86.5883
IL1R1	Large vein	0.960526	0.76107	1.44961e+09	0.723597	0	0	56.739	13.3683
IL1RL1	Large vein	0.392772	0.307792	1123182123	0.560655	0	0	16.8915	5.08009
NFE2L2	Large vein	0.948267	0.367337	1268530199	0.633207	0	0	66.827	44.7769
CALCRL	Large vein	1.14987	0.284054	1.18147e+09	0.589749	6.88553e-197	2.30087e-195	71.5191	50.9851
TFPI	Large vein	0.826309	0.47476	1.31642e+09	0.657113	0	0	55.6246	26.4885
HSPD1	Large vein	1.12589	0.415387	1262010902	0.629953	0	0	69.6891	49.8396
BZW1	Large vein	0.978041	0.26077	1.18992e+09	0.593967	7.81122e-214	2.82241e-212	68.1877	52.2456
BMPR2	Large vein	1.32871	0.314148	1.20732e+09	0.602655	5.27097e-239	2.10728e-237	80.1877	63.7296
EEF1B2	Large vein	1.88704	0.449366	1302419975	0.650124	0	0	89.8886	77.0115
CCL20	Large vein	0.28141	0.251275	1109943289	0.554046	0	0	12.2111	1.41534
NCL	Large vein	1.44769	0.358409	1.2317e+09	0.614823	5.89409e-295	2.98238e-293	81.2434	67.1126
LRRFIP1	Large vein	0.953257	0.326763	1.2368e+09	0.617369	0	0	66.346	45.2118
BHLHE40	Large vein	1.01413	0.504241	1.33995e+09	0.668858	0	0	67.132	36.2266
RPL32	Large vein	3.5066	0.317135	1296368645	0.647103	0	0	99.7889	98.02
ZNF385D	Large vein	0.382052	0.269509	1.22149e+09	0.609724	0	0	31.1789	9.40016
RPL15	Large vein	3.20952	0.325058	1.2952e+09	0.646518	0	0	99.5073	96.7731
SLC4A7	Large vein	0.578312	0.282555	1191143109	0.594578	0	0	40.2815	22.3531
CSRNP1	Large vein	0.687523	0.310215	1.2485e+09	0.623207	0	0	54.3695	30.6533
RPSA	Large vein	2.01591	0.275642	1.18032e+09	0.589178	2.26264e-173	6.76406e-172	93.1848	84.3112
RPL29	Large vein	2.7256	0.267836	1218590867	0.608279	9.94585e-254	4.22318e-252	98.7331	94.3067
ADAMTS9	Large vein	1.0455	0.69302	1389959664	0.693821	0	0	59.3548	24.0208
FOXP1	Large vein	1.25414	0.292589	1.18818e+09	0.593099	1.34004e-199	4.52324e-198	76.8328	60.6644
RPL24	Large vein	2.92727	0.32432	1.3019e+09	0.649865	0	0	99.3079	95.6561
NFKBIZ	Large vein	0.874021	0.589474	1.41182e+09	0.70473	0	0	60.7273	21.977
ALCAM	Large vein	0.397913	0.296409	1226343266	0.612149	0	0	30.6041	8.57802
CDV3	Large vein	0.880975	0.254958	1186571896	0.592297	7.23064e-215	2.62687e-213	62.9677	47.4259
TM4SF1	Large vein	2.9079	1.08594	1472895648	0.73522	0	0	95.824	78.7116
WWTR1	Large vein	1.52706	0.278641	1.17468e+09	0.586362	5.45227e-166	1.57519e-164	82.8504	70.948
TSC22D2	Large vein	0.577073	0.295615	1.2354e+09	0.616669	0	0	46.1935	24.2472
MBNL1	Large vein	1.09515	0.254643	1179113871	0.588574	2.62841e-184	8.32414e-183	72.0117	57.1086
CCNL1	Large vein	1.46651	0.465796	1.29753e+09	0.647685	0	0	83.4956	62.3011
RPL22L1	Large vein	0.702414	0.260473	1200237491	0.599118	2.75637e-287	1.35612e-285	53.6305	35.4738
RPL35A	Large vein	3.09164	0.294055	1257707583	0.627805	0	0	99.5543	96.3557
RPL9	Large vein	3.04643	0.285106	1.25936e+09	0.628629	0	0	99.1554	96.1336
CHIC2	Large vein	0.612219	0.339157	1.25427e+09	0.62609	0	0	47.1672	24.4213
CXCL8	Large vein	0.980758	0.735078	1298432914	0.648134	0	0	42.217	14.4215
CXCL1	Large vein	0.523095	0.341359	1158666005	0.578367	0	0	26.2522	11.2142
CXCL3	Large vein	0.592962	0.463292	1241629984	0.61978	0	0	31.5425	7.94184
CXCL2	Large vein	1.48904	1.05443	1.44805e+09	0.722819	0	0	64.0469	22.5787
MMRN1	Large vein	0.831912	0.592011	1353437077	0.67559	0	0	50.6041	18.2407
PDLIM5	Large vein	0.673769	0.274568	1.20991e+09	0.603948	0	0	51.5191	32.4006
H2AFZ	Large vein	1.52819	0.296116	1183902376	0.590964	1.04552e-183	3.29938e-182	84.5161	71.3914
NFKB1	Large vein	0.560939	0.337401	1.2591e+09	0.628499	0	0	44.2346	20.4067
UBE2D3	Large vein	1.3163	0.3706	1260062959	0.628981	0	0	81.7243	63.1747
RPL34	Large vein	3.59541	0.327713	1261557347	0.629727	0	0	99.8358	97.8187
FAM241A	Large vein	0.552815	0.337185	1275332970	0.636603	0	0	45.3724	19.2395
TIFA	Large vein	0.369692	0.272643	1.22865e+09	0.6133	0	0	31.3666	9.22697
RPS3A	Large vein	3.21294	0.373152	1.32605e+09	0.661922	0	0	99.5191	96.2667
FNIP2	Large vein	0.766646	0.381278	1.27107e+09	0.634475	0	0	54.827	30.7933
CPE	Large vein	0.85738	0.583414	1347849952	0.672801	0	0	51.132	17.9152
OSMR	Large vein	0.585391	0.274088	1.22196e+09	0.609963	0	0	47.4135	26.6473
RPL37	Large vein	3.20046	0.354979	1333765142	0.66577	0	0	99.695	96.8663
IL6ST	Large vein	1.92637	0.674733	1.38471e+09	0.691201	0	0	89.4194	69.3203
ARRDC3	Large vein	0.89427	0.486053	1.31426e+09	0.656036	0	0	57.4545	27.8703
MCTP1	Large vein	0.622484	0.403705	1.27785e+09	0.637857	0	0	43.0616	16.3747
CHD1	Large vein	0.725503	0.304068	1.23791e+09	0.617922	0	0	56.0821	34.8938
IRF1	Large vein	1.05487	0.535517	1340427594	0.669096	0	0	66.6041	37.5143
EGR1	Large vein	1.14028	0.364821	1.21228e+09	0.605129	3.00186e-286	1.46607e-284	65.2199	44.3786
HBEGF	Large vein	1.24568	0.699137	1407141647	0.702398	0	0	70.7449	37.9521
CD74	Large vein	1.34695	0.533798	1.27813e+09	0.637997	0	0	68.9853	44.6042
RPS14	Large vein	3.4465	0.309924	1276277920	0.637075	0	0	99.7537	97.5472
NPM1	Large vein	1.81445	0.478713	1321130313	0.659464	0	0	90.1114	75.6579
RACK1	Large vein	2.48691	0.308295	1249341204	0.623629	0	0	97.5367	91.9948
FOXC1	Large vein	1.21884	0.392455	1254624457	0.626266	0	0	74.1818	55.2873
SERPINB1	Large vein	1.18272	0.689476	1411629712	0.704638	0	0	68.8211	37.7283
IER3	Large vein	2.38311	1.65331	1.69271e+09	0.844942	0	0	91.0147	40.4105
HLA-DRA	Large vein	0.631674	0.368173	1237945550	0.617941	0	0	40.2815	16.6845
HLA-DRB1	Large vein	0.871237	0.36149	1.21206e+09	0.605017	0	0	51.5894	32.1027
HLA-DPA1	Large vein	0.599789	0.292999	1217270357	0.60762	0	0	44.305	23.4378
HLA-DPB1	Large vein	0.563714	0.306158	1.23482e+09	0.616383	0	0	43.3431	20.8974
RPS18	Large vein	3.9209	0.437947	1.39354e+09	0.695607	0	0	99.9413	98.4813
RPL10A	Large vein	2.70843	0.466713	1363737860	0.680732	0	0	98.7214	92.1845
CDKN1A	Large vein	1.35723	0.779844	1471309757	0.734428	0	0	77.9824	39.5696
HSP90AB1	Large vein	2.49901	0.501467	1.34659e+09	0.672173	0	0	96.6804	88.5424
LRRC1	Large vein	0.436914	0.34148	1.29633e+09	0.647085	0	0	37.4663	8.0312
HMGN3	Large vein	1.08688	0.329411	1233806771	0.615875	0	0	72.6921	54.5009
PNRC1	Large vein	1.54605	0.444037	1.28816e+09	0.643007	0	0	84.7507	67.5773
AMD1	Large vein	0.6003	0.255722	1206267171	0.602128	0	0	47.871	28.5711
MARCKS	Large vein	1.41273	0.523951	1.29428e+09	0.646059	0	0	77.4545	51.9494
GJA1	Large vein	1.02704	0.391934	1240736611	0.619334	0	0	63.7654	43.6314
TPD52L1	Large vein	0.572064	0.267572	1.20913e+09	0.603554	0	0	45.0792	25.9175
NCOA7	Large vein	1.2286	0.576417	1.3373e+09	0.667533	0	0	70.4868	44.9071
RPS12	Large vein	3.54597	0.259012	1.24277e+09	0.620351	0	0	99.7302	97.9293
TNFAIP3	Large vein	0.851232	0.619024	1384063515	0.690878	0	0	53.3021	17.5454
ADGRG6	Large vein	0.775907	0.618528	1385818887	0.691754	0	0	48.9736	11.6849
AKAP12	Large vein	1.44571	0.858538	1.36325e+09	0.680489	0	0	62.1818	32.5793
CNKSR3	Large vein	0.921023	0.597357	1.37092e+09	0.684319	0	0	57.5953	25.3311
SOD2	Large vein	1.91584	1.21165	1.46545e+09	0.731501	0	0	73.1496	43.0531
WTAP	Large vein	0.787844	0.339032	1243385855	0.620656	0	0	57.5132	36.493
IL6	Large vein	0.939062	0.798	1.31106e+09	0.654437	0	0	36.9736	6.48607
RAMP3	Large vein	1.1504	0.458705	1.27176e+09	0.634821	0	0	66.4751	40.8015
UPP1	Large vein	0.926194	0.497088	1.30037e+09	0.649101	0	0	57.0674	31.7099
SERPINE1	Large vein	0.805443	0.368455	1178656501	0.588345	1.18322e-277	5.58438e-276	42.0293	26.2481
NAMPT	Large vein	1.61259	0.437278	1.25892e+09	0.628412	0	0	85.1848	67.3782
PNPLA8	Large vein	0.655052	0.283872	1220474585	0.60922	0	0	51.2258	31.7154
CALD1	Large vein	1.45188	0.253505	1.14346e+09	0.570775	2.06913e-113	4.38597e-112	80.0704	66.9428
INSIG1	Large vein	0.731069	0.491376	1.30844e+09	0.653129	0	0	47.4487	18.9995
SAT1	Large vein	2.64638	0.386395	1189821305	0.593919	8.87611e-192	2.91132e-190	94.4399	86.9219
SRPX	Large vein	0.328792	0.259161	1208697334	0.603341	0	0	26.0528	5.38222
DDX3X	Large vein	1.34251	0.432476	1284554195	0.641206	0	0	79.0381	59.5746
TIMP1	Large vein	2.30707	1.25758	1.49999e+09	0.748744	0	0	88.0938	52.8264
RPS4X	Large vein	3.39616	0.341247	1296578682	0.647208	0	0	99.6833	97.271
RPL36A	Large vein	1.37982	0.27406	1160371595	0.579218	1.4582e-142	3.74607e-141	78.3226	64.9424
ACSL4	Large vein	0.423931	0.258335	1217330046	0.60765	0	0	36.4809	15.999
RPL39	Large vein	3.30693	0.279894	1232734735	0.615339	1.45603e-287	7.17678e-286	99.6481	97.0855
RPL10	Large vein	3.89397	0.304106	1.28979e+09	0.643818	0	0	99.871	98.6434
SOX7	Large vein	0.919878	0.517224	1344618372	0.671188	0	0	61.1613	30.9048
DLC1	Large vein	1.03375	0.353326	1244739747	0.621332	0	0	68.3636	48.5106
TNFRSF10B	Large vein	0.520093	0.308714	1257687360	0.627795	0	0	43.6716	19.508
TNFRSF10D	Large vein	0.636254	0.412383	1.31809e+09	0.657945	0	0	49.4897	19.8757
SLC25A37	Large vein	0.75056	0.358423	1268306562	0.633096	0	0	55.8358	31.7584
CLU	Large vein	1.96882	1.01038	1403311607	0.700486	0	0	76.0117	45.145
TCIM	Large vein	0.79974	0.360834	1.17728e+09	0.58766	8.20531e-281	3.90719e-279	41.4076	25.2417
PLAT	Large vein	1.08485	0.298181	1174731076	0.586386	1.76872e-185	5.6417e-184	64.2933	49.24
CEBPD	Large vein	2.1411	0.99336	1467544292	0.732548	0	0	89.5015	57.9397
RPS20	Large vein	2.42686	0.284798	1.19591e+09	0.596956	6.27439e-204	2.16727e-202	97.8182	91.6365
SDCBP	Large vein	1.68219	0.44742	1.28343e+09	0.640646	0	0	88.9736	71.6387
RPL7	Large vein	2.87127	0.447346	1309074744	0.653446	0	0	98.8739	93.5799
ELOC	Large vein	1.03161	0.366363	1253759693	0.625834	0	0	69.5249	49.894
TMEM70	Large vein	0.805626	0.586068	1.36919e+09	0.683455	0	0	51.9765	18.528
PABPC1	Large vein	1.6192	0.563525	1382851137	0.690273	0	0	88.0235	65.9394
KLF10	Large vein	0.796819	0.321934	1235512976	0.616726	0	0	57.7947	36.4815
EIF3E	Large vein	1.19733	0.279078	1198080550	0.598041	5.04768e-220	1.88254e-218	77.4663	61.7674
ENY2	Large vein	1.13861	0.289227	1.20894e+09	0.603463	8.03077e-248	3.33046e-246	76.1525	59.1606
TRIB1	Large vein	0.73855	0.57053	1423823550	0.710725	0	0	54.7449	14.5926
MYC	Large vein	0.493797	0.309399	1224675041	0.611316	0	0	36.3402	14.6432
NDRG1	Large vein	1.08091	0.406375	1260457567	0.629178	0	0	67.824	45.8816
RPS6	Large vein	3.45295	0.326825	1283802728	0.640831	0	0	99.7185	97.591
DNAJA1	Large vein	1.67725	0.578753	1.35867e+09	0.678201	0	0	85.5836	66.985
ZFAND5	Large vein	1.2015	0.269437	1.18093e+09	0.589481	4.81328e-185	1.53163e-183	75.4252	60.1359
ANXA1	Large vein	1.27939	0.427214	1.23561e+09	0.616776	0	0	69.4311	52.2247
NFIL3	Large vein	0.402349	0.273099	1.23028e+09	0.614114	0	0	34.5689	12.5509
KLF4	Large vein	1.0762	0.271879	1.17109e+09	0.584567	2.13932e-178	6.59504e-177	66.5455	48.7825
CTNNAL1	Large vein	0.805186	0.441368	1321945429	0.65987	0	0	58.4633	29.0201
UGCG	Large vein	0.732087	0.491065	1332852631	0.665315	0	0	50.393	20.1986
STOM	Large vein	1.42177	0.256893	1.1409e+09	0.569497	3.75429e-110	7.73065e-109	80.0235	64.9445
ARPC5L	Large vein	0.838219	0.263009	1.19388e+09	0.595945	3.45894e-241	1.39119e-239	61.2199	43.5765
HSPA5	Large vein	1.10853	0.324957	1176364986	0.587202	1.81586e-186	5.81293e-185	65.5718	50.8613
RPL12	Large vein	2.99744	0.394014	1316096558	0.656951	0	0	99.3431	95.2744
SLC25A25	Large vein	0.549331	0.37252	1301191946	0.649511	0	0	44.9267	16.7096
RPL7A	Large vein	2.85138	0.327608	1260578094	0.629238	0	0	98.2991	94.031
PTGDS	Large vein	1.1752	0.700136	1279560006	0.638713	0	0	49.0792	23.6638
RPS13	Large vein	2.94325	0.337323	1293115980	0.64548	0	0	99.0029	94.8642
LDHA	Large vein	1.65689	0.549948	1351242148	0.674494	0	0	85.654	66.2309
HIPK3	Large vein	0.928455	0.41186	1293967310	0.645905	0	0	64.9032	40.5496
CD59	Large vein	2.06423	0.376843	1217108159	0.607539	4.31045e-252	1.81584e-250	91.8827	80.1618
C11orf96	Large vein	0.582617	0.383489	1.19901e+09	0.598504	0	0	31.4604	12.396
MDK	Large vein	0.7574	0.276944	1174904110	0.586472	2.24712e-224	8.4516e-223	50.1818	34.1648
FTH1	Large vein	2.86688	0.254831	1.159e+09	0.578533	1.92566e-134	4.74581e-133	99.0733	94.9029
RPS3	Large vein	3.23917	0.455872	1386641600	0.692165	0	0	99.6246	95.8348
PRCP	Large vein	0.963525	0.541171	1363116072	0.680421	0	0	63.9648	30.2826
PRSS23	Large vein	1.20335	0.354493	1.20343e+09	0.600713	2.88653e-250	1.20835e-248	66.8387	49.6745
SESN3	Large vein	0.455664	0.254614	1193877823	0.595943	0	0	35.1789	16.5513
BIRC3	Large vein	0.574539	0.429263	1286228099	0.642042	0	0	38.4516	10.5517
CASP4	Large vein	0.817475	0.402336	1301033881	0.649432	0	0	60.1994	33.5827
NNMT	Large vein	1.44027	1.15969	1.54294e+09	0.770184	0	0	67.0264	15.4228
MPZL2	Large vein	0.620815	0.301851	1.22842e+09	0.613186	0	0	46.6276	24.2519
HSPA8	Large vein	1.65027	0.338786	1.20415e+09	0.601071	1.65746e-225	6.29599e-224	86.0762	72.9523
KLF6	Large vein	1.89711	0.289933	1152383116	0.575231	4.22085e-125	9.66122e-124	85.9707	76.2498
FAM107B	Large vein	0.615712	0.326988	1220445847	0.609205	0	0	43.6716	23.8123
ARL5B	Large vein	0.656727	0.423176	1295415142	0.646627	0	0	47.5308	20.4169
MAP3K8	Large vein	0.72239	0.455943	1.35017e+09	0.673961	0	0	55.2727	22.908
ARID5B	Large vein	0.820956	0.600314	1370449178	0.684082	0	0	50.9795	15.5803
JMJD1C	Large vein	1.36443	0.403271	1.25099e+09	0.624452	0	0	77.6774	60.9968
DDX21	Large vein	1.27819	0.624237	1.37504e+09	0.686374	0	0	73.654	46.285
RPS24	Large vein	3.28703	0.295683	1281761981	0.639812	0	0	99.7419	97.5761
ADIRF	Large vein	1.8406	0.260782	1097930038	0.54805	1.40439e-54	1.74103e-53	78.827	60.5644
PDLIM1	Large vein	1.60421	1.00345	1.48312e+09	0.740325	0	0	73.3021	36.2776
DUSP5	Large vein	0.747839	0.465277	1.33714e+09	0.667454	0	0	54.088	22.2442
BAG3	Large vein	0.679654	0.391854	1.28964e+09	0.643747	0	0	50.651	24.0204
VWF	Large vein	2.50609	0.536796	1263456134	0.630675	0	0	94.6862	81.6525
PTMS	Large vein	1.3664	0.314876	1.2087e+09	0.60334	9.16439e-241	3.68039e-239	80.9736	65.3011
SLC2A3	Large vein	1.28383	0.396455	1233025368	0.615485	0	0	72.5865	50.2332
YBX3	Large vein	2.11938	0.803814	1473203600	0.735373	0	0	93.2786	71.4625
EMP1	Large vein	1.62452	0.805031	1407644995	0.702649	0	0	78.5806	47.397
MGP	Large vein	2.03292	0.96736	1.30042e+09	0.649124	0	0	63.8475	37.9215
RND1	Large vein	0.784264	0.608025	1383373094	0.690533	0	0	49.7126	12.8602
KRT18	Large vein	0.399887	0.259953	1190005759	0.594011	0	0	30.3343	12.4036
HNRNPA1	Large vein	1.85425	0.329749	1.22667e+09	0.612311	1.30344e-274	6.0448e-273	91.6833	80.6946
RPL41	Large vein	3.98674	0.306797	1.25665e+09	0.627278	0	0	99.9413	98.7387
NACA	Large vein	2.48003	0.289425	1.22329e+09	0.610623	7.49388e-265	3.30847e-263	96.6804	91.3956
RAP1B	Large vein	1.22156	0.320587	1.22356e+09	0.61076	8.28333e-281	3.93731e-279	76.8094	61.3125
NAP1L1	Large vein	1.46559	0.343606	1230073725	0.614011	3.38265e-289	1.68287e-287	85.8065	68.8671
DUSP6	Large vein	1.47987	0.432391	1.23812e+09	0.61803	0	0	76.8563	58.4333
SOCS2	Large vein	0.817154	0.391075	1282616739	0.640239	0	0	58.522	33.1865
HSP90B1	Large vein	1.70008	0.393472	1.22314e+09	0.610549	9.28458e-271	4.22496e-269	86.2405	70.6561
NUAK1	Large vein	0.687843	0.348539	1.24103e+09	0.619481	0	0	48.1994	25.8651
SSH1	Large vein	0.606778	0.408687	1.3118e+09	0.654805	0	0	46.8035	17.7867
RPL6	Large vein	2.71929	0.330674	1264667864	0.631279	0	0	98.8974	94.1714
RPLP0	Large vein	2.29305	0.495946	1.34584e+09	0.671799	0	0	96	85.321
RPL21	Large vein	3.19054	0.318938	1.22624e+09	0.612099	9.20062e-272	4.22278e-270	99.3666	96.0604
HSPH1	Large vein	0.83259	0.282128	1187121676	0.592571	4.95288e-242	1.99507e-240	54.8974	37.8155
POSTN	Large vein	0.784737	0.675087	1.30704e+09	0.65243	0	0	35.5777	5.23456
FOXO1	Large vein	0.731123	0.428469	1306810966	0.652316	0	0	53.4545	25.9366
TPT1	Large vein	3.87751	0.445405	1.37441e+09	0.686059	0	0	99.871	98.3272
KCTD12	Large vein	1.2101	0.459266	1.28201e+09	0.639935	0	0	71.5191	48.583
PNP	Large vein	0.971979	0.531622	1.30968e+09	0.653746	0	0	57.5015	30.0073
HNRNPC	Large vein	1.13543	0.282266	1.20234e+09	0.600166	3.76652e-232	1.46198e-230	75.5191	59.4112
BAZ1A	Large vein	0.722955	0.427153	1.30758e+09	0.652701	0	0	52.8094	25.4098
NFKBIA	Large vein	3.02429	1.27786	1632665837	0.814972	0	0	98.2053	79.3137
RPS29	Large vein	3.00442	0.263628	1.16899e+09	0.583522	8.55544e-152	2.31379e-150	99.3196	95.6148
SAV1	Large vein	0.673197	0.250347	1.19147e+09	0.594744	2.43612e-266	1.08269e-264	51.7537	34.6853
HIF1A	Large vein	0.933177	0.537576	1.35434e+09	0.676039	0	0	61.5132	31.175
RHOJ	Large vein	0.677192	0.278984	1193272730	0.595641	1.05234e-283	5.07445e-282	49.1496	32.2431
ACTN1	Large vein	0.992219	0.563913	1403065662	0.700363	0	0	68.739	33.6116
NPC2	Large vein	0.85555	0.266373	1197238258	0.597621	2.71984e-245	1.11068e-243	62.7097	45.1982
RAB27A	Large vein	0.430216	0.264545	1230665093	0.614306	0	0	37.6891	15.5254
ANXA2	Large vein	1.71354	0.550235	1317884159	0.657843	0	0	85.0674	63.9092
C2CD4B	Large vein	1.15906	0.838483	1449303832	0.723443	0	0	62.393	22.6638
RPL4	Large vein	1.7695	0.379126	1.2623e+09	0.630098	0	0	91.2141	77.3656
HAPLN3	Large vein	0.535173	0.337259	1.28064e+09	0.639251	0	0	44.4106	17.2211
NR2F2	Large vein	0.820759	0.479951	1.31559e+09	0.6567	0	0	54.3812	24.9523
RPS2	Large vein	3.4929	0.55379	1.44474e+09	0.721164	0	0	99.7419	96.8774
LITAF	Large vein	0.667647	0.526245	1.36326e+09	0.680494	0	0	46.4399	11.433
RPS15A	Large vein	3.24938	0.295818	1.26093e+09	0.629414	0	0	99.4135	96.8114
RBBP6	Large vein	0.758902	0.283629	1219119486	0.608543	0	0	57.4545	37.5823
MT2A	Large vein	3.57411	0.555675	1.18031e+09	0.58917	3.54039e-173	1.05602e-171	93.9941	85.8278
MT1X	Large vein	1.48776	0.310757	1.13001e+09	0.564063	2.99457e-98	5.65533e-97	67.0968	55.7095
CDH11	Large vein	0.791307	0.391621	1276957595	0.637414	0	0	55.4487	29.878
SNTB2	Large vein	0.731827	0.388298	1276981083	0.637426	0	0	52.6686	28.0745
CMIP	Large vein	0.729941	0.398392	1.30376e+09	0.650793	0	0	55.2845	26.7762
COTL1	Large vein	0.624528	0.281479	1.20762e+09	0.602801	0	0	45.0909	24.3225
RPL13	Large vein	3.7873	0.272836	1296562446	0.6472	0	0	99.9531	98.9051
KDM6B	Large vein	0.922746	0.618852	1.41732e+09	0.707479	0	0	61.7595	24.7864
RPL26	Large vein	3.21026	0.333265	1276585785	0.637228	0	0	99.2493	96.2301
RPL23A	Large vein	2.86921	0.26697	1207827325	0.602907	2.28684e-229	8.76162e-228	98.7918	94.9986
CCL2	Large vein	1.4893	1.23774	1.42148e+09	0.709555	0	0	50.7918	9.38867
CCL14	Large vein	0.480168	0.360078	1243420376	0.620673	0	0	32.0352	7.80439
RPL23	Large vein	2.68724	0.332865	1261791619	0.629844	0	0	98.6745	93.4475
CSF3	Large vein	0.73008	0.651866	1.28467e+09	0.641266	0	0	32.0469	4.0422
EIF1	Large vein	3.14903	0.380755	1324357795	0.661075	0	0	99.4839	96.6902
STAT3	Large vein	1.20869	0.302553	1215402285	0.606688	3.33616e-261	1.45126e-259	76.7625	60.8798
YPEL2	Large vein	0.688491	0.359965	1.25893e+09	0.628414	0	0	50.1935	26.4353
VMP1	Large vein	0.916436	0.2955	1195462630	0.596734	2.45433e-250	1.02904e-248	59.8358	41.7675
DDX5	Large vein	2.41602	0.31649	1244104720	0.621015	0	0	96.7859	91.202
SOCS3	Large vein	2.27875	1.20998	1.56088e+09	0.779136	0	0	91.695	53.9886
ACTG1	Large vein	2.64907	0.32392	1181828430	0.589929	7.32994e-176	2.22874e-174	95.2845	88.8777
TGIF1	Large vein	0.462416	0.251973	1.20917e+09	0.603574	0	0	38.522	18.488
TUBB6	Large vein	0.626033	0.278772	1.21598e+09	0.606976	0	0	48.9267	29.2865
RRBP1	Large vein	0.943786	0.302198	1.21861e+09	0.608288	3.79697e-298	1.94712e-296	66.0411	46.1616
RALGAPA2	Large vein	0.609727	0.430299	1335468274	0.666621	0	0	47.6364	15.8177
THBD	Large vein	1.20769	0.726052	1.42169e+09	0.709658	0	0	69.6305	31.5303
CD93	Large vein	1.30863	0.410801	1238215837	0.618075	0	0	75.566	50.4209
TGM2	Large vein	1.49306	0.424574	1.26163e+09	0.629763	0	0	80.4927	63.3092
TOP1	Large vein	0.907471	0.303664	1.20753e+09	0.602758	2.07711e-270	9.38784e-269	61.9707	45.6518
SLPI	Large vein	0.340656	0.267516	1.20296e+09	0.600475	0	0	25.0674	4.86264
TSHZ2	Large vein	1.04954	0.638015	1405223111	0.70144	0	0	65.7009	28.7847
RPS21	Large vein	2.69597	0.270047	1208767426	0.603376	1.84522e-231	7.12077e-230	98.8856	94.1386
MIDN	Large vein	1.22038	0.381687	1.24891e+09	0.623416	0	0	75.6012	54.7197
GADD45B	Large vein	2.30533	0.758549	1365432930	0.681578	0	0	92.2463	71.2846
EEF2	Large vein	1.62234	0.315919	1.21861e+09	0.60829	2.17859e-257	9.32494e-256	87.9296	75.2753
RPL36	Large vein	3.19034	0.312181	1.26931e+09	0.633595	0	0	99.7889	97.0263
ICAM1	Large vein	1.37799	1.09033	1546685679	0.772053	0	0	68.868	19.9344
LDLR	Large vein	0.710376	0.402144	1283975381	0.640917	0	0	50.4751	23.9745
JUNB	Large vein	2.73899	0.48611	1228219780	0.613086	3.21026e-277	1.50978e-275	97.7947	85.8836
TPM4	Large vein	1.65422	0.349283	1.21933e+09	0.608646	1.41164e-260	6.13076e-259	86.0059	72.3497
RPL18A	Large vein	2.97601	0.315744	1255404007	0.626655	0	0	99.3783	95.7238
JUND	Large vein	2.03425	0.273935	1132112736	0.565112	4.50412e-94	8.23779e-93	88.2815	77.0758
ZFP36	Large vein	2.24294	0.710179	1.3446e+09	0.671178	0	0	92.7742	70.6438
RPS16	Large vein	2.84838	0.440613	1359699362	0.678716	0	0	99.2375	94.142
SERTAD1	Large vein	1.07616	0.336863	1.22865e+09	0.613299	0	0	70.0176	51.1021
ITPKC	Large vein	0.419822	0.303577	1242836234	0.620382	0	0	34.2639	11.0313
RPS19	Large vein	3.47226	0.404174	1.31584e+09	0.656824	0	0	99.8123	97.4595
PLAUR	Large vein	0.567187	0.363927	1.23663e+09	0.617284	0	0	38.4399	16.4752
BCL3	Large vein	0.43115	0.303586	1.25687e+09	0.627386	0	0	36.563	11.6674
FOSB	Large vein	1.40189	0.442141	1.24758e+09	0.622749	0	0	75.9531	53.0664
RPL18	Large vein	2.78671	0.273036	1.23192e+09	0.614931	1.40553e-285	6.83941e-284	98.5455	94.6863
PPP1R15A	Large vein	1.49481	0.536129	1.32907e+09	0.663426	0	0	83.5308	58.1427
RPL13A	Large vein	3.07228	0.35893	1.22849e+09	0.613221	3.50161e-277	1.64391e-275	99.437	96.0655
RPS9	Large vein	3.09499	0.344348	1.31022e+09	0.654018	0	0	99.5073	96.3072
RPS5	Large vein	2.42971	0.402829	1.30299e+09	0.65041	0	0	97.3021	89.3896
MAFF	Large vein	0.825592	0.500694	1357979380	0.677857	0	0	58.7214	26.2387
RPL3	Large vein	3.65716	0.250863	1207787383	0.602887	2.96699e-229	1.13512e-227	99.824	98.2102
PIM3	Large vein	1.05191	0.523856	1.34771e+09	0.67273	0	0	68.2581	38.5653
ADAMTS1	Large vein	1.47628	0.80332	1.38711e+09	0.692398	0	0	70.3578	36.4266
RCAN1	Large vein	0.739309	0.445996	1.27393e+09	0.6359	0	0	47.1554	22.5638
ETS2	Large vein	1.64797	0.560962	1354881981	0.676311	0	0	86.4164	65.8049
MT-RNR1	Large vein	1.6132	0.317521	1.09429e+09	0.546233	3.4312e-60	4.57711e-59	49.1496	40.0505
MT-RNR2	Large vein	2.23131	0.401255	1.09634e+09	0.547253	2.28639e-60	3.06069e-59	51.7419	43.3097
PCDH17	Large vein	0.812347	0.470358	1289224416	0.643537	0	0	49.9355	21.5565
GASK1B	Large vein	0.302374	0.259215	1173836103	0.585939	0	0	20.0821	2.91494
CEMIP2	Large vein	0.407481	0.275104	1.15188e+09	0.574979	0	0	23.1085	8.51504
CCNL2	Mitochondrial	0.805665	0.359932	7.78667e+08	0.563234	3.1282e-81	2.23039e-80	38.3597	36.762
RSRP1	Mitochondrial	1.25723	0.29972	8.02193e+08	0.580252	1.92433e-102	1.68908e-101	55.6568	63.3491
SFPQ	Mitochondrial	1.47871	0.433106	8.63271e+08	0.624431	4.37331e-241	1.01319e-239	62.6376	65.6991
MACF1	Mitochondrial	1.9129	0.663752	932610005	0.674586	0	0	69.859	70.8189
LRP8	Mitochondrial	0.607938	0.290165	7.45514e+08	0.539254	1.28028e-41	5.75522e-41	27.2868	24.7378
ARHGAP29	Mitochondrial	1.78353	0.31239	856060552	0.619215	1.05577e-214	2.10885e-213	70.2545	78.6071
IVNS1ABP	Mitochondrial	1.04581	0.336135	7.65188e+08	0.553484	9.08872e-54	4.84042e-53	43.1396	43.299
MDM4	Mitochondrial	0.651415	0.26098	7.39381e+08	0.534817	1.11851e-27	4.11281e-27	31.4993	32.6964
HNRNPU	Mitochondrial	1.8032	0.356675	853901624	0.617654	1.30165e-209	2.54098e-208	69.9794	77.165
RASGRP3	Mitochondrial	1.00514	0.484009	820996729	0.593853	3.08494e-178	4.8734e-177	43.7586	36.0342
SPTBN1	Mitochondrial	2.13545	0.296369	8.58442e+08	0.620938	2.00269e-219	4.14626e-218	74.2263	85.2351
USP34	Mitochondrial	0.800023	0.254913	7.43031e+08	0.537457	1.99477e-27	7.30968e-27	38.0846	42.8203
ZNF638	Mitochondrial	0.823018	0.315709	7.66108e+08	0.55415	4.34467e-57	2.41616e-56	39.1506	40.3837
BAZ2B	Mitochondrial	0.916878	0.295498	7.65758e+08	0.553897	8.18699e-53	4.3094e-52	42.7098	46.4723
COBLL1	Mitochondrial	1.25413	0.289152	763706183	0.552413	1.71971e-46	8.33625e-46	49.7593	55.8411
TTN	Mitochondrial	1.11188	0.741855	8.15536e+08	0.589903	6.75138e-233	1.49653e-231	33.9237	21.3252
CCDC141	Mitochondrial	0.500366	0.33782	774892771	0.560504	5.05541e-169	7.5018e-168	22.163	12.0267
SLC39A10	Mitochondrial	1.62511	0.259795	776761567	0.561856	9.8012e-61	5.69037e-60	59.4911	67.275
CFLAR	Mitochondrial	1.53494	0.330137	8.33307e+08	0.602757	2.26606e-162	3.19719e-161	63.0158	71.1802
NKTR	Mitochondrial	1.83536	0.724556	943949610	0.682788	0	0	69.6183	66.474
RBM6	Mitochondrial	0.720934	0.312511	759651986	0.54948	1.0693e-52	5.6174e-52	34.749	34.1415
RBM5	Mitochondrial	0.760675	0.359802	776957443	0.561998	1.67352e-82	1.20807e-81	36.2792	33.5374
PARP14	Mitochondrial	0.98279	0.253216	754293049	0.545604	8.25745e-37	3.48407e-36	44.4292	51.1176
CCNL1	Mitochondrial	1.28937	0.279016	7.8473e+08	0.56762	2.54496e-73	1.67814e-72	56.3961	63.2057
TTC14	Mitochondrial	0.652437	0.258274	7.38699e+08	0.534324	9.76215e-27	3.5283e-26	31.8432	33.1272
TFRC	Mitochondrial	1.22704	0.464869	767322696	0.555029	2.35579e-55	1.27916e-54	42.8301	45.7735
KDR	Mitochondrial	1.05086	0.255793	7.51434e+08	0.543535	3.42302e-34	1.39144e-33	45.1513	49.2623
MYO10	Mitochondrial	1.02642	0.283374	7.61558e+08	0.550859	2.8683e-46	1.38713e-45	44.9966	48.6612
ITGA1	Mitochondrial	1.21423	0.297269	7.86087e+08	0.568601	1.56239e-77	1.06965e-76	52.2868	57.5587
HNRNPH1	Mitochondrial	1.35154	0.368176	8.27513e+08	0.598566	3.00938e-153	3.97662e-152	58.9237	63.7155
NOTCH4	Mitochondrial	1.54914	0.556365	886571985	0.641285	0	0	62.5688	60.2373
MYO6	Mitochondrial	0.918449	0.281538	763789999	0.552473	1.03058e-49	5.21569e-49	42.9333	47.4067
PNISR	Mitochondrial	1.64331	0.47239	893176178	0.646062	0	0	67.2971	70.789
UTRN	Mitochondrial	1.42085	0.305374	805019810	0.582296	2.30783e-106	2.0975e-105	58.6657	66.4269
ARID1B	Mitochondrial	1.0136	0.423842	808947386	0.585137	1.64054e-130	1.81975e-129	46.1486	45.2111
AFDN	Mitochondrial	1.19134	0.346965	797525623	0.576875	6.95862e-97	5.77884e-96	51.7022	57.5596
HNRNPA2B1	Mitochondrial	2.08059	0.269616	8.79961e+08	0.636504	8.77098e-279	2.52033e-277	77.8714	86.1724
GTF2I	Mitochondrial	1.23977	0.377303	8.01148e+08	0.579496	8.09549e-106	7.3302e-105	51.1176	53.9496
AKAP9	Mitochondrial	1.0601	0.27246	7.6961e+08	0.556683	2.145e-54	1.15018e-53	47.9023	54.9332
ZKSCAN1	Mitochondrial	0.910707	0.251396	7.51475e+08	0.543565	7.34954e-35	3.01605e-34	42.2455	47.2582
PREX2	Mitochondrial	1.03436	0.385217	796792528	0.576345	7.785e-105	6.97329e-104	46.544	45.6663
SMARCA2	Mitochondrial	1.09665	0.316011	7.79063e+08	0.563521	2.10151e-68	1.32229e-67	48.934	53.6665
EGFL7	Mitochondrial	2.08192	0.274112	841660409	0.608799	4.08715e-178	6.45281e-177	78.4216	84.0996
JMJD1C	Mitochondrial	1.23963	0.27082	786920439	0.569204	3.34527e-77	2.28263e-76	55.1582	61.7379
VWF	Mitochondrial	2.43663	0.459523	8.52535e+08	0.616665	8.1357e-205	1.5441e-203	81.7744	82.1169
SLC38A2	Mitochondrial	1.24105	0.352141	7.79284e+08	0.56368	1.35571e-67	8.44464e-67	50.5158	56.2479
N4BP2L2	Mitochondrial	1.59349	0.451093	885253722	0.640332	6.12191e-301	1.98115e-299	67.3143	71.1676
DGKH	Mitochondrial	0.883972	0.392566	793566801	0.574012	6.42846e-109	5.95212e-108	40.87	37.703
DOCK9	Mitochondrial	1.4286	0.366557	826965260	0.59817	2.45787e-151	3.20811e-150	59.6114	64.8834
ARGLU1	Mitochondrial	2.08257	0.619706	963372621	0.696838	0	0	76.4271	79.4649
MCF2L	Mitochondrial	0.928306	0.334513	7.72133e+08	0.558508	4.6235e-63	2.75263e-62	42.1252	44.6659
UACA	Mitochondrial	1.4346	0.374275	809534399	0.585562	2.09095e-116	2.0514e-115	57.2387	62.8434
SMG1	Mitochondrial	1.26608	0.698098	836423212	0.605011	2.60446e-205	4.95721e-204	46.5956	41.756
NPIPB4	Mitochondrial	0.377835	0.267333	7.65515e+08	0.553721	3.66349e-159	5.06694e-158	19.0853	9.82352
NPIPB5	Mitochondrial	1.31018	0.827403	8.53953e+08	0.617691	4.58109e-293	1.42377e-291	44.6527	33.1491
FUS	Mitochondrial	1.54206	0.438545	874379624	0.632466	3.2882e-270	9.04882e-269	65.0103	68.7297
PLCG2	Mitochondrial	1.21188	0.466497	776364452	0.561569	2.98505e-71	1.92548e-70	44.6355	42.5271
ANKRD11	Mitochondrial	1.09966	0.256537	771750752	0.558232	1.00495e-56	5.55858e-56	49.7593	56.5562
XAF1	Mitochondrial	1.33222	0.387919	808901010	0.585103	3.10411e-118	3.099e-117	54.4532	57.5806
WSB1	Mitochondrial	1.83572	0.544608	9.09034e+08	0.657533	0	0	71.2001	73.8264
LUC7L3	Mitochondrial	1.45323	0.435236	864940694	0.625639	1.22191e-245	2.91183e-244	62.2249	65.8312
RNF213	Mitochondrial	0.950739	0.278405	7.59635e+08	0.549468	1.2451e-43	5.76319e-43	43.4147	49.338
TCF4	Mitochondrial	2.44421	0.457551	920625253	0.665917	0	0	82.359	87.3259
GPCPD1	Mitochondrial	1.20289	0.302608	7.48404e+08	0.541344	5.43168e-30	2.07628e-29	45.8735	53.7153
DDX17	Mitochondrial	2.0832	0.708954	9.86617e+08	0.713651	0	0	76.0832	76.7279
SON	Mitochondrial	1.71739	0.261454	847303702	0.612881	2.5457e-192	4.46015e-191	70.6843	80.1944
MT-RNR1	Mitochondrial	2.00306	0.7133	776548575	0.561702	1.4694e-73	9.71559e-73	42.7098	40.3117
MT-RNR2	Mitochondrial	2.54602	0.719092	782602259	0.566081	8.05696e-81	5.71249e-80	45.3748	43.5616
MT-ND1	Mitochondrial	3.6843	1.00962	1086231434	0.785705	0	0	94.9622	92.7843
MT-ND2	Mitochondrial	3.56412	0.939991	1099568479	0.795352	0	0	95.6155	93.9244
MT-CO1	Mitochondrial	4.32293	0.910646	1076119432	0.778391	0	0	97.9195	97.3509
MT-CO2	Mitochondrial	4.35801	1.07217	1.13133e+09	0.818328	0	0	97.782	97.279
MT-ATP8	Mitochondrial	0.830651	0.332136	768839718	0.556126	2.00524e-63	1.19865e-62	38.566	37.7758
MT-ATP6	Mitochondrial	4.44675	1.16751	1094159429	0.79144	0	0	96.7331	94.2601
MT-CO3	Mitochondrial	4.34997	1.21524	1.12446e+09	0.813358	0	0	97.6444	95.385
MT-ND3	Mitochondrial	4.39484	1.24509	1115245708	0.806692	0	0	97.9883	94.3968
MT-ND4L	Mitochondrial	2.37299	0.784682	1014159699	0.733573	0	0	83.5454	81.2856
MT-ND4	Mitochondrial	4.13862	0.904391	1114560905	0.806197	0	0	98.0055	97.4477
MT-ND5	Mitochondrial	3.02707	0.967237	1.07032e+09	0.774193	0	0	89.5977	87.6267
MT-ND6	Mitochondrial	0.952587	0.44887	811164275	0.586741	8.417e-148	1.06982e-146	43.3975	38.1321
MT-CYB	Mitochondrial	4.10989	1.15362	1111900187	0.804272	0	0	96.5612	94.1667
ENO1	Proliferating cell	1.11044	0.402595	353333137	0.63768	9.49758e-130	4.91772e-128	69.8737	50.6604
HP1BP3	Proliferating cell	1.11554	0.306088	3.33209e+08	0.601362	4.59727e-68	1.27433e-66	74.532	57.2953
HNRNPR	Proliferating cell	1.00662	0.30739	339067081	0.611933	1.4308e-85	5.02684e-84	71.4845	51.921
STMN1	Proliferating cell	1.63736	1.25972	4.51594e+08	0.815018	0	0	78.5808	28.0009
HMGN2	Proliferating cell	1.98754	1.1157	4.3943e+08	0.793064	0	0	86.0253	58.9854
KHDRBS1	Proliferating cell	0.854914	0.256932	332447899	0.599987	9.41295e-72	2.77661e-70	65.3026	46.7806
MARCKSL1	Proliferating cell	1.03708	0.255544	321824765	0.580815	1.75446e-47	3.19566e-46	64.8237	46.832
CLSPN	Proliferating cell	0.38781	0.376708	364808984	0.658391	0	0	32.6948	1.08447
YBX1	Proliferating cell	2.17203	0.4142	3.66533e+08	0.661503	2.1834e-157	1.35401e-155	93.6439	85.2569
NASP	Proliferating cell	1.06626	0.394492	3.48257e+08	0.628519	2.36264e-115	1.1053e-113	69.4819	48.5458
USP1	Proliferating cell	0.552767	0.324067	349877211	0.631443	1.01966e-201	7.72453e-200	46.1907	21.1248
SERBP1	Proliferating cell	1.53146	0.320387	3.37755e+08	0.609566	8.66988e-75	2.65737e-73	86.0253	72.2946
ANP32E	Proliferating cell	0.664293	0.361587	357702394	0.645566	1.43643e-207	1.11026e-205	54.2011	26.8095
ILF2	Proliferating cell	0.728734	0.327377	351710003	0.634751	1.10606e-150	6.52525e-149	59.4689	34.7573
TPM3	Proliferating cell	1.82978	0.442222	3.63611e+08	0.656228	7.15789e-149	4.13143e-147	88.4632	76.3079
CKS1B	Proliferating cell	0.666701	0.570351	394129599	0.711308	0	0	50.1524	9.43148
ADAM15	Proliferating cell	0.8163	0.277516	3.34782e+08	0.604199	1.74802e-83	6.03012e-82	60.7314	40.4748
LMNA	Proliferating cell	1.16626	0.289348	323103174	0.583122	4.39697e-47	7.87439e-46	66.8263	54.8018
HDGF	Proliferating cell	0.640675	0.289	343961938	0.620767	2.3343e-129	1.20633e-127	54.2011	31.392
CACYBP	Proliferating cell	0.646398	0.297386	3.46588e+08	0.625507	1.42538e-141	8.03576e-140	54.4623	30.6877
ARPC5	Proliferating cell	1.16526	0.264738	328007450	0.591973	2.01514e-55	4.34755e-54	76.0557	60.5317
TPR	Proliferating cell	1.03941	0.273869	3.30282e+08	0.596078	1.62168e-62	3.97096e-61	71.8328	54.2235
SNRPE	Proliferating cell	0.878784	0.274584	3.36248e+08	0.606846	2.97717e-81	9.99865e-80	66.3039	47.3079
NUCKS1	Proliferating cell	1.88334	0.736372	406375808	0.733409	0	0	88.0714	70.0834
LBR	Proliferating cell	0.697957	0.317978	3.43835e+08	0.620538	3.58977e-127	1.82333e-125	54.9848	32.0565
PARP1	Proliferating cell	0.661905	0.268937	3.38895e+08	0.611623	4.88584e-106	2.08791e-104	55.5072	33.6936
NID1	Proliferating cell	0.695852	0.350607	352068729	0.635398	7.906e-182	5.6219e-180	53.461	26.3962
YWHAQ	Proliferating cell	1.03333	0.302541	339408018	0.612549	2.58765e-85	9.06733e-84	72.66	53.8321
PDIA6	Proliferating cell	1.16371	0.404395	3.55173e+08	0.641001	2.39036e-133	1.26722e-131	74.6191	53.2132
PPM1G	Proliferating cell	0.860932	0.331045	3.47569e+08	0.627277	4.55064e-120	2.19435e-118	64.606	42.7947
CCDC88A	Proliferating cell	0.609712	0.281781	3.38099e+08	0.610187	8.12576e-117	3.8487e-115	48.9769	27.8795
SNRPG	Proliferating cell	1.17055	0.304829	3.37288e+08	0.608722	3.6764e-77	1.16847e-75	71.8328	59.3933
MAP4K4	Proliferating cell	0.922166	0.301882	3.37577e+08	0.609244	6.03393e-86	2.1255e-84	66.5215	45.9851
MZT2B	Proliferating cell	1.47136	0.584549	388631509	0.701385	4.24558e-258	3.89047e-256	80.714	60.7145
MZT2A	Proliferating cell	0.79036	0.42313	366601919	0.661627	3.76641e-228	3.1683e-226	60.0348	31.756
HNRNPA3	Proliferating cell	1.51141	0.300675	332481246	0.600048	1.17992e-62	2.90256e-61	85.7205	72.3796
MYO1B	Proliferating cell	0.844608	0.312885	3.39139e+08	0.612064	1.25933e-103	5.23887e-102	59.5559	35.4459
HSPD1	Proliferating cell	1.11512	0.393791	350740056	0.633	1.62787e-121	7.99425e-120	71.7022	50.3329
SGO2	Proliferating cell	0.334985	0.291535	3.49688e+08	0.631101	0	0	30.3875	4.31093
EEF1B2	Proliferating cell	1.70261	0.251575	325130627	0.586781	3.73773e-47	6.70728e-46	85.2852	77.3878
XRCC5	Proliferating cell	0.999056	0.292345	335436901	0.605382	6.59417e-76	2.05421e-74	70.0479	52.2083
NCL	Proliferating cell	1.41061	0.311719	332900066	0.600803	2.02048e-64	5.15581e-63	80.8881	67.4808
DTYMK	Proliferating cell	0.646052	0.499248	3.88311e+08	0.700806	0	0	52.5033	14.7697
RPSA	Proliferating cell	2.14491	0.39876	3.57669e+08	0.645506	3.41419e-128	1.74746e-126	93.2956	84.5393
RHOA	Proliferating cell	1.76317	0.274617	3.30257e+08	0.596033	3.90381e-57	8.7185e-56	89.2904	80.111
FSTL1	Proliferating cell	0.835422	0.378365	3.55579e+08	0.641734	1.00507e-163	6.45812e-162	61.9068	35.7365
CCDC14	Proliferating cell	0.430101	0.264778	342438227	0.618017	1.14046e-212	9.05103e-211	38.6591	15.0881
H1FX	Proliferating cell	0.927966	0.26853	328787513	0.593381	8.26709e-63	2.04499e-61	64.6495	46.8063
PLXND1	Proliferating cell	0.896963	0.26989	331592466	0.598443	1.90785e-71	5.59678e-70	63.7353	44.2369
RBP1	Proliferating cell	0.948143	0.36128	335993670	0.606387	1.55817e-86	5.54003e-85	58.99	40.8608
ATP1B3	Proliferating cell	0.942821	0.341128	345360430	0.623291	8.34488e-110	3.71493e-108	65.4767	45.2215
TM4SF18	Proliferating cell	1.4991	0.294343	3.22597e+08	0.582208	9.65183e-44	1.5996e-42	80.0609	65.4404
SMC4	Proliferating cell	0.954989	0.746547	4.09505e+08	0.739056	0	0	61.7327	18.7759
TACC3	Proliferating cell	0.338506	0.288987	352407990	0.63601	0	0	32.1724	5.17817
NSD2	Proliferating cell	0.464819	0.347742	359444868	0.64871	0	0	40.5311	11.2356
KDR	Proliferating cell	1.07235	0.273747	3.24591e+08	0.585807	2.89585e-52	5.88124e-51	66.9134	48.9951
HNRNPD	Proliferating cell	1.06759	0.341062	3.45298e+08	0.623179	4.85296e-102	1.9848e-100	74.0966	53.4905
H2AFZ	Proliferating cell	2.30134	1.06899	4.41076e+08	0.796035	0	0	91.0318	71.6682
MAD2L1	Proliferating cell	0.343092	0.328898	365119437	0.658951	0	0	33.1737	1.41777
HMGB2	Proliferating cell	1.29922	0.83459	402304080	0.726061	0	0	70.2656	36.1747
CCT5	Proliferating cell	0.68612	0.274685	3.40529e+08	0.614572	1.68057e-108	7.37074e-107	56.9438	35.3182
CENPK	Proliferating cell	0.432763	0.413306	3.81171e+08	0.68792	0	0	39.4863	2.10344
CCNB1	Proliferating cell	0.384015	0.369137	353476400	0.637939	0	0	28.9508	1.51643
MAP1B	Proliferating cell	0.951639	0.550627	3.77285e+08	0.680908	3.93795e-307	4.08596e-305	62.4293	28.3276
DHFR	Proliferating cell	0.442214	0.40361	3.73737e+08	0.674505	0	0	38.6591	4.25953
NREP	Proliferating cell	0.838518	0.451275	364578817	0.657976	3.33856e-230	2.83522e-228	59.2947	29.1994
LMNB1	Proliferating cell	0.502302	0.465252	387575831	0.69948	0	0	43.2738	3.60661
HINT1	Proliferating cell	1.73449	0.278115	336317075	0.60697	1.54062e-70	4.47518e-69	86.7653	79.0775
VDAC1	Proliferating cell	0.825603	0.278623	337923128	0.609869	3.5289e-89	1.29796e-87	63.3	43.5773
H2AFY	Proliferating cell	0.920718	0.364411	353506478	0.637993	9.97695e-139	5.4968e-137	66.8698	44.0736
NPM1	Proliferating cell	1.6964	0.34718	343996719	0.62083	7.02769e-90	2.60278e-88	86.5041	76.0654
HNRNPAB	Proliferating cell	0.948883	0.405061	356664444	0.643692	1.5189e-153	9.14288e-152	66.2168	42.1956
DEK	Proliferating cell	1.27546	0.571145	3.81554e+08	0.688611	8.26352e-240	7.17769e-238	76.2734	51.5944
SOX4	Proliferating cell	1.19581	0.402984	3.41937e+08	0.617113	4.66757e-99	1.8887e-97	68.5677	45.3964
HIST1H1C	Proliferating cell	0.464057	0.286689	333009577	0.601001	1.26523e-148	7.2556e-147	35.5246	16.0954
HIST1H4C	Proliferating cell	1.24976	0.604271	3.5128e+08	0.633975	3.04229e-128	1.56011e-126	65.2155	46.0294
TUBB	Proliferating cell	1.75495	0.950762	4.22364e+08	0.762263	0	0	82.8907	55.3937
HMGA1	Proliferating cell	0.391614	0.256645	3.38708e+08	0.611286	5.37327e-217	4.31577e-215	34.6974	12.8175
MCM3	Proliferating cell	0.484049	0.298833	3.47172e+08	0.62656	2.23354e-211	1.75692e-209	42.1419	18.0525
MARCKS	Proliferating cell	1.49263	0.591085	3.66006e+08	0.660552	5.21618e-173	3.49484e-171	76.7088	52.615
CENPW	Proliferating cell	0.402214	0.387199	3.7514e+08	0.677036	0	0	36.9177	1.69179
EZR	Proliferating cell	0.451062	0.274966	349779292	0.631266	6.23125e-243	5.50207e-241	42.9256	16.5788
ACTB	Proliferating cell	3.31579	0.452818	364575500	0.65797	3.3346e-150	1.9586e-148	99.0422	96.2835
FSCN1	Proliferating cell	0.997709	0.278594	330789667	0.596995	5.78636e-66	1.52169e-64	68.35	49.5398
KDELR2	Proliferating cell	0.873484	0.252966	3.30966e+08	0.597314	1.56258e-67	4.27361e-66	63.7788	47.6321
RPA3	Proliferating cell	0.505057	0.336948	359625942	0.649037	0	0	45.1458	16.2737
HNRNPA2B1	Proliferating cell	2.14498	0.330691	3.41418e+08	0.616176	2.36096e-82	8.04053e-81	93.0779	85.9065
CBX3	Proliferating cell	0.996301	0.310846	3.38965e+08	0.611749	5.6498e-86	1.99282e-84	69.2207	50.9099
LSM5	Proliferating cell	0.706685	0.334406	3.51597e+08	0.634546	5.0367e-157	3.10182e-155	57.1615	32.3405
PPIA	Proliferating cell	2.14282	0.452881	3.72889e+08	0.672974	2.68718e-180	1.86605e-178	92.6426	84.7706
H2AFV	Proliferating cell	1.23646	0.63604	395973199	0.714635	0	0	74.6626	47.1135
CHCHD2	Proliferating cell	1.69825	0.352804	348862757	0.629612	3.56144e-103	1.47239e-101	86.8089	75.8013
MCM7	Proliferating cell	0.453106	0.353975	361032570	0.651576	0	0	39.4428	9.75691
LAMB1	Proliferating cell	0.632366	0.257384	3.3523e+08	0.605008	6.37981e-109	2.8213e-107	49.4558	26.8771
CALU	Proliferating cell	0.76156	0.330011	3.4745e+08	0.627062	7.14123e-133	3.75598e-131	58.6417	35.3563
RHEB	Proliferating cell	0.96724	0.269501	3.31788e+08	0.598796	7.67082e-67	2.05166e-65	68.0888	52.4301
SMS	Proliferating cell	0.48508	0.285603	348396436	0.628771	1.03359e-210	8.10636e-209	44.101	18.9256
NDUFB11	Proliferating cell	1.10036	0.322423	3.4244e+08	0.618021	1.89704e-92	7.23698e-91	73.4872	55.7656
SLC38A5	Proliferating cell	1.52654	0.2887	316617954	0.571418	1.50169e-34	1.92983e-33	68.5677	58.0444
SMC1A	Proliferating cell	0.61484	0.32775	3.51107e+08	0.633662	2.35932e-181	1.6688e-179	51.1101	25.5613
MSN	Proliferating cell	1.15504	0.272846	329007250	0.593778	3.87212e-58	8.82512e-57	73.4872	58.5141
NONO	Proliferating cell	0.792721	0.347541	354627091	0.640015	1.15509e-155	7.04843e-154	63.8659	37.403
SLC25A5	Proliferating cell	1.27143	0.441637	3.60082e+08	0.64986	5.61378e-147	3.19865e-145	73.4001	56.7452
HMGB3	Proliferating cell	0.594765	0.507016	389801295	0.703496	0	0	48.3239	8.80924
FLNA	Proliferating cell	0.805131	0.347837	347522487	0.627193	1.03776e-133	5.51253e-132	58.6852	35.1014
EIF4EBP1	Proliferating cell	0.439792	0.257932	343101644	0.619215	1.75937e-197	1.31785e-195	40.6182	16.9469
PRKDC	Proliferating cell	0.888792	0.461	366112543	0.660744	1.43482e-210	1.12202e-208	62.5163	35.5645
MCM4	Proliferating cell	0.306589	0.283596	3.48407e+08	0.62879	0	0	28.0366	2.38575
RPS20	Proliferating cell	2.40029	0.25063	3.30154e+08	0.595848	1.5938e-56	3.52116e-55	95.5594	91.8176
GGH	Proliferating cell	0.417701	0.378601	3.72801e+08	0.672815	0	0	38.3108	3.99007
RAD21	Proliferating cell	0.926415	0.38932	3.52441e+08	0.63607	2.66981e-137	1.43825e-135	65.825	42.5638
ATAD2	Proliferating cell	0.464048	0.250339	3.37418e+08	0.608957	4.2592e-166	2.7634e-164	39.3992	16.8557
PSIP1	Proliferating cell	0.891099	0.326627	344680292	0.622064	8.50512e-109	3.74872e-107	66.478	44.2307
CLTA	Proliferating cell	1.22864	0.260736	327539861	0.59113	1.33353e-53	2.78682e-52	78.5808	64.1516
ANXA1	Proliferating cell	1.1515	0.287074	3.26275e+08	0.588847	2.61827e-54	5.54557e-53	68.5677	52.6772
CKS2	Proliferating cell	0.499959	0.408853	3.65872e+08	0.660309	0	0	40.1393	8.9506
ANP32B	Proliferating cell	1.08336	0.395611	3.55001e+08	0.640691	3.44324e-135	1.83635e-133	72.6165	50.8262
SMC2	Proliferating cell	0.642434	0.527623	3.90633e+08	0.704997	0	0	50.5442	11.1834
SET	Proliferating cell	1.5123	0.352263	3.43863e+08	0.620588	1.13045e-90	4.21604e-89	83.5002	70.146
TUBB4B	Proliferating cell	1.08342	0.441877	3.49968e+08	0.631607	9.78597e-124	4.87762e-122	65.7815	46.0912
RRM1	Proliferating cell	0.435994	0.354936	364197009	0.657287	0	0	39.3557	8.62476
CAVIN3	Proliferating cell	0.966808	0.380316	345209355	0.623019	7.67019e-114	3.53864e-112	62.6905	41.6708
CD82	Proliferating cell	0.694257	0.289266	3.34852e+08	0.604327	6.36475e-98	2.55606e-96	50.5877	30.9758
CKAP5	Proliferating cell	0.367326	0.276555	343518379	0.619967	0	0	32.7384	9.16451
FAM111A	Proliferating cell	0.540326	0.265811	3.33663e+08	0.60218	2.81085e-111	1.26826e-109	43.7527	24.1842
COX8A	Proliferating cell	1.31811	0.381505	352224417	0.635679	2.83173e-117	1.346e-115	76.7523	62.631
PPP1R14B	Proliferating cell	0.750364	0.346796	350784451	0.63308	3.78539e-150	2.21849e-148	57.5533	33.5779
CFL1	Proliferating cell	2.26774	0.409392	363820059	0.656606	5.99753e-148	3.42463e-146	94.471	87.2285
BANF1	Proliferating cell	0.72878	0.254979	3.3442e+08	0.603546	5.91721e-84	2.05453e-82	58.99	39.1483
SERPINH1	Proliferating cell	1.0858	0.431971	3.56811e+08	0.643957	6.53741e-149	3.78149e-147	69.4384	45.2268
PRCP	Proliferating cell	0.769656	0.331484	341312886	0.615986	7.92867e-120	3.80947e-118	53.6787	31.2502
H2AFX	Proliferating cell	0.555056	0.316762	3.46552e+08	0.625442	4.41497e-179	3.0187e-177	45.5377	21.9
MCAM	Proliferating cell	0.938632	0.376303	3.43696e+08	0.620287	4.3025e-120	2.07845e-118	59.0335	34.9501
HSPA8	Proliferating cell	1.57869	0.257778	321644184	0.580489	4.21557e-41	6.51666e-40	84.3274	73.3078
FAM107B	Proliferating cell	0.581858	0.284369	3.40963e+08	0.615355	1.06773e-140	5.94409e-139	47.5403	24.2882
CDK1	Proliferating cell	0.408882	0.371514	3.53599e+08	0.638159	0	0	30.8663	3.53862
DNAJC9	Proliferating cell	0.427157	0.31501	3.58746e+08	0.647449	0	0	40.357	11.2796
KIF20B	Proliferating cell	0.405781	0.363786	3.627e+08	0.654584	0	0	34.741	3.98634
HELLS	Proliferating cell	0.462945	0.43628	368603566	0.665239	0	0	35.394	2.63448
SMC3	Proliferating cell	0.735529	0.28886	338167035	0.610309	1.61517e-97	6.44763e-96	57.5969	37.3599
HTRA1	Proliferating cell	0.988405	0.305349	330149071	0.595839	1.08655e-68	3.04347e-67	60.6008	43.1047
BUB3	Proliferating cell	0.619117	0.289669	344857976	0.622384	2.17436e-138	1.19058e-136	52.9386	29.4519
MRPL51	Proliferating cell	0.957207	0.331368	3.46943e+08	0.626147	4.89548e-111	2.2014e-109	68.1323	48.7319
GAPDH	Proliferating cell	2.95081	0.492574	3.75891e+08	0.678392	4.99396e-191	3.65849e-189	96.8655	93.4837
PTMS	Proliferating cell	1.60753	0.550165	3.68911e+08	0.665794	5.25469e-172	3.50304e-170	82.1506	65.6945
TPI1	Proliferating cell	1.36975	0.262406	3.27231e+08	0.590572	2.84374e-52	5.77982e-51	79.0596	68.0268
LDHB	Proliferating cell	1.06381	0.430873	3.58189e+08	0.646443	3.08758e-152	1.85019e-150	67.4793	46.3992
TMEM106C	Proliferating cell	0.342774	0.270373	3.49508e+08	0.630777	0	0	33.4349	7.48682
TUBA1B	Proliferating cell	2.4062	1.14723	438837685	0.791995	0	0	89.8563	70.5075
TUBA1C	Proliferating cell	0.715301	0.466307	365848484	0.660267	1.53408e-291	1.5151e-289	50.936	21.7922
CBX5	Proliferating cell	0.798805	0.486486	3.75926e+08	0.678455	2.17527e-303	2.23099e-301	59.5124	27.736
HNRNPA1	Proliferating cell	1.96792	0.435991	3.642e+08	0.657292	6.27491e-150	3.66142e-148	92.2943	80.9725
PA2G4	Proliferating cell	1.01105	0.313457	340682296	0.614848	3.73919e-90	1.38678e-88	70.135	51.686
NAP1L1	Proliferating cell	1.55922	0.429254	359457593	0.648733	3.16923e-137	1.70384e-135	85.3722	69.3086
SNRPF	Proliferating cell	0.943898	0.269036	334274311	0.603284	1.58654e-73	4.78042e-72	67.6535	51.2582
TMPO	Proliferating cell	0.951643	0.50987	3.72081e+08	0.671515	2.14157e-240	1.87236e-238	65.3026	35.2983
SLC25A3	Proliferating cell	1.32497	0.274675	3.31276e+08	0.597872	4.49772e-61	1.08051e-59	78.4937	66.2944
HSP90B1	Proliferating cell	1.78432	0.468351	354815957	0.640356	7.46213e-122	3.67131e-120	85.677	71.0638
RPLP0	Proliferating cell	2.30447	0.494672	378183013	0.682528	2.03771e-200	1.53496e-198	93.5133	85.6204
DYNLL1	Proliferating cell	1.95953	0.325616	338828901	0.611503	3.09696e-76	9.7043e-75	89.2904	81.991
MLEC	Proliferating cell	1.03135	0.258318	3.2462e+08	0.585859	3.69742e-52	7.48069e-51	67.3052	49.3715
RAN	Proliferating cell	1.43265	0.46839	368935758	0.665839	1.0565e-173	7.11432e-172	80.0174	63.2972
HMGB1	Proliferating cell	2.74807	0.576349	401836168	0.725216	2.89587e-303	2.95867e-301	97.0832	92.2421
CKAP2	Proliferating cell	0.664308	0.587211	3.9287e+08	0.709034	0	0	48.2368	7.86779
COL4A1	Proliferating cell	1.70075	0.666267	363865173	0.656688	6.99897e-167	4.56319e-165	76.7523	51.0227
COL4A2	Proliferating cell	1.4855	0.568513	3.60876e+08	0.651293	2.20835e-157	1.36631e-155	75.2286	49.7355
HNRNPC	Proliferating cell	1.16185	0.301645	336781701	0.607809	1.00803e-75	3.12925e-74	77.2747	59.8104
SUPT16H	Proliferating cell	0.526214	0.260231	339288193	0.612332	2.74372e-133	1.45167e-131	46.4519	24.3595
MIS18BP1	Proliferating cell	0.644848	0.344161	3.50593e+08	0.632734	1.21054e-177	8.23473e-176	50.8054	25.8183
CDKN3	Proliferating cell	0.460171	0.440729	3.7258e+08	0.672416	0	0	36.2647	2.04457
GLRX5	Proliferating cell	0.698908	0.255191	3.3488e+08	0.604377	3.6954e-87	1.32627e-85	56.9438	37.6389
HSP90AA1	Proliferating cell	2.65794	0.289338	3.32006e+08	0.59919	2.10897e-60	5.00782e-59	96.6913	92.1264
SIVA1	Proliferating cell	0.870235	0.334739	345283132	0.623152	1.81074e-111	8.19781e-110	63.6047	43.6391
PDIA3	Proliferating cell	1.18135	0.280555	3.29736e+08	0.595092	2.11742e-59	4.9616e-58	75.838	59.5608
DUT	Proliferating cell	1.04856	0.461804	357910830	0.645942	3.7651e-152	2.24107e-150	66.7392	45.7869
PCLAF	Proliferating cell	0.716279	0.705759	408040580	0.736414	0	0	48.0627	0.957616
HACD3	Proliferating cell	0.674518	0.29116	342015674	0.617255	3.13428e-119	1.50052e-117	54.7671	32.5867
PKM	Proliferating cell	1.24466	0.518451	3.76886e+08	0.680187	3.22398e-218	2.5973e-216	75.751	52.101
SEC11A	Proliferating cell	1.0398	0.260553	329903723	0.595396	5.41626e-61	1.29883e-59	71.7022	55.9314
IDH2	Proliferating cell	0.512638	0.348768	363273838	0.655621	0	0	46.2342	15.8637
PRC1	Proliferating cell	0.47454	0.457208	378160242	0.682487	0	0	38.0496	1.73407
RPS2	Proliferating cell	3.25842	0.302787	3.41852e+08	0.61696	3.20644e-83	1.10043e-81	98.9552	96.9588
PGP	Proliferating cell	0.520604	0.262993	3.43559e+08	0.620041	3.63625e-152	2.16922e-150	47.7144	24.2928
CARHSP1	Proliferating cell	0.920613	0.361923	350727137	0.632977	1.12207e-130	5.83258e-129	65.4767	42.9207
ARL6IP1	Proliferating cell	1.16571	0.471684	348835741	0.629563	2.72076e-115	1.27061e-113	67.6099	50.5053
MAZ	Proliferating cell	0.549599	0.290086	3.49437e+08	0.630649	1.48986e-179	1.02924e-177	49.717	24.3342
ORC6	Proliferating cell	0.265932	0.255692	3.49659e+08	0.63105	0	0	27.2529	1.04343
COTL1	Proliferating cell	0.871966	0.524007	3.65951e+08	0.660452	5.16645e-266	4.81709e-264	53.9835	24.7741
ANKRD11	Proliferating cell	1.11091	0.264154	3.2659e+08	0.589415	1.05714e-53	2.22317e-52	73.313	56.2328
DPEP1	Proliferating cell	0.421268	0.260233	3.31234e+08	0.597796	7.53503e-181	5.28761e-179	31.3888	11.7733
RFLNB	Proliferating cell	0.61492	0.270104	338231131	0.610425	4.38126e-124	2.19194e-122	49.1511	25.6795
PFN1	Proliferating cell	1.77405	0.54572	368194011	0.6645	5.51298e-167	3.61201e-165	84.8063	70.2438
EIF5A	Proliferating cell	0.847999	0.270941	3.32369e+08	0.599844	3.62011e-74	1.10073e-72	61.7762	43.3618
MYH10	Proliferating cell	0.57521	0.314358	345561556	0.623654	3.739e-175	2.53056e-173	46.1471	21.7118
UBB	Proliferating cell	2.06388	0.279726	3.34215e+08	0.603176	2.50466e-65	6.50334e-64	92.4684	86.5022
KPNB1	Proliferating cell	0.901062	0.388887	357674028	0.645514	2.12788e-159	1.33511e-157	65.259	41.1858
CBX1	Proliferating cell	0.533199	0.272566	343733191	0.620355	6.12523e-155	3.70375e-153	47.7144	23.8579
NME1	Proliferating cell	0.551482	0.259911	3.39151e+08	0.612084	2.56554e-128	1.31816e-126	47.4967	25.5414
SKA2	Proliferating cell	0.596203	0.391183	3.66832e+08	0.662042	0	0	50.1524	19.7269
PRR11	Proliferating cell	0.289515	0.266097	347546654	0.627237	0	0	27.8189	2.42638
KPNA2	Proliferating cell	0.496681	0.370877	3.56655e+08	0.643675	0	0	40.1393	12.4602
JPT1	Proliferating cell	0.774938	0.49463	373519117	0.674111	1.52666e-306	1.5779e-304	55.8555	25.4813
TK1	Proliferating cell	0.535765	0.518223	392549248	0.708456	0	0	43.2303	1.74527
BIRC5	Proliferating cell	0.692416	0.681696	4.04661e+08	0.730315	0	0	46.8437	0.948911
ACTG1	Proliferating cell	2.66694	0.333602	3.33187e+08	0.601321	5.38052e-63	1.33716e-61	94.6887	89.0488
P4HB	Proliferating cell	1.11846	0.357553	346426773	0.625216	1.95064e-105	8.29596e-104	70.8315	53.4429
TUBB6	Proliferating cell	0.726115	0.37261	353325675	0.637667	2.10921e-173	1.41673e-171	54.2882	29.7425
SNRPD1	Proliferating cell	0.911142	0.32459	345218568	0.623035	8.12605e-109	3.58757e-107	66.5651	45.694
SNRPB	Proliferating cell	1.06787	0.338754	3.46037e+08	0.624513	2.41957e-104	1.01288e-102	71.3975	53.3479
PCNA	Proliferating cell	0.614664	0.460026	366602041	0.661627	0	0	45.0588	15.0752
CD93	Proliferating cell	1.24006	0.330981	3.29096e+08	0.593938	3.4073e-61	8.20027e-60	70.7009	51.1164
RPN2	Proliferating cell	0.768694	0.254637	333663127	0.602181	1.47649e-79	4.86675e-78	60.2525	41.2641
PSMA7	Proliferating cell	1.69421	0.328449	3.44578e+08	0.621879	2.20461e-91	8.32692e-90	86.9395	76.2627
LMNB2	Proliferating cell	0.379818	0.307665	359575327	0.648946	0	0	37.1354	7.55646
HNRNPM	Proliferating cell	1.08134	0.302207	336297093	0.606934	3.85367e-76	1.20471e-74	74.532	55.9567
DNMT1	Proliferating cell	0.683316	0.407927	362862287	0.654878	2.62998e-246	2.36131e-244	53.0257	25.024
ILF3	Proliferating cell	0.687604	0.285054	344059816	0.620944	1.26775e-122	6.26034e-121	58.1193	34.3668
CALR	Proliferating cell	1.49688	0.29618	3.27921e+08	0.591818	1.23927e-53	2.59391e-52	81.2364	68.2424
DDX39A	Proliferating cell	0.451702	0.262327	346214888	0.624833	5.35342e-203	4.09038e-201	43.0997	18.3531
TPM4	Proliferating cell	1.77883	0.466069	3.6001e+08	0.64973	7.24407e-138	3.94225e-136	87.8102	72.6851
LSM4	Proliferating cell	0.80584	0.391838	3.61987e+08	0.653298	5.12328e-192	3.77396e-190	61.9068	35.4712
ACTN4	Proliferating cell	1.65658	0.254674	319026852	0.575766	2.05442e-36	2.79364e-35	87.8537	76.3257
SNRPD2	Proliferating cell	0.928956	0.28248	3.3592e+08	0.606253	2.17402e-79	7.14826e-78	67.3923	48.6589
CALM3	Proliferating cell	0.950947	0.51515	378085661	0.682352	1.17057e-266	1.0991e-264	65.0849	36.3965
AP2S1	Proliferating cell	1.19515	0.457098	361835739	0.653025	5.30271e-159	3.3193e-157	71.7893	51.281
UBE2S	Proliferating cell	0.700695	0.466733	362560005	0.654332	1.14706e-266	1.08083e-264	48.9769	22.2366
RANBP1	Proliferating cell	1.05803	0.457391	365965618	0.660479	4.9991e-181	3.52661e-179	69.5255	47.1616
LGALS1	Proliferating cell	1.71011	0.754129	3.60143e+08	0.64997	1.61659e-149	9.41223e-148	71.0057	54.2811
HMGN1	Proliferating cell	1.58449	0.506345	378194314	0.682548	1.96642e-206	1.51551e-204	86.0253	68.0616
MT-RNR1	Proliferating cell	1.68428	0.381073	301826045	0.544722	8.43227e-17	5.32327e-16	47.0178	40.3057
MT-RNR2	Proliferating cell	2.27273	0.432711	303123652	0.547064	9.10481e-18	6.00517e-17	49.7606	43.5462
MT-CO1	Proliferating cell	3.82649	0.396191	3.52817e+08	0.636749	4.69283e-113	2.13913e-111	98.6939	97.3518
MT-CO2	Proliferating cell	3.73199	0.424541	3.55648e+08	0.641859	1.64037e-121	8.04082e-120	98.9116	97.2756
MT-CO3	Proliferating cell	3.55737	0.397355	343052346	0.619126	2.8911e-86	1.02382e-84	97.6056	95.4184
CDC20	Proliferating cell	0.300183	0.294563	349145431	0.630122	0	0	26.5564	0.553013
UBE2T	Proliferating cell	0.321824	0.307453	3.58786e+08	0.647522	0	0	30.997	1.58732
CENPF	Proliferating cell	1.124	1.10597	4.25901e+08	0.768647	0	0	54.7671	1.4016
RRM2	Proliferating cell	0.320811	0.318431	345966379	0.624385	0	0	25.0762	0.206862
CENPE	Proliferating cell	0.415543	0.40653	361302389	0.652063	0	0	31.2146	0.876364
CCNA2	Proliferating cell	0.278763	0.272476	3.48716e+08	0.629347	0	0	26.4693	0.604417
CENPU	Proliferating cell	0.370145	0.361574	3.70376e+08	0.668438	0	0	34.5233	0.875535
PTTG1	Proliferating cell	0.851529	0.820771	4.08461e+08	0.737172	0	0	49.63	3.09919
HIST1H1D	Proliferating cell	0.373365	0.296203	3.30365e+08	0.596229	6.32818e-265	5.87969e-263	26.0775	7.34504
ANLN	Proliferating cell	0.271537	0.267733	3.48594e+08	0.629128	0	0	26.1646	0.33786
EZH2	Proliferating cell	0.395659	0.335992	360636365	0.650861	0	0	35.8293	5.84975
PHF19	Proliferating cell	0.319058	0.298075	358325086	0.646689	0	0	31.5194	2.31113
APLNR	Proliferating cell	0.581437	0.417412	3.56389e+08	0.643196	0	0	39.7475	11.0225
ZWINT	Proliferating cell	0.367135	0.352957	372367343	0.672032	0	0	35.8729	1.5811
CEP55	Proliferating cell	0.325089	0.323257	357257222	0.644762	0	0	29.1249	0.178258
FOXM1	Proliferating cell	0.308542	0.304615	3.60223e+08	0.650114	0	0	30.431	0.428647
RAD51AP1	Proliferating cell	0.262244	0.2548	349500097	0.630762	0	0	26.9047	0.755729
BRCA2	Proliferating cell	0.334034	0.304887	3.54842e+08	0.640403	0	0	30.9099	2.8886
KNL1	Proliferating cell	0.381006	0.37512	3.63944e+08	0.65683	0	0	31.9112	0.57913
NUSAP1	Proliferating cell	0.444615	0.435972	3.6536e+08	0.659386	0	0	32.5642	0.734172
CCNB2	Proliferating cell	0.313053	0.30802	353164774	0.637376	0	0	27.9495	0.492903
ATAD5	Proliferating cell	0.299857	0.269413	3.47753e+08	0.627609	0	0	28.4719	2.98146
TOP2A	Proliferating cell	0.814061	0.80341	397995971	0.718286	0	0	44.2751	0.678208
TYMS	Proliferating cell	0.744135	0.715917	4.1098e+08	0.741719	0	0	50.5007	2.91347
UBE2C	Proliferating cell	0.448715	0.441906	358716855	0.647396	0	0	29.9521	0.488343
GTSE1	Proliferating cell	0.39264	0.386666	366842954	0.662062	0	0	32.956	0.576642
NUF2	Proliferating cell	0.271255	0.266761	3.47091e+08	0.626415	0	0	25.6857	0.397556
ASPM	Proliferating cell	0.548201	0.543217	371214305	0.669951	0	0	34.3492	0.388436
HMMR	Proliferating cell	0.361847	0.358104	355498600	0.641588	0	0	28.6461	0.34698
TPX2	Proliferating cell	0.496546	0.491656	3.76152e+08	0.678863	0	0	36.1776	0.450204
PBK	Proliferating cell	0.312034	0.310133	3.5642e+08	0.643251	0	0	28.8202	0.169967
MKI67	Proliferating cell	0.765437	0.759158	3.95851e+08	0.714414	0	0	43.2738	0.432793
DLGAP5	Proliferating cell	0.354671	0.352011	355310260	0.641248	0	0	28.4719	0.22676
SEPTIN2	Proliferating cell	0.454849	0.268981	3.1854e+08	0.574888	1.50086e-109	6.65921e-108	26.034	11.4827
SEPTIN7	Proliferating cell	0.541448	0.308806	321298829	0.579866	1.13492e-111	5.15566e-110	28.4719	13.0261
PRXL2A	Proliferating cell	0.463618	0.250189	314979373	0.568461	5.61892e-91	2.11034e-89	25.3374	11.6236
ATP5F1E	Proliferating cell	0.665521	0.333602	3.17855e+08	0.573651	3.10774e-86	1.09908e-84	29.4297	14.6988
HES4	Proliferating EndoMT	1.96918	1.47027	2.39595e+07	0.911401	2.17471e-67	5.38448e-66	97.2222	35.2459
AGRN	Proliferating EndoMT	1.30479	0.879096	21634775	0.822972	6.97376e-43	1.26505e-41	90.7407	34.3277
AURKAIP1	Proliferating EndoMT	1.30035	0.650839	19876062	0.756071	7.1842e-23	7.09533e-22	90.7407	50.1625
MRPL20	Proliferating EndoMT	0.987532	0.302146	1.63962e+07	0.623699	2.18331e-06	8.1098e-06	85.1852	51.1941
FAAP20	Proliferating EndoMT	0.715425	0.39072	1.9157e+07	0.728718	8.41325e-25	9.02081e-24	83.3333	28.8962
RER1	Proliferating EndoMT	1.01753	0.595641	20174296	0.767416	5.88847e-29	7.42771e-28	89.8148	36.3826
ICMT	Proliferating EndoMT	0.507326	0.391947	2.06206e+07	0.784391	6.85505e-74	1.78687e-72	72.2222	11.9008
PARK7	Proliferating EndoMT	1.76361	0.755613	2.05543e+07	0.781872	3.47074e-25	3.78376e-24	97.2222	65.0853
ENO1	Proliferating EndoMT	1.39298	0.681634	19616303	0.74619	3.75458e-21	3.42173e-20	92.5926	50.8231
SRM	Proliferating EndoMT	0.821803	0.535999	19933917	0.758272	2.10172e-33	3.01963e-32	78.7037	26.0364
MAD2L2	Proliferating EndoMT	0.431173	0.268995	1.89003e+07	0.718955	2.10577e-35	3.21607e-34	64.8148	15.7654
[truncated: 2,709 more rows]
