# Supplementary material for: Single-cell atlas of the human brain vasculature across development, adulthood and disease
Source: Nature. 2024 Jul 10;632(8025):603–13. doi: 10.1038/s41586-024-07493-y (PMC11324530; doi:10.1038/s41586-024-07493-y)
Supplement: Supplementary file 6 — Supplementary Tables 1–27 and the legends for the Supplementary Tables. [file 41586_2024_7493_MOESM6_ESM.zip › Supplementary Table 2.xlsx]

## Sheet: Temporal lobe
Temporal lobe
Patient	Age (Years)	Gender	Anatomical location	Lesional epilepsy (Y/N)	Hippocampal sclerosis (Y/N)	sc-sequenced sample (S: CD31 +ve/CD45- FACS sorted endothelial cells)
1*	15	Male	Right temporal lobe	Y (DNET, WHO I)	N	S
2*	19	Male	Left temporal lobe	Y (FCD, type Ic)	N	S
3	69	Female	Left temporal lobe	Y (FCD, type 3B, WHO I)	N	S
*also done with scRNAseq

## Sheet: Arteriovenous malformation
Brain arteriovenous malformations
Patient	Age (Years)	Gender	Anatomical location	Preoperative bleeding (Y/N)	Spetzler-Martin classification	sc-sequenced sample (S: CD31 +ve/CD45- FACS sorted endothelial cells)
1	36	Female	Right occipital lobe	N	Grade I	S
2	62	Female	Right fronto temporal	Y	Grade III	S
3	38	Male	left superior frontal gyrus	N	Grade II	S
4	53	Female	Left frontoparietal	N	N/A	S
5	63	Male	Right temporal lobe	N/A	N/A	S
6	22	Female	parasagittal right parietal region	N/A	N/A	S
7	22	Female	right parietal lobe cortex	N/A	N/A	S

## Sheet: Lower-grade glioma
Lower-grade gliomas
Patient	Age (Years)	Gender	Integrated WHO 2016 diagnosis	WHO grade	Anatomical location	IDH	ATRX	P53	MGMT	1p/19q	MIB Index	Other mutations	sc-sequenced sample (S: CD31 +ve/CD45- FACS sorted endothelial cells)
1	29	Female	Diffuse astrocytoma	II	Left fronto-temporal region	Mutated(IDH1-R132H)	Wildtype	Wildtype	N/A	co-deleted	1-2%		S
2	51	Male	Oligodendroglioma	II	Right frontal lobe	Mutated(IDH1-R132H)	Wildtype	Wildtype	N/A	co-deleted	5-7%		S
3*	26	Female	Diffuse astrocytoma	II	Right parietal lobe	Mutated(IDH1-R132H)	Wildtype	Wildtype	N/A	N/A	2-3%		S
4	32	Female	Oligodendroglioma	III	N/A	Mutated(IDH1-R132H)	Wildtype	N/A	N/A	co-deleted	N/A		S
*also done with scRNAseq

## Sheet: High-grade glioma
High-grade glioma/glioblastoma
Patient	Age (Years)	Gender	Integrated WHO 2016 diagnosis	WHO grade	Anatomical location	IDH	ATRX	P53	MGMT	1p/19q	MIB Index	Other mutations	sc-sequenced sample (S: CD31 +ve/CD45- FACS sorted endothelial cells)
1	64	Male	IDH1 wildtype glioblastoma	IV	Right insula, Right temporal lobe	Wildtype	Wildtype	N/A	Unmethylated	N/A	N/A		S
2	58	Female	IDH1 wildtype glioblastoma	IV	Right parietal, Right tempro-occipital lobe	Wildtype	Wildtype	N/A	N/A	N/A	N/A		S
3*	51	Male	IDH1 wildtype glioblastoma	IV	Right Frontal lobe	Wildtype (IDH1 and IDH2)	Wildtype	Positive	Methylated	N/A	0.5		S
4*	48	Male	IDH1 wildtype glioblastoma	IV	Left parietotemporal lobe	Wildtype	Wildtype	N/A	N/A	N/A	0.15		S
5	49	Male	IDH1 wildtype glioblastoma	IV	Right occipital lobe	Wildtype	Wildtype	N/A	Methylated	N/A	10-15%		S
6	27	Male	IDH1 wildtype glioblastoma	IV	Right frontal lobe	Wildtype	Wildtype	Positive	Unmethylated	N/A	0.3		S
*also done with scRNAseq

## Sheet: Metastasis
Metastasis
Patient	Age (Years)	Gender	Integrated WHO 2016 diagnosis	Anatomical location	MIB Index	ICH markers	sc-sequenced sample (S: CD31 +ve/CD45- FACS sorted endothelial cells)
1	58	Female	Metastatic tumor (origin: lung adenocarcinoma)	Left temporal	>90%	CDK7 and Cdx2 positive, ALK and ROS1 negative, c-MET positive	S
2	82	Male	Metastatic tumor (origin: small cell lung cancer)	Both cerebral hemispheres	>50%	positive for CD7, TTF1, and synaptophysin. The staining,for CK20 is negative	S
3	66	Female	Metastatic tumor (origin: non-small cell lung cancer)	Left temporo-occipital	N/A	CK7 positive	S
4*	53	Male	Metastatic tumor (origin: lung adenocarcinoma)	R parietal lobe	80-90%	TTF-1, CK7, c-Met, and PD-L1 positive, CK20 and Synaptophysin negative	S
5	82	Female	Metastatic tumor (origin: adenocarcinoma)	Right cerebral hemispheres	close to 100%	CK20 is clearly positive in the tumor cells,CK7 is negative,trongly positive for CDX2 and negative for TTF1, GFAP is negative	S
*also done with scRNAseq

## Sheet: Meningioma
Meningiomas
Patient	Age (Years)	Gender	Integrated WHO 2016 diagnosis	WHO grade	Anatomical location	Convexity / Skull base	MIB	sc-sequenced sample (S: CD31 +ve/CD45- FACS sorted endothelial cells)
1*	41	Female	Meningioma (transitional)	I	left frontal	Convexity	0.08	S
2*	51	Male	Meningioma (microcystic)	I	left frontal	Convexity	0.05	S
3*	60	Female	Meningioma (meningiothelial)	I	right Parietal	Convexity	N/A	S
4	48	Female	Meningioma (Atypical)	II	left frontal	Convexity	N/A	S
5	74	Female	Meningioma (Atypical, meningothelial)	II	right planum sphenoidale and right anterior clinoid region	Skull base	N/A	S
6	49	Female	Meningioma (Secretory , meningothelial)	I	left frontal	Convexity	0.05	S
*also done with scRNAseq

## Sheet: Abbreviations
Abbreviations
1p/19q	Short arm of chromosome 1 (1p) / long arm of chromosome 19 (19q)
ATRX	ATP-dependent helicase ATRX, X-linked helicase II
BRAF	v-Raf murine sarcoma viral oncogene homolog B
AVM	Arteriovenous malformation
CD7	Cluster of differentiation 7
CDKN2a/b	Cyclin-dependent kinase inhibitor 2a/b
CDX2	Caudal type homeobox 2
CK20	Keratin 20
CK8	Cytokeratin 8
CK7	Cytokeratin 7
DNET	Dysembryoplastic neuroepithelial tumor
FCD	Focal cortical dysplasia
EC	Endothelial cell
GATA3	GATA-binding protein 3
GBM	Glioblastoma
HS	Hippocampal sclerosis
IDH	Isocitrate dehydrogenase
MET	Metastasis
MEN	Meningioma
L	Left
LGG	Low grade glioma
MGMT	O6-methylguanine–DNA methyltransferase
MIB	Ki-67 / MIB-1 labelling index (cellular proliferation)
N	No
P40	Tumor protein P40
P53	Tumor protein P53
PAX8	Paired box gene 8
PD-L1	Programmed death-ligand 1 (CD274)
R	Right
SATB2	Special AT-rich sequence-binding protein 2
TMZ	Temozolamide
TTF-1	Thyroid transcription factor-1
TL	Temporal lobe
Y	Yes
S	sorted (i.e. CD31 +ve/CD45- FACS sorted endothelial cells)
