# Supplementary material for: Single-cell atlas of the human brain vasculature across development, adulthood and disease
Source: Nature. 2024 Jul 10;632(8025):603–13. doi: 10.1038/s41586-024-07493-y (PMC11324530; doi:10.1038/s41586-024-07493-y)
Supplement: Supplementary file 6 — Supplementary Tables 1–27 and the legends for the Supplementary Tables. [file 41586_2024_7493_MOESM6_ESM.zip › Supplementary Table 21.xlsx]

## Sheet: venn in Supp Fig 16o
	total	genes
common to Human pathological brain EC dysfunction module/EC signature (our data) and Human Huntington’s disease EC dysfucntion module (Garcia et al)	9	PTPRE
		PLCG2
		CMIP
		ADAMTS9
		LDB2
		ATP1B3
		HSP90AB1
		LRRFIP1
		RHOJ
common to Human pathological brain EC dysfunction module/EC signature (our data) and Mouse EC BBB dysfunction module (Munji et al)	13	SERPINE1
		MARCKSL1
		UPP1
		LAMB1
		PDLIM1
		VWF
		IGFBP4
		SYNPO
		PXDN
		THBS1
		TIMP1
		CCL2
		SELE
common to Human Alzheimer’s disease EC dysfunction module (Yang et al) and Human Huntington’s disease EC dysfucntion module (Garcia et al)	2	PCDH9
		ARL15
only in Human pathological brain EC dysfunction module/EC signature (our data)	161	EMP1
		ACE
		ACTB
		ANXA2
		UGCG
		ENO1
		ITGA5
		NUAK1
		HECW2
		RPS2
		ENG
		MYO1B
		COL4A1
		MAP1B
		VMP1
		CYBA
		IVNS1ABP
		KDR
		MPZL2
		COL4A2
		YWHAH
		GRB10
		RDX
		NID1
		JUP
		INSR
		PLPP3
		PKIG
		ADGRL4
		MLEC
		STC1
		RPLP0
		PCDH12
		TMEM255B
		PECAM1
		COTL1
		AKAP13
		GSN
		RPS27L
		PDGFD
		FYN
		MARCKS
		SERPINH1
		CDKN1A
		SOX4
		PLXNA2
		MSN
		PLPP1
		SGK1
		NRP1
		VIM
		CALR
		GJA1
		SHC1
		ARPC5L
		DUSP6
		TCIM
		EDNRB
		ABL2
		NASP
		FAM198B
		PDIA3
		HES1
		SPRY4
		ADAMTS1
		SPRY1
		YBX3
		ACKR1
		FNDC3B
		TSPAN13
		PFN1
		PREX1
		CD200
		IGFBP2
		SH3BP5
		FXYD5
		COL15A1
		CD93
		CALD1
		MGP
		SWAP70
		KCNN3
		SLCO2A1
		MMRN1
		C11orf96
		SPARC
		MCAM
		IGFBP3
		HSPA5
		LAMA4
		DNASE1L3
		PPIB
		PMEPA1
		PLVAP
		RRBP1
		CD9
		RAMP3
		LMNA
		RBP7
		NCOA7
		ELK3
		SLC4A7
		APOD
		EHD4
		TGFB1
		AP2S1
		RPL6
		CDC42EP3
		CALCRL
		EFNB2
		F2R
		RAI14
		RNF145
		GMFG
		RFLNB
		LBH
		APLP2
		ACTG1
		INHBB
		IGFBP7
		CA2
		IL6ST
		PRSS23
		ARID5B
		ETS1
		BGN
		RPS16
		HSPG2
		HSP90B1
		CYR61
		RASGRP3
		SNTB2
		HIF1A
		TXNIP
		NNMT
		GRN
		FILIP1
		RPS19
		LAMC1
		HTRA1
		COL8A1
		MALAT1-ENSG00000251562
		TCF4
		DDX21
		ECSCR
		APP
		VWA1
		RPL9P9
		PLXND1
		RAB13
		PNP
		ANGPT2
		MEF2C
		NAP1L1
		PCDH17
		THBD
		TFPI
		C4orf48
		AQP1
		ESM1
		ARHGDIB
only in Human Alzheimer’s disease EC_x0003_dysfunction module (Yang et al)	20	COBLL1
		GPR85
		EMCN
		LEF1
		ABCG2
		SPOCK3
		SLC39A10
		KLF2
		A2M
		STXBP6
		ZNF385B
		ST6GAL1
		KLF12
		HSPA1A
		CADM2
		XIST
		FP236383.1
		PTPRG
		IL1RAPL1
		ABCB1
only in Human Huntington’s disease EC dysfucntion module (Garcia et al)	128	LRRC1
		MCF2L
		SLCO4A1
		P4HA1
		NPAS2
		HSPB1
		BRD4
		PLA1A
		RALGAPA2
		FOSL2
		NUFIP2
		GNA14
		MORC3
		SVIL
		CGNL1
		MYOF
		PXN
		RAPGEF5
		CHORDC1
		CYTH1
		NEDD4L
		NXN
		IGF2BP2
		LDLR
		KCTD8
		DNAJB1
		SASH1
		PTPRM
		PIK3C2B
		HSPA1B
		ANO2
		MT-CO2
		CDK19
		SYNJ2
		ABCG1
		MT-ATP6
		ST3GAL6
		MLKL
		HSD17B12
		DENND4A
		MT-ND4
		CUX1
		UBE2D3
		SORBS1
		NEDD4
		STAU2
		NDRG1
		CLIP2
		SFMBT2
		RASGEF1B
		PDS5B
		COL19A1
		LINGO1
		PRKD2
		SMARCA2
		BCR
		IL3RA
		TLL1
		DNAJC5
		MBOAT7
		ATP11A
		MBNL1
		SDK1
		CNKSR3
		NFAT5
		ELL2
		RFX3
		XPO1
		PDE4D
		SLC26A3
		ASRGL1
		ACTN1
		SEMA6B
		SKI
		PDZRN3
		GLIS3
		BCL6
		CSMD1
		SREBF2
		PARVB
		MT-ND3
		SCARB1
		PITPNM2
		DOCK4
		DHRSX
		ST7
		TTLL5
		FMNL2
		DNAJB6
		CAMK2D
		OSBPL1A
		BNC2
		ITPR2
		ABHD3
		WWOX
		PTGES3
		BACE2
		INO80D
		MSI2
		PLOD2
		QKI
		HNRNPU
		MTRNR2L12
		MAGI1
		KDM4B
		PIP5K1C
		HSPA4
		MIB1
		TSHZ2
		RPS6KA3
		PHF21A
		YPEL2
		MT-ND2
		FAM13A
		ABCC4
		GPBP1
		FXR1
		RBPMS
		NAA16
		HSP90AA1
		FBXL7
		KLHL24
		ARID5A
		TMTC2
		ADGRG6
		MYO1E
		CLK1
		HSPH1
only in Mouse EC BBB dysfunction module (Munji et al)	123	CD44
		CXCL10
		CKS1B
		SLC7A7
		LCP2
		COL3A1
		SLC43A3
		VCAN
		ADAM12
		MKI67
		LUM
		ANXA1
		TPX2
		FBLN1
		LOX
		SULF1
		TNC
		KIF20B
		PTGFRN
		CENPE
		ASPM
		B3GNT3
		FKBP10
		HMMR
		COL5A2
		SELP
		PARP3
		THY1
		KIT
		ADAMTS4
		TRP53I11
		IGSF10
		LRG1
		C330027C09RIK
		LGMN
		LOXL2
		PGF
		ROBO1
		SPP1
		ISLR
		DKK3
		COL1A1
		TNFRSF23
		POSTN
		MEOX1
		SLC16A6
		ANLN
		TACC3
		PTGS2
		MMP14
		SLFN9
		TMEM176A
		UBE2C
		PLEKHO1
		ITGB3
		FBLIM1
		FSCN1
		CHST1
		LGALS1
		ALDH18A1
		SULF2
		CCNB2
		PRC1
		ADAMTS8
		PLEKHO2
		FRRS1
		CDK1
		COL5A1
		MCM5
		DCN
		TUBB6
		SERPING1
		KIF11
		CKAP2
		EMILIN1
		SCGB3A1
		LBP
		D17H6S56E-5
		TMEM173
		TLR2
		ADAM19
		RRM2
		TNFSF8
		SLC7A11
		NDC80
		TOP2A
		CASP4
		S100A6
		IFITM1
		GJB2
		ZFP521
		MYC
		AEBP1
		CCNA2
		FBN1
		BMP1
		ACOT7
		THBS2
		NT5DC2
		GM6169
		FLNC
		APRT
		APLN
		COL1A2
		NFIL3
		APLNR
		BICC1
		CMTM3
		DARC
		ATP8B1
		IGFBP5
		RUNX1
		PVRL2
		KIF15
		DPYSL3
		ALDH1A2
		LOXL3
		CH25H
		CYP1B1
		COL12A1
		CENPF
		BUB1B
		CD14

## Sheet: venn in Supp Fig 16p
	total	genes
common to Human brain vascular malformations dysfunction module/EC signature (our data) and Human Huntington’s disease EC dysfucntion module (Garcia et al)	25	FOSL2
		CHORDC1
		PTPRE
		PLCG2
		CMIP
		MBNL1
		CNKSR3
		ADAMTS9
		HSP90AB1
		TSHZ2
		RHOJ
		ARID5A
		HSPH1
		RALGAPA2
		PLA1A
		LDLR
		HSPA1B
		UBE2D3
		ELL2
		ACTN1
		ATP1B3
		PLOD2
		LRRFIP1
		YPEL2
		HSP90AA1
common to Human pathological brain EC dysfunction module/EC signature (our data) and Mouse EC BBB dysfunction module (Munji et al)	19	ANXA1
		PDLIM1
		POSTN
		TUBB6
		THBS1
		SELE
		SERPINE1
		SELP
		ADAMTS4
		UPP1
		PTGS2
		VWF
		CASP4
		IFITM1
		S100A6
		MYC
		TIMP1
		CCL2
		CYP1B1
common to Human Alzheimer’s disease EC dysfunction module (Yang et al) and Human Huntington’s disease EC dysfucntion module (Garcia et al)	2	PCDH9
		ARL15
only in Human brain vascular malformations EC dysfunction module/EC signature (our data)	280	RPS17
		YBX1
		ANXA2
		UGCG
		GNL3
		ITGA5
		RGS5-ENSG00000143248
		SOX7
		G3BP1
		GAS5
		MPZL2
		CXCL3
		COL4A2
		CYCS
		ZNF385D
		PKIG
		DDX5
		RPLP0
		SLC25A37
		SOD2
		YWHAG
		EIF5B
		MARCKS
		SOX4
		MSN
		RPL36A
		CD59
		CHD1
		ANGPTL4
		GJA1
		PTGDS
		NAMPT
		SHC1
		TPM4
		SFPQ
		DUSP6
		PUM3
		TCIM
		ABL2
		UGDH
		FAM198B
		NOP56
		FNIP2
		TMEM70
		CD55
		RAP1B
		ADAMTS1
		ATF3
		SPRY1
		ACKR1
		EIF3A
		CXCL2
		SNHG5
		MT-ND4L
		AC004057.1
		SNX9
		MRPL33
		ARRDC3
		SWAP70
		TPM3
		SERPINB1
		SLCO2A1
		HSPD1
		EIF1
		HBEGF
		PDLIM4
		RPL12
		FABP5
		HSPA5
		MAP3K13
		SSH1
		ATP13A3
		WDR43
		AKAP12
		ALCAM
		SBNO2
		CLU
		CCT2
		DUSP5
		HNRNPM
		NPM1
		CD74
		PLSCR1
		LIPG
		EHD4
		HNRNPAB
		ANKRD28
		EIF3J
		CDC42EP3
		CALCRL
		ICAM1
		RAI14
		RNF145
		TUBA1C
		CHIC2
		PHLDA1
		CFH
		ETS2
		FAM241A
		IL6ST
		PRSS23
		ARID5B
		ETS1
		HSPE1
		HSP90B1
		NCL
		SNU13
		CXCL1
		GSPT1
		RPL6P27
		SGMS2
		TNFRSF10B
		NEAT1
		KRT18
		HIF1A
		HSPA8
		RPS19
		BHLHE40
		IL1RL1
		TCF4
		DDX21
		BZW2
		CXCL8
		LITAF
		WTAP
		XBP1
		JMJD1C
		PDE4B
		SRPX
		ATP1A1
		PIM1
		NFE2L2
		PCDH17
		BAZ1A
		THBD
		TFPI
		EMP1
		ACTB
		IFI16
		ENO1
		RPS2
		COL4A1
		SOCS2
		VMP1
		TLNRD1
		VCAM1
		MTHFD2
		IL4R
		SHROOM4
		TGIF1
		IER3
		CEBPD
		TM4SF1
		ZFP36
		PLPP3
		IL33
		C2CD4B
		SUB1
		STC1
		RPS27AP16
		AKAP13
		HLA-DRB1
		TNFAIP2
		ZYX
		CDKN1A
		SGK1
		SPSB1
		BZW1
		ITGAV
		RBM8A
		RCAN1
		CDV3
		ARPC5L
		CSF3
		NOLC1
		LDHA
		HAPLN3
		2024-03-03
		STAT3
		SLC38A2
		PABPC1
		CCL20
		CRTAC1
		DNAJA1
		NOP16
		TUBB4B
		RAB27A
		CFDP1
		YBX3
		EIF5A
		ITPKC
		SLPI
		EIF2S2
		BCAR1
		FNDC3B
		NUDT4
		SNRPB
		MIF
		NFKB1
		BCL3
		CD200
		CPE
		BAG3
		LTC4S
		CRIM1
		ABI3BP
		CD93
		CALD1
		KDM6B
		PTMAP5
		MGP
		RPL31
		PFKFB3
		MMRN1
		MCAM
		NFKBIA
		FAM107B
		PIM3
		LAMA4
		SNRPG
		RPL17
		RRBP1
		LMNA
		TRIB1
		NCOA7
		HIPK3
		ELK3
		SLC4A7
		EEF1B2
		RSL1D1
		ITGA2
		MAST4
		RPL6
		SERBP1
		PELI1
		PNPLA8
		SOCS3
		MT2A
		MALL
		ACTG1
		DDX3X
		PLAUR
		RND1
		RPS16
		HSPG2
		TNFRSF12A
		CYR61
		MAFF
		TNFAIP3
		IL1R1
		MCL1
		SNTB2
		TNFRSF10D
		FOSL1
		NNMT
		INSIG1
		MAT2A
		COL8A1
		CHMP4B
		MALAT1-ENSG00000251562
		IL6
		ACSL4
		VGLL4
		SAT1
		PDLIM5
		CREM
		RPL9P9
		ETF1
		ACKR3
		HNRNPC
		PFDN2
		PNP
		EFEMP1
		ELOC
		MCTP1
		NAP1L1
		BIRC3
		TOP1
		SLC7A2
		DUSP23
only in Human Alzheimer’s disease EC dysfunction module (Yang et al)	20	COBLL1
		EMCN
		ABCG2
		A2M
		STXBP6
		ZNF385B
		CADM2
		XIST
		PTPRG
		ABCB1
		GPR85
		LEF1
		SPOCK3
		SLC39A10
		KLF2
		ST6GAL1
		KLF12
		HSPA1A
		FP236383.1
		IL1RAPL1
only in Human Huntington’s disease EC dysfucntion module (Garcia et al)	112	MCF2L
		SLCO4A1
		NPAS2
		HSPB1
		NUFIP2
		CGNL1
		CYTH1
		NXN
		IGF2BP2
		DNAJB1
		SASH1
		PIK3C2B
		ABCG1
		MT-ATP6
		SORBS1
		NEDD4
		STAU2
		NDRG1
		RASGEF1B
		PRKD2
		BCR
		IL3RA
		DNAJC5
		ATP11A
		SDK1
		RFX3
		XPO1
		SLC26A3
		SKI
		PDZRN3
		GLIS3
		MT-ND3
		LDB2
		DHRSX
		CAMK2D
		OSBPL1A
		ABHD3
		PTGES3
		BACE2
		INO80D
		MSI2
		QKI
		KDM4B
		HSPA4
		MT-ND2
		ABCC4
		RBPMS
		NAA16
		FBXL7
		LRRC1
		P4HA1
		BRD4
		GNA14
		MORC3
		SVIL
		PXN
		MYOF
		RAPGEF5
		NEDD4L
		KCTD8
		PTPRM
		ANO2
		MT-CO2
		CDK19
		SYNJ2
		ST3GAL6
		MLKL
		HSD17B12
		DENND4A
		MT-ND4
		CUX1
		CLIP2
		SFMBT2
		LINGO1
		COL19A1
		PDS5B
		SMARCA2
		TLL1
		MBOAT7
		NFAT5
		PDE4D
		ASRGL1
		SEMA6B
		BCL6
		CSMD1
		SREBF2
		PARVB
		SCARB1
		PITPNM2
		DOCK4
		TTLL5
		ST7
		FMNL2
		DNAJB6
		ITPR2
		BNC2
		WWOX
		HNRNPU
		MTRNR2L12
		MAGI1
		PIP5K1C
		MIB1
		RPS6KA3
		PHF21A
		FAM13A
		GPBP1
		FXR1
		KLHL24
		TMTC2
		ADGRG6
		MYO1E
		CLK1
only in Mouse EC BBB dysfunction module (Munji et al)	117	CD44
		COL3A1
		ADAM12
		LUM
		TPX2
		TNC
		CENPE
		ASPM
		B3GNT3
		IGSF10
		C330027C09RIK
		LGMN
		LAMB1
		LOXL2
		PGF
		ISLR
		DKK3
		COL1A1
		TNFRSF23
		MEOX1
		SLC16A6
		ANLN
		TACC3
		MMP14
		SLFN9
		UBE2C
		PLEKHO1
		FBLIM1
		FSCN1
		CHST1
		LGALS1
		ALDH18A1
		CCNB2
		PRC1
		ADAMTS8
		FRRS1
		CDK1
		SERPING1
		KIF11
		CKAP2
		EMILIN1
		PXDN
		LBP
		D17H6S56E-5
		TMEM173
		ADAM19
		RRM2
		TNFSF8
		TOP2A
		GJB2
		ZFP521
		AEBP1
		BMP1
		ACOT7
		THBS2
		NT5DC2
		FLNC
		APLN
		NFIL3
		APLNR
		BICC1
		CMTM3
		RUNX1
		KIF15
		ALDH1A2
		LOXL3
		BUB1B
		CXCL10
		CKS1B
		SLC7A7
		LCP2
		SLC43A3
		VCAN
		MKI67
		FBLN1
		LOX
		SULF1
		KIF20B
		PTGFRN
		MARCKSL1
		FKBP10
		HMMR
		COL5A2
		PARP3
		THY1
		KIT
		TRP53I11
		LRG1
		ROBO1
		SPP1
		TMEM176A
		ITGB3
		SULF2
		PLEKHO2
		COL5A1
		MCM5
		DCN
		SYNPO
		IGFBP4
		SCGB3A1
		TLR2
		SLC7A11
		NDC80
		CCNA2
		FBN1
		GM6169
		APRT
		COL1A2
		DARC
		ATP8B1
		IGFBP5
		PVRL2
		DPYSL3
		CH25H
		COL12A1
		CENPF
		CD14

## Sheet: venn in Supp Fig 16q
	total	genes
common in Brain AVM sorted EC dysfunction module/signatur (our data) and Brain AVM unsorted EC_x0003_dysfunction module/signature (Winkler et al)	72	ZNF385D
		PKIG
		PTPRE
		MARCKS
		SOX4
		GJA1
		DUSP6
		TMEM70
		CD55
		POSTN
		CMIP
		SPRY1
		ACKR1
		SWAP70
		SLCO2A1
		FABP5
		LIPG
		CDC42EP3
		CALCRL
		ICAM1
		RAI14
		IL6ST
		SGMS2
		TSHZ2
		CXCL8
		SELE
		PDE4B
		SRPX
		TFPI
		RALGAPA2
		SHROOM4
		TM4SF1
		PLPP3
		STC1
		AKAP13
		SELP
		SPSB1
		RCAN1
		ARPC5L
		SLC38A2
		UPP1
		CCL20
		CRTAC1
		TUBB4B
		CFDP1
		PTGS2
		EIF5A
		CD200
		CD93
		KDM6B
		RPL31
		MMRN1
		MCAM
		FAM107B
		PIM3
		LAMA4
		SNRPG
		LMNA
		TRIB1
		ELK3
		SLC4A7
		ITGA2
		IFITM1
		ACTG1
		ATP1B3
		PLAUR
		HSPG2
		SNTB2
		PNP
		EFEMP1
		MCTP1
		DUSP23
only in Brain AVM sorted EC dysfunction module/signature (our data)	252	RPS17
		YBX1
		ANXA2
		UGCG
		GNL3
		ITGA5
		RGS5-ENSG00000143248
		SOX7
		G3BP1
		GAS5
		MPZL2
		CXCL3
		COL4A2
		FOSL2
		ANXA1
		CYCS
		CHORDC1
		DDX5
		RPLP0
		SLC25A37
		SOD2
		YWHAG
		EIF5B
		MSN
		RPL36A
		CD59
		PLCG2
		CHD1
		ANGPTL4
		PTGDS
		NAMPT
		SHC1
		TPM4
		SFPQ
		PUM3
		TCIM
		ABL2
		UGDH
		FAM198B
		NOP56
		FNIP2
		PDLIM1
		RAP1B
		ADAMTS1
		ATF3
		EIF3A
		CXCL2
		SNHG5
		MT-ND4L
		AC004057.1
		SNX9
		MBNL1
		MRPL33
		ARRDC3
		TPM3
		SERPINB1
		CNKSR3
		HSPD1
		EIF1
		HBEGF
		PDLIM4
		RPL12
		HSPA5
		TUBB6
		MAP3K13
		SSH1
		ATP13A3
		WDR43
		AKAP12
		ALCAM
		SBNO2
		CLU
		CCT2
		DUSP5
		HNRNPM
		NPM1
		CD74
		PLSCR1
		EHD4
		HNRNPAB
		ADAMTS9
		ANKRD28
		EIF3J
		THBS1
		RNF145
		TUBA1C
		CHIC2
		PHLDA1
		CFH
		ETS2
		FAM241A
		HSP90AB1
		PRSS23
		ARID5B
		ETS1
		HSPE1
		HSP90B1
		NCL
		SNU13
		CXCL1
		GSPT1
		RPL6P27
		TNFRSF10B
		NEAT1
		KRT18
		HIF1A
		HSPA8
		RPS19
		BHLHE40
		IL1RL1
		TCF4
		DDX21
		BZW2
		LITAF
		WTAP
		XBP1
		RHOJ
		JMJD1C
		ARID5A
		ATP1A1
		PIM1
		NFE2L2
		PCDH17
		BAZ1A
		THBD
		HSPH1
		EMP1
		ACTB
		IFI16
		ENO1
		RPS2
		COL4A1
		SERPINE1
		SOCS2
		VMP1
		TLNRD1
		VCAM1
		MTHFD2
		IL4R
		PLA1A
		TGIF1
		IER3
		CEBPD
		ZFP36
		IL33
		C2CD4B
		SUB1
		RPS27AP16
		HLA-DRB1
		TNFAIP2
		ZYX
		CDKN1A
		LDLR
		SGK1
		HSPA1B
		BZW1
		ITGAV
		RBM8A
		CDV3
		CSF3
		NOLC1
		ADAMTS4
		LDHA
		HAPLN3
		2024-03-03
		STAT3
		PABPC1
		DNAJA1
		NOP16
		RAB27A
		UBE2D3
		YBX3
		ITPKC
		SLPI
		EIF2S2
		BCAR1
		FNDC3B
		NUDT4
		SNRPB
		MIF
		NFKB1
		BCL3
		VWF
		CPE
		BAG3
		LTC4S
		CRIM1
		ABI3BP
		CALD1
		PTMAP5
		MGP
		PFKFB3
		ELL2
		NFKBIA
		RPL17
		RRBP1
		ACTN1
		NCOA7
		HIPK3
		EEF1B2
		RSL1D1
		CASP4
		S100A6
		MAST4
		RPL6
		SERBP1
		MYC
		PELI1
		PNPLA8
		SOCS3
		MT2A
		MALL
		TIMP1
		DDX3X
		PLOD2
		RND1
		RPS16
		TNFRSF12A
		CYR61
		MAFF
		TNFAIP3
		IL1R1
		MCL1
		CCL2
		TNFRSF10D
		FOSL1
		NNMT
		LRRFIP1
		INSIG1
		MAT2A
		COL8A1
		CHMP4B
		MALAT1-ENSG00000251562
		IL6
		ACSL4
		CYP1B1
		VGLL4
		SAT1
		PDLIM5
		CREM
		RPL9P9
		YPEL2
		ETF1
		ACKR3
		HNRNPC
		PFDN2
		HSP90AA1
		ELOC
		NAP1L1
		BIRC3
		TOP1
		SLC7A2
only in Brain AVM unsorted EC dysfunction module/signature (Winkler et al)	292	ANGPT21
		ATOX1
		VMP11
		IL1R11
		SNHG16
		MACF1
		MGP1
		ARID5B1
		HMOX11
		EMP11
		PTMA1
		YBX11
		RPL7A1
		RPL23A1
		KPNA4
		LDHA1
		HSPA1B1
		RPL13A1
		EEF1G1
		CDK14
		ATP5F1E
		TMEM255B
		ZEB11
		PAPSS21
		RPL131
		LRRC32
		TMSB4X1
		STK38L1
		CCT51
		PLXNA2
		BAX1
		DNAJB1
		RAB3C
		RPL271
		TTR
		JAM3
		RPS27A1
		PDLIM11
		IRAK2
		RPLP21
		LUZP1
		LTBP11
		C1R1
		HSP90AB11
		LAMB1
		PGF
		RPL141
		FNDC3B1
		LINC00513
		PFDN21
		CPNE5
		CCN21
		PPP1R14B
		PDIA3
		CD591
		ALCAM1
		RPS81
		NEAT11
		PHACTR21
		BAG31
		ANXA21
		MT1X1
		MT1L
		HSP90AA11
		P3R3URF-PIK3R3
		MIR23AHG
		RAN1
		RAB131
		SRPX2
		RPS91
		SLC25A5
		HSPA51
		RPL121
		RPS191
		IQCJ-SCHIP1
		NME21
		CLEC2B
		RPL37A1
		RPLP01
		RPS71
		RPS171
		YBX31
		PTPRK1
		CCT21
		TCF41
		PPP1R15A1
		SEMA4A1
		CD63
		RPS61
		MSN1
		NNMT1
		TRAF3
		RPL281
		PLOD21
		RTEL1-TNFRSF6B
		GATAD2A1
		PSMA7
		PTGES3
		BACE2
		MYDGF
		RPL261
		AP2S11
		WNT2B
		CCT3
		RPS27L1
		SNRPF
		RPS15A1
		GBE11
		IL18R11
		NACA1
		SLC45A4
		PITPNC11
		ARPC3
		PDCD51
		NPM11
		RPL22L1
		VWA1
		RPS161
		RPL391
		RPS31
		MTND1P231
		SOD21
		PVT11
		RPSA1
		RPS21
		EEF1B21
		PGM2L1
		TCIM1
		AQP1
		MT2A1
		LRRC1
		ECE1
		RPS121
		CCL21
		HNRNPAB1
		RGS51
		RPL301
		DNAJA11
		EEF21
		SNRPE
		ENO11
		RPS51
		MANF
		COL4A21
		DDX211
		RPL191
		ELL21
		RDX
		LAMC11
		ITGAV1
		TOMM5
		MIF1
		RPL71
		PRELID1
		RPLP11
		HNRNPA11
		C1QBP
		RACK11
		ADAMTS9-AS1
		ABL21
		RPL61
		TGFBR3
		RPL211
		PDIA6
		RPL42
		RPL35A1
		FILIP1L1
		PAWR
		AGO2
		KCTD8
		HSPE11
		CCL14
		RPL18A1
		ADAMTS41
		HSPA1A1
		NOP10
		CALR
		MARCHF3
		BAZ1A1
		CACYBP
		RPS131
		SERPINE11
		RPL221
		MAP1LC3B
		GSTO1
		RPL27A1
		MIR4435-2HG1
		SPAG9
		OSBPL3
		LINC021471
		BTF31
		RPS231
		SERF2
		SRM
		RPL51
		SERBP11
		NFKB11
		TCF4-AS1
		TNFRSF6B
		RPL81
		RHOJ1
		TPT11
		SQSTM11
		ITGA51
		FTH11
		RPL351
		ZSWIM61
		HSPD11
		P4HB
		TLL1
		SNHG291
		RPL10A1
		NME1-NME21
		GARRE1
		RPL181
		RPS151
		ADAMTS91
		SPARC
		OOEP1
		PLCXD3
		CCN11
		ARHGAP24
		RPS4X1
		PPIB
		PLVAP
		HSPA81
		RPL321
		ADAMTS11
		EXT11
		ASRGL1
		TIMP11
		PLEKHA71
		NCL1
		GAPDH
		RPL111
		CTHRC1
		THBS11
		HSP90B11
		SEC61B
		GPX1
		RPS3A1
		DOCK4
		COL4A11
		RPL17-C18orf321
		RPL361
		SERPINA3
		RPS181
		SIK31
		RPL151
		PLS3
		MYO1D
		TXN1
		RPL371
		MAGI1
		RCC1
		RPL411
		CHORDC11
		RPS22
		CP
		LY96
		PALM2AKAP21
		CLIC1
		ANO6
		NEK10
		HSPH11
		SOX18
		RPL36A1
		RPL341
		ECSCR
		TPM41
		GLIS31
		SESN31
		CCL15-CCL14
		NME11
		RPL291
		RBMS1
		SSR4
		RAPGEF51
		MTHFD1L1
		CNST
		IL1RL11
		PEAK11
		FRMD4B
		RFX2
		RPS241
		ZNF608
		SNX91
		EEF1A11
		TAMALIN
		EIF4A11
		ESM1
		ITGA10

## Sheet: venn in Supp Fig 16r
	total	genes
Garcia TUM ours	8	RAPGEF5
common to Human brain tumors EC dysfunction module/EC signature (our data) and Human Huntington’s disease EC dysfucntion module (Garcia et al)		PTPRE
		PLCG2
		CMIP
		ADAMTS9
		LDB2
		ATP1B3
		LRRFIP1
common to Human brain tumors EC dysfunction module/EC signature (our data) and Mouse EC BBB dysfunction module (Munji et al)	12	SERPINE1
		MARCKSL1
		UPP1
		LAMB1
		PGF
		PDLIM1
		VWF
		IGFBP4
		SYNPO
		PXDN
		TIMP1
		APLN
common to Human Alzheimer’s disease EC dysfunction module (Yang et al) and Human Huntington’s disease EC dysfucntion module (Garcia et al)	2	PCDH9
		ARL15
only in Human brain tumors EC dysfunction module/EC signature (our data)	178	EMP1
		ACE
		ACTB
		ANXA2
		TSPAN18
		ENO1
		ITGA5
		IPO11
		NUAK1
		HECW2
		RPS2
		MYO1B
		ENG
		COL4A1
		MAP1B
		VMP1
		CYBA
		IVNS1ABP
		MPZL2
		KDR
		COL4A2
		YWHAH
		GRB10
		RDX
		NID1
		JUP
		INSR
		PLPP3
		ADGRL4
		MLEC
		STC1
		RPLP0
		ATP5F1E
		PCDH12
		TMEM255B
		PECAM1
		COTL1
		AKAP13
		GSN
		RPS27L
		PDIA6
		FCGRT
		EFNA1
		PDGFD
		FYN
		MARCKS
		SERPINH1
		ITGB1
		SOX4
		PLXNA2
		MSN
		EXOC3L2
		PLPP1
		SGK1
		NRP1
		VIM
		CALR
		GJA1
		SHC1
		ARPC5L
		DUSP6
		TCIM
		EDNRB
		ABL2
		NASP
		FAM198B
		RGS3
		PDIA3
		HES1
		SPRY4
		ADAMTS1
		CLEC14A
		SPRY1
		DGKH
		NFIB
		FNDC3B
		TSPAN13
		PFN1
		NQO1
		RGCC
		NOX4
		PREX1
		CD200
		IGFBP2
		SH3BP5
		P4HB
		FXYD5
		COL15A1
		CD93
		CALD1
		GYPC
		MGP
		SWAP70
		KCNN3
		SLCO2A1
		MMRN1
		C11orf96
		SPARC
		MCAM
		CALU
		IGFBP3
		TMOD2
		HSPA5
		LAMA4
		DNASE1L3
		PPIB
		PMEPA1
		PLVAP
		RRBP1
		CD9
		RAMP3
		LMNA
		RBP7
		ELK3
		SLC4A7
		APOD
		FZD4
		EHD4
		TGFB1
		AP2S1
		RPL6
		SPINK8
		CDC42EP3
		CALCRL
		EFNB2
		F2R
		RAI14
		LDHB
		RNF145
		GMFG
		RFLNB
		LBH
		APLP2
		ACTG1
		INHBB
		IGFBP7
		CA2
		IL6ST
		PRSS23
		ETS1
		BGN
		HSPG2
		HSP90B1
		FLNA
		BAX
		CD81
		RASGRP3
		SNTB2
		HIF1A
		TXNIP
		GRN
		FILIP1
		RPS19
		LAMC1
		HTRA1
		COL8A1
		TCF4
		ID2
		ECSCR
		APP
		VWA1
		RPL9P9
		TP53I11
		SSR4
		PLXND1
		RAB13
		PNP
		ANGPT2
		MEF2C
		NAP1L1
		PCDH17
		NOTCH4
		THBD
		TFPI
		C4orf48
		AQP1
		ESM1
		ARHGDIB
only in Human Alzheimer’s disease EC dysfunction module (Yang et al)	20	COBLL1
		GPR85
		EMCN
		LEF1
		ABCG2
		SPOCK3
		SLC39A10
		KLF2
		A2M
		STXBP6
		ZNF385B
		ST6GAL1
		KLF12
		HSPA1A
		CADM2
		XIST
		FP236383.1
		PTPRG
		IL1RAPL1
		ABCB1
only in Human Huntington’s disease EC dysfucntion module (Garcia et al)	129	LRRC1
		MCF2L
		SLCO4A1
		P4HA1
		NPAS2
		HSPB1
		BRD4
		PLA1A
		RALGAPA2
		FOSL2
		NUFIP2
		GNA14
		MORC3
		SVIL
		CGNL1
		MYOF
		PXN
		CHORDC1
		CYTH1
		NEDD4L
		NXN
		IGF2BP2
		LDLR
		KCTD8
		DNAJB1
		SASH1
		PTPRM
		PIK3C2B
		HSPA1B
		ANO2
		MT-CO2
		CDK19
		SYNJ2
		ABCG1
		MT-ATP6
		ST3GAL6
		MLKL
		HSD17B12
		DENND4A
		MT-ND4
		CUX1
		UBE2D3
		SORBS1
		NEDD4
		STAU2
		NDRG1
		CLIP2
		SFMBT2
		RASGEF1B
		PDS5B
		COL19A1
		LINGO1
		PRKD2
		SMARCA2
		BCR
		IL3RA
		TLL1
		DNAJC5
		MBOAT7
		ATP11A
		MBNL1
		SDK1
		CNKSR3
		NFAT5
		ELL2
		RFX3
		XPO1
		PDE4D
		SLC26A3
		ASRGL1
		ACTN1
		SEMA6B
		SKI
		PDZRN3
		GLIS3
		BCL6
		CSMD1
		SREBF2
		PARVB
		MT-ND3
		SCARB1
		PITPNM2
		DOCK4
		DHRSX
		ST7
		TTLL5
		FMNL2
		DNAJB6
		CAMK2D
		OSBPL1A
		BNC2
		ITPR2
		ABHD3
		WWOX
		PTGES3
		BACE2
		INO80D
		MSI2
		PLOD2
		QKI
		HNRNPU
		HSP90AB1
		MTRNR2L12
		MAGI1
		KDM4B
		PIP5K1C
		HSPA4
		MIB1
		TSHZ2
		RPS6KA3
		PHF21A
		YPEL2
		MT-ND2
		RHOJ
		FAM13A
		ABCC4
		GPBP1
		FXR1
		RBPMS
		NAA16
		HSP90AA1
		FBXL7
		KLHL24
		ARID5A
		TMTC2
		ADGRG6
		MYO1E
		CLK1
		HSPH1
only in Mouse EC BBB dysfunction module (Munji et al)	124	CD44
		CXCL10
		CKS1B
		SLC7A7
		LCP2
		COL3A1
		SLC43A3
		VCAN
		ADAM12
		MKI67
		LUM
		ANXA1
		TPX2
		FBLN1
		LOX
		SULF1
		TNC
		KIF20B
		PTGFRN
		CENPE
		ASPM
		B3GNT3
		FKBP10
		HMMR
		COL5A2
		SELP
		PARP3
		THY1
		KIT
		ADAMTS4
		TRP53I11
		IGSF10
		LRG1
		C330027C09RIK
		LGMN
		LOXL2
		ROBO1
		SPP1
		ISLR
		DKK3
		COL1A1
		TNFRSF23
		POSTN
		MEOX1
		SLC16A6
		ANLN
		TACC3
		PTGS2
		MMP14
		SLFN9
		TMEM176A
		UBE2C
		PLEKHO1
		ITGB3
		FBLIM1
		FSCN1
		CHST1
		LGALS1
		ALDH18A1
		SULF2
		CCNB2
		PRC1
		ADAMTS8
		PLEKHO2
		FRRS1
		CDK1
		COL5A1
		MCM5
		DCN
		TUBB6
		SERPING1
		KIF11
		CKAP2
		EMILIN1
		SCGB3A1
		LBP
		D17H6S56E-5
		TMEM173
		TLR2
		ADAM19
		RRM2
		TNFSF8
		SLC7A11
		NDC80
		TOP2A
		CASP4
		S100A6
		IFITM1
		GJB2
		ZFP521
		MYC
		THBS1
		AEBP1
		CCNA2
		FBN1
		BMP1
		ACOT7
		THBS2
		NT5DC2
		GM6169
		FLNC
		APRT
		COL1A2
		NFIL3
		APLNR
		CCL2
		BICC1
		CMTM3
		DARC
		ATP8B1
		IGFBP5
		RUNX1
		PVRL2
		KIF15
		DPYSL3
		ALDH1A2
		LOXL3
		CH25H
		CYP1B1
		COL12A1
		CENPF
		SELE
		BUB1B
		CD14

## Sheet: venn in Supp Fig 16s
	total	genes
common to Human brain tumors EC dysfunction module/EC signature (our data), Human brain vascular malformation EC dysfunction module/EC signature (our data) and Human Huntington’s disease EC dysfucntion module (Garcia et al)	6	PTPRE
		PLCG2
		CMIP
		ADAMTS9
		ATP1B3
		LRRFIP1
common to Human brain tumors EC dysfunction module/EC signature (our data), Human brain vascular malformation EC dysfunction module/EC signature (our data) and Mouse EC BBB dysfunction module (Munji et al)	5	PDLIM1
		SERPINE1
		UPP1
		VWF
		TIMP1
common to Human brain tumors EC dysfunction module/EC signature (our data) and Human brain vascular malformation EC dysfunction module/EC signature	65	ANXA2
		ITGA5
		MPZL2
		COL4A2
		RPLP0
		MARCKS
		SOX4
		MSN
		GJA1
		SHC1
		DUSP6
		TCIM
		ABL2
		FAM198B
		ADAMTS1
		SPRY1
		SWAP70
		SLCO2A1
		HSPA5
		EHD4
		CDC42EP3
		CALCRL
		RAI14
		RNF145
		IL6ST
		PRSS23
		ETS1
		HSP90B1
		HIF1A
		RPS19
		TCF4
		PCDH17
		THBD
		TFPI
		EMP1
		ACTB
		ENO1
		RPS2
		COL4A1
		VMP1
		PLPP3
		STC1
		AKAP13
		SGK1
		ARPC5L
		FNDC3B
		CD200
		CD93
		CALD1
		MGP
		MMRN1
		MCAM
		LAMA4
		RRBP1
		LMNA
		ELK3
		SLC4A7
		RPL6
		ACTG1
		HSPG2
		SNTB2
		COL8A1
		RPL9P9
		PNP
		NAP1L1
common to Human brain vascular malformation EC dysfunction module/EC signature (our data) and Human Huntington’s disease EC dysfucntion module (Garcia et al)	19	FOSL2
		CHORDC1
		MBNL1
		CNKSR3
		HSP90AB1
		TSHZ2
		RHOJ
		ARID5A
		HSPH1
		RALGAPA2
		PLA1A
		LDLR
		HSPA1B
		UBE2D3
		ELL2
		ACTN1
		PLOD2
		YPEL2
		HSP90AA1
common to Human brain vascular malformation EC dysfunction module/EC signature (our data) and Mouse EC BBB dysfunction module (Munji et al)	14	ANXA1
		POSTN
		TUBB6
		THBS1
		SELE
		SELP
		ADAMTS4
		PTGS2
		CASP4
		IFITM1
		S100A6
		MYC
		CCL2
		CYP1B1
common to Human brain tumor EC dysfunction module/EC signature (our data) and Human Huntington’s disease EC dysfucntion module (Garcia et al)	2	LDB2
		RAPGEF5
common to Human brain tumor EC dysfunction module/EC signature (our data) and Mouse EC BBB dysfunction module (Munji et al)	7	LAMB1
		PGF
		PXDN
		APLN
		MARCKSL1
		IGFBP4
		SYNPO
common to Human Huntington’s disease EC dysfucntion module (Garcia et al) and Human Alzheimer’s disease EC dysfunction_x0003_module (Yang et al)	2	PCDH9
		ARL15
only in Human brain vascular malformations EC dysfunction module/ EC signature (our data)	215	RPS17
		YBX1
		UGCG
		GNL3
		RGS5-ENSG00000143248
		SOX7
		G3BP1
		GAS5
		CXCL3
		CYCS
		ZNF385D
		PKIG
		DDX5
		SLC25A37
		SOD2
		YWHAG
		EIF5B
		RPL36A
		CD59
		CHD1
		ANGPTL4
		PTGDS
		NAMPT
		TPM4
		SFPQ
		PUM3
		UGDH
		NOP56
		FNIP2
		TMEM70
		CD55
		RAP1B
		ATF3
		ACKR1
		EIF3A
		CXCL2
		SNHG5
		MT-ND4L
		AC004057.1
		SNX9
		MRPL33
		ARRDC3
		TPM3
		SERPINB1
		HSPD1
		EIF1
		HBEGF
		PDLIM4
		RPL12
		FABP5
		MAP3K13
		SSH1
		ATP13A3
		WDR43
		AKAP12
		ALCAM
		SBNO2
		CLU
		CCT2
		DUSP5
		HNRNPM
		NPM1
		CD74
		PLSCR1
		LIPG
		HNRNPAB
		ANKRD28
		EIF3J
		ICAM1
		TUBA1C
		CHIC2
		PHLDA1
		CFH
		ETS2
		FAM241A
		ARID5B
		HSPE1
		NCL
		SNU13
		CXCL1
		GSPT1
		RPL6P27
		SGMS2
		TNFRSF10B
		NEAT1
		KRT18
		HSPA8
		BHLHE40
		IL1RL1
		DDX21
		BZW2
		CXCL8
		LITAF
		WTAP
		XBP1
		JMJD1C
		PDE4B
		SRPX
		ATP1A1
		PIM1
		NFE2L2
		BAZ1A
		IFI16
		SOCS2
		TLNRD1
		VCAM1
		MTHFD2
		IL4R
		SHROOM4
		TGIF1
		IER3
		CEBPD
		TM4SF1
		ZFP36
		IL33
		C2CD4B
		SUB1
		RPS27AP16
		HLA-DRB1
		TNFAIP2
		ZYX
		CDKN1A
		SPSB1
		BZW1
		ITGAV
		RBM8A
		RCAN1
		CDV3
		CSF3
		NOLC1
		LDHA
		HAPLN3
		2024-03-03
		STAT3
		SLC38A2
		PABPC1
		CCL20
		CRTAC1
		DNAJA1
		NOP16
		TUBB4B
		RAB27A
		CFDP1
		YBX3
		EIF5A
		ITPKC
		SLPI
		EIF2S2
		BCAR1
		NUDT4
		SNRPB
		MIF
		NFKB1
		BCL3
		CPE
		BAG3
		LTC4S
		CRIM1
		ABI3BP
		KDM6B
		PTMAP5
		RPL31
		PFKFB3
		NFKBIA
		FAM107B
		PIM3
		SNRPG
		RPL17
		TRIB1
		NCOA7
		HIPK3
		EEF1B2
		RSL1D1
		ITGA2
		MAST4
		SERBP1
		PELI1
		PNPLA8
		SOCS3
		MT2A
		MALL
		DDX3X
		PLAUR
		RND1
		RPS16
		TNFRSF12A
		CYR61
		MAFF
		TNFAIP3
		IL1R1
		MCL1
		TNFRSF10D
		FOSL1
		NNMT
		INSIG1
		MAT2A
		CHMP4B
		MALAT1-ENSG00000251562
		IL6
		ACSL4
		VGLL4
		SAT1
		PDLIM5
		CREM
		ETF1
		ACKR3
		HNRNPC
		PFDN2
		EFEMP1
		ELOC
		MCTP1
		BIRC3
		TOP1
		SLC7A2
		DUSP23
only in Human brain tumor EC dysfunction module/ EC signature (our data)	113	ACE
		MYO1B
		ENG
		CYBA
		IVNS1ABP
		KDR
		GRB10
		NID1
		ATP5F1E
		PCDH12
		TMEM255B
		PECAM1
		COTL1
		FCGRT
		SERPINH1
		PLXNA2
		NRP1
		NASP
		RGS3
		PDIA3
		HES1
		CLEC14A
		DGKH
		NFIB
		TSPAN13
		NQO1
		SH3BP5
		FXYD5
		COL15A1
		GYPC
		CALU
		DNASE1L3
		APOD
		EFNB2
		F2R
		LDHB
		GMFG
		APLP2
		IGFBP7
		CA2
		CD81
		RASGRP3
		GRN
		HTRA1
		ID2
		VWA1
		TP53I11
		RAB13
		NOTCH4
		C4orf48
		AQP1
		TSPAN18
		HECW2
		NUAK1
		IPO11
		MAP1B
		YWHAH
		RDX
		JUP
		INSR
		ADGRL4
		MLEC
		GSN
		RPS27L
		PDIA6
		PDGFD
		EFNA1
		FYN
		ITGB1
		EXOC3L2
		PLPP1
		CALR
		VIM
		EDNRB
		SPRY4
		PFN1
		RGCC
		NOX4
		PREX1
		IGFBP2
		P4HB
		KCNN3
		C11orf96
		SPARC
		IGFBP3
		TMOD2
		PPIB
		PMEPA1
		PLVAP
		CD9
		RAMP3
		RBP7
		FZD4
		TGFB1
		AP2S1
		SPINK8
		RFLNB
		LBH
		INHBB
		BGN
		FLNA
		BAX
		TXNIP
		FILIP1
		LAMC1
		ECSCR
		APP
		SSR4
		PLXND1
		ANGPT2
		MEF2C
		ESM1
		ARHGDIB
only Human Alzheimer’s disease EC dysfunction module (Yang et al)	20	COBLL1
		EMCN
		ABCG2
		A2M
		STXBP6
		ZNF385B
		CADM2
		XIST
		PTPRG
		ABCB1
		GPR85
		LEF1
		SPOCK3
		SLC39A10
		KLF2
		ST6GAL1
		KLF12
		HSPA1A
		FP236383.1
		IL1RAPL1
only in Human Huntington’s disease EC dysfunction module (Garcia et al)	110	MCF2L
		SLCO4A1
		NPAS2
		HSPB1
		NUFIP2
		CGNL1
		CYTH1
		NXN
		IGF2BP2
		DNAJB1
		SASH1
		PIK3C2B
		ABCG1
		MT-ATP6
		SORBS1
		NEDD4
		STAU2
		NDRG1
		RASGEF1B
		PRKD2
		BCR
		IL3RA
		DNAJC5
		ATP11A
		SDK1
		RFX3
		XPO1
		SLC26A3
		SKI
		PDZRN3
		GLIS3
		MT-ND3
		DHRSX
		CAMK2D
		OSBPL1A
		ABHD3
		PTGES3
		BACE2
		INO80D
		MSI2
		QKI
		KDM4B
		HSPA4
		MT-ND2
		ABCC4
		RBPMS
		NAA16
		FBXL7
		LRRC1
		P4HA1
		BRD4
		GNA14
		MORC3
		SVIL
		MYOF
		PXN
		NEDD4L
		KCTD8
		PTPRM
		ANO2
		MT-CO2
		CDK19
		SYNJ2
		ST3GAL6
		MLKL
		HSD17B12
		DENND4A
		MT-ND4
		CUX1
		CLIP2
		SFMBT2
		PDS5B
		COL19A1
		LINGO1
		SMARCA2
		TLL1
		MBOAT7
		NFAT5
		PDE4D
		ASRGL1
		SEMA6B
		BCL6
		CSMD1
		SREBF2
		PARVB
		SCARB1
		PITPNM2
		DOCK4
		ST7
		TTLL5
		FMNL2
		DNAJB6
		BNC2
		ITPR2
		WWOX
		HNRNPU
		MTRNR2L12
		MAGI1
		PIP5K1C
		MIB1
		RPS6KA3
		PHF21A
		FAM13A
		GPBP1
		FXR1
		KLHL24
		TMTC2
		ADGRG6
		MYO1E
		CLK1
only in Mouse EC BBB dysfunction module (Munji et al)	110	CD44
		COL3A1
		ADAM12
		LUM
		TPX2
		TNC
		CENPE
		ASPM
		B3GNT3
		IGSF10
		C330027C09RIK
		LGMN
		LOXL2
		ISLR
		DKK3
		COL1A1
		TNFRSF23
		MEOX1
		SLC16A6
		ANLN
		TACC3
		MMP14
		SLFN9
		UBE2C
		PLEKHO1
		FBLIM1
		FSCN1
		CHST1
		LGALS1
		ALDH18A1
		CCNB2
		PRC1
		ADAMTS8
		FRRS1
		CDK1
		SERPING1
		KIF11
		CKAP2
		EMILIN1
		LBP
		D17H6S56E-5
		TMEM173
		ADAM19
		RRM2
		TNFSF8
		TOP2A
		GJB2
		ZFP521
		AEBP1
		BMP1
		ACOT7
		THBS2
		NT5DC2
		FLNC
		NFIL3
		APLNR
		BICC1
		CMTM3
		RUNX1
		KIF15
		ALDH1A2
		LOXL3
		BUB1B
		CXCL10
		CKS1B
		SLC7A7
		LCP2
		SLC43A3
		VCAN
		MKI67
		FBLN1
		LOX
		SULF1
		KIF20B
		PTGFRN
		FKBP10
		HMMR
		COL5A2
		PARP3
		THY1
		KIT
		TRP53I11
		LRG1
		ROBO1
		SPP1
		TMEM176A
		ITGB3
		SULF2
		PLEKHO2
		COL5A1
		MCM5
		DCN
		SCGB3A1
		TLR2
		SLC7A11
		NDC80
		CCNA2
		FBN1
		GM6169
		APRT
		COL1A2
		DARC
		ATP8B1
		IGFBP5
		PVRL2
		DPYSL3
		CH25H
		COL12A1
		CENPF
		CD14
