# Supplementary material for: Single-cell atlas of the human brain vasculature across development, adulthood and disease
Source: Nature. 2024 Jul 10;632(8025):603–13. doi: 10.1038/s41586-024-07493-y (PMC11324530; doi:10.1038/s41586-024-07493-y)
Supplement: Supplementary file 6 — Supplementary Tables 1–27 and the legends for the Supplementary Tables. [file 41586_2024_7493_MOESM6_ESM.zip › Supplementary Table 24.xlsx]

## Sheet: Imaging Mass Cytometry
Metal Tag	Target	Antibody Clone	Company	Cat. Number	Lot Number	Link
Nd150	CD68	KP1	Thermo Fisher	14-0688-82	2265228	https://www.thermofisher.com/antibody/product/CD68-Antibody-clone-KP1-Monoclonal/14-0688-82
Er170	CD31	EPR3094	abcam	ab207090	GR3229164-11	https://www.abcam.com/cd31-antibody-epr3094-bsa-and-azide-free-ab207090.html
Yb173	CD11b	EPR1344	abcam	ab209970	GR3352581-4	https://www.abcam.com/cd11b-antibody-epr1344-bsa-and-azide-free-ab209970.html
Pt195	IMC Cell Segmentation Kit Protein 1	Protein1-unknown	Fluidigm	TIS-00001	1742007
Pt196	IMC Cell Segmentation Kit Protein 2	Protein2-unknown	Fluidigm	TIS-00001	1742008
Pt198	IMC Cell Segmentation Kit Protein 3	Protein3-unknown	Fluidigm	TIS-00001	1882005
Sm152	CD8a	C8/144B	Thermo Fisher	14-0085-82	2247491	https://www.thermofisher.com/antibody/product/CD8a-Antibody-clone-C8-144B-Monoclonal/14-0085-82
Pr141	HLA-DR	TAL 1B5	abcam	ab176408	GR3384096-1	https://www.abcam.com/hla-dr-antibody-tal-1b5-bsa-and-azide-free-ab176408.html
Eu151	CD4	EPR6855	abcam	ab181724	GR3352909-4	https://www.abcam.com/cd4-antibody-epr6855-bsa-and-azide-free-ab181724.html
Y89	SMA (ACTA2)	1A4	Thermo Fisher	14-9760-82	2288516	https://www.thermofisher.com/antibody/product/53-9760-82.html?ef_id=CjwKCAjwquWVBhBrEiwAt1Kmwg0mNovA4BDEYQrLlZsnBTvV6n6aMXnizAycM3_lK84aN4iQFe-8QRoCIcQQAvD_BwE:G:s&s_kwcid=AL!3652!3!459736943987!!!g!!&cid=bid_pca_aup_r01_co_cp1359_pjt0000_bid00000_0se_gaw_dy_pur_con&gclid=CjwKCAjwquWVBhBrEiwAt1Kmwg0mNovA4BDEYQrLlZsnBTvV6n6aMXnizAycM3_lK84aN4iQFe-8QRoCIcQQAvD_BwE
In115	pan Cytokeratin	C11	Thermo Fisher	MA1-12594	XB3490763	https://www.thermofisher.com/antibody/product/Cytokeratin-Pan-Antibody-clone-C11-Monoclonal/MA1-12594
In115	pan Cytokeratin	AE1	Sigma Aldrich	MAB1612	3460341	https://www.sigmaaldrich.com/CA/en/product/mm/mab1612
In115	Keratin Epithelial	AE3	Sigma Aldrich	MAB1611	3382323	https://www.sigmaaldrich.com/CA/en/product/mm/mab1611
In113	E-Cadherin / P-Cadherin	36/E-Cadherin	BD Biosciences	610182	2038668	https://www.bdbiosciences.com/content/bdb/paths/generate-tds-document.cn.610182.pdf
Nd143	BSG (CD147/Basigin)	MEM-M6/1	abcam	ab666	GR3344079-2	https://www.abcam.com/cd147-antibody-mem-m61-ab666.html
Dy161	CLDN5	EPR7583	abcam	ab236066	GR3422726-1	https://www.abcam.com/claudin-5-antibody-epr7583-bsa-and-azide-free-ab236066.html
Er166	CD74	LN2	abcam	ab213104	GR3359511-2	https://www.abcam.com/cd74-antibody-ln-2-bsa-and-azide-free-ab213104.html
Er167	PDGFRbeta	Polyclonal	R&D Systems	AF385	B1W0821071	https://www.rndsystems.com/products/human-pdgf-rbeta-antibody_af385
Nd144	GLUT1 (Glucose Transporter)	EPR3915	abcam	ab252403	GR3374509-1	https://www.abcam.com/glucose-transporter-glut1-antibody-epr3915-bsa-and-azide-free-ab252403.html
Secondary	HLA- DRB5	Polyclonal	Thermo Fisher	PA5-60260	UL2898503A	https://www.thermofisher.com/antibody/product/HLA-DRB5-Antibody-Polyclonal/PA5-60260
Secondary	HLA- DRA	Polyclonal	Thermo Fisher	PA5-27553	UL2898347B	https://www.thermofisher.com/antibody/product/HLA-DRA-Antibody-Polyclonal/PA5-27553
Secondary	HLA- DPA1	Polyclonal	Thermo Fisher	PA5-28037	UL2898341	https://www.thermofisher.com/antibody/product/HLA-DPA1-Antibody-Polyclonal/PA5-28037
Secondary	HLA- DRB1	EPR6148	abcam	ab133578	GR3300630-2	https://www.abcam.com/hla-class-ii-drb1-antibody-epr6148-ab133578.html
Secondary	HLA- DQB1	Polyclonal	abcam	ab224600	GR3231742-9	https://www.abcam.com/hla-dqb1-antibody-ab224600.html
Secondary	HLA- DMA	Polyclonal	Thermo Fisher	PA5-22365	WB3188332C	https://www.thermofisher.com/antibody/product/HLA-DMA-Antibody-Polyclonal/PA5-22365
Nd148	Mouse IgG (H+L)	Polyclonal	Thermo Fisher	A28174	2276480	https://www.thermofisher.com/antibody/product/Goat-anti-Mouse-IgG-H-L-Secondary-Antibody-Recombinant-Polyclonal/A28174
Nd146	Rabbit IgG (H+L)	Polyclonal	Thermo Fisher	A27033	RL246119A	https://www.thermofisher.com/antibody/product/Goat-anti-Rabbit-IgG-Heavy-Chain-Secondary-Antibody-Recombinant-Polyclonal/A27033
Dy163	Anti-Rat IgG (H+L)	Polyclonal	Thermo Fisher	A18873	61-172-060320	https://www.thermofisher.com/antibody/product/Goat-anti-Rat-IgG-H-L-Cross-Adsorbed-Secondary-Antibody-Polyclonal/A18873
