# Supplementary material for: Single-cell atlas of the human brain vasculature across development, adulthood and disease
Source: Nature. 2024 Jul 10;632(8025):603–13. doi: 10.1038/s41586-024-07493-y (PMC11324530; doi:10.1038/s41586-024-07493-y)
Supplement: Supplementary file 6 — Supplementary Tables 1–27 and the legends for the Supplementary Tables. [file 41586_2024_7493_MOESM6_ESM.zip › Supplementary Table 25.xlsx]

## Sheet: PATH vs TL
feature	group	avgExpr	logFC	statistic	auc	pval	padj	pct_in	pct_out
LINC01128	Control	0.0354896	0.00716846	5.57906e+09	0.502373	1.65641e-11	3.57331e-11	2.85846	2.3882
LINC00115	Control	0.0114209	0.00701475	5.58601e+09	0.502998	4.00299e-72	1.7904e-71	0.955008	0.355077
AL645608.1	Control	0	-0.000284282	5551567875	0.499897	7.59474e-05	0.000124155	0	0.0205643
SAMD11	Control	0.00122593	-0.00807759	5514955919	0.4966	2.55282e-89	1.27622e-88	0.132677	0.812289
NOC2L	Control	0.154699	-0.0200222	5413285347	0.487445	1.49525e-50	5.63884e-50	14.9438	17.7024
HES4	Control	0.450552	-0.0718016	5293392331	0.476649	2.45153e-99	1.29656e-98	32.892	36.8149
ISG15	Control	1.61805	0.617404	7403081318	0.666619	0	0	79.7649	56.8671
AGRN	Control	0.323126	-0.109613	5101965733	0.459412	0	0	28.3626	35.4892
C1orf159	Control	0.0248374	0.00331681	5561531837	0.500794	0.0186756	0.0245576	2.43678	2.28469
TNFRSF4	Control	0.19743	-0.158667	4.91199e+09	0.442306	0	0	16.0053	27.2333
SDF4	Control	0.391211	-0.0955288	5.13289e+09	0.462197	1.35553e-245	1.23157e-244	33.8851	40.694
B3GALT6	Control	0.0718596	-0.03364	5.30891e+09	0.478047	7.00736e-226	6.01411e-225	7.43777	11.967
UBE2J2	Control	0.192883	0.000656422	5495557124	0.494854	7.63646e-09	1.51378e-08	18.3961	19.9309
ACAP3	Control	0.0520627	-0.0138723	5461415919	0.491779	5.23375e-52	2.00551e-51	5.15468	6.83008
PUSL1	Control	0.0346594	-0.00963365	5.455e+09	0.491202	1.62545e-77	7.52894e-77	3.48768	5.29393
INTS11	Control	0.18398	0.0110021	5563365447	0.50096	0.262822	0.2942	17.487	17.6764
CPTP	Control	0.163794	0.0548555	5786303348	0.521034	5.15516e-176	3.81748e-175	15.1672	11.2315
DVL1	Control	0.110338	0.021805	5638003618	0.50768	5.58563e-30	1.69142e-29	11.0161	9.63711
AURKAIP1	Control	0.65976	-0.00343482	5.53866e+09	0.498735	0.297302	0.329969	51.6887	51.0214
CCNL2	Control	0.422423	-0.00461572	5.54903e+09	0.499669	0.764517	0.793595	35.3484	35.701
AL391244.1	Control	0.0269319	0.00104786	5551388930	0.499881	0.71379	0.745347	2.13202	2.15925
MRPL20	Control	0.681693	-0.0308108	5.43533e+09	0.48943	4.40492e-18	1.10417e-17	52.4217	52.4979
ANKRD65	Control	0.0877271	-0.0221065	5396088983	0.485897	2.08092e-95	1.07289e-94	8.35862	11.2946
VWA1	Control	0.539851	-0.750541	3402334932	0.306367	0	0	41.6236	63.7781
ATAD3C	Control	0.0334541	-0.0511566	5.249e+09	0.472652	0	0	3.36946	8.87143
ATAD3B	Control	0.0449784	-0.0192069	5415823960	0.487674	5.22806e-116	2.99745e-115	4.52282	7.03367
AL645728.2	Control	0.00433977	0.000178098	5.55282e+09	0.50001	0.942198	0.956218	0.350739	0.348907
ATAD3A	Control	0.051251	-0.0253603	5359468196	0.482599	4.82674e-192	3.73397e-191	5.13366	8.70212
SSU72	Control	0.594444	0.0483339	5.75811e+09	0.518495	3.00191e-55	1.18206e-54	47.2013	44.5388
AL645728.1	Control	0.0068353	0.000677707	5557960351	0.500473	0.00401158	0.00564203	0.605583	0.51068
AL691432.2	Control	0.0132534	0.00155526	5554819383	0.50019	0.397479	0.433061	1.04302	1.00628
MIB2	Control	0.0885594	-0.00965999	5464437064	0.492051	1.31377e-32	4.12056e-32	8.76453	10.47
CDK11B	Control	0.245793	0.0100747	5.59085e+09	0.503434	0.000264304	0.000414463	22.5813	22.2478
SLC35E2B	Control	0.133495	-0.00126924	5.51113e+09	0.496256	1.09855e-06	1.99468e-06	12.9392	13.9001
CDK11A	Control	0.167028	0.00528522	5.5689e+09	0.501457	0.0792769	0.0960507	16.3836	16.2869
AL031282.1	Control	0.00388356	0.000803759	5.55635e+09	0.500328	0.00533021	0.00741756	0.320525	0.254997
NADK	Control	0.131892	0.00254675	5558284026	0.500502	0.505196	0.541614	12.9655	12.9589
GNB1	Control	0.983734	0.186059	6282251897	0.565692	0	0	64.6358	55.9568
CFAP74	Control	0.00176181	-0.0163273	5.44223e+09	0.490052	3.42834e-294	3.50806e-293	0.187849	2.17844
AL590822.2	Control	0.00105666	-0.000162299	5.55173e+09	0.499912	0.214934	0.243528	0.0893268	0.106934
FAAP20	Control	0.338378	0.0202275	5.62351e+09	0.506375	7.87763e-10	1.61688e-09	29.6801	28.9922
SKI	Control	0.290831	0.0163024	5613322181	0.505458	3.95025e-08	7.63978e-08	26.266	25.6608
RER1	Control	0.42953	0.00010373	5.54252e+09	0.499082	0.412581	0.448434	36.8828	37.4832
PEX10	Control	0.108278	0.0263101	5652518972	0.508987	6.41462e-42	2.23481e-41	10.7586	9.13465
PANK4	Control	0.0327109	-0.00170605	5.52107e+09	0.497151	1.54402e-11	3.33627e-11	3.31823	3.91064
AL139246.5	Control	0.00614601	-0.00568078	5523830790	0.4974	6.93493e-37	2.29295e-36	0.505747	1.02616
TNFRSF14-AS1	Control	0.0247635	0.0133168	5611279744	0.505274	4.8024e-101	2.56944e-100	1.93103	0.875353
TNFRSF14	Control	0.463709	0.2038	6438018161	0.579719	0	0	38.4131	24.3186
FAM213B	Control	0.120498	0.0369103	5699949376	0.513258	2.02373e-86	9.94924e-86	11.6309	9.19909
MEGF6	Control	0.22547	0.192637	6.50705e+09	0.585935	0	0	20.1787	3.01404
TPRG1L	Control	0.110016	-0.0136757	5430816751	0.489024	4.52595e-49	1.68442e-48	11.0673	13.4792
WRAP73	Control	0.0768246	-0.0112292	5.4461e+09	0.490401	1.41902e-50	5.3529e-50	7.69655	9.73239
TP73-AS1-ENSG00000227372	Control	0.0158699	0.00469607	5571773096	0.501717	1.27831e-13	2.92294e-13	1.311	0.968578
LRRC47	Control	0.150489	0.024757	5.6457e+09	0.508374	2.85205e-27	8.30362e-27	14.7271	13.3311
CEP104	Control	0.134953	0.00841655	5.54915e+09	0.499679	0.674008	0.706935	13.1126	13.4394
C1orf174	Control	0.0978934	0.0123687	5598807516	0.504151	2.08913e-10	4.37239e-10	9.87586	9.13945
AJAP1	Control	0.00867146	-0.0236515	5.39047e+09	0.485391	0	0	0.8	3.73173
NPHP4	Control	0.0241017	0.00146216	5.54927e+09	0.49969	0.373027	0.408122	2.44072	2.51158
RPL22	Control	2.28072	0.0516629	5.66627e+09	0.510226	2.29878e-15	5.47267e-15	94.6076	92.2809
ICMT	Control	0.0820399	-0.0477669	5.24843e+09	0.472601	0	0	8.28637	13.8898
ACOT7	Control	0.0390785	-0.0730195	5110519686	0.460182	0	0	4.17865	12.161
HES2	Control	0.00765411	-0.00479289	5.50192e+09	0.495427	8.52338e-74	3.85686e-73	0.679146	1.59922
TNFRSF25	Control	0.0898105	-0.027719	5.38483e+09	0.484883	6.75314e-105	3.68788e-104	8.74877	11.8505
PLEKHG5	Control	0.106661	0.0162953	5.59624e+09	0.50392	6.94855e-09	1.37988e-08	10.5576	9.95654
NOL9	Control	0.100805	-0.0115264	5448082384	0.490579	6.04967e-40	2.06583e-39	10.0519	12.1035
ZBTB48	Control	0.0510876	0.00739631	5.58255e+09	0.502687	2.52633e-08	4.92629e-08	5.22824	4.7147
KLHL21	Control	0.0301875	-0.0329089	5.35465e+09	0.482165	2.18104e-271	2.11721e-270	3.07258	6.6546
PHF13	Control	0.0485793	-0.00870558	5.48701e+09	0.494084	1.53627e-29	4.61902e-29	5.03514	6.24674
THAP3	Control	0.074565	0.0120854	5.59209e+09	0.503546	4.65838e-10	9.63546e-10	7.37471	6.73549
DNAJC11	Control	0.0676849	0.00427217	5.55123e+09	0.499867	0.815631	0.84102	6.97537	7.07137
CAMTA1	Control	1.13045	0.29292	6.70699e+09	0.603939	0	0	71.5323	59.1874
VAMP3	Control	0.647478	0.16683	6.25292e+09	0.563051	0	0	50.1478	40.356
PER3	Control	0.465821	0.343667	7105507294	0.639823	0	0	38.1438	10.6132
TNFRSF9	Control	0.00719406	-0.00311558	5531891811	0.498125	3.51807e-18	8.83611e-18	0.692282	1.06797
PARK7	Control	1.03151	0.000173475	5493874745	0.494702	2.85553e-05	4.79718e-05	68.2851	65.4294
AL034417.3	Control	0.00170244	-0.00237052	5.54451e+09	0.499261	2.13409e-11	4.59229e-11	0.147126	0.294755
ERRFI1	Control	0.094239	-0.00690628	5.58609e+09	0.503006	2.66918e-06	4.7492e-06	9.46076	8.73914
RERE	Control	0.422259	0.000796751	5.57548e+09	0.50205	0.0644973	0.0794514	36.0775	36.0307
ENO1	Control	0.521348	-0.312755	4.36743e+09	0.39327	0	0	42.4092	56.852
GPR157	Control	0.0325965	0.00984003	5605494953	0.504753	9.9205e-44	3.51969e-43	3.03317	2.08179
H6PD	Control	0.149108	0.0461597	5.78729e+09	0.521123	2.98275e-189	2.28821e-188	14.3829	10.2698
SPSB1	Control	0.0151269	-0.131579	4.84301e+09	0.436094	0	0	1.58424	14.3504
SLC25A33	Control	0.115996	0.0246971	5665680945	0.510173	2.60217e-50	9.79387e-50	11.5993	9.68098
TMEM201	Control	0.0247782	-0.00588795	5.49291e+09	0.494616	6.23461e-42	2.17238e-41	2.5353	3.63234
CLSTN1	Control	0.330202	-0.0521883	5310550982	0.478195	2.70802e-92	1.37129e-91	29.3097	33.6068
CTNNBIP1	Control	0.268966	0.0636127	5809241855	0.5231	7.62471e-134	4.75715e-133	24.6358	20.8714
LZIC	Control	0.195	0.0345832	5.70631e+09	0.513831	8.47027e-60	3.46424e-59	18.7573	16.3397
NMNAT1	Control	0.0480578	-0.0108531	5.46489e+09	0.492092	7.46191e-51	2.82641e-50	4.83284	6.46267
RBP7	Control	0.0550061	-0.539804	4115294964	0.370566	0	0	4.64893	29.8196
UBE4B	Control	0.0924361	-0.0138515	5445734321	0.490367	1.41432e-44	5.06436e-44	9.19015	11.235
KIF1B	Control	0.240652	-0.0249508	5419889050	0.48804	4.48586e-35	1.44836e-34	22.3304	24.9877
AL139424.3	Control	0.00139338	0.000215288	5.55454e+09	0.500165	0.0218306	0.0285584	0.124795	0.0918538
PGD	Control	0.0482824	-0.06647	5126064546	0.461582	0	0	4.93924	12.6971
DFFA	Control	0.191181	-0.0589378	5.21737e+09	0.469804	1.75269e-226	1.50668e-225	18.1241	24.4215
PEX14	Control	0.049062	-0.0031261	5504141045	0.495627	1.01787e-17	2.53455e-17	4.89721	5.82381
CASZ1	Control	0.0089508	-0.00457605	5.52529e+09	0.497531	2.09188e-23	5.75608e-23	0.918227	1.41277
TARDBP	Control	0.2559	0.00480359	5557533896	0.500434	0.650797	0.684555	23.3432	23.6263
SRM	Control	0.204719	-0.128303	4.94155e+09	0.444967	0	0	19.6243	30.2117
EXOSC10	Control	0.121957	-0.00087556	5.52003e+09	0.497058	7.60541e-05	0.000124322	12.092	12.8376
MTOR	Control	0.107637	-0.00355913	5.49553e+09	0.494851	7.04132e-13	1.57838e-12	10.7954	11.9972
UBIAD1	Control	0.0533626	-0.0085681	5.47587e+09	0.493081	7.27052e-37	2.40302e-36	5.40427	6.84174
AL031731.1	Control	0.00127033	0.000467744	5.55519e+09	0.500224	0.000313647	0.00048882	0.106404	0.0616929
FBXO44	Control	0.0384244	0.0193435	5650893634	0.508841	1.46901e-135	9.23444e-135	3.77143	2.01119
FBXO6	Control	0.0878262	0.0478048	5.79332e+09	0.521666	0	0	8.56749	4.28971
MAD2L2	Control	0.191068	0.0310831	5.66363e+09	0.509988	8.68728e-33	2.73082e-32	17.7222	16.0998
DRAXIN	Control	0.00104707	-0.00132413	5.54565e+09	0.499364	4.71437e-11	1.00442e-10	0.103777	0.231005
AGTRAP	Control	0.269874	0.0460702	5734299246	0.516351	2.31079e-66	9.91463e-66	24.6003	22.0387
C1orf167	Control	0.0368845	0.0219641	5675594871	0.511065	4.77193e-255	4.44613e-254	3.60722	1.39152
MTHFR	Control	0.228336	0.0721686	5910802953	0.532245	0	0	21.0772	14.831
CLCN6	Control	0.0511712	0.00608425	5570245008	0.501579	0.00111551	0.00166161	5.12315	4.83603
KIAA2013	Control	0.178076	-0.0100437	5.45607e+09	0.491298	2.73225e-23	7.50497e-23	17.1796	19.2818
PLOD1	Control	0.0751131	-0.158871	4.73131e+09	0.426037	0	0	7.51133	22.1779
MFN2	Control	0.100285	0.0078358	5564730659	0.501082	0.108438	0.127908	10.132	10.0525
MIIP	Control	0.0667032	0.0121023	5.59306e+09	0.503634	1.37656e-11	2.97852e-11	6.59048	5.92114
TNFRSF1B	Control	0.273388	-0.014426	5.49587e+09	0.494882	2.16505e-07	4.06658e-07	24.7172	25.7657
VPS13D	Control	0.1554	-0.0105119	5.48453e+09	0.493861	7.68034e-14	1.76662e-13	14.9767	16.3575
DHRS3	Control	0.264667	-0.156482	4931054750	0.444022	0	0	22.3737	32.8014
PRDM2	Control	0.318357	0.0497083	5.78206e+09	0.520652	1.47127e-95	7.59296e-95	28.3691	24.7971
KAZN	Control	0.0198705	-0.0450269	5326841149	0.479661	0	0	2.10706	6.16037
TMEM51	Control	0.0614539	0.00930458	5.53976e+09	0.498834	0.0279587	0.0361583	5.75895	6.09937
EFHD2	Control	0.199739	-0.106386	5041166228	0.453937	0	0	19.1685	28.1614
CASP9	Control	0.0221296	-0.00798069	5.47801e+09	0.493273	4.58266e-66	1.96339e-65	2.27389	3.63919
DNAJC16	Control	0.101204	0.00406793	5543607207	0.49918	0.226477	0.255845	10.0007	10.2931
AGMAT	Control	0.00403544	0.00124195	5558707847	0.50054	2.60138e-05	4.37821e-05	0.40197	0.294069
DDI2	Control	0.0829221	-0.0642323	5.18506e+09	0.466895	0	0	8.37701	15.0517
PLEKHM2	Control	0.150793	-0.0180476	5.41795e+09	0.487865	9.21172e-48	3.3858e-47	14.8007	17.4954
FBLIM1	Control	0.0609758	-0.0756908	5161541369	0.464777	0	0	4.95764	12.076
UQCRHL	Control	0.00831539	-0.025225	5.43213e+09	0.489142	2.32169e-232	2.03652e-231	0.853859	3.02158
FLJ37453	Control	0.0458986	0.0116489	5605991285	0.504798	2.67206e-35	8.65564e-35	3.72282	2.7611
SPEN	Control	0.466172	0.0720244	5855296347	0.527247	1.17607e-135	7.39649e-135	37.7668	33.5342
ZBTB17	Control	0.11018	0.0256301	5666189474	0.510218	1.02925e-53	4.00847e-53	10.9478	9.02224
SRARP	Control	1.68578	0.98073	8515051297	0.766747	0	0	82.1149	43.5236
EPHA2	Control	0.111456	-0.0484872	5253489490	0.473056	1.04064e-255	9.7061e-255	10.7888	16.3342
ARHGEF19	Control	0.0379616	-0.00370359	5.51605e+09	0.496699	6.61747e-13	1.48437e-12	3.96585	4.64479
FBXO42	Control	0.0768431	0.00259365	5542480420	0.499079	0.126192	0.147946	7.6913	7.94878
SZRD1	Control	0.227643	-0.0315067	5.36055e+09	0.482697	9.18279e-72	4.09479e-71	21.4148	25.2619
NECAP2	Control	0.311604	-0.0352543	5.36846e+09	0.483409	3.84171e-56	1.5274e-55	28.0578	31.6368
NBPF1	Control	0.0544771	0.00631711	5579248039	0.50239	1.62085e-06	2.91797e-06	5.53695	5.08143
CROCCP2	Control	0.031513	-0.00308776	5.54451e+09	0.499262	0.0393425	0.0499503	2.54187	2.68364
CROCC	Control	0.035442	-0.0186024	5427183360	0.488697	2.32314e-118	1.34788e-117	3.52315	5.81147
BX284668.5	Control	0.075101	0.0193408	5637301356	0.507617	6.03291e-58	2.43269e-57	5.73399	4.20403
MFAP2	Control	0.00565833	-0.0518784	5215798732	0.469662	0	0	0.520197	6.59839
ATP13A2	Control	0.0882966	-0.0623277	5.16038e+09	0.464673	0	0	8.59113	15.8256
SDHB	Control	0.281601	0.0308822	5.66703e+09	0.510294	7.77722e-26	2.22042e-25	25.7603	24.3995
RCC2	Control	0.132154	-0.0525934	5.22685e+09	0.470657	4.67994e-264	4.45539e-263	13.0259	19.1207
IFFO2	Control	0.00979019	-0.0508945	5219179261	0.469967	0	0	1.04171	7.05835
UBR4	Control	0.175175	-0.0189634	5.43367e+09	0.489281	1.56873e-34	5.03331e-34	16.9589	19.3476
EMC1	Control	0.079162	-0.00760507	5.46852e+09	0.492419	3.18351e-32	9.93928e-32	7.94745	9.58638
MRTO4	Control	0.108632	-0.0389942	5312535629	0.478373	9.96789e-171	7.23079e-170	10.9806	15.4356
AKR7A2	Control	0.260856	0.0469253	5738002090	0.516685	5.45313e-70	2.39995e-69	24.1852	21.6007
PQLC2	Control	0.0345495	0.00660757	5.56506e+09	0.501112	0.00520174	0.00724219	3.40624	3.2094
CAPZB	Control	0.580327	-0.0356766	5.40758e+09	0.486931	8.18141e-28	2.40323e-27	46.4368	48.5475
MINOS1	Control	0.80478	0.154699	6.18562e+09	0.556991	0	0	58.4657	47.4665
NBL1	Control	0.261904	0.108502	6.04414e+09	0.544252	0	0	23.2263	14.8618
TMCO4	Control	0.021252	0.00178102	5.55921e+09	0.500585	0.0694958	0.0853722	2.20033	2.08659
OTUD3	Control	0.0342013	-0.00236011	5.52881e+09	0.497848	4.44511e-07	8.22119e-07	3.48374	3.92846
CAMK2N1	Control	0.0299739	-0.00347796	5.57428e+09	0.501942	3.70557e-08	7.17855e-08	2.8243	2.41562
MUL1	Control	0.0982027	0.015113	5592313591	0.503566	5.36843e-08	1.03279e-07	9.83645	9.28135
CDA	Control	0.482769	-0.0654668	5.32326e+09	0.479339	8.73591e-74	3.95169e-73	37.2217	40.3375
PINK1	Control	0.600586	-0.140367	5030966110	0.453019	0	0	46.4906	51.2818
PINK1-AS	Control	0.00257509	-0.000363785	5.55069e+09	0.499818	0.0897568	0.108071	0.207553	0.24403
DDOST	Control	0.41674	-0.0509597	5331194621	0.480053	5.65435e-70	2.48769e-69	35.9658	39.3388
KIF17	Control	0.0794924	-0.00579209	5496270662	0.494918	3.79721e-16	9.17844e-16	7.77668	8.86321
HP1BP3	Control	0.767108	-0.0182935	5.5036e+09	0.495578	0.000344956	0.000536581	56.0867	56.3886
EIF4G3	Control	0.272067	-0.141045	4928242445	0.443769	0	0	25.1087	35.5049
ECE1	Control	0.555691	-0.229647	4676286687	0.421081	0	0	43.5875	54.2486
NBPF3	Control	0.0169633	0.00413645	5.57223e+09	0.501758	8.77723e-11	1.85565e-10	1.72085	1.37164
ALPL	Control	0.5127	0.196478	6.21265e+09	0.559425	0	0	32.9537	21.7481
USP48	Control	0.261019	-0.000106983	5535281026	0.498431	0.106729	0.125947	23.9567	24.6559
HSPG2	Control	0.278159	-1.2338	2.27206e+09	0.204591	0	0	23.8805	70.663
LINC00339	Control	0.0227158	0.00258443	5.56e+09	0.500656	0.0237398	0.0308607	1.80099	1.67119
CDC42	Control	1.31639	0.00203862	5523870441	0.497403	0.0427303	0.0537956	77.0246	75.1988
ZBTB40	Control	0.0628731	-0.00872066	5.47082e+09	0.492626	1.30926e-36	4.31555e-36	6.31987	7.86927
KDM1A	Control	0.157121	-0.0079476	5.4693e+09	0.492489	2.88934e-19	7.40481e-19	15.4522	17.2514
LUZP1	Control	0.565026	-0.173525	4883576313	0.439747	0	0	44.9314	53.365
HTR1D	Control	0.0056671	0.0018192	5.56306e+09	0.500932	5.47695e-09	1.09154e-08	0.635796	0.449672
LINC01355	Control	0.0105197	0.00102405	5.55676e+09	0.500364	0.0692038	0.0850292	0.859113	0.786241
AL109936.8	Control	0.0013574	0.000669163	5.55625e+09	0.500319	5.66151e-07	1.04268e-06	0.123481	0.0596364
HNRNPR	Control	0.713105	0.0453955	5.74837e+09	0.517618	1.17549e-47	4.31578e-47	53.311	50.5635
ZNF436	Control	0.0645012	0.01127	5603007123	0.504529	1.73795e-17	4.30828e-17	6.5931	5.7251
ZNF436-AS1	Control	0.0065987	0.001894	5561319970	0.500775	1.85864e-07	3.49895e-07	0.54647	0.391407
TCEA3	Control	0.0272703	0.00410477	5.59104e+09	0.503451	1.20042e-23	3.32126e-23	2.88998	2.19147
ID3	Control	2.12458	0.331161	6483550392	0.583819	0	0	89.0982	79.3459
RPL11	Control	3.15227	0.0865523	5919730584	0.533049	1.33108e-144	8.69324e-144	98.4722	97.3225
ELOA	Control	0.157774	-0.0322168	5.3499e+09	0.481737	3.86857e-98	2.0287e-97	15.6506	19.5484
PITHD1	Control	0.33416	0.0838773	5926778212	0.533683	3.33008e-248	3.04317e-247	30.1714	24.4523
LYPLA2	Control	0.151038	-0.0387284	5288227096	0.476184	2.07973e-168	1.49201e-167	14.4657	19.5697
GALE	Control	0.0998021	0.000208569	5514262516	0.496538	4.1893e-07	7.75776e-07	9.85616	10.703
HMGCL	Control	0.166614	0.03802	5719180501	0.51499	1.26628e-81	6.0276e-81	15.9908	13.2633
FUCA1	Control	0.08978	-0.00835044	5486892048	0.494073	5.66182e-19	1.44187e-18	8.97209	10.241
PNRC2	Control	0.703355	0.176575	6279020621	0.565401	0	0	52.5544	42.4604
SRSF10	Control	0.778403	0.141212	6.1344e+09	0.552379	0	0	56.3718	48.725
STPG1	Control	0.0100439	-0.0128158	5489000431	0.494263	3.95527e-86	1.94095e-85	0.978654	2.12498
NIPAL3	Control	0.0309706	-0.0359477	5.35701e+09	0.482378	1.39552e-262	1.32383e-261	3.16322	6.68888
RCAN3	Control	0.00425719	-0.0124689	5492092956	0.494542	2.80658e-116	1.61259e-115	0.43087	1.52176
SRRM1	Control	0.86346	0.0424683	5.74753e+09	0.517543	4.80546e-45	1.72652e-44	60.6608	58.236
CLIC4	Control	1.07508	0.19971	6331867450	0.57016	0	0	69.1205	59.4877
SYF2	Control	0.741651	0.0872178	5.93568e+09	0.534485	8.9807e-177	6.66888e-176	55.2762	50.0487
AL031432.4	Control	0.00970376	0.000522152	5555442467	0.500246	0.212217	0.240633	0.817077	0.767733
RSRP1	Control	0.911351	-0.039277	5.4169e+09	0.487771	2.07913e-22	5.63322e-22	61.9967	62.5387
TMEM50A	Control	0.960895	0.0579776	5.75991e+09	0.518658	8.10552e-50	3.03485e-49	65.8115	61.3542
TMEM57	Control	0.174405	0.0222594	5.63122e+09	0.50707	1.08896e-17	2.70904e-17	16.7908	15.7139
LDLRAP1	Control	0.158926	0.0773192	5.92115e+09	0.533177	0	0	14.9517	8.52047
SELENON	Control	0.310467	-0.00305496	5.53762e+09	0.498641	0.184969	0.211836	27.891	28.4404
MTFR1L	Control	0.114479	0.0118551	5576638246	0.502155	0.00232563	0.0033435	11.3931	11.1479
PAQR7	Control	0.0243402	0.00705492	5586948542	0.503083	1.19249e-22	3.24281e-22	2.42627	1.81308
STMN1	Control	0.430223	0.128523	6111231994	0.550293	0	0	32.6437	22.9477
PAFAH2	Control	0.0281365	0.00480586	5.56979e+09	0.501538	2.43482e-05	4.10567e-05	2.92545	2.6288
PDIK1L	Control	0.0430841	0.00505668	5562118819	0.500847	0.0617291	0.0762033	4.39015	4.24858
FAM110D	Control	0.343925	0.00980129	5636051749	0.507505	2.00544e-13	4.56484e-13	29.1232	27.3457
ZNF593	Control	0.138922	-0.0736466	5155252832	0.464211	0	0	13.4647	20.7213
SH3BGRL3	Control	1.122	-0.0357114	5370274467	0.483572	4.38367e-38	1.46687e-37	71.1475	69.4799
UBXN11	Control	0.0351982	0.0139601	5620087657	0.506067	1.07124e-65	4.5749e-65	3.37209	2.16542
CD52	Control	0.0320162	-0.00665073	5.54005e+09	0.49886	0.00239664	0.00344281	2.75993	2.97634
DHDDS	Control	0.0837686	0.00817406	5564189804	0.501034	0.0972933	0.116776	8.53596	8.44301
HMGN2	Control	1.1019	0.316909	6809560061	0.613175	0	0	70.3317	54.834
ARID1A	Control	0.287431	-0.0200757	5.45059e+09	0.490804	1.46585e-19	3.77629e-19	26.1819	28.3047
PIGV	Control	0.0284123	0.00236042	5555595043	0.50026	0.491789	0.528025	2.97011	2.92972
ZDHHC18	Control	0.0981418	0.0272903	5.67007e+09	0.510567	3.55496e-64	1.50327e-63	9.822	7.83294
GPN2	Control	0.0730261	0.00160396	5.53029e+09	0.497981	0.000649586	0.000993283	7.25517	7.7404
GPATCH3	Control	0.0434228	0.01525	5621059704	0.506155	6.79145e-50	2.54426e-49	4.35599	3.14702
NUDC	Control	0.630573	0.115609	6052775182	0.545029	0	0	49.8338	42.9074
SLC9A1	Control	0.0584082	-0.0610316	5167469769	0.465311	0	0	6.11626	13.1221
WDTC1	Control	0.107012	0.0221327	5636052192	0.507505	9.99568e-30	3.01487e-29	10.5865	9.23473
TMEM222	Control	0.148822	0.0235554	5.61664e+09	0.505757	5.97291e-14	1.37673e-13	14.0479	13.218
MAP3K6	Control	0.1327	-0.036049	5.42923e+09	0.488881	4.05174e-46	1.46719e-45	12.7278	14.7418
FCN3	Control	0.0309299	-0.204568	4.88169e+09	0.439577	0	0	3.14483	15.0147
WASF2	Control	1.15533	0.0158501	5535284944	0.498431	0.216923	0.245542	71.5337	67.1938
AHDC1	Control	0.16186	-0.00964575	5493236017	0.494645	1.64187e-10	3.44551e-10	15.8949	17.078
FGR	Control	0.404386	0.276138	6808084769	0.613042	0	0	33.6959	11.6538
IFI6	Control	2.21428	0.913723	8141717856	0.73313	0	0	91.4732	65.4726
FAM76A	Control	0.152497	0.0437632	5758942692	0.51857	1.29216e-143	8.39796e-143	14.3172	10.7524
STX12	Control	0.574073	0.0692586	5.8505e+09	0.526815	6.94505e-118	4.01728e-117	45.3281	41.0511
AL020997.2	Control	0.00584079	0.000236109	5.55294e+09	0.500021	0.892487	0.912016	0.487356	0.483261
PPP1R8	Control	0.0938083	-0.00414	5.49643e+09	0.494932	6.11791e-14	1.40966e-13	9.36355	10.5001
RPA2	Control	0.201155	0.0269253	5658094276	0.509489	6.89718e-28	2.02823e-27	19.1317	17.5955
SMPDL3B	Control	0.00974116	-0.00822917	5.49789e+09	0.495064	3.11445e-68	1.35393e-67	0.976026	1.96595
XKR8	Control	0.0375867	-0.00113514	5510162415	0.496169	3.34868e-17	8.25744e-17	3.78194	4.58926
EYA3	Control	0.0839131	-0.00325341	5.51317e+09	0.49644	2.14894e-08	4.19991e-08	8.33366	9.1182
RN7SL559P	Control	0.00200651	-0.000121256	5552981369	0.500024	0.797411	0.824944	0.185222	0.18028
PTAFR	Control	0.00256938	-0.00363654	5.53451e+09	0.498361	3.46743e-26	9.95183e-26	0.266667	0.594308
DNAJC8	Control	0.677774	0.0660956	5.84221e+09	0.526068	9.23075e-104	5.01624e-103	52.0171	48.3041
ATPIF1	Control	0.968039	0.148187	6.10319e+09	0.549568	0	0	65.7103	54.2314
SESN2	Control	0.0369207	-0.0254391	5.39229e+09	0.485555	1.21835e-168	8.75227e-168	3.8647	6.77456
MED18	Control	0.0215812	0.00300644	5.56047e+09	0.500699	0.0324085	0.0415363	2.26732	2.13594
PHACTR4	Control	0.512473	0.0356151	5.72076e+09	0.515133	3.12101e-40	1.06918e-39	41.1875	38.7781
RCC1	Control	0.0212098	-0.045497	5.26329e+09	0.473939	0	0	2.22135	7.45113
SNHG3	Control	0.0357289	-0.0764588	5264537926	0.474051	0	0	2.83087	7.98306
TRNAU1AP	Control	0.142443	0.00481022	5536902515	0.498577	0.0690728	0.084876	13.8273	14.3676
SNHG12	Control	0.0225484	-0.00754282	5.51895e+09	0.49696	1.3457e-20	3.53056e-20	1.78391	2.39163
TAF12	Control	0.19761	0.00170615	5518479325	0.496918	0.000517055	0.000796062	18.5787	19.5758
GMEB1	Control	0.0979302	0.0133386	5598391409	0.504113	2.99994e-10	6.24825e-10	9.84959	9.14562
YTHDF2	Control	0.286808	-0.0715362	5209734098	0.469116	1.33271e-189	1.02326e-188	26.4263	32.567
EPB41	Control	0.12394	0.0532038	5822186541	0.524265	0	0	12.1826	7.43742
SRSF4	Control	0.617852	0.0296936	5696803364	0.512975	1.18992e-27	3.48457e-27	48.134	46.3903
MECR	Control	0.0634372	0.00561098	5.55296e+09	0.500022	0.967926	0.979683	6.52479	6.59222
LAPTM5	Control	0.0085331	-0.203354	4498283925	0.405053	0	0	0.81445	19.8007
SDC3	Control	0.2634	0.0140264	5.59632e+09	0.503927	4.15005e-05	6.88731e-05	23.7596	23.2479
PUM1	Control	0.418996	-0.0378261	5397544192	0.486028	1.60042e-35	5.19815e-35	35.8411	38.5553
SNRNP40	Control	0.277073	0.0658507	5826597712	0.524663	1.48878e-150	9.99745e-150	25.2348	21.077
ZCCHC17	Control	0.391756	0.0879221	5929851620	0.53396	4.23627e-230	3.68202e-229	33.8181	28.3204
SERINC2	Control	0.0148668	-0.052999	5.19787e+09	0.468048	0	0	1.58424	7.99402
TINAGL1	Control	0.735159	0.216219	6.40871e+09	0.577079	0	0	52.5084	38.094
PEF1	Control	0.423603	0.124424	6.09886e+09	0.549179	0	0	36.3901	28.1162
COL16A1	Control	0.00742163	-0.000140695	5.55201e+09	0.499937	0.747587	0.777472	0.763218	0.775959
PTP4A2	Control	0.458212	-0.090143	5182778825	0.466689	2.60816e-181	1.96134e-180	38.58	44.2393
KHDRBS1	Control	0.608938	0.0272746	5673568379	0.510883	5.90098e-20	1.52951e-19	47.7583	46.3793
AL445248.1	Control	0.00352695	0.00141763	5559903859	0.500648	2.89158e-10	6.02492e-10	0.29688	0.167256
TMEM39B	Control	0.0701079	-0.0315705	5333594383	0.48027	2.70813e-196	2.12647e-195	6.95172	11.0026
KPNA6	Control	0.274036	0.00395034	5546789087	0.499467	0.590313	0.625058	25.1967	25.8514
TXLNA	Control	0.13121	-0.0338187	5.33352e+09	0.480263	2.03218e-128	1.23863e-127	13.0299	17.1924
CCDC28B	Control	0.0471384	-0.0335131	5311721649	0.4783	8.64792e-295	8.86603e-294	4.64631	9.07022
TMEM234	Control	0.0750441	0.019186	5622565631	0.50629	5.36684e-30	1.62572e-29	7.3064	6.12884
EIF3I	Control	0.667353	0.0212947	5645869561	0.508389	3.89566e-12	8.56828e-12	51.2381	49.7196
MTMR9LP	Control	0.0380495	-0.0120909	5.49977e+09	0.495233	3.2094e-31	9.89272e-31	2.86108	3.8133
FAM167B	Control	0.0984999	-0.171577	4.9145e+09	0.442532	0	0	9.63941	20.5088
HDAC1	Control	0.224877	-0.0844045	5145393590	0.463323	6.21983e-298	6.41865e-297	21.2269	28.354
MARCKSL1	Control	0.285975	-0.731454	3287697511	0.296044	0	0	24.5701	57.1612
BSDC1	Control	0.237573	0.0307788	5.68461e+09	0.511877	2.55476e-38	8.5692e-38	22.2016	20.2476
ZBTB8B	Control	0.00418289	0.00164302	5.56218e+09	0.500853	2.51979e-12	5.56461e-12	0.409852	0.239231
ZBTB8A	Control	0.240742	0.111821	6.12022e+09	0.551102	0	0	22.0677	11.9595
ZBTB8OS	Control	0.257975	0.00897739	5570947007	0.501642	0.0891606	0.107412	23.8463	24.0115
RBBP4	Control	0.395776	-0.00844421	5.51494e+09	0.496599	0.0019258	0.00282007	34.002	35.106
SYNC	Control	0.161319	0.0143891	5.60923e+09	0.50509	9.1113e-11	1.92506e-10	14.8453	13.9878
KIAA1522	Control	0.0826544	-0.0127648	5437074528	0.489587	1.89521e-55	7.47819e-55	8.28112	10.4919
YARS	Control	0.0774267	-0.0438962	5.25707e+09	0.473379	5.75817e-304	6.03329e-303	7.88966	13.3496
S100PBP	Control	0.149053	0.0160339	5.62461e+09	0.506474	3.17492e-17	7.83186e-17	14.287	13.1166
TMEM54	Control	0.0415829	0.00361097	5597513789	0.504034	1.67095e-20	4.37827e-20	4.47816	3.64879
RNF19B	Control	0.0701452	0.00238732	5559785741	0.500637	0.272333	0.304003	7.31823	7.22218
AK2	Control	0.267863	-0.00583386	5.49238e+09	0.494567	3.7613e-08	7.28122e-08	24.3993	25.9679
AZIN2	Control	0.037747	0.0208654	5665041450	0.510115	4.75087e-190	3.65407e-189	3.75304	1.73357
TRIM62	Control	0.0281112	0.0118084	5.61475e+09	0.505586	1.15389e-63	4.85937e-63	2.98062	1.86998
ZNF362	Control	0.141212	0.0355291	5.70612e+09	0.513814	3.45089e-79	1.61668e-78	13.8404	11.3104
PHC2	Control	0.252266	-0.069819	5220651427	0.470099	2.84992e-190	2.19515e-189	23.6716	29.5961
RN7SKP16	Control	0.000908016	-0.00112216	5548013205	0.499577	4.06331e-07	7.52917e-07	0.0840722	0.168627
SMIM12	Control	0.252001	0.00423984	5.53815e+09	0.498689	0.175397	0.201436	23.5271	24.309
GJA4	Control	0.0449311	-0.138115	5.11098e+09	0.460224	0	0	4.07488	11.8306
AC114490.2	Control	0.00900682	0.00414496	5.57569e+09	0.502069	1.31619e-30	4.02079e-30	0.923481	0.509994
ZMYM6	Control	0.0560443	0.00412118	5563960895	0.501013	0.045883	0.0576206	5.55796	5.38373
ZMYM1	Control	0.0700372	0.00432834	5559949278	0.500652	0.256152	0.287082	7.13432	7.05835
SFPQ	Control	0.963352	-0.080004	5262201958	0.473841	1.49868e-95	7.73296e-95	63.2066	65.0297
ZMYM4	Control	0.212195	-0.0172519	5.44598e+09	0.490389	4.04082e-25	1.14254e-24	20.1051	22.3095
KIAA0319L	Control	0.220583	0.0102669	5576347603	0.502128	0.0197228	0.0259027	20.6608	20.6342
NCDN	Control	0.0252651	-0.0112483	5.45632e+09	0.49132	5.36907e-94	2.7496e-93	2.54187	4.30205
PSMB2	Control	0.512914	0.0017129	5563382861	0.500961	0.408048	0.443887	42.4801	42.5297
C1orf216	Control	0.046379	-0.0123759	5442455439	0.490072	9.65074e-78	4.47637e-77	4.67126	6.71767
CLSPN	Control	0.00760438	-0.00806294	5.50812e+09	0.495985	2.99507e-57	1.20154e-56	0.75665	1.56014
AGO4	Control	0.1344	0.0296485	5.69315e+09	0.512646	2.78474e-70	1.22903e-69	13.0286	10.6242
AGO1	Control	0.0929138	-0.0100812	5.45844e+09	0.491511	2.35944e-35	7.64852e-35	9.20197	11.0416
AGO3	Control	0.229393	-0.0306614	5402941409	0.486514	1.11936e-45	4.04073e-45	21.0706	23.9238
ADPRHL2	Control	0.116174	0.00524052	5542527394	0.499083	0.205398	0.233936	11.5941	11.9609
TRAPPC3	Control	0.284151	-0.0268058	5.39239e+09	0.485564	1.86769e-45	6.73114e-45	25.6972	29.0114
MAP7D1	Control	0.207719	-0.0474297	5278022679	0.475265	3.14771e-149	2.0979e-148	19.5021	24.745
THRAP3	Control	0.544401	0.051926	5780475695	0.520509	4.02081e-70	1.77163e-69	43.954	41.1073
EVA1B	Control	0.430163	-0.195622	4.82467e+09	0.434443	0	0	36.4138	45.5437
STK40	Control	0.0822212	-0.0117341	5.45063e+09	0.490808	1.75315e-43	6.20102e-43	8.48342	10.435
LSM10	Control	0.177579	-0.0268724	5.3471e+09	0.481486	1.0352e-95	5.35078e-95	16.7396	20.8755
MRPS15	Control	0.331132	0.000939276	5522493235	0.497279	0.00971713	0.0131812	29.7103	30.9492
LINC01137	Control	0.00562338	-0.00147066	5.5443e+09	0.499243	5.45824e-06	9.55049e-06	0.458456	0.610074
ZC3H12A	Control	0.0371106	-0.0476957	5308746637	0.478032	0	0	3.72939	8.1085
MEAF6	Control	0.428737	0.0623	5818670811	0.523949	2.52109e-107	1.3936e-106	36.3573	32.5868
SNIP1	Control	0.0858009	0.0112196	5.59831e+09	0.504106	2.69173e-11	5.77687e-11	8.75402	8.00979
DNALI1	Control	0.0114027	-0.00458769	5517404954	0.496821	1.83163e-29	5.50458e-29	1.19803	1.83708
GNL2	Control	0.0933595	-0.0431979	5290142753	0.476357	1.55025e-222	1.31652e-221	9.35698	14.1935
C1orf109	Control	0.0765174	0.00270851	5538442371	0.498715	0.0323326	0.041443	7.57964	7.91862
YRDC	Control	0.132778	-0.0232594	5389407353	0.485295	2.2669e-72	1.01561e-71	13.6302	16.7839
C1orf122	Control	0.357683	-0.0289093	5.4183e+09	0.487897	6.48035e-29	1.93316e-28	31.8805	34.3725
MTF1	Control	0.089393	0.0012801	5.53747e+09	0.498628	0.0346831	0.0443153	9.04302	9.40542
INPP5B	Control	0.0491517	0.00705567	5.58118e+09	0.502564	5.59656e-08	1.07598e-07	4.99442	4.50495
SF3A3	Control	0.224574	-0.0261038	5.40325e+09	0.486542	5.07633e-45	1.8236e-44	21.3294	24.3015
FHL3	Control	0.203117	0.0094181	5516720680	0.496759	0.000239193	0.000378469	18.1176	19.3503
UTP11	Control	0.323412	0.0120572	5590032990	0.503361	0.00108478	0.00161674	28.599	28.5021
RRAGC	Control	0.141177	0.00722268	5.56564e+09	0.501164	0.135811	0.158694	14.1084	14.0653
MYCBP	Control	0.0496136	-0.0159537	5.42404e+09	0.488414	2.61179e-98	1.37099e-97	4.91166	7.29141
AKIRIN1	Control	0.351413	0.0287021	5664102907	0.510031	1.36307e-21	3.63912e-21	31.1934	29.9923
NDUFS5	Control	1.22303	0.0981401	5.87186e+09	0.528738	1.96503e-112	1.11157e-111	75.7189	69.0124
MACF1	Control	1.18514	0.0260739	5619495850	0.506014	2.20712e-06	3.94154e-06	71.3668	67.0923
AL365277.1	Control	0.00222526	-0.000351015	5.55063e+09	0.499812	0.0665537	0.0819052	0.185222	0.22278
PABPC4	Control	0.178274	-0.0874136	5124269104	0.461421	0	0	17.1665	24.8183
PPIE	Control	0.181707	0.034713	5.69335e+09	0.512664	1.03639e-53	4.03568e-53	17.2952	15.1141
TRIT1	Control	0.046744	0.000898266	5.53581e+09	0.498478	0.00165812	0.002438	4.69754	5.03688
MFSD2A	Control	1.75562	0.885513	7828480386	0.704924	0	0	80.5307	41.4686
CAP1	Control	0.636306	-0.0944274	5173269841	0.465833	1.24015e-173	9.10016e-173	49.5619	52.9606
PPT1	Control	0.29403	0.0327182	5.67701e+09	0.511193	1.42109e-29	4.27611e-29	26.6995	25.1618
RLF	Control	0.136337	0.00158067	5556212450	0.500315	0.680872	0.713282	13.5002	13.5169
AL050341.2	Control	0.0229116	0.00725229	5.5823e+09	0.502664	8.40307e-23	2.29234e-22	1.84171	1.30994
ZMPSTE24	Control	0.166665	-0.0388373	5313543938	0.478464	3.24054e-131	2.00306e-130	16.0053	20.5677
SMAP2	Control	0.107764	-0.0388918	5332507849	0.480172	5.20679e-148	3.45126e-147	10.7875	14.8323
AL603839.3	Control	0.00245443	-0.000619969	5.54865e+09	0.499634	0.00105695	0.00157615	0.202299	0.275561
EXO5	Control	0.0156951	-0.0011907	5538605229	0.49873	2.22242e-05	3.7544e-05	1.6578	1.91591
NFYC	Control	0.141293	0.00340389	5.53569e+09	0.498468	0.0499604	0.0625496	13.7852	14.3031
CITED4	Control	0.0330925	-0.156386	4.74294e+09	0.427084	0	0	3.46535	17.9766
CTPS1	Control	0.0241896	-0.0333314	5.31878e+09	0.478935	0	0	2.52348	6.76908
SCMH1	Control	0.0514926	0.0108834	5602468576	0.504481	1.20814e-21	3.22842e-21	5.18227	4.30616
HIVEP3	Control	0.0261869	-0.0190896	5419608401	0.488015	3.33315e-154	2.27029e-153	2.70082	5.11708
FOXJ3	Control	0.163926	-0.0234165	5.41488e+09	0.487589	1.15783e-47	4.25155e-47	15.8108	18.4619
PPCS	Control	0.363756	0.0881995	5.94709e+09	0.535513	3.53092e-264	3.36269e-263	32.0893	25.9761
CCDC30	Control	0.0257332	-0.00221138	5538599463	0.498729	0.000472903	0.000729686	2.54713	2.80497
PPIH	Control	0.110637	-0.00301789	5495946809	0.494889	1.55963e-12	3.46576e-12	11.0135	12.207
YBX1	Control	1.7097	-0.12709	4820137653	0.434035	0	0	86.5366	85.7051
P3H1	Control	0.0678202	-0.0705676	5113133292	0.460418	0	0	6.69819	14.7281
C1orf50	Control	0.0404808	0.018175	5643369894	0.508164	2.65059e-100	1.41164e-99	4.10378	2.48759
SVBP	Control	0.243327	0.0302355	5664770281	0.510091	8.49282e-28	2.49306e-27	22.2936	20.7213
ERMAP	Control	0.0176447	0.000140559	5.54469e+09	0.499278	0.0181556	0.0238985	1.80887	1.95841
ZNF691	Control	0.0314218	0.00727625	5.58608e+09	0.503005	1.59789e-16	3.89126e-16	3.11987	2.52598
SLC2A1	Control	2.26035	1.44984	9.19228e+09	0.827729	0	0	91.33	43.2823
SLC2A1-AS1	Control	0.0217907	0.0132	5.61137e+09	0.505282	6.65312e-112	3.75396e-111	1.81018	0.755395
EBNA1BP2	Control	0.184013	-0.0621404	5.21681e+09	0.469754	1.91185e-230	1.66497e-229	17.7931	23.9711
TIE1	Control	1.1108	0.479766	7.27819e+09	0.655373	0	0	67.9435	46.8256
ELOVL1	Control	0.183517	-0.0449677	5288405138	0.4762	1.63674e-149	1.09168e-148	17.4266	22.4082
MED8	Control	0.134449	-0.00434439	5484006796	0.493814	3.95982e-15	9.37934e-15	13.3951	14.8858
SZT2	Control	0.0811746	0.0110489	5596793142	0.50397	2.62431e-11	5.63446e-11	8.14713	7.41754
HYI	Control	0.22725	0.12306	6.1592e+09	0.554612	0	0	20.8854	10.1615
PTPRF	Control	0.0194904	0.00214767	5.56548e+09	0.50115	7.95915e-05	0.000129961	1.8798	1.64994
KDM4A	Control	0.0634862	0.00552897	5564613191	0.501072	0.0501696	0.0628027	6.49984	6.33723
KDM4A-AS1	Control	0.00100114	-0.000217526	5552035973	0.499939	0.384035	0.419184	0.0893268	0.10145
ST3GAL3	Control	0.0373319	0.00739706	5.58101e+09	0.502548	4.7261e-10	9.77403e-10	3.79376	3.29988
IPO13	Control	0.0333847	-0.00158174	5.52155e+09	0.497194	4.5108e-11	9.61973e-11	3.38654	3.97165
DPH2	Control	0.0392274	-0.00850277	5.47495e+09	0.492998	5.94004e-47	2.16745e-46	4.03547	5.4749
ATP6V0B	Control	0.620345	-0.048936	5.34946e+09	0.481698	8.74432e-52	3.34351e-51	49.0338	50.9302
B4GALT2	Control	0.072238	0.0191282	5636130013	0.507512	3.24942e-42	1.13623e-41	7.44302	6.01437
CCDC24	Control	0.0345725	0.0223837	5674452714	0.510962	1.15275e-265	1.10216e-264	3.46273	1.27293
DMAP1	Control	0.172655	0.0401038	5.72264e+09	0.515302	7.1978e-83	3.45769e-82	16.444	13.6896
ERI3	Control	0.140289	0.00653673	5538153426	0.498689	0.0918611	0.11046	13.6079	14.1359
RNF220	Control	0.131573	-0.00022579	5.50272e+09	0.495499	4.62278e-09	9.23795e-09	12.7961	13.957
TMEM53	Control	0.0278815	-4.93892e-06	5534575530	0.498367	1.8926e-05	3.21085e-05	2.78095	3.12303
RPS8	Control	3.21559	-0.108538	4697256715	0.42297	0	0	98.3475	97.7928
PLK3	Control	0.328595	0.0339063	5.70608e+09	0.513811	1.48725e-42	5.21693e-42	28.6108	26.3038
BTBD19	Control	0.0696564	0.0134976	5616777502	0.505769	2.07248e-26	5.9649e-26	7.00952	5.89098
EIF2B3	Control	0.0740705	-0.0152093	5429044270	0.488864	7.85033e-68	3.40551e-67	7.44039	9.77352
HECTD3	Control	0.0449478	-0.00119256	5525489001	0.497549	5.03554e-07	9.29323e-07	4.66338	5.187
UROD	Control	0.171426	-0.0114654	5.44559e+09	0.490354	3.30047e-29	9.8777e-29	16.2706	18.5346
ZSWIM5	Control	0.0583142	0.0347935	5741264049	0.516979	0	0	6.01379	2.64114
MUTYH	Control	0.0755077	0.0248037	5.66518e+09	0.510128	2.48714e-81	1.18158e-80	7.27225	5.29873
TOE1	Control	0.0556883	0.00921022	5585237402	0.502929	5.4311e-09	1.08297e-08	5.68013	5.13627
PRDX1	Control	1.30455	-0.0601107	5.18154e+09	0.466577	3.33017e-150	2.23065e-149	76.5596	73.9485
AKR1A1	Control	0.231422	-0.0524281	5257837815	0.473448	1.07786e-160	7.51427e-160	21.4095	27.0441
NASP	Control	0.480259	-0.256062	4.58357e+09	0.412733	0	0	38.8926	52.3005
CCDC17	Control	0.00585039	-0.00457156	5524885890	0.497495	9.45271e-32	2.93544e-31	0.592447	1.09402
GPBP1L1	Control	0.2748	0.0135147	5604198011	0.504636	2.07769e-06	3.71913e-06	25.0286	24.5167
TMEM69	Control	0.0603079	-0.00225472	5.51534e+09	0.496635	8.98349e-10	1.84046e-09	5.96782	6.68956
IPP	Control	0.101885	0.0378282	5.74856e+09	0.517636	2.34747e-185	1.7829e-184	10.2713	6.82323
MAST2	Control	0.0363628	-0.00835231	5498514482	0.49512	7.3828e-27	2.13919e-26	3.67291	4.66261
PIK3R3	Control	0.509189	-0.17734	4.97814e+09	0.448262	0	0	39.0069	46.2059
TSPAN1	Control	0.00721389	-0.000501658	5546738677	0.499462	0.00614591	0.00850609	0.705419	0.81366
POMGNT1	Control	0.106772	0.0170816	5599925580	0.504252	2.88671e-10	6.01525e-10	10.5222	9.85098
LURAP1	Control	0.0423783	0.0264081	5699560650	0.513223	0	0	4.27586	1.6328
LRRC41	Control	0.153407	-0.00732388	5.46583e+09	0.492176	4.23559e-21	1.1215e-20	15.0542	16.9388
UQCRH	Control	0.910913	-0.128289	4.98592e+09	0.448963	0	0	63.5836	65.9133
NSUN4	Control	0.0721223	0.00218311	5545044814	0.49931	0.241173	0.27146	7.35501	7.55258
FAAH	Control	0.0379795	0.0291167	5.70731e+09	0.513921	0	0	3.79901	1.02342
MKNK1	Control	0.11183	-0.00368621	5.5039e+09	0.495605	9.73488e-10	1.99317e-09	10.9714	11.9924
MOB3C	Control	0.0888965	0.0211893	5.64801e+09	0.508581	1.8575e-46	6.75008e-46	8.86043	7.22218
ATPAF1	Control	0.101525	0.0130777	5.58802e+09	0.50318	1.65511e-06	2.97427e-06	10.0545	9.55622
EFCAB14	Control	0.553853	0.0388287	5742661240	0.517104	3.19736e-49	1.19146e-48	44.2745	41.2047
CYP4B1	Control	0.0393491	-0.0145114	5.52178e+09	0.497215	5.32843e-10	1.09975e-09	3.86207	4.37677
TAL1	Control	0.132681	0.0109929	5.61669e+09	0.505761	4.87437e-15	1.1523e-14	13.0128	11.8937
CMPK1	Control	0.640539	0.0962768	5956728358	0.53638	4.16329e-206	3.3693e-205	49.8903	44.6684
TRABD2B	Control	0.00775116	0.00149128	5.56208e+09	0.500844	5.7675e-06	1.0085e-05	0.809195	0.640235
SPATA6	Control	0.0934789	-0.0172165	5461041622	0.491746	2.31263e-33	7.31276e-33	9.3688	11.0437
BEND5	Control	0.0738082	0.0350408	5745402687	0.517351	1.5067e-266	1.44368e-265	7.48768	4.0354
FAF1	Control	0.117643	-0.00646953	5.48592e+09	0.493986	9.44986e-16	2.26732e-15	11.87	13.2468
CDKN2C	Control	0.0194182	-0.0703552	5175096532	0.465997	0	0	1.87061	8.6747
RNF11	Control	0.301223	-0.0118716	5473137605	0.492835	3.09084e-12	6.81328e-12	27.2053	29.0998
TTC39A	Control	0.00273086	-0.00207498	5536615494	0.498551	1.43631e-21	3.83391e-21	0.273235	0.563461
EPS15	Control	0.245173	0.0226837	5.65534e+09	0.509242	2.79783e-23	7.68432e-23	22.6575	21.1154
OSBPL9	Control	0.225136	0.0205775	5.61581e+09	0.505682	5.2566e-10	1.08543e-09	21.1718	20.5362
NRDC	Control	0.311633	-0.0313077	5.3945e+09	0.485753	3.46776e-42	1.2121e-41	27.9593	31.135
RAB3B	Control	0.00544323	-0.000326861	5.55568e+09	0.500268	0.0951882	0.114327	0.553038	0.499027
TXNDC12	Control	0.392195	0.0345706	5706386630	0.513838	9.50894e-38	3.16917e-37	34.2673	32.0823
KTI12	Control	0.0510744	0.00326299	5539821397	0.498839	0.0219676	0.0287306	5.23744	5.52082
BTF3L4	Control	0.305901	-0.0134255	5.48059e+09	0.493506	3.12366e-10	6.49833e-10	27.7491	29.3836
ZFYVE9	Control	0.0942042	0.0108576	5594814970	0.503791	3.3506e-09	6.73861e-09	9.45944	8.78026
CC2D1B	Control	0.0561809	0.00995614	5.58796e+09	0.503174	2.65448e-10	5.53564e-10	5.71954	5.12805
PRPF38A	Control	0.436774	0.17084	6300946546	0.567376	0	0	36.8026	25.0192
ZCCHC11	Control	0.450381	0.131277	6.14509e+09	0.553342	0	0	37.3859	27.6453
GPX7	Control	0.0789953	-0.0221851	5.3589e+09	0.482548	3.3767e-144	2.20047e-143	7.93957	11.6181
FAM159A	Control	0.0151964	0.00669257	5.58304e+09	0.502731	4.23555e-31	1.30316e-30	1.47915	0.935675
COA7	Control	0.039264	-0.00497934	5.51062e+09	0.49621	1.13088e-15	2.70748e-15	4.18259	4.96285
ZYG11B	Control	0.209767	0.0250532	5642898578	0.508121	3.0773e-20	8.0238e-20	19.6506	18.4702
ECHDC2	Control	0.296419	0.165301	6345184284	0.571359	0	0	26.0795	12.1151
SCP2	Control	1.13596	0.324039	6.83271e+09	0.615259	0	0	72.3429	57.6814
PODN	Control	0.223819	0.160222	6353843266	0.572139	0	0	20.6397	6.41331
CPT2	Control	0.0739907	0.0190311	5618967893	0.505966	1.4229e-26	4.1024e-26	7.41149	6.32215
C1orf123	Control	0.39818	0.146068	6215970660	0.559724	0	0	34.6325	23.9444
MAGOH	Control	0.502129	0.033699	5712098491	0.514352	8.27947e-36	2.70068e-35	42.2095	40.0455
LRP8	Control	0.454346	0.294473	6820818053	0.614188	0	0	36.1156	14.3278
NDC1	Control	0.0318914	-0.000125726	5532855759	0.498212	1.19575e-05	2.05506e-05	3.20657	3.58298
YIPF1	Control	0.0616113	-0.0159167	5.41182e+09	0.487314	2.52847e-98	1.32751e-97	6.13596	8.78163
HSPB11	Control	0.281427	0.072739	5.87815e+09	0.529305	1.53658e-216	1.28125e-215	25.3163	20.0276
LRRC42	Control	0.0753897	0.0186447	5.62483e+09	0.506494	3.68605e-30	1.12001e-29	7.74516	6.54013
TMEM59	Control	1.44156	0.193402	6278248786	0.565332	0	0	81.3202	73.3377
TCEANC2	Control	0.0432775	0.000345217	5.5378e+09	0.498657	0.00396391	0.00557703	4.35599	4.65096
CYB5RL	Control	0.0169661	-0.00041767	5542277558	0.499061	0.00202911	0.00293079	1.76289	1.95566
MRPL37	Control	0.1057	-0.00489879	5.47237e+09	0.492766	2.83022e-24	7.90435e-24	10.3067	11.9396
SSBP3	Control	0.185123	0.0358453	5.72542e+09	0.515552	1.24344e-79	5.83964e-79	17.8745	14.9735
ACOT11	Control	0.0231621	0.0160553	5641083568	0.507958	4.20053e-232	3.68337e-231	2.25813	0.666283
TTC4	Control	0.0219253	-0.00199511	5531292274	0.498071	4.45057e-08	8.59059e-08	2.29097	2.68501
AL590440.2	Control	0.000357666	6.59789e-05	5.55283e+09	0.500011	0.769844	0.798781	0.0288998	0.0267336
USP24	Control	0.092855	-0.00459302	5515056184	0.496609	3.32515e-07	6.18458e-07	9.26371	10.0025
PLPP3	Control	0.0259558	-0.59173	3.55165e+09	0.319812	0	0	2.42627	38.0192
OMA1	Control	0.0523901	0.0156674	5634838187	0.507395	2.02743e-59	8.26912e-59	5.28867	3.8229
TACSTD2	Control	0.00342251	-0.0469841	5.32646e+09	0.479627	0	0	0.319212	4.39253
MYSM1	Control	0.203529	-0.0224015	5435669316	0.489461	7.97991e-31	2.44617e-30	19.1593	21.4266
JUN	Control	3.03718	0.82284	7.89708e+09	0.711102	0	0	94.2095	85.5838
FGGY	Control	0.029769	0.00629539	5586791786	0.503069	4.33217e-17	1.0657e-16	3.14351	2.53421
NFIA	Control	0.782639	0.14302	6135137050	0.552445	0	0	55.8818	47.9662
TM2D1	Control	0.30502	-0.0139974	5.4599e+09	0.491642	3.77061e-16	9.1166e-16	26.9281	29.0656
PATJ	Control	0.0493527	0.0197016	5672200779	0.51076	1.84865e-146	1.21809e-145	5.03383	2.87763
L1TD1	Control	0.00854906	0.00216015	5565532669	0.501155	5.54039e-10	1.14314e-09	0.849918	0.618985
USP1	Control	0.266738	0.0561817	5818266838	0.523912	1.67519e-146	1.10407e-145	24.398	20.018
DOCK7	Control	0.0965316	0.0497671	5.82476e+09	0.524497	0	0	9.32414	4.42132
ATG4C	Control	0.0809863	0.0130192	5.60141e+09	0.504385	6.81921e-14	1.5699e-13	7.92512	7.10907
ALG6	Control	0.0580715	-0.00943679	5465885047	0.492182	1.61088e-44	5.76431e-44	5.60788	7.23657
ITGB3BP	Control	0.158903	0.0140013	5.62013e+09	0.506071	5.91863e-15	1.39607e-14	14.7021	13.5793
EFCAB7	Control	0.0295401	0.00203186	5.55461e+09	0.500171	0.650291	0.68413	2.94122	2.91739
DLEU2L	Control	0.00414738	0.000292165	5.55544e+09	0.500245	0.0561419	0.0695604	0.363875	0.314634
PGM1	Control	0.0634539	0.00573851	5564498422	0.501062	0.0527042	0.0658333	6.5156	6.35368
ROR1	Control	0.0289847	-0.0123024	5454662674	0.491171	1.64905e-90	8.27817e-90	2.81248	4.60297
CACHD1	Control	0.0343163	-0.0487755	5.28864e+09	0.476222	0	0	3.64138	8.38063
RAVER2	Control	0.0764022	0.0279515	5.71099e+09	0.514253	5.13434e-165	3.64905e-164	7.62036	4.76954
JAK1	Control	0.788639	-0.191426	4.81148e+09	0.433255	0	0	56.4966	62.4044
AK4	Control	0.0093713	-0.0129623	5484607381	0.493868	8.91732e-95	4.58433e-94	0.990476	2.21614
LEPROT	Control	1.08088	0.158993	6178118554	0.556316	0	0	68.155	61.5297
LEPR	Control	0.783237	0.470836	7.37643e+09	0.664219	0	0	54.5747	23.6825
PDE4B	Control	0.0795755	-0.186379	4741265498	0.426933	0	0	7.27225	21.7083
MIER1	Control	0.396232	0.0399802	5.73252e+09	0.516192	3.24447e-51	1.23244e-50	34.2805	31.789
SLC35D1	Control	0.0292201	-0.000725483	5537923398	0.498669	0.000667753	0.00102048	2.98062	3.25807
SERBP1	Control	1.12732	-0.102153	5.10649e+09	0.45982	1.32342e-217	1.10767e-216	70.9005	72.2211
GADD45A	Control	0.643489	0.00188065	5.59867e+09	0.504139	0.000472258	0.000728733	46.7704	45.3826
GNG12	Control	0.0959101	-0.0937546	5057860330	0.455441	0	0	9.42397	18.3337
WLS	Control	0.274094	0.0109839	5577821078	0.502261	0.0205631	0.0269518	24.6279	24.6648
LRRC7	Control	0.0161103	0.00444675	5575876158	0.502086	3.4958e-17	8.61863e-17	1.51461	1.09813
LRRC40	Control	0.0841009	0.0075655	5573586922	0.50188	0.00224121	0.0032237	8.42956	8.12426
SRSF11	Control	0.980431	0.00333694	5576941972	0.502182	0.0838246	0.101272	65.4489	64.3539
ANKRD13C	Control	0.0850899	-0.00892266	5.47151e+09	0.492689	9.96191e-29	2.96346e-28	8.49918	10.0648
HHLA3	Control	0.0369309	-0.00155949	5525692128	0.497567	3.19882e-08	6.20723e-08	3.69918	4.20677
ZRANB2	Control	0.557871	0.0789783	5.90056e+09	0.531323	3.73835e-163	2.63373e-162	44.2772	39.323
FPGT	Control	0.0609688	0.0188148	5646747479	0.508468	5.03995e-67	2.17574e-66	6.1399	4.47547
CRYZ	Control	0.0503173	0.00964635	5.59289e+09	0.503618	9.04878e-15	2.12669e-14	5.022	4.3233
TYW3	Control	0.207957	0.0274256	5.65121e+09	0.50887	5.5634e-24	1.54777e-23	19.5901	18.2652
ACADM	Control	0.276679	0.0342408	5.68024e+09	0.511484	2.25494e-32	7.05174e-32	25.2506	23.6188
RABGGTB	Control	0.227013	-0.0114098	5.45699e+09	0.491381	3.78113e-20	9.83587e-20	20.7067	22.8517
ST6GALNAC3	Control	0.300993	-0.0155468	5.4746e+09	0.492966	4.47553e-12	9.82098e-12	26.5511	28.0922
AC104458.1	Control	0.00521695	-8.22045e-05	5.55354e+09	0.500075	0.608875	0.643529	0.438752	0.423624
PIGK	Control	0.118604	-0.00878957	5.46981e+09	0.492535	1.39458e-23	3.85008e-23	11.5783	13.2372
ZZZ3	Control	0.166736	0.0392828	5726738810	0.515671	1.48843e-89	7.44662e-89	15.9672	13.1234
USP33	Control	0.262128	0.0191675	5.63189e+09	0.50713	9.08227e-14	2.08459e-13	24.0026	22.9765
MIGA1	Control	0.259364	0.0333939	5703564065	0.513584	2.19232e-47	8.0336e-47	23.7649	21.4417
NEXN	Control	0.0159016	-0.0252857	5.43536e+09	0.489433	2.1173e-171	1.54052e-170	1.56979	3.67758
FUBP1	Control	0.245841	-0.0376721	5360558567	0.482698	3.21724e-69	1.40872e-68	22.781	26.4306
DNAJB4	Control	0.34274	-0.042403	5413560788	0.48747	4.99478e-33	1.57455e-32	28.6516	30.7587
GIPC2	Control	0.014969	-0.0466577	5.34133e+09	0.480966	0	0	1.4936	5.28434
AC103591.3	Control	0.0360249	0.0119671	5609948574	0.505154	2.25851e-61	9.34888e-61	2.66667	1.62869
IFI44L	Control	1.35122	0.760533	7932534964	0.714294	0	0	73.2335	37.9678
IFI44	Control	0.612977	0.182625	6312717231	0.568436	0	0	47.2236	35.629
ADGRL4	Control	1.12212	-0.474498	3.71434e+09	0.334462	0	0	70.0677	77.6384
ADGRL2	Control	0.323153	-0.154821	4.9429e+09	0.445089	0	0	28.4611	37.8465
LINC01725	Control	0.0037344	0.00116204	5.56062e+09	0.500712	3.97475e-11	8.48808e-11	0.327094	0.184393
TTLL7	Control	0.0155679	-0.000172236	5.55989e+09	0.500646	0.0146898	0.019578	1.51067	1.37986
PRKACB	Control	0.51912	0.240176	6.57674e+09	0.59221	0	0	41.4345	25.0487
SAMD13	Control	0.0471733	0.0292696	5696803477	0.512975	5.27945e-266	5.05137e-265	4.5491	1.97143
RPF1	Control	0.238704	0.0391754	5.72499e+09	0.515513	2.37316e-65	1.01107e-64	22.1504	19.4833
GNG5	Control	1.62547	0.321834	6790675717	0.611474	0	0	84.4506	73.5653
SPATA1	Control	0.0526414	0.0257658	5.69186e+09	0.51253	4.45651e-204	3.58052e-203	5.1468	2.64388
CTBS	Control	0.623803	0.306741	6.79775e+09	0.612111	0	0	47.0568	28.3143
SSX2IP	Control	0.0556557	0.0140671	5616275154	0.505724	4.30581e-32	1.34212e-31	5.6867	4.57487
LPAR3	Control	0	-0.000750342	5549131875	0.499678	2.468e-12	5.45206e-12	0	0.0644348
C1orf52	Control	0.251229	0.0255246	5.64577e+09	0.50838	5.24709e-19	1.33676e-18	23.0857	21.927
BCL10	Control	0.204821	-0.0298784	5390546937	0.485398	3.64174e-56	1.44812e-55	19.3248	22.3952
AL078459.1	Control	0.00399582	-0.00146051	5545772883	0.499375	2.74687e-05	4.61696e-05	0.363875	0.488744
DDAH1	Control	0.00848089	-0.0680225	5.15067e+09	0.463798	0	0	0.863054	8.10987
CYR61	Control	0.510293	-0.313699	4846377150	0.436397	0	0	33.6118	41.9758
ZNHIT6	Control	0.149995	0.00443629	5569866280	0.501545	0.0501051	0.0627249	14.5406	14.3614
ODF2L	Control	0.559636	-0.0159718	5508564681	0.496025	0.000718746	0.00108363	44.0223	44.7582
AL049597.2	Control	0.00222447	-0.000432783	5549947395	0.499751	0.0204868	0.0268664	0.198358	0.248142
SH3GLB1	Control	0.667241	-0.205783	4730076941	0.425925	0	0	51.1094	59.9805
SELENOF	Control	0.783187	0.0821453	5894346490	0.530763	2.94878e-138	1.87487e-137	57.6342	53.11
HS2ST1	Control	0.0648307	-0.0638637	5.15919e+09	0.464565	0	0	6.50903	13.691
LMO4	Control	0.424713	0.031574	5708997908	0.514073	4.18085e-38	1.39935e-37	35.5468	33.3416
PKN2	Control	0.46788	-0.00211642	5556503712	0.500342	0.763871	0.792984	39.1606	39.3724
GTF2B	Control	0.144148	0.0200324	5636475855	0.507543	5.18232e-23	1.41793e-22	14.2463	12.9219
KYAT3	Control	0.0896971	0.012589	5.58544e+09	0.502947	2.25264e-06	4.02041e-06	8.7803	8.29975
RBMXL1	Control	0.104601	0.0175449	5645300548	0.508337	5.45657e-38	1.82383e-37	10.2739	8.63563
GBP3	Control	0.197504	0.0504039	5.74616e+09	0.51742	1.83648e-101	9.84354e-101	17.5882	14.5273
GBP1	Control	0.396188	0.131937	6161058549	0.554779	0	0	32.553	22.0387
GBP2	Control	0.33273	0.0864954	5.9751e+09	0.538034	0	0	29.0496	21.7193
GBP7	Control	0.0286017	0.0106282	5.60032e+09	0.504287	1.22932e-40	4.22872e-40	2.66535	1.8172
GBP4	Control	0.808896	0.3743	7010825715	0.631298	0	0	56.4742	34.5987
GBP1P1	Control	0.0593924	0.0359251	5710919675	0.514246	0	0	4.66864	1.8172
LRRC8B	Control	0.118569	0.0196704	5623188334	0.506346	9.85467e-20	2.54422e-19	11.6177	10.5193
LRRC8C-DT	Control	0.0149382	0.00414504	5570468713	0.501599	4.90383e-13	1.10444e-12	1.19934	0.879466
LRRC8C	Control	0.45523	0.11863	6064882903	0.546119	0	0	37.7603	29.8532
LRRC8D	Control	0.0377467	-0.000913293	5.5195e+09	0.49701	4.18295e-11	8.92841e-11	3.87652	4.50906
ZNF326	Control	0.278903	-0.0500161	5316055928	0.47869	5.43876e-96	2.81776e-95	25.3701	29.7613
AL590094.1	Control	0.0056271	0.00184856	5.5595e+09	0.500611	1.24232e-05	2.12767e-05	0.472906	0.350964
ZNF644	Control	0.35235	0.0372349	5717684433	0.514855	1.53727e-46	5.58944e-46	30.7731	28.4267
CDC7	Control	0.0136299	-0.00992622	5487659973	0.494143	1.41055e-71	6.28152e-71	1.42003	2.5959
TGFBR3	Control	0.248966	-0.0794217	5.31725e+09	0.478797	3.22594e-104	1.75521e-103	22.6956	25.8466
EPHX4	Control	0.115826	-0.0203604	5355356853	0.482229	3.44497e-119	2.01014e-118	10.8952	14.7946
SETSIP	Control	1.40788e-05	-0.000445315	5550537001	0.499804	1.014e-07	1.93056e-07	0.00131363	0.0404431
GLMN	Control	0.0680101	0.0044309	5.54913e+09	0.499678	0.561585	0.59686	6.51429	6.63678
RPAP2	Control	0.188887	-0.0174038	5447898588	0.490562	1.06745e-26	3.08527e-26	17.5461	19.6684
EVI5	Control	0.16966	-0.0321982	5.35318e+09	0.482034	9.37949e-94	4.78595e-93	16.0066	19.8466
RPL5	Control	2.23557	-0.072422	5010749739	0.451199	0	0	93.3911	92.0012
MTF2	Control	0.273199	-0.00623485	5.50452e+09	0.49566	1.20939e-05	2.07207e-05	24.9025	26.1626
TMED5	Control	0.167257	-0.0277305	5368524392	0.483415	4.00599e-80	1.88935e-79	16.1668	19.7856
CCDC18	Control	0.0152993	-0.0139179	5458153745	0.491486	3.00054e-123	1.78679e-122	1.54877	3.25944
CCDC18-AS1	Control	0.0242983	0.00777427	5591466968	0.50349	6.57845e-37	2.1759e-36	1.99672	1.29624
DR1	Control	0.233977	-0.0190782	5.42258e+09	0.488283	4.79659e-34	1.53089e-33	21.9442	24.7155
FNBP1L	Control	0.292118	-0.122154	5040893007	0.453913	0	0	26.3422	34.6961
BCAR3	Control	0.143545	0.0168493	5.62704e+09	0.506693	1.28485e-18	3.25158e-18	14.0138	12.817
DNTTIP2	Control	0.315498	-0.0316645	5.41798e+09	0.487868	2.47492e-31	7.63933e-31	28.0368	30.4804
GCLM	Control	0.175301	-0.174183	4816528583	0.43371	0	0	16.6581	29.0443
ARHGAP29	Control	1.33558	-0.149378	4861145980	0.437727	0	0	77.6026	76.9982
ABCD3	Control	0.285418	0.0915876	5.94843e+09	0.535633	0	0	24.9392	18.5545
F3	Control	0.0408072	-0.0579743	5283418329	0.475751	0	0	3.41412	8.27301
CNN3	Control	0.851129	-0.112373	5.17801e+09	0.46626	1.20267e-159	8.35382e-159	59.9461	62.2536
AC105942.1	Control	0.00802832	0.00187242	5.56162e+09	0.500803	1.59347e-06	2.87492e-06	0.668637	0.507938
ALG14	Control	0.0511746	-0.0128524	5.45512e+09	0.491212	9.79613e-58	3.94359e-57	5.24269	7.04601
PTBP2	Control	0.108163	-0.0532603	5.27235e+09	0.474754	1.68969e-235	1.49593e-234	10.3264	15.3951
DPYD	Control	0.105468	0.00979606	5632106599	0.507149	5.35815e-28	1.5774e-27	10.3107	8.84196
SNX7	Control	0.168604	0.055856	5812088143	0.523356	3.13197e-201	2.49827e-200	16.5596	12.22
PLPPR4	Control	0.368631	0.330989	7064330062	0.636116	0	0	30.2936	3.09218
PALMD	Control	1.39587	0.349009	6.77509e+09	0.610071	0	0	77.3084	62.7903
AGL	Control	0.100994	-0.00622983	5.48634e+09	0.494023	8.58835e-18	2.14135e-17	9.94023	11.2624
SLC35A3	Control	0.234134	0.0516211	5.79478e+09	0.521798	1.40617e-134	8.79176e-134	21.6079	17.5886
AC118553.2	Control	0.01043	0.000832401	5556625988	0.500353	0.119591	0.14056	1.08374	1.01382
MFSD14A	Control	0.0280655	0.00601233	5.58595e+09	0.502993	4.60556e-18	1.15403e-17	2.84007	2.24356
TRMT13	Control	0.114607	0.001199	5.54371e+09	0.49919	0.249454	0.280235	10.9307	11.1781
DBT	Control	0.0889215	0.000640984	5531510738	0.498091	0.00287631	0.00411171	8.68177	9.15179
RTCA	Control	0.149029	0.00501291	5525528075	0.497552	0.00238646	0.00342855	14.6391	15.4637
CDC14A	Control	0.156282	0.0549882	5.8368e+09	0.525581	6.15466e-278	6.08754e-277	14.9255	9.88799
VCAM1	Control	0.175989	-0.199094	5133599581	0.462261	0	0	11.7465	18.7567
EXTL2	Control	0.0707728	-0.0596268	5.19265e+09	0.467578	0	0	7.02923	13.5964
AC104506.1	Control	0.0187369	-0.00273618	5542918176	0.499118	0.00171165	0.00251448	1.49228	1.66708
SLC30A7	Control	0.143065	-0.115188	4.97796e+09	0.448246	0	0	13.6617	23.9478
DPH5	Control	0.0591012	-0.00550649	5499390853	0.495199	9.91254e-18	2.46897e-17	6.05057	7.05903
AC093157.1	Control	0.0175633	-0.00598974	5.52301e+09	0.497326	3.63238e-19	9.28587e-19	1.46864	2.00365
AL109741.1	Control	0.0225175	-0.0105216	5.51631e+09	0.496722	1.09465e-22	2.97918e-22	1.86273	2.51158
S1PR1	Control	0.68235	0.00813134	5.60484e+09	0.504694	9.79968e-05	0.000158625	50.0585	49.2946
AL109741.3	Control	0.00185368	-0.00324201	5538007653	0.498676	1.06247e-24	2.98702e-24	0.160263	0.424995
RNPC3	Control	0.170622	0.0275667	5.70467e+09	0.513683	3.29524e-67	1.42416e-66	16.2338	13.5704
PRMT6	Control	0.0346877	0.00434737	5553908605	0.500108	0.792061	0.820014	3.47192	3.47536
SLC25A24	Control	0.198845	0.0311717	5686119489	0.512013	7.46463e-45	2.67759e-44	18.8716	16.7996
PRPF38B	Control	0.47867	-0.0624947	5.31233e+09	0.478355	4.45566e-78	2.07211e-77	39.2867	43.2412
STXBP3	Control	0.255318	0.0399042	5721426617	0.515192	1.69957e-59	6.93721e-59	23.5415	21.0407
GPSM2	Control	0.0363785	0.00529431	5570323744	0.501586	8.33664e-05	0.000136	3.56125	3.26012
CLCC1	Control	0.110235	0.0190177	5.62164e+09	0.506207	6.68468e-20	1.73095e-19	10.9675	9.88868
WDR47	Control	0.0797017	0.0114119	5.61355e+09	0.505478	1.2178e-20	3.19939e-20	8.16683	7.09673
TAF13	Control	0.201281	0.0086311	5558831827	0.500551	0.534274	0.569924	19.0003	19.2879
AL356488.3	Control	0.00855331	0.00180923	5559373754	0.5006	0.000611953	0.000936867	0.696223	0.576485
TMEM167B	Control	0.228933	0.0570782	5801150749	0.522371	3.89325e-143	2.52474e-142	21.311	17.3631
KIAA1324	Control	0.00546093	-0.00772647	5499756052	0.495232	2.43022e-87	1.19964e-86	0.545156	1.50051
SARS	Control	0.396735	-0.00557558	5.53164e+09	0.498103	0.084008	0.101479	34.354	35.1444
SORT1	Control	0.64356	0.180076	6302991366	0.56756	0	0	47.9002	35.555
PSMA5	Control	0.333077	-0.0652727	5.24578e+09	0.472362	5.52375e-143	3.5795e-142	30.1149	35.435
CYB561D1	Control	0.0139538	-0.00447289	5.50923e+09	0.496085	1.22636e-37	4.08367e-37	1.38194	2.17227
GNAI3	Control	0.41274	0.0325183	5685298993	0.511939	8.20752e-28	2.41064e-27	35.2762	33.7563
GSTM4	Control	0.0581941	0.0331845	5732526604	0.516192	0	0	5.78785	2.55614
GSTM3	Control	0.109686	0.015386	5.63783e+09	0.507664	6.92572e-30	2.09484e-29	11.0726	9.59324
CSF1	Control	0.107452	0.0512928	5.8523e+09	0.526977	0	0	10.2726	4.8093
AHCYL1	Control	0.402613	0.0685574	5858026871	0.527493	4.57048e-146	3.00484e-145	34.8217	30.4632
STRIP1	Control	0.0792756	-0.00263077	5509270929	0.496089	3.57251e-10	7.42283e-10	7.9133	8.77889
AL160006.1	Control	0.00404578	-0.000981794	5.54839e+09	0.499611	0.0059967	0.00830562	0.350739	0.428423
KCNC4	Control	0.125993	-0.0524709	5.28363e+09	0.475771	3.30048e-198	2.61159e-197	12.0158	16.8901
RBM15	Control	0.0512071	-0.00339235	5526397135	0.497631	3.80964e-06	6.72856e-06	5.23875	5.73195
SLC16A4	Control	0.334582	0.168243	6.31871e+09	0.568975	0	0	29.4069	16.629
AL355488.1	Control	0.00790378	0.00201178	5559980306	0.500655	7.20384e-05	0.000118025	0.633169	0.502454
LAMTOR5	Control	0.884128	0.0348267	5.68359e+09	0.511786	4.43883e-21	1.17485e-20	63.0187	59.4753
LRIF1	Control	0.0696459	-0.0190027	5421672061	0.488201	1.74498e-78	8.1292e-78	7.04631	9.47945
DRAM2	Control	0.208399	0.0458094	5.72852e+09	0.515831	2.03369e-77	9.41171e-77	19.0502	16.3356
CEPT1	Control	0.100959	0.0103546	5.59213e+09	0.50355	3.82497e-08	7.40179e-08	9.57241	8.92901
AL355816.2	Control	0.00487049	0.000279433	5553948568	0.500112	0.410477	0.446293	0.38358	0.361246
DENND2D	Control	0.00351032	-0.00498218	5.5248e+09	0.497487	5.94194e-41	2.04872e-40	0.378325	0.880837
WDR77	Control	0.122186	0.0258627	5633683323	0.507291	2.51073e-25	7.12171e-25	11.7964	10.5899
ATP5F1	Control	0.480914	0.0330772	5713451527	0.514474	1.28029e-37	4.26219e-37	40.2365	37.3091
C1orf162	Control	0.0155018	0.000339907	5560795571	0.500728	0.00662908	0.00915722	1.55665	1.41002
RAP1A	Control	0.737528	0.169135	6257967521	0.563506	0	0	55.2604	45.9447
DDX20	Control	0.0454294	-0.00297509	5515151243	0.496618	5.27099e-12	1.15454e-11	4.59639	5.30421
AL445426.1	Control	0	-0.000163671	5551872375	0.499925	0.000703081	0.00106061	0	0.0150805
CTTNBP2NL	Control	0.551091	-0.0259475	5.46287e+09	0.49191	5.00088e-12	1.09621e-11	42.8808	44.4847
WNT2B	Control	0.0781252	-0.0115356	5484953898	0.493899	1.27715e-22	3.47125e-22	7.65057	8.90228
ST7L	Control	0.0966411	0.00409686	5539241924	0.498787	0.0686663	0.0844077	9.56059	9.93803
CAPZA1	Control	0.31548	-0.0884087	5.15646e+09	0.464319	2.30738e-243	2.08431e-242	27.6204	34.6104
MOV10	Control	0.157817	0.0547783	5795027216	0.52182	1.28672e-194	1.00415e-193	14.869	10.7757
AL603832.1	Control	0.0103816	0.00654395	5.58507e+09	0.502914	4.21939e-73	1.9009e-72	0.90509	0.322174
RHOC	Control	1.37118	0.090579	5803857080	0.522615	7.57424e-70	3.33017e-69	78.6141	72.5008
SLC16A1	Control	0.919342	0.565778	7.496e+09	0.674986	0	0	56.5452	24.7217
SLC16A1-AS1	Control	0.0671412	0.0369115	5707835703	0.513968	3.40222e-263	3.23205e-262	5.19409	2.40602
LRIG2	Control	0.087379	0.0166169	5.63028e+09	0.506985	1.87187e-31	5.78995e-31	8.64105	7.29758
MAGI3	Control	0.141241	0.0349368	5728302416	0.515811	7.0291e-106	3.85516e-105	13.8167	10.7688
PHTF1	Control	0.0698664	-0.0483713	5236331530	0.471511	0	0	6.95172	12.7718
RSBN1	Control	0.272164	0.0454577	5773652884	0.519895	3.08663e-98	1.6196e-97	25.0115	21.3937
AP4B1	Control	0.0379501	-8.70216e-05	5531728533	0.498111	1.89226e-05	3.21047e-05	3.80296	4.20471
HIPK1	Control	0.250717	-0.0476519	5.31979e+09	0.479026	2.1659e-98	1.13738e-97	23.2013	27.5527
TRIM33	Control	0.322968	0.0384939	5723371097	0.515367	3.33555e-52	1.28146e-51	28.754	26.301
BCAS2	Control	0.317822	0.0642459	5.83246e+09	0.52519	3.48611e-141	2.24272e-140	28.7475	24.6093
DENND2C	Control	0.359282	0.157469	6.26878e+09	0.56448	0	0	30.7455	18.6141
NRAS	Control	0.15262	-0.0287656	5360867581	0.482725	1.07914e-91	5.45522e-91	14.8677	18.5634
CSDE1	Control	1.03185	0.122655	6.0539e+09	0.54513	2.03549e-281	2.02985e-280	66.9898	61.6929
SIKE1	Control	0.206229	0.0117828	5.56609e+09	0.501205	0.176624	0.202749	19.2959	19.5052
TSPAN2	Control	0.0737232	0.024273	5656885836	0.509381	1.02665e-74	4.66939e-74	6.77044	4.9416
VANGL1	Control	0.108318	-0.0199406	5399674796	0.48622	5.58069e-77	2.57688e-76	10.5865	13.5286
ATP1A1	Control	0.813509	0.000630853	5571389788	0.501682	0.171109	0.196757	54.4631	54.7298
CD58	Control	0.224906	0.0194502	5672840037	0.510817	7.52957e-35	2.42433e-34	20.1721	17.9711
TTF2	Control	0.0548005	0.0129506	5.61078e+09	0.505229	5.19976e-28	1.53127e-27	5.43711	4.41926
MAN1A2	Control	0.466854	0.0447855	5.75275e+09	0.518013	2.27466e-58	9.20146e-58	38.865	36.1273
AL157902.2	Control	0.00185873	0.000143125	5.55239e+09	0.499971	0.764882	0.79388	0.179967	0.185764
GDAP2	Control	0.0552599	-0.0120167	5.45208e+09	0.490939	7.60604e-59	3.08898e-58	5.48834	7.36476
WDR3	Control	0.0547014	-0.0395536	5.3001e+09	0.477254	1.43464e-286	1.44636e-285	5.60263	10.2163
WARS2	Control	0.0330539	-0.00996464	5.47307e+09	0.492829	4.13869e-55	1.62704e-54	3.44171	4.89978
NOTCH2	Control	0.0156091	0.00490174	5580557654	0.502508	1.25358e-22	3.40755e-22	1.65911	1.15914
SEC22B	Control	0.332444	0.0517772	5768416294	0.519424	7.30062e-82	3.48013e-81	29.3517	26.3093
NBPF26	Control	0.00249634	-0.00209252	5539290072	0.498792	7.29063e-17	1.78655e-16	0.262726	0.50451
LINC00623	Control	0.00301265	0.00135115	5.55766e+09	0.500445	8.21476e-07	1.50068e-06	0.222003	0.132982
FAM72B	Control	0.0231069	0.0118588	5621078793	0.506156	4.90025e-112	2.76785e-111	2.33169	1.0995
SRGAP2C	Control	0.830595	0.431926	7230437536	0.651073	0	0	57.6342	33.5164
NBPF15	Control	0.0286233	-0.00931578	5490736127	0.49442	1.57387e-40	5.40628e-40	2.89787	4.02443
SRGAP2B	Control	0.817624	0.411057	7151040838	0.643924	0	0	56.9616	33.7103
FAM72D	Control	0.0154347	0.00359478	5568690654	0.501439	1.34977e-08	2.65278e-08	1.48966	1.20301
AC241585.2	Control	0.0195077	0.0131753	5.61326e+09	0.505452	1.07664e-145	7.0696e-145	1.62496	0.534671
AC241585.3	Control	0.00103858	0.000221038	5553048991	0.500031	0.620289	0.654841	0.0801314	0.0740314
AC245014.3	Control	0.00478102	-0.000823652	5553703968	0.50009	0.517684	0.553667	0.396716	0.378383
NBPF20	Control	0.0379457	0.0108448	5610759828	0.505227	6.86852e-40	2.34305e-39	3.91461	2.87626
GPR89A	Control	0.0470975	0.00483887	5561486726	0.50079	0.0898296	0.108144	4.63317	4.50221
RNF115	Control	0.957127	0.26958	6543597755	0.589226	0	0	61.0141	48.8813
POLR3C	Control	0.0693583	0.0101291	5.59362e+09	0.503684	4.19769e-11	8.95915e-11	7.13038	6.43799
PIAS3	Control	0.137403	0.0286947	5680428723	0.511501	1.12796e-56	4.50339e-56	13.2782	11.1335
ANKRD35	Control	0.013478	0.00559833	5583502094	0.502773	6.78803e-35	2.18637e-34	1.38719	0.833539
ITGA10	Control	0.293376	-0.207821	4792711745	0.431565	0	0	25.3136	37.1919
PEX11B	Control	0.0718198	0.00887093	5.57789e+09	0.502268	5.82246e-05	9.58288e-05	7.08177	6.68751
RBM8A	Control	0.79526	-0.0232928	5.48e+09	0.493452	1.37417e-07	2.60345e-07	57.9783	58.3354
GNRHR2	Control	0.018407	0.000737749	5.56463e+09	0.501074	6.35229e-05	0.000104317	1.60657	1.38809
LIX1L-AS1	Control	0.00440207	0.000803625	5.55799e+09	0.500476	9.66292e-05	0.000156458	0.361248	0.265965
LIX1L	Control	0.188914	-0.00043445	5.52676e+09	0.497664	0.0078851	0.0108138	18.2923	19.0316
POLR3GL	Control	0.371625	0.0695271	5.87365e+09	0.528899	1.50423e-170	1.08999e-169	32.6542	27.5794
TXNIP	Control	0.590501	-0.427923	4.68292e+09	0.421679	0	0	38.4906	46.9997
NBPF10	Control	0.00127559	-0.0005033	5548455243	0.499617	8.18355e-05	0.000133576	0.139245	0.215925
NOTCH2NL	Control	0.00165079	-0.00108271	5544198448	0.499234	1.36844e-10	2.87693e-10	0.185222	0.338625
NBPF12	Control	0.0534976	0.0218896	5676190378	0.511119	5.3056e-140	3.3936e-139	5.51593	3.30262
PRKAB2	Control	0.0612982	0.00443661	5551635010	0.499903	0.856265	0.879179	6.0243	6.09868
AC242426.3	Control	0.00453317	0.00105311	5.55853e+09	0.500524	2.25159e-05	3.80294e-05	0.375698	0.270763
FMO5	Control	0.0244452	0.00834444	5600854943	0.504335	1.07471e-45	3.88113e-45	2.47356	1.60676
CHD1L	Control	0.069529	-0.00416935	5482754743	0.493701	9.90065e-26	2.82244e-25	6.911	8.28466
BCL9	Control	0.0235468	-0.00181093	5.53905e+09	0.49877	0.000553945	0.000849913	2.44072	2.69049
ACP6	Control	0.0317628	0.0110168	5600814412	0.504332	2.62197e-34	8.39446e-34	3.14351	2.29018
GJA5	Control	0.053361	-0.0194158	5.47757e+09	0.493234	1.24444e-49	4.65221e-49	3.47061	4.82918
GPR89B	Control	0.0270537	0.000475434	5539731203	0.498831	0.00157627	0.00232624	2.65353	2.89888
NBPF11	Control	0.0353543	-0.00330347	5.51473e+09	0.49658	4.13638e-15	9.79407e-15	3.48768	4.19374
AC239803.1	Control	0.000403858	0.000155674	5.55357e+09	0.500077	0.0383367	0.0487732	0.0380952	0.0226207
NBPF14	Control	0.00226801	-0.00490044	5.52522e+09	0.497525	3.01805e-48	1.11375e-47	0.25353	0.74854
PDE4DIP	Control	0.0363455	-0.0193403	5.42384e+09	0.488396	9.03118e-120	5.28242e-119	3.70181	6.05275
NBPF9	Control	0.0147539	-0.00635929	5.51468e+09	0.496575	5.76825e-28	1.69738e-27	1.54089	2.2278
AC245297.3	Control	0.0471876	0.0279927	5.67752e+09	0.511239	5.48559e-238	4.89227e-237	3.86076	1.61567
NBPF19	Control	0.0155922	0.00811192	5.59841e+09	0.504115	2.63861e-71	1.17308e-70	1.61445	0.79241
HIST2H2AA4	Control	0.00131126	-0.00405566	5532937087	0.49822	2.39574e-41	8.28703e-41	0.116913	0.472979
AC239868.3	Control	0.00532041	0.000648371	5555892685	0.500287	0.0398258	0.0505447	0.428243	0.370843
HIST2H2BE	Control	0.0713273	0.0232324	5.6421e+09	0.508049	1.90138e-59	7.75856e-59	6.1977	4.62696
HIST2H2AC	Control	0.0805226	-0.000250822	5.53579e+09	0.498476	0.0123883	0.0165986	7.81609	8.1839
BOLA1	Control	0.0958059	0.0139666	5591182953	0.503464	4.36583e-08	8.43007e-08	9.1376	8.55406
SF3B4	Control	0.132374	-0.000406742	5509974910	0.496152	5.82252e-07	1.07189e-06	12.9852	13.9851
MTMR11	Control	0.039434	0.0134187	5.62078e+09	0.50613	2.71401e-54	1.0607e-53	4.02365	2.80977
OTUD7B	Control	0.135953	0.0177922	5.62265e+09	0.506298	7.31794e-18	1.82681e-17	12.8473	11.7306
VPS45	Control	0.0698203	-0.0104311	5.47168e+09	0.492703	3.03253e-33	9.58007e-33	7.00821	8.52664
PLEKHO1	Control	0.0174608	-0.180956	4618662541	0.415893	0	0	1.81544	18.5915
ANP32E	Control	0.34029	0.0501329	5.78093e+09	0.52055	3.95883e-91	1.9952e-90	29.7957	26.2647
APH1A	Control	0.711959	0.302514	6809409294	0.613161	0	0	53.5461	36.1986
C1orf54	Control	1.01955	0.166152	6.1285e+09	0.551847	0	0	64.8289	52.8989
MRPS21	Control	0.611783	0.00908445	5.60437e+09	0.504652	9.77131e-05	0.000158194	47.9724	47.3205
PRPF3	Control	0.126493	0.0156442	5.62305e+09	0.506333	1.05592e-18	2.67619e-18	12.3442	11.1918
RPRD2	Control	0.162501	0.0233158	5.66023e+09	0.509682	2.53794e-34	8.12641e-34	15.7491	13.9899
TARS2	Control	0.0559245	0.0106903	5599157206	0.504182	2.09324e-17	5.18085e-17	5.64466	4.83809
ECM1	Control	0.254126	0.161609	6.32921e+09	0.56992	0	0	22.7534	9.07913
ADAMTSL4	Control	0.0110004	-0.00348427	5.53218e+09	0.498152	1.62256e-12	3.60319e-12	1.14548	1.51627
ADAMTSL4-AS1	Control	0.00537437	-9.92153e-05	5555081245	0.500214	0.144416	0.16821	0.458456	0.415399
RN7SL473P	Control	0.00233321	-0.000674871	5551208431	0.499865	0.203419	0.231811	0.208867	0.235804
RN7SL600P	Control	0.00328047	0.000235341	5.55607e+09	0.500302	0.00698068	0.0096051	0.291626	0.231005
MCL1	Control	1.20365	0.0452005	5.71448e+09	0.514566	1.28538e-30	3.92803e-30	68.5688	65.5432
ENSA	Control	0.762204	0.171848	6272272608	0.564794	0	0	56.5346	47.2931
GOLPH3L	Control	0.0997208	-4.32021e-06	5.51546e+09	0.496646	8.83398e-07	1.61182e-06	9.81938	10.6235
CTSS	Control	0.140369	-0.0422936	5333135462	0.480228	7.33803e-127	4.44718e-126	13.4292	17.4474
ARNT	Control	0.10885	0.0241032	5.66791e+09	0.510374	2.54957e-56	1.01473e-55	10.7849	8.8022
SETDB1	Control	0.0620714	0.00185454	5.54818e+09	0.499592	0.455585	0.491828	6.2936	6.41537
CERS2	Control	0.489331	0.173225	6.30104e+09	0.567385	0	0	40.8197	29.773
MINDY1	Control	0.182806	0.128815	6190118799	0.557396	0	0	16.7816	5.44337
PRUNE1	Control	0.0346162	0.00230642	5.54544e+09	0.499346	0.121317	0.142437	3.6046	3.75847
BNIPL	Control	0.0106131	0.00124946	5556548363	0.500346	0.113801	0.134003	1.01018	0.941844
C1orf56	Control	0.23312	-0.0219282	5470895481	0.492633	1.37735e-15	3.29226e-15	20.2089	21.7125
CDC42SE1	Control	0.257476	-0.0640231	5256448891	0.473323	2.92352e-155	1.99945e-154	23.1291	28.5713
MLLT11	Control	0.0166997	-0.0171408	5.43565e+09	0.489459	2.17589e-161	1.5209e-160	1.73793	3.85717
GABPB2	Control	0.0804145	0.017969	5647541952	0.508539	1.87813e-51	7.15359e-51	7.97241	6.29199
SCNM1	Control	0.107256	0.00658005	5554022571	0.500118	0.861731	0.883941	10.157	10.265
VPS72	Control	0.150809	0.0108198	5.57498e+09	0.502006	0.0113807	0.0153511	14.7008	14.5355
PIP5K1A	Control	0.096702	-0.0146382	5.43621e+09	0.48951	3.20128e-50	1.203e-49	9.63415	11.8676
PSMD4	Control	0.491764	0.00875021	5590660825	0.503417	0.00298841	0.00425826	41.1534	41.0168
AL391069.2	Control	0.00388585	-0.000650771	5.54898e+09	0.499664	0.0139065	0.0185657	0.329721	0.396891
ZNF687	Control	0.0371566	0.00848514	5.59279e+09	0.503609	8.22547e-19	2.08955e-18	3.90411	3.19569
PI4KB	Control	0.125439	0.00454034	5536755309	0.498563	0.0530311	0.0662386	12.222	12.706
RFX5	Control	0.0797922	0.019402	5634166968	0.507335	3.47774e-37	1.15319e-36	8.03941	6.65049
SELENBP1	Control	0.155495	0.0976534	6066294583	0.546246	0	0	14.8992	5.70453
PSMB4	Control	0.446245	-0.0462406	5.34547e+09	0.481339	8.52548e-60	3.48628e-59	37.7563	41.4377
POGZ	Control	0.307736	0.0247278	5.66883e+09	0.510456	1.23001e-25	3.50234e-25	27.3826	25.6814
SNX27	Control	0.133007	0.00370315	5.53056e+09	0.498006	0.00923549	0.0125432	13.0667	13.6931
MRPL9	Control	0.257207	0.0358047	5689853196	0.512349	5.40601e-39	1.82731e-38	23.8253	21.9777
OAZ3	Control	0.011725	-0.00162012	5531600240	0.498099	2.20398e-12	4.87485e-12	1.23612	1.62047
THEM4	Control	0.0690631	-0.00727338	5.501e+09	0.495344	2.71445e-15	6.45129e-15	6.85189	7.8254
S100A10	Control	2.19555	0.695546	7.54289e+09	0.679208	0	0	91.4798	71.0523
S100A11	Control	1.15244	-0.197227	4.87336e+09	0.438827	0	0	68.1813	71.598
TCHH	Control	0.000815033	-0.00127756	5546248555	0.499418	2.16062e-11	4.64862e-11	0.0748768	0.191248
S100A6	Control	1.47612	0.10873	5842781291	0.52612	2.12151e-96	1.10342e-95	67.1159	58.7563
S100A4	Control	0.0220398	-0.0314106	5455031924	0.491204	2.1843e-125	1.31512e-124	1.65517	3.4075
S100A3	Control	0.00156556	-0.0144441	5463682057	0.491983	1.42547e-230	1.24261e-229	0.185222	1.78841
S100A16	Control	1.32727	0.201186	6223459737	0.560398	0	0	77.9074	67.056
S100A13	Control	1.48377	0.329532	6.74475e+09	0.607338	0	0	81.8706	68.7581
CHTOP	Control	0.28607	0.0493783	5.77143e+09	0.519695	3.08158e-93	1.56759e-92	25.8759	22.4939
SNAPIN	Control	0.274917	0.0536514	5.78445e+09	0.520868	1.45568e-108	8.09873e-108	24.8079	21.2093
ILF2	Control	0.35545	-0.0780818	5198407046	0.468096	1.39365e-183	1.05577e-182	31.5415	37.5812
NPR1	Control	0.109373	-0.0618161	5227218639	0.470691	7.2997e-303	7.63349e-302	10.5274	16.4124
INTS3	Control	0.185491	-0.00121272	5.52921e+09	0.497884	0.014234	0.0189925	17.5146	18.1535
SLC27A3	Control	0.0693312	-0.103633	5.00103e+09	0.450323	0	0	6.87291	16.7901
GATAD2B	Control	0.203511	-0.0182646	5.44327e+09	0.490146	5.35119e-27	1.55306e-26	19.3616	21.5754
DENND4B	Control	0.0737312	0.0070077	5569892465	0.501547	0.00716735	0.00985737	7.28539	7.03299
CRTC2	Control	0.090993	0.017141	5.62683e+09	0.506674	6.97707e-27	2.02207e-26	9.24795	7.99471
SLC39A1	Control	0.360429	0.04932	5.77138e+09	0.51969	2.92621e-79	1.37136e-78	31.9777	28.7564
AL358472.4	Control	0.0353481	0.0149392	5631471036	0.507092	4.33405e-107	2.3923e-106	3.0647	1.63897
CREB3L4	Control	0.0466171	0.0168942	5.63952e+09	0.507817	1.90153e-77	8.80316e-77	4.67389	3.12371
JTB	Control	0.604957	0.0156204	5620823999	0.506133	2.68177e-07	5.00647e-07	47.9842	46.8653
RAB13	Control	0.833854	-0.288294	4415904450	0.397635	0	0	59.6151	66.7853
RPS27	Control	3.65011	0.172121	6.31397e+09	0.568548	0	0	99.1356	98.1101
NUP210L	Control	0.0081678	0.00112521	5.56212e+09	0.500847	9.54059e-06	1.64968e-05	0.849918	0.679992
TPM3	Control	1.24631	-0.169909	4.79545e+09	0.431812	0	0	73.801	76.1091
C1orf43	Control	0.518503	0.0530873	5.76894e+09	0.519471	2.29209e-64	9.71559e-64	42.5984	39.9379
UBAP2L	Control	0.179293	-0.0123817	5.45638e+09	0.491326	4.41554e-23	1.20975e-22	17.286	19.338
HAX1	Control	0.447606	0.096879	5.9674e+09	0.537341	3.09502e-257	2.8928e-256	37.9389	32.0131
ATP8B2	Control	0.0579397	-0.00697918	5496693662	0.494956	1.85181e-19	4.76276e-19	6.00197	7.05286
IL6R-AS1	Control	0.00214234	0.000813414	5558160428	0.500491	2.28022e-09	4.61758e-09	0.199672	0.10145
IL6R	Control	0.146992	0.0286261	5.67809e+09	0.51129	1.08112e-53	4.20863e-53	13.5133	11.4063
SHE	Control	0.438577	0.125138	6.1173e+09	0.550839	0	0	36.7094	27.3855
TDRD10	Control	0.0535519	0.0114991	5627076846	0.506696	3.84717e-47	1.40629e-46	5.40164	4.05322
UBE2Q1	Control	0.194246	-0.0288083	5.37397e+09	0.483906	1.82584e-68	7.95035e-68	18.7678	22.2917
ADAR	Control	0.747278	0.228525	6490886211	0.584479	0	0	54.8125	41.9882
KCNN3	Control	0.0274183	-0.265644	4388148542	0.395136	0	0	2.68506	23.5036
PMVK	Control	0.190635	0.0419802	5728378938	0.515818	1.7393e-81	8.27037e-81	18.0085	15.21
PBXIP1	Control	0.103169	-0.0668447	5170148531	0.465552	0	0	10.178	17.1684
PYGO2	Control	0.0423263	0.00118982	5.54166e+09	0.499005	0.0295074	0.0381002	4.22332	4.44668
AL451085.2	Control	0.00413158	-1.74157e-05	5553640655	0.500084	0.528638	0.564431	0.366502	0.349593
SHC1	Control	0.233624	-0.258104	4440260015	0.399828	0	0	21.7865	39.9948
CKS1B	Control	0.0791319	-0.03558	5376575927	0.48414	7.87562e-123	4.67836e-122	7.95008	11.1198
FLAD1	Control	0.0879905	0.00167387	5.52197e+09	0.497232	1.87663e-05	3.18435e-05	8.74614	9.42735
ZBTB7B	Control	0.0393937	0.00057683	5539205749	0.498784	0.00727164	0.0099977	4.11297	4.37882
ADAM15	Control	0.666304	0.16309	6207610597	0.558971	0	0	48.9287	38.4909
EFNA1	Control	0.46265	-0.222348	4.72219e+09	0.425215	0	0	36.8263	48.7511
SLC50A1	Control	0.152335	-0.0178285	5440055987	0.489856	1.14327e-34	3.6735e-34	14.6719	16.8538
DPM3	Control	0.496265	0.0105515	5.60597e+09	0.504796	2.85895e-05	4.80263e-05	40.8959	40.1929
KRTCAP2	Control	0.596769	0.0174324	5618992349	0.505968	4.03216e-07	7.47301e-07	45.2269	44.7294
MUC1	Control	0.00567469	-0.00951433	5512605252	0.496389	2.21689e-55	8.74101e-55	0.599015	1.32091
THBS3	Control	0.0190737	-0.00303714	5525836928	0.49758	3.54599e-13	8.01672e-13	1.94417	2.43481
MTX1	Control	0.120784	-0.012785	5.4349e+09	0.489391	1.3732e-43	4.8642e-43	11.9369	14.2935
FAM189B	Control	0.0716322	0.00153009	5542584627	0.499088	0.120961	0.142038	7.30115	7.54092
SCAMP3	Control	0.141243	-0.0172175	5422145315	0.488243	2.45837e-48	9.08216e-48	13.4437	16.0148
CLK2	Control	0.0540583	0.0032301	5.56548e+09	0.50115	0.0220657	0.0288532	5.46995	5.25692
FDPS	Control	0.870453	0.103991	5.96701e+09	0.537306	1.08073e-199	8.59493e-199	60.7186	54.6606
RUSC1-AS1	Control	0.00296878	0.000655885	5.55546e+09	0.500247	0.0132229	0.0176831	0.232512	0.183022
RUSC1	Control	0.114778	0.0158422	5.61228e+09	0.505364	7.86078e-15	1.84993e-14	11.246	10.2993
ASH1L	Control	0.539383	0.0524072	5.79785e+09	0.522074	2.02719e-82	9.70328e-82	42.999	39.4101
ASH1L-AS1	Control	0.00582536	0.0007521	5.55518e+09	0.500222	0.135887	0.158775	0.475534	0.431164
MSTO1	Control	0.0321545	0.000553989	5542148157	0.499049	0.0195119	0.0256333	3.29852	3.50484
YY1AP1	Control	0.109888	0.00467434	5552916117	0.500019	0.97886	0.989473	10.9333	11.0464
DAP3	Control	0.169968	-0.0449059	5.27884e+09	0.475339	1.5663e-165	1.11438e-164	16.4453	21.6597
GON4L	Control	0.342916	0.0466629	5.76864e+09	0.519444	7.48629e-80	3.52266e-79	30.5327	27.3724
SYT11	Control	0.314195	0.0801393	5.90584e+09	0.531798	3.5559e-238	3.17235e-237	27.5481	21.9585
RIT1	Control	0.251148	-0.00947504	5471399498	0.492678	4.16249e-14	9.62929e-14	22.9071	24.8005
KHDC4	Control	0.198831	0.0029945	5546830147	0.499471	0.545601	0.581471	18.3737	18.7183
ARHGEF2	Control	0.200653	-0.0204266	5.4201e+09	0.488059	4.29844e-39	1.45478e-38	18.886	21.5658
SSR2	Control	0.713948	-0.080094	5221019262	0.470133	1.83106e-129	1.12117e-128	54.0887	56.7156
UBQLN4	Control	0.0498872	-0.0117913	5.4539e+09	0.491103	6.73031e-60	2.756e-59	5.13235	6.96718
LAMTOR2	Control	0.465357	-0.0148165	5.48267e+09	0.493693	3.2589e-08	6.32335e-08	38.8939	40.2443
LMNA	Control	0.673627	-0.386445	4305031411	0.387651	0	0	48.4571	62.3358
SEMA4A	Control	0.0437565	-0.0214645	5453684746	0.491083	1.21493e-69	5.33727e-69	4.23645	6.00546
SLC25A44	Control	0.0845326	-0.00577413	5.50139e+09	0.495378	1.06716e-12	2.38192e-12	8.59639	9.60146
PMF1-BGLAP	Control	0.00215544	0.000437947	5553763213	0.500095	0.297567	0.33025	0.178654	0.159716
PMF1	Control	0.308911	0.101905	5992009944	0.539557	0	0	27.6296	20.7754
PAQR6	Control	0.277153	0.229927	6.60873e+09	0.595091	0	0	23.2893	4.43914
SMG5	Control	0.0850248	0.00972108	5559941694	0.500651	0.290929	0.323746	8.27586	8.27233
GLMP	Control	0.113665	0.0130946	5.56217e+09	0.500852	0.224092	0.253205	10.9386	11.0026
CCT3	Control	0.464	-0.0996092	5.13766e+09	0.462626	3.66823e-225	3.13918e-224	39.2368	45.3175
MEF2D	Control	0.123213	-0.0655489	5167164535	0.465283	0	0	12.1826	19.2756
NAXE	Control	0.157084	0.00595943	5537995998	0.498675	0.102474	0.122757	15.0673	15.6193
GPATCH4	Control	0.107614	-0.0668512	5189866370	0.467327	0	0	10.5182	17.1081
AL365181.2	Control	0.00997774	0.00455135	5574354913	0.501949	7.10638e-28	2.08906e-27	0.894581	0.505196
AL365181.3	Control	0.0164379	0.00977909	5593855112	0.503705	3.42646e-67	1.48064e-66	1.40952	0.671081
NES	Control	0.722271	0.100117	5971500903	0.537711	1.83391e-221	1.55149e-220	51.2315	43.8561
ISG20L2	Control	0.118888	-0.0188379	5.40734e+09	0.48691	9.70289e-65	4.12067e-64	11.7964	14.6267
RRNAD1	Control	0.0821263	0.017342	5.62465e+09	0.506478	1.18734e-28	3.52934e-28	8.14056	6.91371
MRPL24	Control	0.145699	-0.0133823	5447270259	0.490506	2.2283e-32	6.96925e-32	13.6	15.7063
HDGF	Control	0.3514	0.00391885	5560946763	0.500742	0.485981	0.522273	31.3498	31.765
PRCC	Control	0.131894	-0.00272696	5492240726	0.494555	1.55177e-12	3.44859e-12	12.7842	14.0961
PEAR1	Control	0.220225	0.0239332	5.64728e+09	0.508515	1.80217e-21	4.80518e-21	20.5071	19.1584
ARHGEF11	Control	0.0524077	0.00556916	5.57315e+09	0.501841	0.00023922	0.000378488	5.5225	5.18494
ETV3	Control	0.0882914	-0.0114817	5471059717	0.492648	3.90645e-28	1.15321e-27	8.87619	10.4151
FCRL2	Control	0.000611515	0.000187906	5553860628	0.500104	0.0297167	0.0383611	0.0591133	0.0383867
PYHIN1	Control	0.00248931	0.00101024	5.55918e+09	0.500583	4.18248e-10	8.66522e-10	0.250903	0.134353
IFI16	Control	0.870539	-0.0949162	5213731301	0.469476	5.64454e-131	3.48258e-130	59.9619	62.377
AIM2	Control	0.000298489	-0.00498812	5.52297e+09	0.497322	7.51966e-83	3.61166e-82	0.035468	0.571002
CADM3	Control	0.0011658	-0.0153136	5490960674	0.49444	6.69589e-162	4.69752e-161	0.118227	1.22974
CADM3-AS1	Control	0.000169722	-0.00487599	5.53527e+09	0.498429	8.69265e-50	3.25331e-49	0.0183908	0.332456
ACKR1	Control	0.0767649	-0.437597	4.612e+09	0.415293	0	0	3.89228	20.5972
DUSP23	Control	0.404213	-0.215326	4845720148	0.436338	0	0	32.8276	42.6339
TAGLN2	Control	1.61863	0.248903	6.4235e+09	0.578411	0	0	84.176	74.6394
PIGM	Control	0.0937237	0.00561339	5.56203e+09	0.500839	0.192959	0.220484	9.17176	9.08736
IGSF8	Control	0.112307	0.0602015	5.85333e+09	0.527069	0	0	10.9412	5.62228
AL121987.2	Control	0.00648847	0.000621098	5554845096	0.500192	0.234671	0.264531	0.551724	0.513422
PEA15	Control	0.651595	-0.0198042	5471076531	0.492649	1.09245e-09	2.23485e-09	49.6223	49.7957
DCAF8	Control	0.167908	0.0147128	5592198762	0.503556	1.43042e-05	2.44384e-05	16.0762	15.6597
PEX19	Control	0.120825	0.0409698	5739175578	0.516791	3.84762e-141	2.47469e-140	11.8345	8.63906
COPA	Control	0.361585	-0.0116704	5494873454	0.494792	1.31258e-06	2.37361e-06	31.757	33.2415
NCSTN	Control	0.145073	-0.010893	5454317839	0.49114	1.63331e-27	4.77408e-27	14.2765	16.2993
AL121985.1	Control	0.00128107	-0.000258552	5552826618	0.500011	0.892759	0.912189	0.123481	0.121329
F11R	Control	0.331971	0.1309	6.15445e+09	0.554184	0	0	29.2243	19.2064
USF1	Control	0.0390175	0.00367596	5.55992e+09	0.500649	0.141574	0.165022	4.13268	4.02512
KLHDC9	Control	0.0373924	0.017598	5649384200	0.508705	1.00821e-128	6.15498e-128	3.81346	2.07836
PFDN2	Control	0.542263	-0.128534	5058987800	0.455542	2.01614e-300	2.09273e-299	44.712	50.6745
NIT1	Control	0.115355	0.0230955	5.64888e+09	0.50866	6.05535e-37	2.00387e-36	11.38	9.7934
DEDD	Control	0.0816628	0.000664109	5537304520	0.498613	0.0257197	0.0333483	8.20755	8.54652
UFC1	Control	0.599605	-0.00945455	5.51342e+09	0.496462	0.00312384	0.00444292	47.7478	48.3117
USP21	Control	0.0291432	0.00423865	5.57178e+09	0.501718	2.07896e-06	3.72113e-06	2.91494	2.57739
PPOX	Control	0.0648503	0.0148492	5.6107e+09	0.505222	7.2648e-24	2.01585e-23	6.3514	5.35357
B4GALT3	Control	0.0886322	-0.032752	5.32004e+09	0.479049	6.61122e-188	5.05142e-187	8.70148	13.0508
ADAMTS4	Control	0.0167952	-0.167832	4941185042	0.444935	0	0	1.37011	12.3434
NDUFS2	Control	0.300358	-0.0956872	5109866332	0.460124	3.97873e-301	4.14117e-300	27.623	35.1971
TOMM40L	Control	0.0302294	-0.00296904	5509182283	0.496081	1.15757e-20	3.04296e-20	3.13957	3.94903
NR1I3	Control	0.00302064	0.000205178	5.5531e+09	0.500035	0.784854	0.813247	0.331034	0.32423
SDHC	Control	0.325422	0.000952594	5536480696	0.498539	0.161191	0.185817	29.1862	30.0156
AL592295.4	Control	0.000459787	-0.000591462	5550700941	0.499819	0.00178229	0.00261407	0.0433498	0.0795152
HSPA6	Control	0.0124543	-0.0516041	5.4207e+09	0.488113	1.41617e-268	1.36429e-267	0.803941	3.17444
RPL31P11	Control	0	-0.00078997	5.5494e+09	0.499702	1.59343e-11	3.43913e-11	0	0.0596364
DUSP12	Control	0.133525	0.0251405	5647902904	0.508572	1.43496e-31	4.44989e-31	13.156	11.6737
ATF6	Control	0.256516	-0.018726	5.44342e+09	0.490159	1.94431e-23	5.35222e-23	23.8358	26.1509
NOS1AP	Control	0.044472	-0.000372341	5536724841	0.498561	0.00263345	0.00377403	4.60427	4.91829
C1orf226	Control	0.0220544	0.00343861	5.56308e+09	0.500933	0.00415611	0.00583882	2.28703	2.10784
UHMK1	Control	0.362359	0.012395	5.60016e+09	0.504273	5.89096e-05	9.69203e-05	31.711	31.4448
UAP1	Control	0.12618	-0.0392752	5348975239	0.481654	2.29021e-119	1.33751e-118	12.0381	15.744
AL596325.2	Control	0.00213265	-0.00185209	5545563541	0.499357	2.44892e-08	4.77709e-08	0.182594	0.311206
DDR2	Control	0.11835	0.0293563	5717508507	0.514839	6.16806e-112	3.48248e-111	11.5507	8.5993
HSD17B7	Control	0.0671346	-0.00136897	5534157713	0.498329	0.00326017	0.00462769	6.67718	7.04464
RGS5-ENSG00000143248	Control	0.0669188	-0.038277	5.50843e+09	0.496013	2.52283e-17	6.23483e-17	4.17471	4.89773
PBX1	Control	0.290067	0.0399261	5727792522	0.515766	1.42184e-59	5.80534e-59	25.8864	23.1972
MGST3	Control	1.19724	0.0975215	5.86273e+09	0.527917	5.64163e-107	3.11276e-106	73.2782	66.2581
ALDH9A1	Control	0.40046	-0.0107583	5502406648	0.49547	4.021e-05	6.67647e-05	34.6824	35.7743
TMCO1	Control	0.619916	-0.0511251	5.35591e+09	0.482279	8.75282e-49	3.24757e-48	48.5938	50.691
UCK2	Control	0.0574018	-0.0856518	5.07585e+09	0.457061	0	0	5.87849	14.4807
POGK	Control	0.121177	0.0187521	5631793712	0.507121	6.80998e-24	1.89083e-23	12.0381	10.7531
TADA1	Control	0.0226579	0.00423708	5570823904	0.501631	4.46095e-07	8.24935e-07	2.34483	2.02421
POU2F1	Control	0.141279	0.0182578	5.62832e+09	0.506808	1.21493e-19	3.1329e-19	13.6525	12.451
CREG1	Control	0.360606	0.0977007	5983870957	0.538824	0	0	31.7425	25.0912
RCSD1	Control	0.494829	0.298997	6.82915e+09	0.614939	0	0	39.3892	17.9417
MPZL1	Control	0.414762	0.0165907	5.61541e+09	0.505646	2.76362e-07	5.15708e-07	35.3182	34.7358
MPC2	Control	0.491084	0.0309944	5691048319	0.512457	1.44246e-27	4.21854e-27	41.5685	39.5965
DCAF6	Control	0.154186	0.0030743	5534366223	0.498348	0.0405964	0.0514688	14.844	15.4143
GPR161	Control	0.0376414	-0.0274419	5359515730	0.482604	4.663e-230	4.0516e-229	3.8266	7.3531
TIPRL	Control	0.249946	-0.0461322	5.3012e+09	0.477353	1.20077e-112	6.80546e-112	23.4654	28.2965
SFT2D2	Control	0.288445	0.0391388	5711380425	0.514288	4.95835e-49	1.84458e-48	25.7353	23.5063
ANKRD36BP1	Control	0.0467188	0.0152699	5625816021	0.506583	2.50048e-74	1.13513e-73	3.54811	2.223
NME7	Control	0.0789093	-0.00544082	5497228177	0.495004	1.54868e-15	3.69781e-15	7.86207	8.93861
BLZF1	Control	0.108744	0.0201734	5647190704	0.508508	2.44359e-37	8.11264e-37	10.869	9.26352
SLC19A2	Control	0.0212288	0.000733626	5.56606e+09	0.501203	0.000236812	0.000374745	2.34877	2.1051
F5	Control	0.000952936	-0.0105186	5507461341	0.495926	4.24125e-121	2.49607e-120	0.0748768	0.889748
SELP	Control	0.00535079	-0.120803	5.09542e+09	0.458823	0	0	0.466338	8.68841
C1orf112	Control	0.00844791	-0.00515307	5.51686e+09	0.496772	4.0598e-38	1.35918e-37	0.842036	1.48954
SELL	Control	0.00187568	-0.0155245	5.48388e+09	0.493802	1.83156e-169	1.31965e-168	0.194417	1.43333
SELE	Control	0.0729938	-0.360823	4818932450	0.433926	0	0	4.02759	17.0101
METTL18	Control	0.056691	0.0172312	5.63215e+09	0.507153	3.32596e-53	1.28854e-52	5.46995	4.06487
SCYL3	Control	0.0607743	0.0138291	5618195675	0.505897	5.60668e-32	1.74536e-31	6.05583	4.90321
KIFAP3	Control	0.245786	0.0540019	5.78614e+09	0.521019	5.04967e-118	2.92473e-117	22.8493	19.2441
GORAB	Control	0.0633373	0.00411544	5553893994	0.500107	0.843642	0.867722	6.21215	6.23715
PRRX1	Control	0.0268046	-0.00277675	5.56156e+09	0.500797	0.0224266	0.0291935	2.61544	2.44235
PRRC2C	Control	1.13135	0.0460164	5739063933	0.51678	5.85406e-40	1.99929e-39	69.1954	66.5872
VAMP4	Control	0.148663	0.0110799	5594886684	0.503798	1.16453e-06	2.11247e-06	14.5038	13.9008
METTL13	Control	0.0443249	-0.00347397	5501924993	0.495427	3.66213e-20	9.52912e-20	4.58194	5.54276
DNM3	Control	0.295515	0.166753	6.38527e+09	0.574969	0	0	26.1478	11.0835
PIGC	Control	0.122654	0.0122223	5576794239	0.502169	0.0026452	0.00379006	11.8962	11.6538
SUCO	Control	0.178068	-0.00331821	5.50259e+09	0.495487	1.6983e-07	3.2032e-07	17.131	18.3379
PRDX6	Control	0.69697	-0.0156426	5.49326e+09	0.494647	1.19459e-05	2.05423e-05	52.7514	53.3773
KLHL20	Control	0.192193	0.0345017	5701865930	0.513431	3.17634e-58	1.28334e-57	18.1044	15.7084
CENPL	Control	0.0540663	0.00715541	5583485644	0.502771	9.75658e-09	1.92818e-08	5.2624	4.72499
DARS2	Control	0.0212377	-0.000754472	5.53702e+09	0.498587	3.11691e-05	5.22805e-05	2.16617	2.45675
GAS5	Control	0.266895	-0.15489	5152603936	0.463972	0	0	16.754	23.082
ZBTB37	Control	0.0539657	-0.0249278	5.41709e+09	0.487788	3.07246e-102	1.65382e-101	5.33202	7.78701
RC3H1	Control	0.233776	0.0237187	5.66032e+09	0.50969	2.91293e-26	8.36938e-26	21.7681	20.1509
RABGAP1L	Control	0.120507	0.00256864	5.56651e+09	0.501243	0.0851105	0.102765	11.8791	11.6791
CACYBP	Control	0.33609	-0.0280795	5401355849	0.486371	1.17163e-37	3.90191e-37	29.3885	32.5128
MRPS14	Control	0.222778	0.0204366	5608699993	0.505042	2.87334e-08	5.59193e-08	20.712	20.2284
KIAA0040	Control	0.141653	-0.0443057	5.35249e+09	0.481971	4.43635e-106	2.43616e-105	13.6854	17.2397
RFWD2	Control	0.0946316	0.00480767	5.53783e+09	0.49866	0.042679	0.0537336	9.36749	9.78243
AL359075.1	Control	0.0248935	0.0102682	5595352594	0.50384	7.53666e-45	2.7027e-44	2.02036	1.25442
RASAL2-AS1	Control	0.00339716	9.33384e-05	5552923953	0.500019	0.868118	0.889945	0.273235	0.269392
RASAL2	Control	0.38255	-0.0754127	5270576316	0.474595	6.82999e-118	3.95158e-117	32.2417	36.6462
RALGPS2	Control	0.0518293	0.00809591	5566631111	0.501254	0.0107771	0.0145694	5.22036	5.02317
ANGPTL1	Control	0.139574	0.121054	6191326604	0.557505	0	0	13.2466	1.74728
FAM20B	Control	0.131595	0.0330711	5.70561e+09	0.513768	1.08757e-82	5.21512e-82	13.1836	10.6084
TOR3A	Control	0.0950365	-0.0196589	5403569648	0.486571	6.28153e-80	2.95838e-79	9.43448	12.2687
ABL2	Control	0.146219	-0.33869	4183608936	0.376718	0	0	13.8391	37.0116
SOAT1	Control	0.0802351	-0.0262725	5384515742	0.484855	7.45761e-113	4.23026e-112	7.92512	11.0293
TOR1AIP2	Control	0.467799	0.0347264	5685031078	0.511915	2.09598e-26	6.03124e-26	38.1504	36.8889
TOR1AIP1	Control	0.212463	0.0136846	5.59242e+09	0.503576	7.01174e-05	0.000114963	20.0946	19.7609
AL353708.1	Control	0.00354945	0.00148082	5.55915e+09	0.50058	9.9062e-09	1.95528e-08	0.281117	0.1652
CEP350	Control	0.352229	-0.0787763	5.2401e+09	0.471851	8.20185e-148	5.4311e-147	30.4447	35.507
QSOX1	Control	0.124784	-0.129426	4869504028	0.43848	0	0	12.1655	24.4468
ACBD6	Control	0.242517	0.0305445	5.6672e+09	0.510309	2.38594e-28	7.06221e-28	22.8099	21.3903
XPR1	Control	0.212045	0.0736379	5895400931	0.530858	0	0	19.7399	13.9268
STX6	Control	0.119363	-0.0521204	5.22698e+09	0.470669	6.91068e-283	6.90705e-282	11.6506	17.7298
MR1	Control	0.0525925	0.016132	5.64135e+09	0.507982	3.52375e-68	1.53136e-67	5.41741	3.8325
IER5	Control	0.550894	0.133186	6.08864e+09	0.548259	0	0	41.6565	33.5013
GLUL	Control	1.21943	0.726696	7.70806e+09	0.694081	0	0	65.357	33.6137
RGS16	Control	0.0391982	-0.0640795	5350077047	0.481754	2.6673e-269	2.57331e-268	3.3931	6.96855
DHX9	Control	0.2467	-0.0379723	5.3419e+09	0.481017	4.57657e-82	2.18551e-81	22.8545	26.9659
LAMC1	Control	0.175928	-0.3419	4.1529e+09	0.373953	0	0	16.5452	39.7405
SMG7-AS1	Control	0.0010506	-0.000960654	5.54943e+09	0.499705	0.000298333	0.00046637	0.0945813	0.153547
SMG7	Control	0.120175	-0.0487143	5278627473	0.47532	2.05134e-205	1.65711e-204	11.9304	16.9559
ARPC5	Control	0.774019	-0.206127	4717826225	0.424822	0	0	57.1704	63.4004
RGL1	Control	0.0263502	-0.150795	4.75712e+09	0.42836	0	0	2.52742	16.8565
TSEN15	Control	0.0738724	-0.00480563	5495710926	0.494867	1.93401e-17	4.79029e-17	7.18555	8.28535
C1orf21	Control	0.0181848	-0.0801556	5.17241e+09	0.465756	0	0	1.87061	8.6891
EDEM3	Control	0.137701	-0.0768566	5133255463	0.46223	0	0	13.1941	20.8597
FAM129A	Control	0.017889	-0.0625133	5.21872e+09	0.469926	0	0	1.71166	7.73011
RNF2	Control	0.101339	-0.0288676	5.35053e+09	0.481794	3.86339e-135	2.42175e-134	9.77865	13.5861
TRMT1L	Control	0.0652098	-0.00251283	5526059265	0.4976	2.5212e-05	4.24917e-05	6.62726	7.14335
SWT1	Control	0.0392248	-0.0058008	5.51462e+09	0.49657	8.35536e-14	1.92039e-13	3.95796	4.65644
AL356273.3	Control	0.0585561	-0.122824	4968070793	0.447356	0	0	5.42135	15.9168
IVNS1ABP	Control	0.336897	-0.563427	3854238316	0.347059	0	0	26.6154	51.2373
HMCN1	Control	0.121781	-0.0468076	5276917400	0.475166	3.44359e-217	2.87858e-216	11.0752	16.2286
TPR	Control	0.718632	-0.0234608	5473729224	0.492888	5.96381e-09	1.18662e-08	52.8105	53.2923
C1orf27	Control	0.215364	0.0287024	5667399527	0.510327	1.56811e-31	4.85941e-31	20.1117	18.4612
PTGS2	Control	0.168331	-0.130777	5.26307e+09	0.473919	1.23746e-226	1.06514e-225	12.3218	17.0608
PACERR	Control	0.0021218	0.000646402	5.55667e+09	0.500357	1.72999e-05	2.94059e-05	0.185222	0.113789
PLA2G4A	Control	0.124538	0.0533127	5825330630	0.524548	0	0	11.5691	6.70327
RGS2	Control	0.120309	-0.00268324	5.60735e+09	0.50492	2.61259e-13	5.92661e-13	10.7626	9.64671
UCHL5	Control	0.132495	-0.000148563	5.51355e+09	0.496473	4.80024e-06	8.41959e-06	13.0798	14.0015
TROVE2	Control	0.621584	0.195838	6380502580	0.57454	0	0	48.2837	35.6173
GLRX2	Control	0.112283	-0.0057641	5480184642	0.493469	5.42446e-19	1.38168e-18	11.2079	12.7046
CDC73	Control	0.279635	0.0305449	5674255736	0.510945	2.68935e-29	8.06049e-29	25.5422	23.9416
CFH	Control	0.527908	-0.0861723	5238005119	0.471662	3.49278e-134	2.18174e-133	37.0614	42.8457
CFHR1	Control	0.000130411	-0.000212152	5.55142e+09	0.499883	0.00310159	0.00441269	0.0157635	0.0390721
ZBTB41	Control	0.0794714	-0.000414225	5539964181	0.498852	0.0595121	0.0735789	7.87258	8.14757
DENND1B	Control	0.0856389	0.0279234	5.68092e+09	0.511545	2.72024e-92	1.37722e-91	8.35731	6.11856
C1orf53	Control	0.00396778	-0.00433346	5.51676e+09	0.496763	1.51335e-57	6.08122e-57	0.400657	1.04946
NEK7	Control	0.238341	0.0354401	5.72828e+09	0.515809	3.96279e-68	1.7216e-67	22.1977	19.2612
MIR181A1HG	Control	0.0294179	-0.00475449	5525447264	0.497545	5.95866e-12	1.30337e-11	2.28966	2.7844
NR5A2	Control	0.0204817	-0.146298	4.74238e+09	0.427033	0	0	2.05452	16.6536
ZNF281	Control	0.184227	-0.0806516	5144316225	0.463226	0	0	17.5041	24.8869
DDX59	Control	0.104212	0.0192481	5644021315	0.508222	5.26842e-36	1.72335e-35	10.5195	8.95506
CAMSAP2	Control	0.246387	-0.0450388	5.32678e+09	0.479656	2.00413e-94	1.02853e-93	22.6246	26.8268
INAVA	Control	0.00108676	-0.00314464	5531700569	0.498108	2.76403e-45	9.95079e-45	0.111658	0.490115
KIF21B	Control	0.00351695	-0.00472494	5525371724	0.497538	1.38367e-39	4.70685e-39	0.380952	0.873297
TMEM9	Control	0.233342	0.0631945	5.81962e+09	0.524034	3.19475e-163	2.25195e-162	21.6854	17.5372
PHLDA3	Control	0.0864435	-0.0252758	5.4578e+09	0.491454	6.62983e-40	2.2622e-39	8.09458	9.74199
CSRP1	Control	0.262098	-0.0143926	5490298216	0.49438	9.38871e-09	1.85603e-08	24.0289	25.2372
AC096677.1	Control	0.00330663	0.00151679	5.56079e+09	0.500727	2.73623e-13	6.20444e-13	0.294253	0.148748
RPS10P7	Control	0.00573015	0.00278833	5.56792e+09	0.50137	2.66266e-27	7.75728e-27	0.501806	0.227578
NAV1	Control	0.149488	-0.178527	4.71855e+09	0.424887	0	0	14.5235	28.997
IPO9-AS1	Control	0.00223401	-0.00167243	5544968506	0.499303	1.90182e-09	3.86244e-09	0.178654	0.318061
IPO9	Control	0.155061	-0.00632493	5499132707	0.495176	4.05177e-09	8.12266e-09	15.0739	16.2328
SHISA4	Control	0.0456095	-0.00181702	5.5279e+09	0.497766	3.99056e-06	7.04251e-06	4.6266	5.09789
TIMM17A	Control	0.194801	-0.0383079	5.32941e+09	0.479893	2.13829e-104	1.16462e-103	18.6404	22.9264
RNPEP	Control	0.124066	-0.0116851	5.44288e+09	0.49011	5.83347e-38	1.94931e-37	12.109	14.3025
ARL8A	Control	0.197474	0.0242152	5.64681e+09	0.508474	2.05318e-22	5.56459e-22	19.1514	17.8354
PPP1R12B	Control	0.0684018	-0.00439236	5519172427	0.49698	1.6621e-07	3.13692e-07	6.74286	7.38189
KDM5B	Control	0.112922	-0.0603849	5203723370	0.468575	0	0	11.2105	17.6078
RABIF	Control	0.0840685	-0.00839272	5.46062e+09	0.491708	1.31757e-36	4.3424e-36	8.31133	10.1005
KLHL12	Control	0.0651913	0.0111994	5.59278e+09	0.503608	1.65244e-11	3.56505e-11	6.54975	5.8807
ADIPOR1	Control	0.263005	0.0233482	5.61688e+09	0.505778	2.27072e-09	4.5987e-09	24.2811	23.8463
CYB5R1	Control	0.204049	0.0268906	5.65153e+09	0.508898	2.79743e-24	7.81439e-24	19.4456	18.0952
TMEM183A	Control	0.221569	0.000856292	5.50587e+09	0.495782	5.78921e-06	1.01223e-05	20.7764	22.1416
LINC01353	Control	0.00248191	-0.000897225	5548672156	0.499636	0.00119822	0.00178143	0.204926	0.277618
BTG2	Control	1.34829	0.584703	7.33711e+09	0.660678	0	0	70.1754	47.5659
ATP2B4	Control	0.200641	-0.0230932	5459598342	0.491616	1.95078e-20	5.10696e-20	19.1067	20.75
SNRPE	Control	0.617549	0.000587831	5.57302e+09	0.501829	0.12732	0.14921	48.9997	48.2308
SOX13	Control	0.126579	0.0303034	5.69337e+09	0.512666	3.77875e-76	1.73612e-75	12.0657	9.63642
PPP1R15B	Control	0.20127	-0.0324217	5397909327	0.486061	4.24676e-52	1.62918e-51	19.0581	21.9037
PIK3C2B	Control	0.104246	-0.0639937	5196960032	0.467966	0	0	9.87455	16.3822
MDM4	Control	0.383199	0.0120471	5633625644	0.507286	8.46203e-12	1.84308e-11	32.6043	31.4065
LRRN2	Control	0.046458	0.0348932	5.75473e+09	0.518191	0	0	4.7422	1.0995
NFASC	Control	0.0654167	0.0466973	5.82856e+09	0.52484	0	0	6.54056	1.55055
RBBP5	Control	0.10344	0.00956912	5585096061	0.502916	1.27269e-05	2.17826e-05	10.1964	9.70771
DSTYK	Control	0.144421	0.0142231	5.59625e+09	0.503921	3.3282e-07	6.18983e-07	13.9415	13.3695
NUAK2	Control	0.0101484	-0.0157524	5.44582e+09	0.490375	2.66103e-175	1.96726e-174	1.11527	3.0442
ELK4	Control	0.368764	0.0220795	5642334719	0.50807	2.77438e-14	6.44552e-14	31.9107	30.9397
NUCKS1	Control	1.29132	0.206852	6.40315e+09	0.576579	0	0	75.3498	67.9602
RAB29	Control	0.0995799	-0.02427	5.38183e+09	0.484613	5.40279e-100	2.87108e-99	9.74187	12.9761
SLC41A1	Control	0.104631	-0.0189923	5.4243e+09	0.488437	1.34727e-56	5.37498e-56	10.4433	12.8671
FAM72A	Control	0.109574	0.0673885	5866259847	0.528234	0	0	9.93629	4.37471
SRGAP2	Control	0.538676	0.207307	6435701059	0.57951	0	0	42.9281	29.3322
EIF2D	Control	0.111372	0.0154231	5.60615e+09	0.504812	2.65092e-12	5.85176e-12	11.0818	10.2595
MAPKAPK2	Control	0.135773	-0.0495985	5264306482	0.47403	3.03414e-207	2.46296e-206	13.5278	18.867
YOD1	Control	0.0387914	-0.0110604	5473362823	0.492855	1.67466e-49	6.24914e-49	3.9514	5.40361
CD55	Control	0.395254	-0.220529	4.96846e+09	0.447391	0	0	32.1445	40.0236
CD46	Control	0.941991	0.176383	6233104931	0.561267	0	0	63.1094	53.7043
C1orf132	Control	0.0168849	-0.000266704	5553300245	0.500053	0.842244	0.866518	1.45681	1.44498
CD34	Control	1.05245	0.0733859	5791434621	0.521496	3.0124e-66	1.29208e-65	65.7051	57.7891
PLXNA2	Control	0.346375	-0.278046	4525354895	0.407491	0	0	29.2506	44.3421
IRF6	Control	0.0509293	0.0387555	5.75571e+09	0.518279	0	0	4.70936	1.04809
DIEXF	Control	0.0609769	0.00213782	5542123934	0.499047	0.0809044	0.0978411	6.20296	6.44759
SERTAD4-AS1	Control	0.133492	0.0508244	5765299383	0.519143	2.00594e-241	1.80528e-240	9.69852	5.83546
SERTAD4	Control	0.0661865	0.0351099	5.73002e+09	0.515966	1.45454e-292	1.48324e-291	6.07028	2.87831
HHAT	Control	0.0267059	0.010914	5.61539e+09	0.505644	1.40756e-72	6.31886e-72	2.74417	1.61635
RCOR3	Control	0.148616	0.016311	5.6146e+09	0.505573	3.68691e-13	8.33108e-13	14.1333	13.1913
TRAF5	Control	0.109208	0.0349963	5720474821	0.515107	1.505e-125	9.06944e-125	10.7087	7.78632
LINC00467	Control	0.0158085	-0.00562787	5.52366e+09	0.497385	1.31722e-20	3.45685e-20	1.26108	1.78567
SLC30A1	Control	1.02538	0.600409	7747857876	0.697665	0	0	65.6473	33.4835
LPGAT1	Control	0.251699	0.0263895	5658196223	0.509499	5.50911e-24	1.53298e-23	23.2276	21.8146
INTS7	Control	0.0239862	-0.00382939	5514585517	0.496567	6.72559e-20	1.74138e-19	2.45255	3.15113
PPP2R5A	Control	0.195526	-0.0299551	5.39453e+09	0.485757	5.41847e-55	2.12796e-54	18.6509	21.5973
TMEM206	Control	0.0444789	-0.00115092	5.49809e+09	0.495082	4.56759e-23	1.25115e-22	4.52282	5.57635
NENF	Control	0.544997	0.216913	6501326669	0.585419	0	0	43.736	27.8475
AC092803.2	Control	0.00710605	0.0029479	5.56783e+09	0.501361	8.13443e-21	2.14298e-20	0.604269	0.33177
ATF3	Control	0.280903	0.0199111	5657715470	0.509455	1.11153e-26	3.20954e-26	20.3928	18.3427
BATF3	Control	0.00371591	-0.0219779	5445247468	0.490323	4.95812e-248	4.5294e-247	0.413793	2.34707
NSL1	Control	0.284423	0.0722237	5877910346	0.529283	3.75505e-211	3.08194e-210	25.9402	20.7638
TATDN3	Control	0.0580134	0.00794113	5.57359e+09	0.50188	0.000295635	0.000462641	5.93498	5.61062
FLVCR1-AS1	Control	0.00909799	0.00391447	5.57277e+09	0.501806	3.46721e-28	1.02456e-27	0.778982	0.417455
FLVCR1	Control	0.0477859	-0.0162949	5.45213e+09	0.490943	2.73733e-65	1.16585e-64	4.78292	6.6169
VASH2	Control	0.00530459	0.00123155	5.55542e+09	0.500244	0.108701	0.128207	0.496552	0.448301
ANGEL2	Control	0.173378	0.049018	5.78558e+09	0.520969	5.05689e-161	3.5291e-160	16.4742	12.5072
RPS6KC1	Control	0.120945	0.0460322	5790379809	0.521401	1.63312e-237	1.45308e-236	12.046	7.86721
PROX1	Control	0.0271558	-0.0307199	5396262316	0.485913	6.44641e-208	5.23766e-207	2.53005	5.35014
SMYD2	Control	0.114404	0.0276983	5.66625e+09	0.510224	2.55649e-52	9.83287e-52	11.2066	9.36018
PTPN14	Control	0.359977	-0.0234119	5.48247e+09	0.493675	3.35609e-09	6.74913e-09	31.3865	32.4559
KCTD3	Control	0.230905	0.0406548	5.75997e+09	0.518663	1.0611e-98	5.58756e-98	21.4122	17.869
GPATCH2	Control	0.136593	-0.0698519	5169740986	0.465515	0	0	13.3741	20.3861
RRP15	Control	0.233287	0.023019	5649912305	0.508753	1.0687e-21	2.85982e-21	21.6473	20.2695
TGFB2	Control	0.0668288	-0.00083869	5.58227e+09	0.502662	6.50142e-07	1.19349e-06	6.467	5.8903
LYPLAL1	Control	0.216661	0.0657119	5841286849	0.525985	2.92148e-209	2.38385e-208	19.9803	15.2306
ZC3H11B	Control	0.00618745	0.00070727	5.55443e+09	0.500155	0.382944	0.418079	0.654187	0.623783
EPRS	Control	0.256465	-0.0244514	5403124193	0.48653	2.83522e-42	9.91919e-42	23.4588	26.5766
BPNT1	Control	0.0518554	0.000965892	5523836006	0.4974	5.08956e-07	9.39097e-07	5.29524	5.87659
IARS2	Control	0.175615	-0.0186265	5420985015	0.488139	2.03599e-41	7.05178e-41	17.0496	19.7218
RAB3GAP2	Control	0.220763	0.0288338	5.67605e+09	0.511106	1.38612e-35	4.50704e-35	20.6673	18.8328
AURKAPS1	Control	0.00122085	-0.000305873	5552405677	0.499973	0.714973	0.746407	0.109031	0.114475
C1orf115	Control	0.471576	0.199463	6.43626e+09	0.57956	0	0	39.3182	25.111
2024-03-02	Control	0.0936262	0.0192223	5637702234	0.507653	3.03208e-35	9.81113e-35	9.25977	7.811
HLX	Control	0.0638232	-0.0871013	5109521335	0.460093	0	0	5.72217	13.7315
TAF1A	Control	0.0238076	0.00642597	5584240069	0.502839	3.60373e-19	9.21529e-19	2.42627	1.86312
MIA3	Control	0.331329	0.0323196	5.68769e+09	0.512155	1.26756e-32	3.97656e-32	29.1757	27.3944
AL592148.3	Control	0.00399957	-0.000430519	5.5512e+09	0.499864	0.307432	0.340334	0.336289	0.363302
AIDA	Control	0.49171	0.0601972	5819625856	0.524035	7.07138e-101	3.77735e-100	40.5255	36.8197
BROX	Control	0.260434	0.0503889	5.75626e+09	0.518329	9.83832e-87	4.84127e-86	23.5849	20.5163
AL392172.1	Control	0.0168566	0.00212984	5560226516	0.500677	0.00670524	0.00925859	1.35172	1.21672
TLR5	Control	0.0206061	0.00668464	5586817245	0.503071	2.52679e-25	7.16649e-25	2.178	1.56768
CAPN2	Control	0.619767	0.150058	6.17917e+09	0.55641	0	0	47.8279	39.0481
TP53BP2	Control	0.0721233	-0.0267689	5.39082e+09	0.485422	5.56879e-110	3.11576e-109	7.48506	10.4371
GTF2IP20	Control	0.00461244	-0.000534378	5549603983	0.49972	0.054287	0.0677311	0.387521	0.443503
FBXO28	Control	0.120647	-0.000420342	5.5085e+09	0.496019	7.79495e-08	1.49282e-07	11.8227	12.8218
DEGS1	Control	0.210343	-0.136024	4.90587e+09	0.441754	0	0	19.7215	30.9623
NVL	Control	0.0686477	0.00241214	5542660725	0.499095	0.113057	0.133167	6.84269	7.08782
CNIH4	Control	0.325969	-0.0554326	5.27748e+09	0.475216	7.13805e-118	4.12803e-117	29.1034	34.2306
WDR26	Control	0.194463	-0.0924524	5082860701	0.457692	0	0	18.4236	26.918
CNIH3	Control	0.0209982	-0.00096577	5.53534e+09	0.498436	4.58897e-06	8.05486e-06	2.17668	2.49856
DNAH14	Control	0.0173077	-0.0115394	5466596165	0.492246	1.11134e-100	5.93058e-100	1.69852	3.26081
LBR	Control	0.418216	0.109365	6.0253e+09	0.542555	0	0	35.2788	28.0024
ENAH	Control	0.408963	0.100923	5.99411e+09	0.539746	0	0	34.2213	27.2072
SRP9	Control	1.08352	0.260945	6582805080	0.592756	0	0	70.5563	58.1387
EPHX1	Control	0.513711	0.0675184	5.88478e+09	0.529901	9.96578e-157	6.8474e-156	41.5934	35.1786
AL591895.1	Control	0.00692511	0.00285286	5.56599e+09	0.501195	5.36229e-17	1.31704e-16	0.566174	0.326972
TMEM63A	Control	0.0831605	0.0275749	5.68762e+09	0.512148	1.05244e-106	5.79963e-106	8.1156	5.73881
PYCR2	Control	0.186948	0.0305143	5.66803e+09	0.510384	2.05745e-35	6.67527e-35	17.7195	15.9997
SDE2	Control	0.107713	-0.00454974	5.51405e+09	0.496519	9.9506e-07	1.81059e-06	10.8677	11.6408
H3F3A	Control	2.34649	0.0330357	5.54761e+09	0.499541	0.721968	0.75312	94.5655	92.1931
ACBD3	Control	0.284704	-0.0251115	5424570911	0.488462	1.51229e-29	4.54743e-29	26.3317	28.9189
MIXL1	Control	0.0153879	0.00333719	5551586966	0.499899	0.709569	0.741404	1.47783	1.50668
PARP1	Control	0.414988	0.0563941	5807553027	0.522948	5.50525e-100	2.92436e-99	35.6558	31.8815
ITPKB	Control	0.179726	0.00998768	5577457549	0.502228	0.0083671	0.011436	17.1481	16.9594
ITPKB-AS1	Control	0.00815121	0.00378688	5.57045e+09	0.501597	7.50942e-27	2.17564e-26	0.655501	0.335883
PSEN2	Control	0.118539	0.0294461	5675371527	0.511045	1.07796e-59	4.40603e-59	11.5481	9.49384
CDC42BPA	Control	0.533001	0.0825038	5894275613	0.530757	1.58311e-161	1.1083e-160	42.1977	37.4907
LINC01641	Control	0	-0.00110652	5.54803e+09	0.499578	1.11332e-15	2.6664e-15	0	0.0843136
ZNF678	Control	0.0756619	0.011922	5609956233	0.505155	1.23956e-19	3.19579e-19	7.59278	6.59908
SNAP47	Control	0.0887179	0.0171753	5.61087e+09	0.505238	1.75927e-17	4.36033e-17	8.85386	7.92273
JMJD4	Control	0.0616134	0.0122177	5594051499	0.503723	1.17081e-12	2.60979e-12	6.26732	5.58526
WNT9A	Control	0.00319165	0.00174538	5561386628	0.500781	3.91308e-14	9.05784e-14	0.316585	0.160401
ARF1	Control	0.913113	-0.0969016	5.11548e+09	0.46063	1.52962e-213	1.2632e-212	63.5823	65.4945
C1orf35	Control	0.295207	0.0874615	5.95377e+09	0.536114	0	0	26.4342	19.8007
MRPL55	Control	0.329674	0.0375751	5687041451	0.512096	1.58053e-32	4.95316e-32	28.7882	27.197
GUK1	Control	1.55385	-0.0672274	5066672848	0.456234	2.19344e-253	2.03657e-252	84.2417	81.5024
IBA57	Control	0.141982	0.0498872	5.79528e+09	0.521842	6.35876e-215	5.27247e-214	13.6578	9.45134
OBSCN-AS1	Control	0.00525418	0.003716	5.57284e+09	0.501813	6.7813e-50	2.54082e-49	0.537274	0.174796
OBSCN	Control	0.0156062	0.00329484	5.56961e+09	0.501521	7.35943e-09	1.4606e-08	1.60394	1.30103
TRIM11	Control	0.0852661	0.00738881	5558245280	0.500498	0.424436	0.460475	8.48604	8.49648
HIST3H2A	Control	0.0228808	-0.0227055	5.38065e+09	0.484507	2.83097e-251	2.61123e-250	2.32644	5.44954
RNF187	Control	0.322574	0.044418	5725903954	0.515595	1.82466e-53	7.09173e-53	28.8171	26.5471
RHOU	Control	0.0145303	-0.0813222	5173718131	0.465873	0	0	1.47521	8.27575
RAB4A	Control	0.297017	0.0147956	5591221311	0.503468	0.000567477	0.000870125	26.7993	26.7877
NUP133	Control	0.0698265	0.00309579	5543901927	0.499207	0.171109	0.196757	7.08046	7.30649
ABCB10	Control	0.0516843	0.00432369	5.55465e+09	0.500175	0.726671	0.757729	5.27422	5.28091
TAF5L	Control	0.0465398	-0.00360601	5.51258e+09	0.496387	7.13024e-13	1.59818e-12	4.85386	5.61268
URB2	Control	0.0217136	-0.0139279	5459123376	0.491573	1.89422e-97	9.89448e-97	2.23317	3.93052
GALNT2	Control	0.112974	-0.00976952	5455766877	0.491271	5.02639e-32	1.56582e-31	11.1961	13.155
COG2	Control	0.0724837	-0.00694617	5488057986	0.494178	2.46346e-21	6.55202e-21	7.37865	8.61849
C1orf198	Control	0.0604748	-0.0156212	5.43619e+09	0.489508	5.53094e-70	2.4338e-69	6.18588	8.34841
TTC13	Control	0.0406582	-0.0250999	5375968876	0.484085	1.09559e-193	8.51753e-193	3.9908	7.2256
ARV1	Control	0.0977407	0.0155885	5598398283	0.504114	2.14966e-10	4.49768e-10	9.66962	8.98933
FAM89A	Control	0.81979	0.476584	7312058636	0.658423	0	0	55.0266	28.4733
C1orf131	Control	0.185839	0.0105396	5587664359	0.503148	0.000205352	0.000326337	17.4148	17.0265
GNPAT	Control	0.146103	0.0163902	5602980281	0.504527	4.04119e-09	8.10365e-09	14.0637	13.3867
EXOC8	Control	0.0581533	0.00399572	5.56436e+09	0.501049	0.0447464	0.0562409	5.91527	5.73332
SPRTN	Control	0.117723	0.00996834	5569284902	0.501493	0.0365471	0.0465786	11.5402	11.4173
EGLN1	Control	0.266494	-0.0555627	5.31078e+09	0.478216	2.69957e-103	1.46255e-102	24.2916	28.4747
AL445524.1	Control	0.0192631	-0.0353702	5400655614	0.486308	1.00558e-254	9.3627e-254	1.53957	4.276
TSNAX	Control	0.469975	0.136374	6129304297	0.55192	0	0	38.6877	30.261
DISC1	Control	0.0342743	-0.0552389	5231471568	0.471074	0	0	3.56782	9.36566
SIPA1L2	Control	0.246488	-0.0713268	5.2449e+09	0.472283	1.16446e-170	8.44016e-170	22.5274	27.8022
NTPCR	Control	0.197882	0.00292524	5540115011	0.498866	0.200501	0.228623	18.7849	19.3119
AL355472.1	Control	0.0127103	-0.000991877	5548368276	0.499609	0.0891047	0.107349	1.01806	1.09608
COA6	Control	0.137892	-0.0289069	5.34147e+09	0.480978	1.64346e-117	9.48584e-117	13.3806	17.4865
TARBP1	Control	0.0947735	0.0197469	5645426937	0.508349	7.99505e-42	2.78142e-41	9.31232	7.71161
IRF2BP2	Control	0.476961	-0.0635751	5.3233e+09	0.479343	6.91424e-72	3.08629e-71	39.1947	42.261
TOMM20	Control	0.79438	0.0352385	5.69802e+09	0.513085	3.03795e-26	8.72576e-26	57.5527	55.2418
RBM34	Control	0.03454	0.00203921	5561723225	0.500812	0.044253	0.0556418	3.47192	3.31565
ARID4B	Control	0.613355	-0.0557383	5347798058	0.481548	4.21681e-53	1.63177e-52	47.3563	50.1069
GGPS1	Control	0.260041	0.0643735	5.82733e+09	0.524728	2.75817e-161	1.9274e-160	23.5389	19.2084
TBCE	Control	0.0426072	0.00910901	5581966391	0.502634	1.89145e-09	3.84167e-09	4.33103	3.83798
B3GALNT2	Control	0.0652945	-0.0177885	5426751337	0.488658	6.21086e-78	2.88685e-77	6.4578	8.7926
GNG4	Control	0.160623	0.122913	6.20292e+09	0.558549	0	0	15.133	3.39242
LYST	Control	0.301372	0.0808685	5931986166	0.534152	1.18695e-297	1.22394e-296	25.776	19.1577
NID1	Control	0.0742521	-0.353612	4053881771	0.365036	0	0	7.15402	33.417
GPR137B	Control	0.0378934	-0.00522219	5.49679e+09	0.494964	5.39637e-27	1.56583e-26	3.90805	4.94777
ERO1B	Control	0.0809954	-0.0117977	5.48808e+09	0.494181	6.90083e-20	1.7864e-19	8.12085	9.30397
LGALS8	Control	0.19039	-0.0162778	5.44139e+09	0.489977	3.46836e-29	1.03778e-28	18.0558	20.3484
HEATR1	Control	0.0716137	-0.0176137	5440308617	0.489879	4.05362e-59	1.64852e-58	7.13432	9.21143
ACTN2	Control	0.126899	0.0966084	6059714778	0.545654	0	0	11.5402	2.3505
MTR	Control	0.181349	0.0250499	5.6633e+09	0.509958	3.6635e-33	1.15583e-32	17.4292	15.7029
MT1HL1	Control	0	-0.000312602	5.55145e+09	0.499887	3.32478e-05	5.5422e-05	0	0.0226207
MTRNR2L11	Control	0	-0.000220418	5551644000	0.499904	0.000132023	0.000211799	0	0.0191933
FH	Control	0.116531	0.00556634	5.52933e+09	0.497895	0.00407991	0.0057351	11.7346	12.403
OPN3	Control	0.0373692	0.00122401	5521103377	0.497154	9.22219e-11	1.94803e-10	3.61905	4.22939
CHML	Control	0.133848	0.0517001	5.80215e+09	0.522461	1.9323e-243	1.74608e-242	12.9261	8.58285
CEP170	Control	0.230012	-0.0647903	5.23244e+09	0.471161	5.73215e-189	4.39613e-188	21.3281	27.1517
SDCCAG8	Control	0.23524	-0.0314651	5388133813	0.485181	1.81352e-53	7.04946e-53	21.6407	24.8211
AKT3	Control	0.466452	0.0138632	5638974206	0.507768	4.93935e-12	1.08308e-11	38.714	37.294
AKT3-IT1	Control	0.0037862	0.000757796	5557193573	0.500404	0.000412464	0.000637795	0.315271	0.234433
ZBTB18	Control	0.1689	0.0261437	5684167082	0.511837	8.9589e-50	3.35201e-49	16.2982	14.0708
ADSS	Control	0.217516	-0.0698884	5187423780	0.467107	1.26456e-247	1.15324e-246	20.3915	27.1209
DESI2	Control	0.201243	-0.0558539	5.23861e+09	0.471717	2.14614e-192	1.66219e-191	19.3997	25.3105
COX20	Control	0.384065	-0.0501368	5.33516e+09	0.48041	3.50632e-70	1.54596e-69	33.1875	37.0459
HNRNPU	Control	1.42425	0.0299671	5665545971	0.51016	2.21804e-15	5.28185e-15	76.5964	75.3599
EFCAB2	Control	0.102661	0.025796	5659691601	0.509633	3.51379e-52	1.34896e-51	9.97176	8.16676
SMYD3	Control	0.0764282	-0.0108912	5.45476e+09	0.49118	2.33678e-43	8.25222e-43	7.71363	9.58159
TFB2M	Control	0.0384668	-0.023108	5397358232	0.486011	3.24725e-157	2.23577e-156	3.95928	6.78896
CNST	Control	0.13632	-0.0684029	5.19096e+09	0.467426	0	0	13.2361	19.7979
AL591623.1	Control	0.00309318	-0.00228972	5542558988	0.499086	7.48137e-11	1.58558e-10	0.275862	0.458584
SCCPDH	Control	0.174197	0.0223926	5.62604e+09	0.506603	1.8396e-15	4.38813e-15	16.93	15.9928
AHCTF1	Control	0.154956	-0.0639625	5242151456	0.472035	1.3215e-223	1.12585e-222	14.9465	20.5074
ZNF670	Control	0.0219148	-0.0101415	5.47799e+09	0.493272	2.46267e-68	1.07093e-67	2.1688	3.52609
ZNF669	Control	0.0677591	0.0107572	5587773258	0.503157	4.53072e-09	9.05533e-09	6.55632	5.97598
ZNF124	Control	0.045004	-0.0103071	5469973439	0.49255	4.64616e-47	1.69672e-46	4.65944	6.18985
AL390728.6	Control	0.0886921	0.0163831	5613529873	0.505477	1.42296e-25	4.04785e-25	6.53793	5.45365
AL390728.4	Control	0.00884836	-0.00109877	5548974629	0.499664	0.0926994	0.111413	0.763218	0.830112
ZNF496	Control	0.052331	-0.00576867	5.49257e+09	0.494585	5.8807e-24	1.63502e-23	5.38325	6.51545
TRIM58	Control	0.00474676	0.000782202	5557336590	0.500417	0.00344593	0.00488357	0.462397	0.379068
SH3BP5L	Control	0.0407059	-0.000340053	5.52478e+09	0.497485	4.12558e-08	7.97251e-08	4.04466	4.58035
ZNF672	Control	0.0738106	0.0102775	5579007511	0.502368	4.33651e-05	7.1896e-05	7.47586	7.08645
ZNF692	Control	0.0416546	0.00385328	5554920298	0.500199	0.651155	0.684893	4.0486	4.03334
PGBD2	Control	0.0441852	0.00775343	5.59115e+09	0.503461	7.93167e-15	1.86628e-14	4.58719	3.90858
FAM110C	Control	0.00165134	-0.00503537	5.51864e+09	0.496932	2.23915e-74	1.01667e-73	0.165517	0.779386
SH3YL1	Control	0.196607	0.0397279	5713439601	0.514473	3.44278e-66	1.47597e-65	18.5051	16.0347
ACP1	Control	0.358461	0.0219135	5.63098e+09	0.507048	3.46284e-11	7.41211e-11	31.9435	31.3496
TMEM18	Control	0.256698	0.0472822	5748091928	0.517593	7.89325e-80	3.71285e-79	23.5691	20.652
AC116614.1	Control	0.000279788	-0.00174061	5545980994	0.499394	1.21019e-16	2.9544e-16	0.0275862	0.148748
SNTG2	Control	0.0104939	-0.0180477	5.45699e+09	0.491381	2.49742e-147	1.64924e-146	1.14548	2.86598
AC144450.1	Control	0.00102286	-0.00194005	5542798452	0.499108	6.91961e-19	1.75949e-18	0.0853859	0.263908
PXDN	Control	0.00922997	-0.351179	4.09774e+09	0.368986	0	0	0.986535	27.0695
MYT1L	Control	0.00283071	0.000470854	5.55568e+09	0.500267	0.0128799	0.0172365	0.266667	0.213183
EIPR1	Control	0.0634052	-0.00254671	5.4929e+09	0.494614	4.83892e-21	1.27998e-20	6.2647	7.43536
TRAPPC12	Control	0.118277	-0.00460681	5.49173e+09	0.494509	1.73601e-13	3.95594e-13	11.7951	13.0857
ADI1	Control	0.248127	-0.0584203	5259355726	0.473585	6.86017e-154	4.66191e-153	22.7481	28.1621
RNASEH1	Control	0.151439	0.013369	5578963359	0.502364	0.00319721	0.00454266	15.0936	14.9585
RNASEH1-AS1	Control	0.0131874	-0.000229136	5.54859e+09	0.499629	0.121277	0.142397	1.11264	1.18793
RPS7	Control	2.77694	0.0784633	5.79953e+09	0.522225	1.87951e-66	8.06938e-66	97.2125	95.3257
LINC01105	Control	0.000190102	-2.83543e-05	5552551016	0.499986	0.653341	0.687041	0.0183908	0.0212498
CMPK2	Control	0.236363	0.163953	6.32752e+09	0.569769	0	0	20.9182	7.25371
RSAD2	Control	0.359532	0.269492	6758964986	0.608619	0	0	29.3425	7.94467
RNF144A	Control	0.0240916	-0.00524824	5522729979	0.4973	5.06428e-13	1.1399e-12	2.52085	3.06202
LINC01814	Control	0.000880264	-3.27351e-06	5.55295e+09	0.500022	0.716041	0.747493	0.0735632	0.0692331
ID2	Control	0.429667	-0.1943	5.08197e+09	0.457612	0	0	32.5859	37.5579
KIDINS220	Control	0.44263	0.0917679	5.95347e+09	0.536087	7.35437e-245	6.67046e-244	37.0036	30.9924
MBOAT2	Control	0.201094	0.108939	6.09038e+09	0.548415	0	0	18.6719	9.22171
ASAP2	Control	0.155157	-0.0988545	5057850404	0.45544	0	0	15.1067	23.9149
ITGB1BP1	Control	0.473641	0.0291068	5.66856e+09	0.510431	3.83143e-20	9.96478e-20	39.7846	38.58
CPSF3	Control	0.0680992	-0.0121161	5444394636	0.490247	1.05517e-56	4.21469e-56	6.87028	8.91804
IAH1	Control	0.222615	0.0231623	5.63084e+09	0.507036	5.44637e-15	1.28616e-14	20.5438	19.5861
ADAM17	Control	0.304495	-0.011981	5.49313e+09	0.494635	1.53495e-07	2.90043e-07	27.1448	28.4904
YWHAQ	Control	0.794788	0.086919	5909301951	0.53211	1.57585e-150	1.05768e-149	57.977	52.8063
TAF1B	Control	0.0675248	-0.0205722	5.41071e+09	0.487214	1.27123e-92	6.44827e-92	6.83218	9.46505
AC010969.2	Control	0.00436179	-0.00272336	5.53936e+09	0.498798	1.37346e-13	3.13649e-13	0.373071	0.613501
GRHL1	Control	0.0144447	-0.0113613	5486558101	0.494043	2.32851e-72	1.04304e-71	1.45944	2.65279
AC104794.2	Control	0.023517	0.00458593	5576527146	0.502145	8.72573e-14	2.00483e-13	1.96519	1.53478
KLF11	Control	0.303768	0.115696	6099452086	0.549232	0	0	27.2539	17.9355
HPCAL1	Control	0.570367	0.132101	6122835901	0.551338	0	0	45.554	36.4324
ODC1	Control	0.150481	-0.012856	5508605583	0.496029	7.51522e-07	1.37525e-06	14.5379	15.3039
NOL10	Control	0.0965334	-0.0221772	5398470032	0.486111	8.64787e-84	4.18291e-83	9.63284	12.5387
RN7SL832P	Control	0.00326893	-0.00225266	5.54587e+09	0.499385	4.89652e-06	8.58452e-06	0.283744	0.406487
PDIA6	Control	0.595244	-0.231757	4662666641	0.419855	0	0	47.0319	56.0994
PQLC3	Control	0.149704	0.0357267	5700100433	0.513272	1.08137e-72	4.85862e-72	13.9008	11.444
ROCK2	Control	0.39668	-0.15141	4935244621	0.4444	0	0	33.8443	43.1439
E2F6	Control	0.069128	-0.00903906	5465929127	0.492186	1.39559e-37	4.64374e-37	6.99113	8.64454
GREB1	Control	0.0172851	0.0103842	5.60826e+09	0.505002	6.22899e-112	3.51614e-111	1.6578	0.657372
LPIN1	Control	0.128574	0.00519039	5566972800	0.501284	0.0817967	0.0988889	12.4545	12.3139
TRIB2	Control	0.340223	0.121324	6.11529e+09	0.550659	0	0	29.6617	20.1928
Metazoa-SRP-ENSG00000237261	Control	9.09403e-05	-8.27581e-06	5552579664	0.499988	0.560613	0.596017	0.00656814	0.00891119
FAM84A	Control	0.459694	0.04574	5715018860	0.514615	3.97362e-43	1.40141e-42	33.0496	30.4591
NBAS	Control	0.115077	0.00742155	5558677273	0.500537	0.452643	0.488889	11.4759	11.542
DDX1	Control	0.268592	-0.0173061	5453347138	0.491053	2.94083e-19	7.53532e-19	24.7094	26.8892
FAM49A	Control	0.00373876	-0.0612455	5.18267e+09	0.46668	0	0	0.432184	7.09468
SMC6	Control	0.166542	-0.0248353	5411546895	0.487289	4.15633e-50	1.56015e-49	15.7018	18.3852
GEN1	Control	0.0282952	0.00315959	5577663105	0.502247	5.96376e-10	1.22907e-09	3.00427	2.5534
RDH14	Control	0.181637	0.0492558	5760549062	0.518715	1.03199e-118	6.00589e-118	17.4581	14.1352
LINC01376	Control	0.0038574	0.00204342	5.56302e+09	0.500929	7.17626e-20	1.85734e-19	0.329721	0.14395
TTC32	Control	0.0985231	0.0297215	5.70361e+09	0.513588	3.51946e-111	1.97954e-110	9.73005	7.0652
WDR35	Control	0.0473728	-0.00364886	5503506250	0.495569	2.43543e-18	6.13193e-18	4.82759	5.75663
MATN3	Control	0.459992	0.205136	6473016561	0.58287	0	0	37.4608	21.4506
LAPTM4A	Control	1.86682	0.428515	7.15235e+09	0.644041	0	0	89.7274	78.1587
PUM2	Control	0.261017	-0.0076251	5498020347	0.495075	4.85375e-07	8.96268e-07	23.9225	25.2728
RHOB	Control	2.09493	0.327482	6.44565e+09	0.580406	0	0	85.1704	77.6439
HS1BP3	Control	0.0609404	0.010582	5583384983	0.502762	1.15925e-07	2.20206e-07	6.08473	5.59143
ATAD2B	Control	0.13503	-0.00952761	5489413111	0.4943	2.38762e-13	5.42135e-13	13.1415	14.4121
UBXN2A	Control	0.214787	0.0368392	5.71128e+09	0.514279	5.46282e-60	2.238e-59	20.109	17.6558
MFSD2B	Control	0.00153833	-0.00062561	5.54898e+09	0.499664	0.00122588	0.00182153	0.172085	0.239231
WDCP	Control	0.0228574	0.00131738	5.55063e+09	0.499813	0.582742	0.617673	2.34614	2.39094
FKBP1B	Control	0.0619192	0.00962971	5602296436	0.504465	1.41804e-17	3.51916e-17	6.38292	5.50917
SF3B6	Control	0.874496	0.0762414	5.8645e+09	0.528076	2.13514e-112	1.20754e-111	62.5511	57.4875
FAM228B	Control	0.165051	0.0615025	5.86617e+09	0.528226	0	0	15.9567	10.4549
TP53I3	Control	0.12402	-0.00232846	5490888363	0.494433	1.39419e-13	3.18355e-13	12.046	13.3963
ITSN2	Control	0.420026	0.014344	5608182104	0.504995	5.26337e-06	9.21557e-06	34.9701	34.6323
NCOA1	Control	0.514818	0.144511	6.18e+09	0.556485	0	0	41.8929	32.4936
PTRHD1	Control	0.349765	0.0520045	5755519601	0.518262	2.88849e-70	1.27439e-69	30.4893	27.7625
ADCY3	Control	0.0950749	0.0382008	5.73174e+09	0.516121	9.73335e-165	6.90475e-164	9.5422	6.43114
DNAJC27	Control	0.0645251	0.0224822	5.66877e+09	0.510451	3.38484e-102	1.82123e-101	6.35008	4.27806
DNAJC27-AS1	Control	0.00723615	0.000289172	5.55482e+09	0.50019	0.255017	0.285931	0.585878	0.547695
EFR3B	Control	0.38576	0.184867	6365410547	0.573181	0	0	32.1235	18.4208
POMC	Control	0.399674	0.293394	6.84909e+09	0.616734	0	0	33.0036	10.6489
DNMT3A	Control	0.135341	0.0273208	5.66559e+09	0.510164	3.93343e-45	1.41436e-44	12.9419	11.0841
DTNB	Control	0.0328649	0.0154135	5641742149	0.508017	5.90191e-125	3.54221e-124	3.38259	1.77881
ASXL2	Control	0.152509	0.000851177	5.53197e+09	0.498132	0.0204787	0.0268571	14.802	15.3862
RAB10	Control	0.358316	-0.0334342	5385761136	0.484967	1.69904e-43	6.01124e-43	31.5389	34.9154
HADHA	Control	0.463317	-0.00688717	5521481208	0.497188	0.0136822	0.0182772	39.0516	40.0531
HADHB	Control	0.394618	0.0329814	5687402034	0.512129	4.34701e-29	1.29894e-28	34.3895	32.8885
SELENOI	Control	0.044896	-0.0093443	5.47439e+09	0.492947	1.0039e-43	3.56126e-43	4.51626	5.96707
SLC35F6	Control	0.232084	0.0924273	5.97939e+09	0.538421	0	0	21.1415	13.8727
MAPRE3	Control	0.071823	0.0421529	5778196057	0.520304	0	0	7.05681	3.00924
TMEM214	Control	0.0950317	-0.0106676	5448495711	0.490616	1.74401e-41	6.04521e-41	9.46338	11.505
AGBL5	Control	0.0349617	0.00763393	5.58466e+09	0.502877	4.39456e-13	9.90914e-13	3.63218	3.07093
OST4	Control	1.2563	-0.171987	4.74953e+09	0.427677	0	0	76.289	77.4005
KHK	Control	0.0696878	0.0465264	5.80026e+09	0.522291	0	0	6.87553	2.43413
ABHD1	Control	0.0167496	0.011117	5.61343e+09	0.505467	2.31504e-145	1.51715e-144	1.63415	0.540841
PREB	Control	0.124132	0.04264	5722875387	0.515323	3.28036e-118	1.90203e-117	11.5836	8.72268
SLC5A6	Control	0.495698	0.408956	7.199e+09	0.648242	0	0	37.1376	8.81934
ATRAID	Control	0.641403	0.0806998	5892505498	0.530597	9.65181e-146	6.33929e-145	49.9074	45.3415
CAD	Control	0.0393574	0.00173529	5.53653e+09	0.498543	0.00115361	0.00171712	3.97898	4.30342
MPV17	Control	0.158187	-0.02371	5.38316e+09	0.484733	2.89533e-71	1.28657e-70	15.3261	18.6813
GTF3C2	Control	0.0726502	0.00731669	5562388670	0.500872	0.134573	0.157336	7.36946	7.27839
AC074117.1	Control	0.0259286	-0.00858815	5.52989e+09	0.497945	3.18716e-09	6.42056e-09	2.2069	2.60687
EIF2B4	Control	0.142127	-0.00024741	5.51766e+09	0.496844	4.98464e-05	8.23598e-05	13.4266	14.2675
SNX17	Control	0.313395	0.0230078	5622947787	0.506325	5.78075e-10	1.19191e-09	28.2154	27.7549
ZNF513	Control	0.0507943	-0.0042546	5.50219e+09	0.495451	4.92281e-18	1.23283e-17	5.23612	6.19328
PPM1G	Control	0.467626	-0.0762644	5225026247	0.470493	2.97536e-142	1.92202e-141	39.3117	44.253
NRBP1	Control	0.257837	-0.0489705	5285146149	0.475907	9.56104e-126	5.7656e-125	23.711	28.8551
IFT172	Control	0.0227246	-0.00897271	5484215652	0.493832	3.38709e-57	1.3582e-56	2.27126	3.51786
FNDC4	Control	0.0102597	-0.136454	4796874909	0.43194	0	0	1.04171	14.6514
GCKR	Control	0.000551475	-0.00494835	5.52292e+09	0.497318	1.35386e-78	6.31706e-78	0.0577997	0.594308
ZNF512	Control	0.0840101	0.00399388	5.54251e+09	0.499081	0.140991	0.164392	8.31264	8.59313
CCDC121	Control	0.0500039	0.017071	5.6416e+09	0.508005	1.33401e-76	6.14805e-76	4.93005	3.34033
GPN1	Control	0.112551	0.00647805	5.53524e+09	0.498427	0.0285141	0.0368515	11.2617	11.8018
SUPT7L	Control	0.111222	0.00810338	5.5555e+09	0.500251	0.719587	0.75093	10.8755	10.9985
SLC4A1AP	Control	0.12749	-0.00151876	5505834438	0.495779	3.49912e-08	6.78403e-08	12.7422	13.8213
MRPL33	Control	0.860928	-0.112008	5137223118	0.462587	1.39198e-194	1.08597e-193	61.0194	63.8507
RBKS	Control	0.0313505	0.00381988	5567404848	0.501323	0.000539657	0.00082842	3.18424	2.92835
BABAM2	Control	0.149724	0.015645	5.60312e+09	0.504539	6.34337e-09	1.26101e-08	14.5681	13.8939
FOSL2	Control	0.433686	-0.1488	5.01669e+09	0.451734	0	0	35.2236	42.8957
AC104695.3	Control	0.0540971	-0.0282948	5.46384e+09	0.491998	2.99401e-56	1.1909e-55	4.40197	5.94993
AC104695.2	Control	0.0151363	-0.00970073	5.52075e+09	0.497122	1.58956e-23	4.38291e-23	1.31232	1.88163
PPP1CB	Control	0.613596	-0.13261	5.08018e+09	0.457451	2.09639e-269	2.02325e-268	47.4023	53.1662
TRMT61B	Control	0.0686793	-0.00120773	5511289511	0.49627	2.06433e-10	4.32118e-10	6.88342	7.71024
WDR43	Control	0.179687	-0.0587665	5.28523e+09	0.475915	4.09113e-155	2.79728e-154	17.2453	21.9661
YPEL5	Control	0.367474	0.0147868	5610036562	0.505162	1.29891e-06	2.34984e-06	32.092	31.6525
LBH	Control	0.0414963	-0.4186	3963831408	0.356928	0	0	4.03284	32.0954
LCLAT1	Control	0.0463499	-0.0289372	5.35424e+09	0.482128	5.98955e-213	4.94022e-212	4.69097	8.32305
GALNT14	Control	0.000228134	-0.00170036	5537989771	0.498675	7.48259e-40	2.55122e-39	0.0275862	0.292698
MEMO1	Control	0.0720166	-0.0172387	5446204875	0.49041	1.72452e-54	6.74581e-54	6.99245	8.95643
DPY30	Control	0.394781	0.0421889	5.72764e+09	0.515752	1.44051e-48	5.33881e-48	34.1478	31.8582
SPAST	Control	0.109811	0.00269412	5.5304e+09	0.497991	0.00445304	0.00624545	10.8177	11.3762
AL121658.1	Control	0.00969211	0.00397681	5573437708	0.501866	7.9848e-29	2.37876e-28	0.810509	0.436648
SLC30A6	Control	0.0558049	-0.00926993	5471507435	0.492688	1.61748e-39	5.4966e-39	5.6092	7.13238
YIPF4	Control	0.488005	0.109315	6020468650	0.54212	0	0	39.8897	33.0201
AL133245.1	Control	0.00513902	0.00165626	5.56231e+09	0.500864	5.83552e-11	1.2413e-10	0.463711	0.290642
BIRC6	Control	0.347716	-0.0462257	5.3461e+09	0.481395	1.46003e-66	6.27349e-66	30.5445	34.3115
AL133243.2	Control	0.00437804	-0.00302958	5.54051e+09	0.498902	9.46855e-12	2.05911e-11	0.378325	0.597735
AL133243.3	Control	0.0123103	-0.00387512	5536407444	0.498532	4.26178e-09	8.53828e-09	1.07323	1.36615
AL133243.4	Control	0.0201541	-0.00743574	5501344588	0.495375	4.55632e-38	1.52407e-37	2.02956	2.96126
TTC27	Control	0.0390886	-0.00390038	5512562660	0.496385	7.39749e-15	1.74259e-14	4.03284	4.7812
LTBP1	Control	0.0452972	-0.0620248	5200765332	0.468309	0	0	4.40197	10.7736
RASGRP3	Control	0.217401	-0.395925	4121542342	0.371129	0	0	18.6181	41.7921
FAM98A	Control	0.117713	-0.0570393	5.20129e+09	0.468356	0	0	11.778	18.2912
RN7SL602P	Control	0.000449292	0.000153819	5.55353e+09	0.500074	0.0559797	0.0693788	0.0394089	0.0246771
AC009414.2	Control	0.0250736	-0.00557884	5535549511	0.498455	2.98545e-06	5.29779e-06	2.03875	2.34296
CRIM1	Control	0.848591	-0.006157	5568703593	0.50144	0.242696	0.273011	56.5596	55.0287
FEZ2	Control	0.798938	0.186579	6319885275	0.569081	0	0	57.5567	47.4411
VIT	Control	0.00715948	0.00468156	5.57843e+09	0.502316	6.00954e-62	2.50079e-61	0.69491	0.231691
AC007382.1	Control	0.0643927	0.0145375	5.625e+09	0.50651	2.03693e-36	6.7e-36	6.48801	5.2151
STRN	Control	0.19055	0.0264008	5660689132	0.509723	3.00009e-30	9.12308e-30	18.3553	16.7544
HEATR5B	Control	0.103778	0.00750051	5.58201e+09	0.502638	7.64185e-05	0.00012491	10.1386	9.68166
GPATCH11	Control	0.149844	0.00295625	5.53397e+09	0.498313	0.0335782	0.0429632	14.2739	14.8618
EIF2AK2	Control	0.769329	0.289367	6.67928e+09	0.601443	0	0	54.3067	38.24
CEBPZOS	Control	0.249126	0.0456931	5744903317	0.517306	3.22189e-79	1.50966e-78	22.8703	19.9652
CEBPZ	Control	0.307416	-0.0549147	5320306828	0.479073	1.07325e-88	5.3394e-88	27.5218	31.5415
AC007390.2	Control	0.00921466	0.00168898	5.56292e+09	0.500919	2.09313e-07	3.93315e-07	0.752709	0.56826
NDUFAF7	Control	0.0770792	-0.00180943	5.51205e+09	0.496339	1.90775e-09	3.8742e-09	7.53235	8.35047
PRKD3	Control	0.390778	0.00652355	5.5677e+09	0.50135	0.213294	0.241782	33.3149	33.6096
QPCT	Control	0.388959	-0.0236228	5.48272e+09	0.493698	3.54613e-09	7.12486e-09	31.4916	32.0817
CDC42EP3	Control	0.163761	-0.285284	4357528335	0.392379	0	0	15.4916	35.6838
RMDN2	Control	0.029544	-0.0035299	5.51611e+09	0.496704	6.33114e-16	1.52425e-15	3.00033	3.67484
CYP1B1	Control	0.0502112	-0.104103	5260126357	0.473654	0	0	3.53103	8.70897
CYP1B1-AS1	Control	0.0012013	-0.000931858	5550759973	0.499824	0.0322396	0.0413258	0.111658	0.146692
ATL2	Control	0.231377	0.0915055	5.9915e+09	0.539511	0	0	21.0929	13.471
HNRNPLL	Control	0.108165	-0.00565023	5.4801e+09	0.493461	5.63077e-20	1.45975e-19	10.5143	11.989
GALM	Control	0.119121	0.048847	5.80017e+09	0.522283	6.66431e-285	6.69091e-284	11.2118	6.79101
SRSF7	Control	1.05472	0.239963	6414127355	0.577567	0	0	65.4108	55.4646
GEMIN6	Control	0.0642606	-0.00978127	5461400085	0.491778	1.3944e-43	4.93866e-43	6.49064	8.2168
DHX57	Control	0.0659612	0.00595494	5.56713e+09	0.501298	0.0179398	0.0236436	6.55895	6.35025
MORN2	Control	0.0942951	5.56756e-05	5520147517	0.497068	1.36976e-05	2.34141e-05	9.60525	10.3246
SOS1	Control	0.738441	0.202556	6341516827	0.571029	0	0	52.7067	41.3397
SOS1-IT1	Control	0.00424003	0.00128614	5.5598e+09	0.500639	8.35681e-08	1.59687e-07	0.36913	0.241288
MAP4K3	Control	0.213474	0.0254845	5.65189e+09	0.508931	4.59803e-24	1.2808e-23	19.8923	18.464
SNORA67-ENSG00000252473	Control	0.00210561	0.000291697	5.55485e+09	0.500192	0.0311839	0.0400034	0.185222	0.146692
AC007388.1	Control	0.0761171	0.0303839	5680013557	0.511463	1.41462e-138	9.00511e-138	5.87849	3.59189
THUMPD2	Control	0.134028	0.0133971	5603826851	0.504603	5.73328e-10	1.18221e-09	13.0496	12.281
EML4	Control	0.204326	-0.0403994	5.35791e+09	0.482459	1.38068e-79	6.48075e-79	19.2342	22.7928
COX7A2L	Control	0.707024	0.0812182	5898144050	0.531105	2.68557e-145	1.75868e-144	54.0361	49.2405
MTA3	Control	0.0760446	0.00482974	5560943924	0.500741	0.21132	0.239647	7.66371	7.57314
ZFP36L2	Control	0.79784	-0.200894	4936536772	0.444516	0	0	52.9064	59.8757
THADA	Control	0.0804314	0.00286336	5.55238e+09	0.499971	0.961196	0.973314	7.86601	7.93439
PLEKHH2	Control	0.0561967	0.0332765	5.74129e+09	0.516981	0	0	5.45681	2.05094
DYNC2LI1	Control	0.0995969	0.0215417	5.65755e+09	0.50944	1.23327e-50	4.6555e-50	9.889	8.07354
LRPPRC	Control	0.195913	-0.0114226	5471991767	0.492732	4.52059e-16	1.09052e-15	18.4644	20.2106
RN7SL455P	Control	0.000529658	0.000181519	5553442112	0.500066	0.113142	0.133262	0.0433498	0.0301609
PPM1B	Control	0.138117	0.00775871	5567097364	0.501296	0.0878519	0.105902	13.2558	13.1577
PREPL	Control	0.172137	0.00955297	5.58945e+09	0.503308	6.22261e-05	0.000102251	16.4204	15.9579
CAMKMT	Control	0.0434393	0.00463361	5562971448	0.500924	0.0415661	0.0523943	4.40197	4.24036
LINC01121	Control	7.74438e-05	-0.000371134	5551091930	0.499854	7.35887e-05	0.000120506	0.00788177	0.0370157
SRBD1	Control	0.0804744	0.00695747	5.56441e+09	0.501054	0.0824528	0.0996549	8.06962	7.94604
PRKCE	Control	0.0740173	-0.00824735	5.51186e+09	0.496322	1.64093e-09	3.33667e-09	7.58883	8.33745
EPAS1	Control	2.33181	0.411427	6.99139e+09	0.629547	0	0	93.0286	84.8983
ATP6V1E2	Control	0.0457548	0.019762	5.65868e+09	0.509542	1.18789e-121	7.0127e-121	4.67389	2.77755
RHOQ	Control	0.133204	0.0239234	5655768114	0.50928	5.24798e-37	1.73755e-36	13.1704	11.4879
PIGF	Control	0.230249	0.025172	5.62578e+09	0.50658	6.18581e-13	1.38976e-12	21.202	20.4793
CRIPT	Control	0.233806	0.026972	5644962337	0.508307	1.23017e-19	3.17188e-19	21.5947	20.443
SOCS5	Control	0.117056	-0.00585433	5.5228e+09	0.497307	0.000244707	0.000386916	11.8358	12.4201
AC016722.3	Control	0.001259	0.000257471	5.55443e+09	0.500155	0.0297624	0.0384164	0.122167	0.0911683
MCFD2	Control	0.369386	-0.0112773	5486893354	0.494073	4.69363e-08	9.05384e-08	32.4282	34.1333
TTC7A	Control	0.0349836	0.00647832	5.58728e+09	0.503113	2.10404e-15	5.01262e-15	3.58358	2.96743
CALM2	Control	1.77366	0.375177	7008578390	0.631095	0	0	88.2496	77.9146
BCYRN1	Control	0.0853247	0.0498781	5745060285	0.51732	0	0	5.86141	2.39642
EPCAM	Control	0.0275882	0.0141651	5628195621	0.506797	5.86818e-131	3.61889e-130	2.47882	1.11733
MSH2	Control	0.0990813	0.0125216	5590163784	0.503373	2.59934e-07	4.85562e-07	9.80887	9.25256
MSH6	Control	0.105515	-0.0126936	5462915262	0.491914	2.1712e-29	6.51702e-29	10.4933	12.2145
FBXO11	Control	0.22266	-0.0124681	5.46825e+09	0.492395	4.00783e-16	9.67964e-16	20.7291	22.5549
AC079807.1	Control	0.00655442	0.00151291	5.56125e+09	0.500769	1.78925e-07	3.37093e-07	0.537274	0.383181
FOXN2	Control	0.10239	-0.00850087	5489404522	0.4943	3.778e-16	9.13282e-16	10.1478	11.3775
AC093635.1	Control	0.00241179	-0.000442662	5550879455	0.499835	0.121005	0.142084	0.204926	0.23786
PPP1R21	Control	0.0922783	0.00179664	5.55398e+09	0.500114	0.859286	0.881806	9.13235	9.15316
STON1	Control	0.0148971	-0.0237868	5.40672e+09	0.486854	1.50963e-243	1.36507e-242	1.48309	4.11903
ASB3	Control	0.0394699	-0.00975291	5481231508	0.493564	1.19266e-41	4.13893e-41	3.89754	5.20619
CHAC2	Control	0.01149	-0.00923406	5482619140	0.493689	3.44027e-90	1.72505e-89	1.17176	2.4403
ERLEC1	Control	0.297942	-0.110656	5.05272e+09	0.454978	0	0	27.1711	35.6105
PSME4	Control	0.0994768	-0.0638576	5189212481	0.467268	0	0	9.82069	16.4528
ACYP2	Control	0.138087	-0.0131963	5.43935e+09	0.489792	2.65679e-37	8.81499e-37	13.4187	15.6926
SPTBN1	Control	2.03287	0.413998	7.06101e+09	0.635817	0	0	90.4368	80.0677
RTN4	Control	1.23038	0.195804	6320753503	0.569159	0	0	73.9337	65.7865
CLHC1	Control	0.0199034	-0.00970801	5.48913e+09	0.494275	9.44864e-55	3.70253e-54	2.02036	3.17238
RPS27A	Control	3.33764	0.0653171	5806860940	0.522885	2.42107e-70	1.06923e-69	98.5392	97.6378
MTIF2	Control	0.086967	-0.00526147	5482003434	0.493633	8.12248e-22	2.17792e-21	8.78686	10.2033
CCDC88A	Control	0.312567	0.0236927	5647453826	0.508531	1.77779e-17	4.40582e-17	27.2828	26.1578
CFAP36	Control	0.327573	0.0528452	5737933792	0.516679	2.66741e-62	1.11244e-61	27.9632	25.6293
PPP4R3B	Control	0.321181	0.0367374	5.70063e+09	0.513319	1.4993e-39	5.09693e-39	28.5176	26.5862
PNPT1	Control	0.206706	0.0307812	5678183695	0.511298	1.26694e-38	4.26191e-38	19.4719	17.6078
EFEMP1	Control	0.0204007	-0.21878	4.86212e+09	0.437815	0	0	1.58686	13.9522
AC007743.1	Control	0.0108558	0.00087198	5.55925e+09	0.500589	0.00324148	0.00460263	0.884072	0.765677
CCDC85A	Control	0.149955	0.0746784	5.97268e+09	0.537816	0	0	14.8624	7.28455
VRK2	Control	0.120436	-0.000553108	5.53338e+09	0.498259	0.0174075	0.022966	11.8279	12.2926
FANCL	Control	0.111125	0.00775476	5.56692e+09	0.50128	0.063705	0.0785372	10.7074	10.5721
PAPOLG	Control	0.0876392	-0.00584875	5.49669e+09	0.494955	1.02847e-14	2.41334e-14	8.63974	9.7317
REL	Control	0.238255	-0.0668954	5277422568	0.475211	1.47955e-141	9.53216e-141	21.7064	26.4251
PUS10	Control	0.0679906	0.010616	5597873193	0.504067	5.8636e-14	1.35247e-13	6.75599	5.98284
PEX13	Control	0.111447	0.00615456	5553048569	0.500031	0.965361	0.977197	10.9596	11.0999
KIAA1841	Control	0.110486	0.0360276	5729817941	0.515948	9.79183e-142	6.31308e-141	10.6916	7.58068
AC016747.1	Control	0.0241631	0.00639208	5.5762e+09	0.502115	1.74424e-13	3.97435e-13	1.95337	1.53341
AHSA2	Control	0.249032	0.0593773	5841776164	0.526029	2.08133e-187	1.5871e-186	22.6548	17.7538
USP34	Control	0.451657	-0.108438	5.14526e+09	0.463311	1.52937e-221	1.29426e-220	37.6066	43.6196
AC016727.1	Control	0.00443899	0.00132346	5.55822e+09	0.500496	5.18219e-05	8.55602e-05	0.366502	0.267336
XPO1	Control	0.288075	0.0108655	5593295043	0.503655	0.000223265	0.000354043	25.8207	25.5086
FAM161A	Control	0.0517638	0.0163286	5637261478	0.507614	3.0437e-66	1.3053e-65	5.08243	3.57065
CCT4	Control	0.44729	-0.0364448	5392455712	0.48557	1.35886e-36	4.47736e-36	38.1005	40.8503
COMMD1	Control	0.358313	0.0398292	5.71777e+09	0.514863	2.96701e-45	1.06772e-44	31.9488	29.8539
B3GNT2	Control	0.40398	0.192091	6.39873e+09	0.576181	0	0	33.8864	19.826
TMEM17	Control	0.0115919	-0.00979456	5.4877e+09	0.494146	2.86713e-80	1.35366e-79	1.17044	2.34501
EHBP1	Control	0.106476	-0.0081167	5.50719e+09	0.495901	7.05464e-09	1.40084e-08	10.6745	11.5475
WDPCP	Control	0.0475805	0.00541774	5.57465e+09	0.501976	2.18068e-05	3.68458e-05	4.78424	4.40624
AC016734.2	Control	0.0026724	0.000165105	5552365457	0.499969	0.791068	0.819145	0.270608	0.276932
MDH1	Control	0.146305	-0.0363061	5330155292	0.47996	1.56381e-124	9.36883e-124	14.2227	18.4277
RPS4XP5	Control	0.000102641	-5.34099e-05	5552386166	0.499971	0.228418	0.257874	0.00788177	0.0137095
UGP2	Control	0.330457	-0.0204159	5.47953e+09	0.493411	3.17623e-10	6.60666e-10	29.2046	30.5962
VPS54	Control	0.0960568	-0.011264	5476252674	0.493115	1.17541e-23	3.2524e-23	9.54745	10.9957
PELI1	Control	0.258678	-0.111297	5092988000	0.458604	0	0	22.664	30.4968
LGALSL	Control	0.125458	0.0189675	5657627668	0.509447	2.19519e-40	7.5279e-40	12.536	10.6914
AFTPH	Control	0.170643	-0.0195613	5444860039	0.490289	1.49185e-29	4.48699e-29	16.4282	18.49
SERTAD2	Control	0.191629	0.0378909	5.74112e+09	0.516965	5.53674e-94	2.83492e-93	18.1806	14.9475
CEP68	Control	0.496709	0.166958	6267756880	0.564387	0	0	40.0906	28.7756
RAB1A	Control	0.618815	0.0883336	5917143124	0.532816	2.5853e-170	1.87183e-169	48.1616	43.6312
ACTR2	Control	0.714099	-0.0377921	5.40388e+09	0.486598	8.82328e-28	2.58893e-27	53.2966	54.5372
SPRED2	Control	0.13621	0.00986981	5595880684	0.503887	2.7856e-07	5.197e-07	13.5317	12.8698
ETAA1	Control	0.0628061	9.33402e-05	5524204379	0.497433	4.09628e-06	7.22525e-06	6.26601	6.84174
C1D	Control	0.374979	0.0912955	5.95783e+09	0.53648	8.77125e-272	8.52695e-271	33.1245	27.0249
WDR92	Control	0.0626854	0.00931913	5.58367e+09	0.502788	1.32729e-07	2.51661e-07	6.26732	5.76143
PNO1	Control	0.102242	-0.0639418	5.20196e+09	0.468416	0	0	10.3724	16.7304
PPP3R1	Control	0.187304	-0.0161411	5433139993	0.489233	2.42379e-33	7.66245e-33	17.9862	20.4745
AC017083.1	Control	0.0171954	0.00610777	5.58487e+09	0.502896	2.56684e-36	8.43052e-36	1.45287	0.871926
CNRIP1	Control	0.198051	-0.0163679	5.4289e+09	0.488851	9.26928e-35	2.98088e-34	18.5813	21.1634
FBXO48	Control	0.0377206	0.00712331	5585378446	0.502942	6.41998e-13	1.44128e-12	3.84631	3.26904
APLF	Control	0.0183213	0.00107436	5.54962e+09	0.499721	0.363212	0.398085	1.87455	1.93578
ARHGAP25	Control	0.0840977	-0.0165918	5414871463	0.487588	7.32373e-77	3.37938e-76	8.17734	10.799
ANTXR1	Control	0.00642485	-0.0534436	5238483037	0.471705	0	0	0.706732	6.36396
GFPT1	Control	0.0619507	-0.0533139	5214588357	0.469553	0	0	6.31987	12.4928
NFU1	Control	0.217212	0.0418571	5721344679	0.515185	4.42973e-67	1.91293e-66	20.3534	17.81
AAK1	Control	0.649537	0.118527	6068090254	0.546408	0	0	49.7327	42.2185
ANXA4	Control	0.166129	0.0215003	5674863785	0.510999	1.84036e-43	6.50776e-43	16.1484	13.994
GMCL1	Control	0.102821	-0.0239193	5.38271e+09	0.484692	2.78386e-96	1.44678e-95	10.1425	13.3586
SNRNP27	Control	0.295355	-0.0084738	5.51894e+09	0.496959	0.0024956	0.0035813	26.1872	27.0427
MXD1	Control	0.0337007	-0.031208	5.36751e+09	0.483324	3.84994e-229	3.33753e-228	3.43777	6.78827
ASPRV1	Control	0.00901409	0.00138192	5559770134	0.500636	0.00212011	0.0030604	0.947126	0.820515
PCBP1-AS1	Control	0.0363481	0.00555442	5.57902e+09	0.502369	3.10539e-11	6.65181e-11	2.92677	2.45058
PCBP1	Control	0.801799	0.00364791	5576956355	0.502183	0.0784465	0.0951189	58.002	57.4484
C2orf42	Control	0.0276813	0.000465533	5544962849	0.499302	0.064341	0.0792662	2.83218	2.98182
TIA1	Control	0.256338	-0.0145714	5.4732e+09	0.49284	1.64209e-13	3.74447e-13	23.1553	24.8533
PCYOX1	Control	0.223309	0.047877	5.7747e+09	0.519989	1.63442e-116	9.40106e-116	20.754	17.0869
SNRPG	Control	0.789734	-0.178351	4831365776	0.435046	0	0	58.1412	63.7561
FAM136A	Control	0.109686	-0.0289657	5.3355e+09	0.480441	7.45217e-143	4.82798e-142	10.8585	15.001
TEX261	Control	0.107179	0.00234388	5.51464e+09	0.496572	1.3074e-06	2.36473e-06	10.6811	11.5722
NAGK	Control	0.146955	-0.00624661	5470134622	0.492564	3.06118e-20	7.98255e-20	14.0453	15.8359
MCEE	Control	0.0614285	0.00583431	5552950913	0.500022	0.96805	0.979734	6.22266	6.28856
MPHOSPH10	Control	0.254758	0.00480574	5573115250	0.501837	0.0559255	0.0693756	23.6703	23.6092
ZNF638	Control	0.465701	-0.0198612	5.49255e+09	0.494583	1.7627e-06	3.16462e-06	38.1202	39.2229
EXOC6B	Control	0.184021	0.0577061	5.85083e+09	0.526845	9.00786e-261	8.49677e-260	17.4279	12.1809
SPR	Control	0.0550008	-0.00505768	5.494e+09	0.494713	1.07129e-22	2.91649e-22	5.46207	6.57303
SFXN5	Control	0.0458993	-0.0511242	5241947991	0.472017	0	0	4.62135	10.265
RAB11FIP5	Control	0.167005	0.0304937	5657877267	0.50947	5.90135e-32	1.83645e-31	16.1222	14.6274
SMYD5	Control	0.0256016	0.00392821	5.5644e+09	0.501052	0.00269688	0.00386286	2.65616	2.45538
PRADC1	Control	0.101244	-0.0142263	5412263089	0.487353	6.56346e-69	2.86544e-68	9.91264	12.6566
CCT7	Control	0.408908	-0.0386351	5.3732e+09	0.483836	6.14332e-47	2.24132e-46	35.5074	38.763
ALMS1	Control	0.069048	0.0151573	5.62835e+09	0.506811	4.28565e-37	1.41982e-36	6.97011	5.63941
TPRKB	Control	0.269282	-0.0122844	5.46692e+09	0.492275	9.80401e-15	2.30135e-14	24.8867	26.8467
DUSP11	Control	0.158136	0.00575688	5.55574e+09	0.500273	0.735131	0.765533	15.112	15.2498
STAMBP	Control	0.162022	0.0231356	5.64004e+09	0.507864	6.39612e-23	1.74789e-22	15.665	14.3875
DGUOK	Control	0.309829	-0.0331022	5377410074	0.484215	3.00677e-51	1.1428e-50	27.9159	31.3503
BOLA3	Control	0.277277	-0.0310562	5.38927e+09	0.485283	9.61942e-48	3.53468e-47	25.3057	28.4623
MOB1A	Control	0.357954	-0.0325208	5.3931e+09	0.485628	7.21619e-40	2.46133e-39	31.6992	34.9086
MTHFD2	Control	0.00582901	-0.0969924	5.07624e+09	0.457096	0	0	0.59376	9.16824
DCTN1	Control	0.270373	0.0708885	5868728237	0.528456	6.66839e-206	5.39336e-205	24.8841	19.9131
WDR54	Control	0.129964	-0.0112129	5448765885	0.49064	2.99381e-33	9.46001e-33	12.6397	14.7357
RTKN	Control	0.0274097	-0.0167854	5.42969e+09	0.488922	2.67399e-135	1.67736e-134	2.70608	4.94708
INO80B	Control	0.0453935	0.0114703	5612452266	0.50538	1.6566e-35	5.37995e-35	4.59245	3.52883
WBP1	Control	0.0109525	0.00377143	5570179496	0.501573	6.69334e-14	1.54118e-13	1.09557	0.782128
MOGS	Control	0.0973812	-0.0150844	5.42907e+09	0.488867	3.50436e-55	1.37889e-54	9.81018	12.1919
MRPL53	Control	0.0493154	0.00300518	5.55677e+09	0.500366	0.429605	0.465703	4.53465	4.47684
CCDC142	Control	0.0607897	0.016619	5632003664	0.50714	3.1781e-47	1.16283e-46	6.07553	4.67906
TTC31	Control	0.0531168	0.00990876	5598297647	0.504105	2.62184e-17	6.47712e-17	5.47258	4.67632
PCGF1	Control	0.0488206	0.0110998	5604990252	0.504708	1.78995e-25	5.08585e-25	4.86305	3.936
AUP1	Control	0.331907	-0.017391	5.43129e+09	0.489067	4.36985e-25	1.23465e-24	29.0509	31.8952
HTRA2	Control	0.151325	-0.00983748	5463948675	0.492007	1.86972e-22	5.0684e-22	14.6167	16.4487
DOK1	Control	0.0322398	-0.00748685	5489901944	0.494344	9.01143e-38	3.00449e-37	3.28144	4.43435
SEMA4F	Control	0.0200802	0.010552	5611867275	0.505327	6.39444e-96	3.31031e-95	2.03218	0.967207
HK2	Control	0.00017803	-0.0126738	5.4881e+09	0.494182	5.67576e-191	4.37807e-190	0.0210181	1.1845
POLE4	Control	0.466087	0.109895	6.0577e+09	0.545473	0	0	38.5484	30.006
AC007681.1	Control	0.0024522	-0.0172012	5.48696e+09	0.494079	5.37771e-157	3.69974e-156	0.216749	1.39974
MRPL19	Control	0.277097	0.024148	5.64303e+09	0.508133	1.24172e-16	3.03055e-16	25.709	24.7327
GCFC2	Control	0.105304	0.0129609	5.60165e+09	0.504407	5.02591e-11	1.07037e-10	10.4709	9.69469
RN7SKP203	Control	0.00036975	-0.00051555	5.55119e+09	0.499863	0.00527786	0.00734663	0.0302135	0.05758
AC105399.1	Control	0.000271138	-0.00156312	5.54576e+09	0.499374	1.18282e-17	2.93953e-17	0.0249589	0.150119
SUCLG1	Control	0.337987	0.03223	5.67448e+09	0.510965	5.40535e-26	1.54689e-25	30.291	29.0402
TRABD2A	Control	0.113489	0.0835993	5.98344e+09	0.538786	0	0	10.6588	2.9311
TMSB10	Control	4.59578	0.46307	7.87519e+09	0.709131	0	0	99.8345	99.1384
KCMF1	Control	0.24695	-0.023114	5414767788	0.487579	2.06649e-36	6.79637e-36	23.4036	26.2914
TCF7L1	Control	0.138583	-0.0612952	5251779029	0.472902	9.18549e-226	7.87843e-225	13.4857	18.8451
TGOLN2	Control	0.721131	0.0377764	5.71619e+09	0.514721	1.0794e-33	3.43025e-33	53.6276	51.0049
RETSAT	Control	0.077863	-0.00734852	5.46444e+09	0.492052	1.78932e-35	5.80887e-35	7.82923	9.55005
ELMOD3	Control	0.0755107	0.00120314	5.54016e+09	0.49887	0.0567808	0.070339	7.41281	7.6979
CAPG	Control	0.0658168	0.0391602	5.76981e+09	0.519549	0	0	6.42759	2.51638
MAT2A	Control	0.253605	-0.0473658	5.35699e+09	0.482376	2.6038e-71	1.15779e-70	23.179	26.5547
GGCX	Control	0.157496	0.00623987	5.54194e+09	0.49903	0.232852	0.262591	15.1724	15.6844
VAMP8	Control	0.205638	-0.084598	5.20294e+09	0.468505	2.03248e-252	1.88253e-251	17.6066	23.5968
VAMP5	Control	1.33998	0.00461563	5454790565	0.491183	5.71125e-12	1.24987e-11	78.2187	73.0101
RNF181	Control	0.46208	0.035426	5.70331e+09	0.513561	1.05806e-33	3.36365e-33	38.601	36.6887
TMEM150A	Control	0.107548	0.0103168	5.5771e+09	0.502196	0.001254	0.00186062	10.5051	10.1814
USP39	Control	0.0923762	-0.00238203	5504633127	0.495671	9.31739e-11	1.96798e-10	9.23218	10.2198
C2orf68	Control	0.104275	0.0286519	5.68007e+09	0.511468	1.566e-74	7.11515e-74	10.0493	7.85556
GNLY	Control	0.0163327	-0.00595544	5.50819e+09	0.495991	6.33375e-39	2.13819e-38	1.39507	2.20175
ATOH8	Control	0.38481	0.10558	6072326155	0.546789	0	0	31.5757	21.8694
ST3GAL5	Control	0.0407872	-0.0052929	5512656808	0.496393	1.55734e-14	3.64217e-14	4.13268	4.87374
POLR1A	Control	0.031914	-0.0169724	5427042803	0.488684	3.22309e-123	1.91846e-122	3.31954	5.61268
PTCD3	Control	0.174426	0.0299159	5686583935	0.512055	3.88654e-51	1.4757e-50	16.4164	14.236
IMMT	Control	0.189095	-0.00637362	5480463490	0.493495	2.47794e-13	5.62499e-13	18.1793	19.8582
MRPL35	Control	0.110386	-0.00869951	5.45913e+09	0.491573	2.06191e-30	6.28304e-30	11.0122	12.9055
KDM3A	Control	0.238162	0.0692537	5.88949e+09	0.530326	1.87807e-267	1.80211e-266	21.9744	16.1964
CHMP3	Control	0.753315	0.145936	6.17405e+09	0.555949	0	0	55.6348	47.4788
RNF103	Control	0.165871	0.0156065	5.60913e+09	0.50508	4.93549e-10	1.02007e-09	16.1773	15.4061
RMND5A	Control	0.164726	-0.0227048	5410160330	0.487164	2.12737e-50	8.01363e-50	15.9396	18.7073
LINC01943	Control	0.0012865	-0.0101259	5498861795	0.495151	7.17288e-140	4.58356e-139	0.110345	1.08031
CYTOR	Control	0.0557579	-0.150529	5088429629	0.458193	0	0	4.43218	12.5853
RGPD2	Control	0.000491087	-0.00573778	5514043766	0.496518	5.24484e-107	2.89443e-106	0.0472906	0.743742
KRCC1	Control	0.173065	0.0184221	5625855554	0.506586	6.30923e-16	1.51911e-15	16.3245	15.2052
EIF2AK3	Control	0.0362463	-0.013728	5452393750	0.490967	1.02823e-78	4.80274e-78	3.65452	5.48861
RPIA	Control	0.150745	-0.035139	5.33337e+09	0.48025	1.10431e-119	6.45498e-119	14.4985	18.6408
AC006453.2	Control	0.00554567	-0.00348903	5.53643e+09	0.498535	2.03421e-15	4.84844e-15	0.493924	0.786927
AC116050.1	Control	0.00240288	-0.00210228	5543608944	0.499181	1.35634e-10	2.85192e-10	0.219376	0.383181
TEKT4	Control	0.000702169	-0.0014474	5545999076	0.499396	1.84459e-11	3.97573e-11	0.0827586	0.203586
MRPS5	Control	0.294974	-0.0307438	5.38218e+09	0.484644	2.62648e-50	9.88293e-50	26.287	29.8333
ZNF514	Control	0.081577	0.0162194	5.63025e+09	0.506982	9.19345e-34	2.92545e-33	8.03941	6.68476
FAHD2A	Control	0.111987	0.0388856	5.72827e+09	0.515809	4.22352e-132	2.61978e-131	11.1396	8.15168
LINC00342	Control	0.0124944	0.00530995	5578362661	0.50231	1.10769e-32	3.47748e-32	1.06273	0.600477
ANKRD36C	Control	0.232184	0.0741091	5.92876e+09	0.533861	0	0	21.1074	14.4827
FAHD2CP	Control	0.0153081	0.00792638	5.58814e+09	0.50319	3.20505e-57	1.28559e-56	1.22693	0.588824
GPAT2	Control	0.0209505	-0.00948208	5510114812	0.496164	5.87946e-26	1.68149e-25	2.22529	2.98593
DUSP2	Control	0.0138541	-0.0152455	5.49789e+09	0.495063	6.4608e-57	2.58529e-56	1.32282	2.30389
STARD7	Control	0.30287	0.00600239	5539383380	0.4988	0.236591	0.266616	26.798	27.6864
TMEM127	Control	0.120597	-0.0558862	5213713590	0.469475	2.255e-299	2.33341e-298	11.9567	18.2302
CIAO1	Control	0.160422	-0.0390396	5319976973	0.479043	2.16408e-126	1.30797e-125	15.7268	20.1235
SNRNP200	Control	0.281449	0.0131767	5596604690	0.503953	6.28223e-05	0.000103205	25.6053	25.3571
ARID5A	Control	0.20244	-0.0969747	5191024549	0.467432	3.61854e-268	3.4797e-267	17.755	23.7757
KANSL3	Control	0.0800674	0.0116959	5.60978e+09	0.505139	1.8328e-18	4.62378e-18	8.05911	7.07206
LMAN2L	Control	0.0351414	0.00256853	5546992120	0.499485	0.21627	0.244864	3.51527	3.63919
CNNM3	Control	0.0293439	-0.00410616	5519131923	0.496976	1.63513e-13	3.72892e-13	3.07783	3.69335
ANKRD39	Control	0.0797754	0.00132808	5520830994	0.497129	3.97483e-06	7.0152e-06	7.98949	8.67744
SEMA4C	Control	0.124509	-0.034661	5.34713e+09	0.481489	1.16255e-121	6.8646e-121	11.9475	15.7564
Metazoa-SRP-ENSG00000274206	Control	0	-3.43006e-05	5552557500	0.499986	0.148529	0.172062	0	0.0027419
FAHD2B	Control	0.058171	0.0369622	5750429996	0.517804	0	0	5.80755	2.2607
ANKRD36	Control	0.140474	0.0211451	5.66093e+09	0.509744	1.55111e-40	5.32876e-40	13.3268	11.455
AC092683.1	Control	0.0182324	-0.00388056	5.54281e+09	0.499108	0.00213214	0.00307694	1.60131	1.77538
ANKRD36B	Control	0.0865831	0.00956238	5.6075e+09	0.504933	7.07017e-16	1.69988e-15	8.7514	7.79181
COX5B	Control	1.44269	-0.010568	5.35364e+09	0.482074	3.18104e-44	1.13388e-43	81.8023	78.1662
ACTR1B	Control	0.269735	0.0627984	5.82314e+09	0.524351	3.47583e-150	2.32705e-149	24.6161	20.3847
C2orf92	Control	0.0405415	0.00418322	5.58442e+09	0.502855	2.89017e-11	6.19727e-11	4.20755	3.63439
TMEM131	Control	0.158755	-0.00548272	5.50147e+09	0.495386	2.52353e-08	4.92156e-08	15.4562	16.5933
INPP4A	Control	0.0806447	-0.0242079	5392826161	0.485603	2.8534e-102	1.53652e-101	8.00394	10.9704
COA5	Control	0.230896	0.0123576	5.56795e+09	0.501372	0.141113	0.164521	21.6171	21.8955
UNC50	Control	0.333776	0.0556795	5.78533e+09	0.520946	1.33131e-94	6.83759e-94	29.6762	26.325
MGAT4A	Control	0.298076	-0.151026	4920623022	0.443083	0	0	26.7376	36.9184
KIAA1211L	Control	0.197402	-0.0148357	5.48157e+09	0.493594	1.05297e-12	2.35045e-12	18.9701	20.334
TSGA10	Control	0.0345833	0.00397058	5.56331e+09	0.500954	0.0186491	0.0245264	3.52447	3.34855
LIPT1	Control	0.071806	0.0238679	5.67659e+09	0.511155	5.25988e-103	2.84503e-102	7.12775	4.92035
MITD1	Control	0.221816	0.0234196	5646554802	0.50845	2.67102e-21	7.09558e-21	20.3402	18.9939
MRPL30	Control	0.0664871	-0.000639143	5526168643	0.49761	2.68835e-05	4.51973e-05	6.60624	7.13923
TXNDC9	Control	0.290208	0.0221864	5629507003	0.506915	3.9247e-12	8.63142e-12	26.5471	25.8301
EIF5B	Control	0.739491	-0.0972477	5210886937	0.46922	5.55069e-137	3.50912e-136	53.7222	57.5964
REV1	Control	0.243143	0.0184489	5.62812e+09	0.50679	3.56498e-13	8.05899e-13	22.5498	21.5527
AFF3	Control	0.0803673	0.0445619	5.81993e+09	0.524063	0	0	7.87783	3.01747
CHST10	Control	0.0389434	-0.00844485	5471755855	0.49271	4.37812e-51	1.66117e-50	3.95796	5.45913
PDCL3	Control	0.176366	0.00245316	5529417388	0.497903	0.0146243	0.0194957	17.2256	17.978
NPAS2	Control	0.123964	-0.0610711	5.20505e+09	0.468695	0	0	11.8739	18.2782
RPL31	Control	1.92666	-0.16216	5051660291	0.454882	3.68233e-268	3.53977e-267	87.3235	88.3462
TBC1D8	Control	0.0453474	-0.00435097	5.51667e+09	0.496755	2.08111e-11	4.47937e-11	4.49392	5.16369
CNOT11	Control	0.100014	-0.0103889	5.45426e+09	0.491135	1.13553e-35	3.69854e-35	10.0887	12.0233
RNF149	Control	0.107281	-0.0140869	5455233671	0.491223	3.60567e-34	1.15245e-33	10.4696	12.3283
MAP4K4	Control	0.506365	-0.0957984	5.19713e+09	0.467982	3.36349e-164	2.3778e-163	41.1888	45.5951
IL1R2	Control	0.000527438	-0.00150519	5543656297	0.499185	4.83596e-19	1.23296e-18	0.0604269	0.223465
IL1R1	Control	0.202311	-0.0362608	5.59844e+09	0.504118	2.6616e-07	4.96949e-07	15.9514	14.3971
IL1RL2	Control	0.000209405	-0.000488364	5548833640	0.499651	1.11849e-08	2.20522e-08	0.0288998	0.0987086
IL1RL1	Control	0.0895068	-0.0185422	5.67228e+09	0.510767	7.7855e-94	3.97488e-93	7.37734	5.01563
IL18R1	Control	0.0875438	0.0381236	5.81162e+09	0.523313	0	0	8.69491	3.93463
SLC9A2	Control	0.121359	0.111639	6.1602e+09	0.554703	0	0	11.7846	0.825313
MFSD9	Control	0.0179352	0.00259233	5552965822	0.500023	0.939062	0.953435	1.85222	1.85558
MRPS9	Control	0.138765	0.0177968	5613808505	0.505502	3.17724e-13	7.19098e-13	13.6066	12.7307
TGFBRAP1	Control	0.0852604	-0.0171379	5.42255e+09	0.48828	9.674e-67	4.16277e-66	8.62791	11.0828
AC012360.3	Control	0.0147437	0.000735409	5554204017	0.500135	0.56895	0.60411	1.1468	1.12007
C2orf49	Control	0.157224	0.000496188	5.54267e+09	0.499096	0.262913	0.294288	15.0463	15.3924
FHL2	Control	0.00683392	-0.0329872	5.39128e+09	0.485464	0	0	0.734319	3.63645
NCK2	Control	0.101512	-0.0737258	5127976651	0.461754	0	0	10.3606	18.0925
UXS1	Control	0.363873	0.0385874	5709866173	0.514151	7.14542e-42	2.48649e-41	31.2722	29.0258
SULT1C2	Control	0.0351243	0.0249945	5.68617e+09	0.512017	0	0	3.23547	0.82737
SULT1C4	Control	0.277989	0.0368352	5.71612e+09	0.514714	1.26189e-54	4.94047e-54	24.3153	21.7166
GCC2	Control	0.5198	-0.0546911	5.36517e+09	0.483113	8.32453e-48	3.06098e-47	40.9038	43.5545
LIMS1	Control	0.569958	-0.134051	5.06285e+09	0.45589	3.79931e-297	3.91622e-296	44.8118	49.8567
RANBP2	Control	0.328717	0.00919326	5.58695e+09	0.503084	0.00283975	0.00406118	29.0181	28.8579
SH3RF3-AS1	Control	0.000310096	-0.00107138	5548040456	0.49958	4.414e-11	9.41554e-11	0.0262726	0.110362
SH3RF3	Control	0.0156143	-0.0409438	5291453547	0.476475	0	0	1.58555	6.30775
2024-09-10	Control	0.195609	-0.0564273	5282658177	0.475683	3.22359e-151	2.16962e-150	18.3882	23.2157
RGPD5	Control	0.0576681	0.00904004	5.59634e+09	0.503929	3.26042e-15	7.7344e-15	5.74713	4.9793
MALL	Control	0.105987	-0.167767	4.8584e+09	0.43748	0	0	9.85222	21.9421
NPHP1	Control	0.0648512	0.00886381	5.58086e+09	0.502535	2.48982e-06	4.43421e-06	6.47094	6.01505
LINC00116	Control	0.354431	0.0245123	5.66661e+09	0.510256	5.00998e-23	1.3712e-22	30.4565	28.7023
BCL2L11	Control	0.0428058	-0.0720631	5.19859e+09	0.468113	0	0	4.29688	10.6331
MIR4435-2HG	Control	0.0181874	-0.164593	4.99944e+09	0.45018	0	0	1.51724	11.4118
ANAPC1	Control	0.0753403	0.000489449	5526776882	0.497665	0.000102079	0.000164873	7.46667	8.00842
MERTK	Control	0.181239	0.109345	6122225858	0.551283	0	0	16.9419	6.71561
TMEM87B	Control	0.222784	0.0590215	5819916860	0.524061	3.85726e-173	2.82498e-172	20.5635	16.1368
ZC3H8	Control	0.109057	-0.00365527	5.52811e+09	0.497785	0.00148566	0.00219616	10.5287	11.0334
ZC3H6	Control	0.228343	0.0851882	5.97892e+09	0.538378	0	0	20.8657	13.3476
AC012442.3	Control	0.000446832	-0.000600155	5.55051e+09	0.499802	0.000691829	0.00105317	0.0420361	0.0815717
TTL	Control	0.105606	-0.00886843	5.49999e+09	0.495253	1.29631e-11	2.8083e-11	10.3461	11.3515
POLR1B	Control	0.0259486	-0.00443783	5513546893	0.496474	3.97811e-19	1.01609e-18	2.74548	3.46371
CHCHD5	Control	0.285225	0.027618	5651368016	0.508884	1.51023e-19	3.88949e-19	25.8246	24.6655
AC079922.2	Control	0.00672335	-0.0037324	5532419898	0.498173	2.43412e-20	6.35732e-20	0.547783	0.91374
SLC20A1	Control	0.252024	-0.0791992	5.22739e+09	0.470706	1.24511e-189	9.56283e-189	22.4775	28.0517
PSD4	Control	0.012983	0.0097894	5604186431	0.504635	5.7589e-141	3.69862e-140	1.28604	0.359875
PAX8-AS1	Control	0.0115085	-0.0118494	5.50821e+09	0.495993	5.82315e-48	2.14357e-47	1.01675	1.81446
CBWD2	Control	0.0357782	-0.00564141	5496683099	0.494955	2.78263e-29	8.33632e-29	3.52841	4.56596
WASH2P	Control	0.0692857	0.0449841	5724426307	0.515462	0	0	5.0509	1.97349
AL078621.3	Control	0.0155939	-0.00175042	5537527043	0.498633	3.46039e-06	6.12633e-06	1.58555	1.86175
RABL2A	Control	0.0303344	0.00916736	5597290939	0.504014	1.43959e-30	4.39575e-30	3.0266	2.23054
SLC35F5	Control	0.135117	0.003302	5536127644	0.498507	0.0509928	0.0637823	13.114	13.6074
ACTR3	Control	0.508174	-0.141128	4984460759	0.448831	0	0	41.4424	49.0986
DDX18	Control	0.775273	0.104066	5.99464e+09	0.539794	5.01227e-233	4.40968e-232	56.7816	50.7074
AC009404.1	Control	0.00587507	0.00142084	5560365760	0.500689	3.18075e-06	5.63874e-06	0.530706	0.392778
CCDC93	Control	0.136764	0.0070598	5.56122e+09	0.500766	0.31695	0.35	13.4187	13.471
INSIG2	Control	0.0756594	-0.000135222	5.51857e+09	0.496926	3.93791e-07	7.30188e-07	7.50476	8.21132
STEAP3	Control	0.0246184	0.00268025	5567386394	0.501322	0.00010079	0.000162839	2.53924	2.27647
C2orf76	Control	0.128514	-0.00401739	5.50063e+09	0.49531	5.32702e-10	1.09954e-09	12.3258	13.4155
DBI	Control	0.796167	-0.113445	5.13764e+09	0.462624	9.5652e-198	7.55302e-197	57.6736	59.8681
TMEM37	Control	0.0814635	-0.0882132	5051686769	0.454885	0	0	7.70969	16.8408
PTPN4	Control	0.111908	-0.0154411	5.45738e+09	0.491416	6.89594e-32	2.1442e-31	10.8913	12.6943
EPB41L5	Control	0.0663632	0.00989498	5.59445e+09	0.503759	4.42346e-12	9.71231e-12	6.75599	6.04042
TMEM185B	Control	0.0490304	-0.00410802	5511146634	0.496257	2.51704e-13	5.71228e-13	5.022	5.80118
RALB	Control	0.471507	-0.0299535	5.43007e+09	0.488957	6.26025e-22	1.6813e-21	39.4128	41.1855
INHBB	Control	0.0254442	-0.286277	4489291992	0.404243	0	0	2.29097	21.2724
CLASP1	Control	0.110084	-0.0447739	5.28607e+09	0.47599	2.1312e-206	1.72685e-205	10.9557	15.8797
NIFK-AS1	Control	0.0309041	0.0103377	5595227712	0.503829	8.17367e-36	2.66649e-35	2.41839	1.65337
NIFK	Control	0.178141	-0.0717	5197165094	0.467985	3.14409e-263	2.98896e-262	17.0916	23.4632
TSN	Control	0.281082	0.0392864	5.70063e+09	0.51332	9.11739e-43	3.20364e-42	25.5974	23.675
BIN1	Control	0.190135	0.0709475	5863354749	0.527972	2.71263e-272	2.639e-271	17.981	12.8835
CYP27C1	Control	0.000404235	-0.000422583	5.54939e+09	0.499701	1.20888e-06	2.19189e-06	0.0367816	0.0966521
ERCC3	Control	0.0769858	-0.00451837	5492088225	0.494541	1.65076e-18	4.16926e-18	7.64401	8.83442
MAP3K2	Control	0.293661	-0.00579308	5530021306	0.497957	0.0422081	0.0531633	26.3527	26.9701
IWS1	Control	0.239142	0.0223058	5.63206e+09	0.507145	1.25192e-14	2.9325e-14	22.0598	21.1367
AC010976.2	Control	0.0084576	-0.00329531	5.54465e+09	0.499274	0.000256961	0.000403185	0.700164	0.843821
LIMS2	Control	0.950423	0.372099	6.98489e+09	0.628962	0	0	64.1274	43.3934
WDR33	Control	0.39042	0.0494599	5765271005	0.51914	1.28213e-71	5.71154e-71	33.9796	31.0905
SFT2D3	Control	0.0833761	0.00865004	5559963261	0.500653	0.297067	0.329737	8.55829	8.56502
POLR2D	Control	0.0907768	0.00494436	5541639846	0.499003	0.125987	0.147713	9.12184	9.44792
AMMECR1L	Control	0.0605034	-0.00622073	5496264351	0.494917	4.33973e-19	1.1075e-18	6.25681	7.32363
AC012306.2	Control	0.0291858	0.00823179	5.59349e+09	0.503672	1.21357e-32	3.80762e-32	2.42759	1.69038
SAP130	Control	0.034093	0.00139815	5.55015e+09	0.49977	0.581828	0.616851	3.58358	3.64468
UGGT1	Control	0.121704	-0.0337571	5327891380	0.479756	8.02251e-143	5.19622e-142	11.9278	16.1889
HS6ST1	Control	0.0886205	0.0290802	5695768271	0.512882	2.10971e-111	1.18812e-110	8.75008	6.22687
RAB6C	Control	5.88264e-05	2.18886e-05	5.55296e+09	0.500022	0.156983	0.18119	0.00788177	0.00342738
SMPD4	Control	0.0811932	0.00977334	5577737999	0.502254	0.000231081	0.000365872	8.36913	8.01939
MZT2B	Control	0.95862	0.0816428	5878289958	0.529317	7.96056e-121	4.67672e-120	65.1232	60.1067
CCDC115	Control	0.242276	0.092112	6.01176e+09	0.541336	0	0	22.5143	14.5026
IMP4	Control	0.19069	-0.0156679	5436714872	0.489555	1.48566e-31	4.60499e-31	17.9862	20.3771
PTPN18	Control	0.169355	0.0385076	5.73516e+09	0.516429	2.14009e-98	1.12404e-97	16.1051	13.0117
ARHGEF4	Control	0.000793989	-0.00115324	5.54539e+09	0.499341	1.1029e-12	2.46087e-12	0.0853859	0.217296
FAM168B	Control	0.167259	0.0141854	5.58723e+09	0.503108	0.000170481	0.000272235	16.3376	16.0497
PLEKHB2	Control	0.248804	-0.0609524	5238670478	0.471722	4.32321e-173	3.16363e-172	23.1396	28.9387
MZT2A	Control	0.382492	0.0308113	5.68955e+09	0.512322	7.04538e-31	2.16119e-30	33.1284	31.1007
AC073869.1	Control	0.00652397	0.000755158	5.55764e+09	0.500444	0.00452467	0.00634391	0.550411	0.461325
C2orf27A	Control	0.00391174	-0.008176	5506445776	0.495834	1.11613e-93	5.69079e-93	0.28243	1.11664
AC097532.2	Control	0.00969072	0.00247318	5565482148	0.50115	4.37493e-11	9.33296e-11	0.764532	0.533986
MGAT5	Control	0.162783	0.0534659	5.77924e+09	0.520398	4.70856e-162	3.30504e-161	15.3708	11.6222
CCNT2	Control	0.163609	-0.00422786	5.51916e+09	0.496979	0.000240066	0.000379714	15.4496	16.2129
RAB3GAP1	Control	0.24599	0.0356111	5706205350	0.513822	3.9459e-51	1.49803e-50	22.5379	20.1907
ZRANB3	Control	0.0194689	-0.000397609	5.54408e+09	0.499223	0.0156155	0.0207745	2.0046	2.16473
R3HDM1	Control	0.153647	-0.014474	5429880250	0.48894	6.58711e-40	2.24791e-39	14.957	17.4687
UBXN4	Control	0.890925	-0.0326286	5.41298e+09	0.487418	1.22883e-23	3.39846e-23	62.1951	62.3084
MCM6	Control	0.0619732	0.0182571	5.63598e+09	0.507498	4.18253e-49	1.55705e-48	6.43021	4.98341
DARS	Control	0.328563	-0.0109766	5500806727	0.495326	8.24447e-06	1.43158e-05	29.3898	30.5811
CXCR4	Control	0.0104287	-0.180204	4829369755	0.434866	0	0	0.847291	13.8583
SPOPL	Control	0.10629	0.00986071	5585132413	0.50292	1.59278e-05	2.71116e-05	10.4762	9.98602
AC092620.2	Control	0.00460943	-0.000110146	5554450598	0.500157	0.266332	0.297928	0.420361	0.388665
KYNU	Control	0.04109	-0.0425525	5344068739	0.481213	2.53387e-270	2.4499e-269	3.61642	7.37504
GTDC1	Control	0.0590883	-0.00110298	5534566573	0.498366	0.00235144	0.00337988	5.90739	6.2632
ZEB2	Control	0.10178	0.0025072	5.59554e+09	0.503857	1.19998e-09	2.45051e-09	9.34516	8.52047
ACVR2A	Control	0.0734855	-0.00581373	5497837480	0.495059	3.30993e-16	8.00713e-16	7.25517	8.31071
ORC4	Control	0.151101	0.0309843	5.69344e+09	0.512672	7.9546e-64	3.35257e-63	14.4355	12.0733
MBD5	Control	0.218022	0.0198151	5645664157	0.50837	4.15179e-21	1.09964e-20	20.1865	18.7293
EPC2	Control	0.152773	-0.0269914	5.39743e+09	0.486017	1.75576e-61	7.27794e-61	15.0975	18.0328
LYPD6B	Control	0.00593022	0.00412546	5577191001	0.502204	3.44475e-65	1.4662e-64	0.625287	0.184393
MMADHC	Control	0.330985	0.0147487	5588212762	0.503197	0.00202422	0.00292405	29.0864	29.1389
RND3	Control	0.708234	0.386097	7.01232e+09	0.631432	0	0	48.469	23.3226
RBM43	Control	0.178437	0.0632279	5866903162	0.528292	3.3747e-306	3.5527e-305	16.7002	11.1986
NMI	Control	0.307855	0.0694128	5.8476e+09	0.526554	9.21947e-164	6.50732e-163	27.4102	22.9319
RIF1	Control	0.315874	0.00744408	5590924608	0.503441	0.000704304	0.00106239	27.7662	27.3944
ARL5A	Control	0.181909	-0.0110308	5455574578	0.491253	1.43322e-23	3.95553e-23	17.1363	19.2125
CACNB4	Control	0.00584392	-0.00646647	5.51389e+09	0.496504	2.9299e-52	1.12626e-51	0.60821	1.30789
STAM2	Control	0.110643	0.0010451	5.53313e+09	0.498237	0.0134841	0.0180206	11.1225	11.6106
FMNL2	Control	0.135837	-0.0272053	5396858448	0.485966	2.82161e-69	1.23609e-68	12.8972	15.8249
PRPF40A	Control	0.495719	-0.00816872	5528728942	0.497841	0.0609615	0.0753255	40.8039	41.4795
ARL6IP6	Control	0.17482	0.0280115	5673931192	0.510916	5.64252e-42	1.96684e-41	16.4151	14.419
NR4A2	Control	0.286258	-0.0193274	5521253018	0.497167	0.00301174	0.00428874	23.0424	23.3041
GPD2	Control	0.0832754	0.0068683	5.56754e+09	0.501336	0.0289132	0.0373455	8.24959	8.05503
ACVR1C	Control	0.0112978	0.0067923	5.5914e+09	0.503484	6.19138e-76	2.83676e-75	1.17701	0.480519
ACVR1	Control	0.547041	0.294598	6816442767	0.613794	0	0	43.6677	23.3761
PKP4	Control	0.39727	-0.085274	5.23834e+09	0.471693	7.55857e-142	4.87559e-141	33.9271	38.3661
TANC1	Control	0.323319	-0.0260155	5.43551e+09	0.489446	5.62962e-24	1.56603e-23	28.3836	30.7052
WDSUB1	Control	0.0581969	0.0233011	5670090216	0.51057	1.90484e-116	1.09494e-115	5.81544	3.72625
BAZ2B	Control	0.618169	0.0463832	5.76763e+09	0.519353	1.02347e-60	4.2156e-60	47.087	43.6415
AC009961.1	Control	0.00711662	-0.000497303	5.55384e+09	0.500102	0.557697	0.5932	0.620033	0.599106
2024-03-07	Control	0.431905	0.0147072	5.61257e+09	0.50539	1.20959e-06	2.19301e-06	36.4571	36.056
CD302	Control	0.128651	-0.0238268	5.39875e+09	0.486136	3.14831e-70	1.38834e-69	12.2417	15.1689
LY75	Control	0.117654	0.0563575	5845921577	0.526403	0	0	11.2355	5.98489
PLA2R1	Control	0.0178577	-0.0302402	5406332485	0.486819	4.93737e-220	4.15987e-219	1.86929	4.49535
RBMS1	Control	0.423871	-0.157419	4.91696e+09	0.442753	0	0	35.8936	45.5403
TANK	Control	0.350832	0.0578808	5.78684e+09	0.521082	4.28277e-94	2.19455e-93	30.3698	27.0832
PSMD14	Control	0.274545	-0.0377698	5.36684e+09	0.483263	3.85141e-61	1.59227e-60	25.0956	28.6536
FAP	Control	0.00141525	-0.100319	5032127119	0.453124	0	0	0.155008	9.52743
IFIH1	Control	0.267092	0.13025	6.16249e+09	0.554909	0	0	23.8673	13.3702
GCA	Control	0.219363	0.0642184	5860782278	0.527741	3.13321e-237	2.78687e-236	20.3941	15.1429
GRB14	Control	0.0497428	0.0315305	5.70464e+09	0.513681	0	0	4.50049	1.77401
COBLL1	Control	1.54643	0.979473	8625060531	0.776653	0	0	80.5635	39.0564
AC019197.1	Control	0.0172804	0.0108415	5599583985	0.504221	1.36148e-106	7.49335e-106	1.30181	0.457213
SCN2A	Control	0.0755527	0.0472748	5.77933e+09	0.520406	0	0	6.69819	2.63428
CSRNP3	Control	0.0010984	-0.0479748	5.32247e+09	0.479268	0	0	0.127422	4.27189
TTC21B	Control	0.0795732	-0.00535012	5504719166	0.495679	4.09974e-12	9.00821e-12	7.85681	8.78849
STK39	Control	0.0825288	0.000440534	5.51741e+09	0.496821	4.92544e-07	9.09191e-07	8.23908	8.9907
CERS6	Control	0.0263637	-0.0169205	5454432834	0.491151	1.4034e-90	7.05166e-90	2.84138	4.61257
NOSTRIN	Control	1.07368	0.214772	6.32944e+09	0.569942	0	0	65.8417	55.2247
BBS5	Control	0.0592897	0.02969	5.70957e+09	0.514125	1.15414e-220	9.74241e-220	5.97833	3.17924
FASTKD1	Control	0.0547467	-0.00180876	5.51547e+09	0.496647	1.84087e-10	3.85734e-10	5.40033	6.12336
PPIG	Control	0.830508	0.14582	6155504155	0.554279	0	0	58.71	51.1242
PHOSPHO2	Control	0.0301335	0.00307843	5.55374e+09	0.500093	0.807829	0.834169	3.02923	3.02569
KLHL23	Control	0.0569864	0.00626456	5.57929e+09	0.502393	1.91366e-06	3.4308e-06	5.63153	5.17466
SSB	Control	0.708329	0.0287509	5.68226e+09	0.511665	9.20524e-22	2.46626e-21	53.5711	51.0885
METTL5	Control	0.383153	0.0776736	5.89803e+09	0.531095	4.94478e-191	3.81532e-190	34.0361	29.0176
UBR3	Control	0.153683	-0.00113219	5.52566e+09	0.497564	0.00248042	0.00356008	14.7034	15.3697
GORASP2	Control	0.15881	-0.0398647	5.30298e+09	0.477513	4.13136e-145	2.70215e-144	15.5034	20.2675
TLK1	Control	0.251274	-0.0109662	5.4814e+09	0.493579	3.00707e-11	6.4443e-11	22.9123	24.5037
METTL8	Control	0.0579008	-0.0127824	5460649026	0.49171	2.01875e-48	7.46939e-48	5.77471	7.47992
DCAF17	Control	0.0397336	-0.0011037	5537942625	0.49867	0.00321564	0.00456812	4.06962	4.35003
CYBRD1	Control	0.0797011	0.00327	5.60815e+09	0.504992	2.53813e-18	6.38809e-18	7.73071	6.6546
DYNC1I2	Control	0.728078	0.0278112	5.71134e+09	0.514284	1.40991e-31	4.37271e-31	54.6351	52.1003
SLC25A12	Control	0.0481015	-0.000118223	5539870969	0.498844	0.0190431	0.0250322	4.95369	5.2103
HAT1	Control	0.234742	0.0203686	5.63234e+09	0.50717	6.83852e-15	1.6122e-14	21.8141	20.7329
METAP1D	Control	0.0272036	-0.00475185	5.5117e+09	0.496308	2.55394e-21	6.78928e-21	2.64039	3.38968
ITGA6	Control	1.50503	0.428657	6.96857e+09	0.627493	0	0	79.9908	61.8231
AC078883.3	Control	0.00114104	-0.00297678	5536244973	0.498517	1.27791e-35	4.15824e-35	0.0893268	0.385923
AC078883.1	Control	0.0180221	0.00419139	5.56584e+09	0.501183	2.45493e-06	4.37412e-06	1.43054	1.19616
PDK1	Control	0.0790145	-0.00556619	5502486467	0.495478	2.03045e-13	4.62058e-13	7.60328	8.57599
RAPGEF4	Control	0.403503	0.0680924	5856546366	0.527359	5.69916e-150	3.81173e-149	33.4016	28.5837
MAP3K20	Control	0.513955	0.291141	6.81723e+09	0.613865	0	0	41.2085	20.1023
SP3	Control	0.23463	0.0249911	5.65854e+09	0.50953	2.83845e-25	8.04101e-25	21.9166	20.3819
OLA1	Control	0.275125	0.00289272	5530360061	0.497987	0.0441195	0.0554766	25.6342	26.6767
CIR1	Control	0.45245	0.101429	6.01007e+09	0.541184	0	0	37.73	30.4166
SCRN3	Control	0.0660241	-0.000296701	5.517e+09	0.496784	2.65813e-08	5.18141e-08	6.71527	7.44153
GPR155	Control	0.0632428	-0.0110268	5450826345	0.490826	3.30407e-56	1.31404e-55	5.99934	7.9241
WIPF1	Control	0.0948024	-0.0549776	5.22969e+09	0.470913	0	0	9.45419	15.3649
CHN1	Control	0.127442	0.0469602	5.82815e+09	0.524802	0	0	12.5399	7.53544
ATF2	Control	0.206475	0.00815816	5567962843	0.501373	0.123158	0.14449	19.3721	19.4189
ATP5G3	Control	0.803529	0.146779	6.14089e+09	0.552963	0	0	58.3094	46.903
LNPK	Control	0.0829956	0.0105348	5596349057	0.50393	4.65758e-11	9.9248e-11	8.18916	7.46346
MTX2	Control	0.150799	-0.0562864	5.22571e+09	0.470555	2.00368e-246	1.82293e-245	14.7245	20.8042
LINC01116	Control	0.0109714	-0.0210814	5.47066e+09	0.492612	1.47725e-130	9.09331e-130	0.915599	2.3882
HNRNPA3	Control	1.26638	0.124657	6048481098	0.544642	2.74221e-268	2.63794e-267	74.9872	69.6978
NFE2L2	Control	0.515491	-0.136603	5.0278e+09	0.452734	0	0	41.6066	49.1918
AC079305.1	Control	0.00716874	0.00299826	5.56622e+09	0.501216	1.21463e-17	3.01772e-17	0.566174	0.322859
AGPS	Control	0.103787	-0.0157723	5.41927e+09	0.487985	3.3711e-61	1.39457e-60	10.2818	12.8698
RBM45	Control	0.0504458	0.00643839	5.57237e+09	0.50177	0.000234409	0.000370987	5.0798	4.75583
AC009948.1	Control	0.0227689	0.00456449	5570000309	0.501557	3.36432e-08	6.52457e-08	1.82069	1.51079
PRKRA	Control	0.1816	0.00366173	5521581262	0.497197	0.0011808	0.00175661	17.3622	18.3077
FKBP7	Control	0.041477	-0.0504995	5233634938	0.471269	0	0	4.2023	9.99835
PLEKHA3	Control	0.317683	-0.0503574	5302778911	0.477495	5.52536e-99	2.91472e-98	28.6686	33.3237
TTN-AS1	Control	0.0152414	-0.00269777	5.54363e+09	0.499183	0.00204037	0.00294657	1.31888	1.48063
TTN	Control	0.341036	0.167336	6246855282	0.562505	0	0	24.444	11.9259
AC009948.5	Control	0.0196585	-0.00807448	5.49489e+09	0.494794	2.15735e-48	7.97337e-48	1.91527	2.96537
CCDC141	Control	0.148686	0.0783758	5.94846e+09	0.535635	0	0	13.0916	5.94719
SESTD1	Control	0.573683	0.168866	6267751477	0.564387	0	0	45.0916	34.2649
ZNF385B	Control	0.239291	0.21052	6.59725e+09	0.594056	0	0	21.1429	2.24014
CWC22	Control	0.229463	0.0552894	5.81941e+09	0.524015	3.40612e-166	2.42919e-165	21.4437	16.9573
UBE2E3	Control	0.367077	0.0161422	5.60956e+09	0.505119	1.72907e-06	3.10508e-06	32.4059	32.02
AC009962.1	Control	0.00703801	0.00224373	5.56297e+09	0.500924	1.36021e-09	2.77515e-09	0.588506	0.403745
SSFA2	Control	0.714146	0.126149	6.06723e+09	0.546331	0	0	51.9947	42.6085
DNAJC10	Control	0.349942	-0.106083	5092725306	0.45858	0	0	30.5222	38.0713
FRZB	Control	0.0234871	-0.00969352	5539183325	0.498782	0.000159203	0.000254606	1.97438	2.20586
NCKAP1	Control	0.548255	-0.0405851	5.39849e+09	0.486114	6.55158e-32	2.03761e-31	43.8213	46.2696
NUP35	Control	0.0450614	-0.00406674	5512850400	0.496411	1.43366e-13	3.27311e-13	4.46897	5.21236
ZC3H15	Control	0.540945	-0.0646285	5.29967e+09	0.477215	2.51451e-82	1.20251e-81	43.7885	47.3417
ITGAV	Control	0.37519	0.0109543	5.64197e+09	0.508038	2.37838e-14	5.53805e-14	31.6887	30.1041
FAM171B	Control	0.086927	-0.0525841	5221209074	0.47015	0	0	8.51494	14.6246
AC007319.1	Control	0.000448837	-0.000603097	5549797671	0.499738	1.58014e-05	2.69051e-05	0.0394089	0.0918538
CALCRL	Control	0.309232	-0.904583	2.72802e+09	0.245648	0	0	26.6391	66.6125
TFPI	Control	0.119929	-0.347001	4154002172	0.374052	0	0	10.7954	35.0792
GULP1	Control	0.170448	0.0395765	5721120763	0.515165	3.40289e-84	1.65015e-83	15.887	13.1015
COL3A1	Control	0.0038433	-0.0624211	5339930507	0.48084	0	0	0.365189	4.19032
COL5A2	Control	0.0153141	-0.17067	4702627243	0.423453	0	0	1.51593	16.7955
WDR75	Control	0.0893538	-0.00552259	5.49953e+09	0.495211	4.12071e-13	9.29792e-13	8.93793	9.97985
SLC40A1	Control	0.209806	0.0298561	5670916816	0.510644	2.12939e-35	6.90781e-35	18.8532	16.9916
ASNSD1	Control	0.239208	0.0456381	5.73769e+09	0.516657	1.63087e-75	7.45182e-75	22.0414	19.2975
ANKAR	Control	0.131231	0.0425757	5777747557	0.520264	1.3166e-200	1.0477e-199	12.5885	8.58079
ORMDL1	Control	0.427255	-0.0528576	5.31934e+09	0.478986	1.32788e-76	6.12089e-76	36.2233	40.3814
PMS1	Control	0.107722	0.0141596	5.6126e+09	0.505393	1.14841e-15	2.74873e-15	10.689	9.70908
HIBCH	Control	0.18978	0.0107979	5.57036e+09	0.501589	0.0662405	0.0815385	18.002	18.0527
INPP1	Control	0.254364	0.00917307	5.58843e+09	0.503216	0.000738959	0.00111347	23.3589	22.9607
MFSD6	Control	0.0874389	-0.0244466	5.42781e+09	0.488753	3.69467e-61	1.52819e-60	8.85255	11.0965
NEMP2	Control	0.0281822	-0.000757793	5.54227e+09	0.49906	0.0140714	0.0187802	2.89392	3.09013
AC006460.2	Control	0.00718468	0.000245388	5.55663e+09	0.500353	0.0381612	0.0485708	0.630542	0.559349
NAB1	Control	0.154209	-0.0252926	5398130364	0.486081	7.26356e-62	3.01886e-61	14.7744	17.7182
GLS	Control	0.349747	-0.10621	5.10532e+09	0.459715	6.79338e-293	6.93008e-292	30.3159	37.7814
STAT1	Control	0.598908	0.317093	6855837990	0.617342	0	0	45.4726	24.5846
MYO1B	Control	0.195671	-0.395661	4.11915e+09	0.370913	0	0	17.0929	40.356
NABP1	Control	0.0759162	-0.0306805	5.42012e+09	0.488061	9.77695e-76	4.47421e-75	7.69392	10.0409
CAVIN2	Control	2.45952	1.10035	8180272124	0.736602	0	0	87.6768	63.1927
SLC39A10	Control	1.94773	1.01861	8456441511	0.76147	0	0	87.8253	52.5335
STK17B	Control	0.0152387	-0.0264394	5.4114e+09	0.487276	1.29175e-231	1.13086e-230	1.49491	4.0402
CCDC150	Control	0.016596	-0.00530907	5515671057	0.496665	1.93149e-26	5.56272e-26	1.56453	2.23602
GTF3C3	Control	0.120722	0.0135174	5601166567	0.504363	6.81362e-10	1.40043e-09	11.7018	10.9635
PGAP1	Control	0.0459103	-0.0120057	5500050379	0.495258	6.9696e-22	1.8703e-21	4.50443	5.44954
ANKRD44	Control	0.143185	0.0633614	5.85805e+09	0.527495	0	0	13.4529	8.10918
SF3B1	Control	0.759242	0.0660222	5831548420	0.525108	5.82594e-94	2.98128e-93	55.3195	51.5026
COQ10B	Control	0.218388	-0.0299904	5389841805	0.485334	4.91932e-54	1.91922e-53	20.6765	23.8265
HSPD1	Control	0.55357	-0.214828	4808650830	0.433	0	0	43.3918	52.504
HSPE1	Control	0.845403	-0.118791	5123581343	0.461359	1.37989e-209	1.12664e-208	59.5652	61.1911
MOB4	Control	0.2995	0.0175925	5.61899e+09	0.505968	3.26286e-09	6.56957e-09	27.3813	26.7528
RFTN2	Control	0.154995	-0.035151	5.34613e+09	0.481398	3.6762e-106	2.01956e-105	14.731	18.5908
C2orf69	Control	0.113875	0.0193125	5635159890	0.507424	6.9852e-28	2.05389e-27	11.1159	9.74267
TYW5	Control	0.0830504	0.0174163	5625168519	0.506525	1.37379e-29	4.13518e-29	7.99212	6.754
MAIP1	Control	0.0907974	0.0272193	5.66955e+09	0.510521	1.33738e-68	5.82911e-68	9.13235	7.14266
SPATS2L	Control	0.424004	0.0733174	5.885e+09	0.529921	3.16466e-171	2.30067e-170	35.778	30.5935
KCTD18	Control	0.0582516	0.0202816	5662608127	0.509896	1.23692e-98	6.51078e-98	5.91133	3.94629
SGO2	Control	0.0432018	-0.00356689	5.52457e+09	0.497466	6.05055e-08	1.16242e-07	4.24171	4.76269
BZW1	Control	0.628304	-0.14869	4.97997e+09	0.448427	0	0	48.7869	55.37
CLK1	Control	0.537363	-0.00908927	5542825011	0.49911	0.443287	0.479599	42.4263	42.4179
PPIL3	Control	0.080397	-0.015392	5.43281e+09	0.489203	6.85248e-62	2.84889e-61	7.81872	10.0751
NIF3L1	Control	0.033208	0.00142889	5547322629	0.499515	0.234239	0.264066	3.37077	3.48359
ORC2	Control	0.0852119	-0.00153276	5.51587e+09	0.496683	1.80092e-07	3.39244e-07	8.34417	9.10381
FAM126B	Control	0.204256	0.0165161	5.61051e+09	0.505204	2.0604e-09	4.17688e-09	18.7034	17.9403
NDUFB3	Control	0.642141	0.0688533	5.85451e+09	0.527176	6.42524e-115	3.672e-114	50.6299	45.6123
AC007272.1	Control	0.000773744	0.000242275	5.55382e+09	0.5001	0.0398165	0.0505378	0.0604269	0.0404431
CFLAR	Control	1.3774	0.297142	6.66617e+09	0.600262	0	0	77.2545	66.3226
CFLAR-AS1	Control	0.00324268	0.00110122	5.55868e+09	0.500538	4.72678e-08	9.11713e-08	0.265353	0.15766
CASP10	Control	0.302516	0.113089	6064108381	0.546049	0	0	26.8125	18.3879
CASP8	Control	0.0987639	0.0126268	5.59973e+09	0.504234	8.45664e-11	1.78816e-10	9.84959	9.10312
TRAK2	Control	0.234092	0.0508391	5781366804	0.52059	4.83528e-119	2.81892e-118	21.621	17.9684
STRADB	Control	0.0589181	0.0163021	5.62115e+09	0.506163	8.85634e-37	2.92498e-36	5.7642	4.57007
TMEM237	Control	0.0802773	0.0207571	5.63576e+09	0.507478	1.59254e-39	5.41251e-39	7.8647	6.45102
MPP4	Control	0.00183308	-0.000779048	5546850876	0.499472	3.36645e-06	5.96279e-06	0.189163	0.294755
ALS2	Control	0.0958875	0.0236827	5.66041e+09	0.509698	1.73985e-55	6.86821e-55	9.53169	7.68213
SUMO1	Control	0.990619	0.178193	6274427247	0.564988	0	0	67.4102	58.5232
NOP58	Control	0.205238	-0.0554577	5297814166	0.477048	1.9928e-131	1.23237e-130	19.3603	23.8779
AC064836.3	Control	0.00650629	-0.00158025	5.5481e+09	0.499585	0.0156335	0.0207963	0.539901	0.622412
BMPR2	Control	0.948652	-0.0539674	5347902521	0.481558	1.0234e-48	3.7966e-48	62.781	62.9192
FAM117B	Control	0.0729976	0.0339323	5725635902	0.515571	4.07432e-213	3.3626e-212	7.29064	4.21636
ICA1L	Control	0.0780308	0.0260323	5.6897e+09	0.512336	4.4278e-119	2.5825e-118	7.61511	5.1726
WDR12	Control	0.0363748	-0.0385805	5301511279	0.477381	0	0	3.74647	8.31208
CARF	Control	0.0736544	0.0118604	5612425690	0.505377	1.63039e-22	4.42453e-22	7.17241	6.12062
NBEAL1	Control	0.203674	-0.115534	5112111190	0.460326	0	0	19.0213	26.2832
CYP20A1	Control	0.215203	0.0205459	5.63406e+09	0.507326	2.46518e-16	5.97659e-16	20.2943	19.1714
ABI2	Control	0.429914	0.00829524	5.586e+09	0.502997	0.00681407	0.00940643	35.9199	35.8888
RAPH1	Control	0.316402	0.0398922	5.74279e+09	0.517116	1.08713e-66	4.67648e-66	27.7819	24.7107
PARD3B	Control	0.042689	-0.00827904	5.5087e+09	0.496037	3.15261e-16	7.62931e-16	4.42956	5.22538
NRP2	Control	0.778596	-0.0448563	5.43281e+09	0.489203	1.04157e-18	2.6409e-18	54.1241	52.6802
INO80D	Control	0.235549	0.0265015	5.67697e+09	0.511189	6.44987e-35	2.07795e-34	21.6315	19.6663
NDUFS1	Control	0.253518	0.0174727	5.61796e+09	0.505876	6.75851e-10	1.38921e-09	23.4956	22.7948
EEF1B2	Control	1.38459	-0.151106	4.79803e+09	0.432044	0	0	78.7521	78.426
ZDBF2	Control	0.0493644	-0.000696153	5.53194e+09	0.49813	0.000182979	0.000291338	5.00493	5.40978
FASTKD2	Control	0.0909961	-0.000750234	5.5286e+09	0.497829	0.000811869	0.00121982	8.89589	9.40885
KLF7	Control	0.446828	0.0868872	5947417584	0.535542	1.01347e-239	9.08103e-239	36.7816	30.3995
CREB1	Control	0.314784	0.00574925	5572920069	0.50182	0.0748233	0.091634	27.9974	27.9633
METTL21A	Control	0.107247	-0.0539991	5.24039e+09	0.471877	3.62499e-284	3.63262e-283	10.312	16.0559
CCNYL1	Control	0.0905833	-0.0485921	5274832443	0.474978	6.98739e-249	6.40074e-248	9.21511	14.2771
FZD5	Control	0.0134744	-0.00119074	5544219068	0.499235	0.00466898	0.00654143	1.38194	1.53615
PLEKHM3	Control	0.0533616	0.00241619	5550302333	0.499783	0.670007	0.70343	5.42003	5.49889
IDH1	Control	0.0913113	-0.0271812	5381648022	0.484597	9.78413e-109	5.45025e-108	8.70411	11.8903
PIKFYVE	Control	0.142264	-0.0079072	5.48897e+09	0.494261	4.71154e-13	1.06176e-12	13.7681	15.0866
MAP2	Control	0.101355	0.0285114	5738588354	0.516738	3.75259e-180	2.81402e-179	9.6197	6.2015
RPE	Control	0.106487	0.00211418	5526085423	0.497603	0.000610576	0.000934812	10.5274	11.1671
KANSL1L	Control	0.159684	0.0537215	5.84134e+09	0.52599	1.28075e-278	1.26725e-277	15.3905	10.2444
AC007038.2	Control	0.00462015	-0.000739028	5549173538	0.499682	0.0218516	0.0285845	0.345484	0.409229
LANCL1	Control	0.111493	0.0166931	5.61976e+09	0.506038	6.45704e-19	1.6436e-18	10.9754	9.88457
SPAG16	Control	0.16773	0.0599775	5842625834	0.526106	3.38639e-262	3.21015e-261	16.2798	11.3145
BARD1	Control	0.0608564	-0.0121414	5.47916e+09	0.493377	6.46033e-31	1.98241e-30	6.16486	7.51487
ATIC	Control	0.0201726	-0.00896858	5.48612e+09	0.494004	3.65371e-59	1.4868e-58	2.01773	3.22791
FN1	Control	1.86506	0.727508	7.64961e+09	0.688817	0	0	86.6207	58.0352
LINC00607	Control	0.0055433	0.00264702	5564329061	0.501046	4.46017e-16	1.07614e-15	0.470279	0.261166
XRCC5	Control	0.654176	-0.045741	5.37102e+09	0.48364	2.356e-41	8.15169e-41	50.2542	52.0653
SMARCAL1	Control	0.0476035	0.00382041	5.54917e+09	0.499681	0.510617	0.546766	4.87619	4.98204
RPL37A	Control	3.08262	-0.00625223	5.3862e+09	0.485006	3.38205e-31	1.04213e-30	98.2975	97.4658
IGFBP2	Control	0.0219577	-0.263646	4.65871e+09	0.419499	0	0	1.88506	17.8635
IGFBP5	Control	0.0104189	-0.181287	5160578566	0.46469	0	0	0.836782	7.86104
TNS1	Control	0.467888	0.24968	6.67828e+09	0.601353	0	0	38.3343	18.6621
ARPC2	Control	1.15693	-0.183258	4700232238	0.423238	0	0	72.6056	74.3275
AC021016.2	Control	0.00256251	-0.00090808	5549374619	0.4997	0.0074039	0.0101733	0.212808	0.27282
AAMP	Control	0.232702	-0.0066989	5.48838e+09	0.494208	9.187e-10	1.882e-09	21.6328	23.1801
PNKD	Control	0.398746	0.0293261	5669746832	0.510539	2.62347e-22	7.09435e-22	34.4302	33.0804
TMBIM1	Control	0.192155	0.00373064	5559784452	0.500637	0.461547	0.497921	18.0151	18.0458
SLC11A1	Control	0.00956248	0.000369846	5.55603e+09	0.500299	0.165118	0.190172	0.974713	0.915111
CTDSP1	Control	0.436135	0.119088	6.06317e+09	0.545965	0	0	36.8276	29.1485
USP37	Control	0.100344	0.0127825	5609822238	0.505143	2.80919e-15	6.67407e-15	9.95337	8.99482
CNOT9	Control	0.125499	-0.0103586	5455528766	0.491249	1.67262e-30	5.10203e-30	12.0473	13.9892
BCS1L	Control	0.0746771	0.00243521	5.53451e+09	0.498361	0.0055499	0.00771563	7.27225	7.6787
RNF25	Control	0.036257	0.000894532	5.54168e+09	0.499007	0.0202418	0.0265568	3.66108	3.87842
TTLL4	Control	0.0115636	-0.00643854	5.50495e+09	0.4957	1.23507e-47	4.53393e-47	1.2243	2.08865
CYP27A1	Control	0.0758617	0.00148644	5.53175e+09	0.498113	0.00181813	0.00266547	7.64401	8.09684
CNPPD1	Control	0.15515	0.0412494	5729377434	0.515908	9.40772e-101	5.02235e-100	14.6312	11.6853
RETREG2	Control	0.187421	0.0257213	5.63786e+09	0.507667	1.09088e-19	2.81437e-19	17.7248	16.6098
ZFAND2B	Control	0.188046	0.0440617	5.7311e+09	0.516063	3.97525e-86	1.95039e-85	17.5383	14.6994
ATG9A	Control	0.0938245	-0.0134535	5.41768e+09	0.487841	2.86121e-67	1.23718e-66	9.28998	11.9252
ANKZF1	Control	0.0764768	0.000767938	5.53978e+09	0.498835	0.0512066	0.0640316	7.53235	7.81854
GLB1L	Control	0.0216822	-0.00495207	5504324407	0.495643	8.91519e-33	2.80213e-32	2.16486	3.04968
STK16	Control	0.0912416	0.00763839	5.54843e+09	0.499615	0.552001	0.587611	9.07455	9.29848
TUBA4A	Control	0.136461	-0.0161505	5.4538e+09	0.491094	3.49047e-30	1.06083e-29	12.8328	14.7055
DNAJB2	Control	0.198937	0.0653864	5846042962	0.526414	5.20332e-234	4.58532e-233	18.53	13.6273
DNPEP	Control	0.334955	0.133143	6.14374e+09	0.55322	0	0	29.5317	19.9947
SPEG	Control	0.00948368	0.00138268	5.55851e+09	0.500523	0.0101735	0.0137778	0.902463	0.79858
GMPPA	Control	0.055582	-0.00481374	5492334673	0.494563	2.29565e-23	6.31351e-23	5.60131	6.75263
OBSL1	Control	0.092046	0.0296941	5.72419e+09	0.515441	5.29111e-156	3.62799e-155	9.27028	6.1967
STK11IP	Control	0.0234975	-0.00219342	5.5244e+09	0.49745	2.15522e-12	4.76742e-12	2.36585	2.88791
EPHA4	Control	0.344611	0.0660111	5926271633	0.533638	6.8045e-258	6.37333e-257	29.692	22.4658
AC010980.1	Control	0.0269492	0.00529672	5572095774	0.501746	5.26268e-09	1.04994e-08	2.04926	1.70272
SGPP2	Control	0.272276	0.117069	6142136029	0.553076	0	0	24.8959	14.5417
FARSB	Control	0.0458111	-0.00964404	5.47069e+09	0.492614	1.91696e-46	6.96424e-46	4.64499	6.16449
ACSL3	Control	0.754056	0.309188	6747561206	0.607592	0	0	52.7251	35.4686
AP1S3	Control	0.0134155	-0.00688623	5.49618e+09	0.49491	4.81197e-57	1.92724e-56	1.41609	2.44098
WDFY1	Control	0.405659	0.0436444	5.73429e+09	0.51635	4.84594e-52	1.85824e-51	34.3737	31.9679
MRPL44	Control	0.123812	0.00142361	5515132094	0.496616	6.72595e-06	1.17171e-05	12.2956	13.205
SERPINE2	Control	0.0304744	-0.0392462	5.40709e+09	0.486888	6.82267e-199	5.41146e-198	2.23054	4.85386
FAM124B	Control	0.0965773	0.00523476	5552611745	0.499991	0.989076	0.998891	9.06667	9.14699
CUL3	Control	0.26381	-0.0226267	5423974887	0.488408	3.47109e-31	1.06944e-30	24.4256	27.1147
NYAP2	Control	0.00104754	-7.58517e-05	5552309187	0.499964	0.621989	0.656393	0.102463	0.109676
RHBDD1	Control	0.0488143	0.00809265	5579903403	0.502449	2.76901e-07	5.16642e-07	5.06667	4.6112
MFF	Control	0.267683	0.00526265	5537025508	0.498588	0.150594	0.174302	24.5097	25.3763
AGFG1	Control	0.785329	0.399916	7140747557	0.642997	0	0	56.1327	33.0276
C2orf83	Control	0.0623806	0.0388783	5746448303	0.517445	0	0	5.79967	2.32719
SLC19A3	Control	0.229615	0.183726	6.43278e+09	0.579247	0	0	19.9317	4.16358
CCL20	Control	0.00138749	-0.0628746	5394532916	0.485757	0	0	0.0958949	2.94343
TRIP12	Control	0.381167	-0.0500061	5.3389e+09	0.480747	4.59288e-68	1.99469e-67	33.0233	36.843
SLC16A14	Control	0.385121	0.24785	6.5542e+09	0.590181	0	0	30.0059	13.1495
SP110	Control	0.366748	0.168095	6330563136	0.570043	0	0	31.2092	17.6784
SP140L	Control	0.18969	0.0537346	5.81263e+09	0.523405	7.03907e-184	5.33553e-183	18.2345	13.8288
SP100	Control	0.849328	0.228774	6.46491e+09	0.58214	0	0	59.3077	47.2458
CAB39	Control	0.20664	-0.0159187	5438421692	0.489709	1.0707e-28	3.1844e-28	19.8174	22.2464
ITM2C	Control	0.0400975	-0.00421962	5542524640	0.499083	0.0205101	0.0268943	3.12118	3.30057
C2orf72	Control	0.00402075	0.00128477	5.56112e+09	0.500757	6.53071e-09	1.29787e-08	0.441379	0.289956
PSMD1	Control	0.289435	-0.0440361	5338649148	0.480725	2.60445e-77	1.20448e-76	26.5419	30.4619
HTR2B	Control	0.0236892	0.0116751	5603245718	0.504551	1.83993e-61	7.6245e-61	2.13202	1.22769
ARMC9	Control	0.0320576	-0.0190943	5.41023e+09	0.48717	8.62142e-153	5.83647e-152	3.28539	5.88893
[truncated: 51,333 more rows]

## Sheet: MAL vs TL
feature	group	avgExpr	logFC	statistic	auc	pval	padj	pct_in	pct_out
LINC01128	CONTROL	0.0354896	0.0103456	7.81882e+08	0.505837	1.84204e-20	4.72898e-20	2.85846	1.67446
LINC00115	CONTROL	0.0114209	0.0072001	7.78024e+08	0.503341	4.70406e-21	1.21478e-20	0.955008	0.285644
AL645608.1	CONTROL	0	-0.00110039	772288125	0.499631	6.40059e-14	1.49051e-13	0	0.0738734
SAMD11	CONTROL	0.00122593	-0.0429772	7.43995e+08	0.481326	0	0	0.132677	3.86604
NOC2L	CONTROL	0.154699	-0.0382135	755152953	0.488545	1.2014e-15	2.88746e-15	14.9438	16.986
HES4	CONTROL	0.450552	0.188629	882882013	0.571179	0	0	32.892	18.296
ISG15	CONTROL	1.61805	1.04082	1192819832	0.771693	0	0	79.7649	37.0845
AGRN	CONTROL	0.323126	0.0723474	827411503	0.535293	1.05059e-87	4.80367e-87	28.3626	20.9801
C1orf159	CONTROL	0.0248374	0.00924097	7.80086e+08	0.504675	1.24856e-15	2.99974e-15	2.43678	1.50209
TNFRSF4	CONTROL	0.19743	0.0731662	826609630	0.534774	5.00985e-137	3.07888e-136	16.0053	8.79094
SDF4	CONTROL	0.391211	0.0942526	8.39329e+08	0.543003	1.02775e-114	5.58963e-114	33.8851	25.2105
B3GALT6	CONTROL	0.0718596	-0.00582468	770009661	0.498157	0.0769208	0.104513	7.43777	7.80103
UBE2J2	CONTROL	0.192883	0.0619164	819528881	0.530193	1.77545e-90	8.27552e-90	18.3961	12.4058
ACAP3	CONTROL	0.0520627	0.0160489	786687219	0.508946	2.47268e-26	6.79757e-26	5.15468	3.35878
PUSL1	CONTROL	0.0346594	0.00871326	779059346	0.504011	1.4465e-08	2.97834e-08	3.48768	2.69392
INTS11	CONTROL	0.18398	0.0624664	8.20104e+08	0.530565	5.78207e-97	2.82286e-96	17.487	11.3765
CPTP	CONTROL	0.163794	0.118562	856114623	0.553862	0	0	15.1672	4.46688
DVL1	CONTROL	0.110338	0.0506473	8.10701e+08	0.524482	1.49284e-94	7.17265e-94	11.0161	6.17089
AURKAIP1	CONTROL	0.65976	0.122126	8.49613e+08	0.549656	1.55125e-120	8.71222e-120	51.6887	40.7092
CCNL2	CONTROL	0.422423	0.109562	849219061	0.549401	1.8646e-147	1.20216e-146	35.3484	25.1514
AL391244.1	CONTROL	0.0269319	0.0139117	782596085	0.506299	4.50577e-32	1.31918e-31	2.13202	0.866782
MRPL20	CONTROL	0.681693	0.0926453	8.32913e+08	0.538852	6.66572e-74	2.77385e-73	52.4217	42.7678
ANKRD65	CONTROL	0.0877271	0.0505566	8.09591e+08	0.523764	2.89895e-117	1.60015e-116	8.35862	3.6198
VWA1	CONTROL	0.539851	0.046564	8.11599e+08	0.525063	2.40884e-35	7.29436e-35	41.6236	34.3462
ATAD3C	CONTROL	0.0334541	0.00418942	7.79229e+08	0.504121	2.94691e-09	6.18857e-09	3.36946	2.5314
ATAD3B	CONTROL	0.0449784	-0.02556	756336301	0.489311	1.39959e-35	4.24591e-35	4.52282	6.64368
AL645728.2	CONTROL	0.00433977	-8.53026e-05	7.73359e+08	0.500323	0.157601	0.201863	0.350739	0.285644
ATAD3A	CONTROL	0.051251	-0.0319383	7.501e+08	0.485276	1.24863e-57	4.58937e-57	5.13366	8.07683
SSU72	CONTROL	0.594444	0.145049	866110142	0.560329	1.69271e-185	1.29706e-184	47.2013	34.7353
AL645728.1	CONTROL	0.0068353	0.000200994	774065979	0.500781	0.00877541	0.0134881	0.605583	0.448165
AL691432.2	CONTROL	0.0132534	0.00901323	778781856	0.503832	3.05834e-25	8.29895e-25	1.04302	0.275794
MIB2	CONTROL	0.0885594	0.0219404	7.90851e+08	0.51164	1.18423e-26	3.26698e-26	8.76453	6.43191
CDK11B	CONTROL	0.245793	-0.0160085	776863788	0.502591	0.119103	0.156971	22.5813	21.4134
SLC35E2B	CONTROL	0.133495	0.091603	843177026	0.545492	6.00959e-295	7.07201e-294	12.9392	3.81679
CDK11A	CONTROL	0.167028	-0.00509179	777646233	0.503097	0.0342666	0.0491449	16.3836	15.5528
AL031282.1	CONTROL	0.00388356	0.00323068	7.74955e+08	0.501356	2.07991e-11	4.60044e-11	0.320525	0.049249
NADK	CONTROL	0.131892	0.0177755	7.8967e+08	0.510876	1.01525e-16	2.4751e-16	12.9655	10.7461
GNB1	CONTROL	0.983734	0.367809	9.67555e+08	0.625958	0	0	64.6358	44.068
CFAP74	CONTROL	0.00176181	0.000182557	7.73321e+08	0.500299	0.0707097	0.097113	0.187849	0.128047
AL590822.2	CONTROL	0.00105666	-0.00124367	772140957	0.499535	0.000361213	0.000617086	0.0893268	0.182221
FAAP20	CONTROL	0.338378	0.140586	870469467	0.563149	7.26118e-275	7.9879e-274	29.6801	17.0352
SKI	CONTROL	0.290831	0.0676127	8.25903e+08	0.534317	9.6372e-88	4.41101e-87	26.266	19.2366
RER1	CONTROL	0.42953	0.0927196	838025487	0.542159	2.03079e-104	1.03287e-103	36.8828	28.1803
PEX10	CONTROL	0.108278	0.0606595	819215088	0.52999	2.04227e-147	1.31575e-146	10.7586	4.77715
PANK4	CONTROL	0.0327109	0.0139961	784807843	0.50773	1.51681e-30	4.36984e-30	3.31823	1.76804
AL139246.5	CONTROL	0.00614601	0.001107	7.74212e+08	0.500876	0.00117088	0.00193617	0.505747	0.329968
TNFRSF14-AS1	CONTROL	0.0247635	0.0199918	7.85333e+08	0.50807	5.95518e-60	2.23129e-59	1.93103	0.315193
TNFRSF14	CONTROL	0.463709	0.310379	970377711	0.627784	0	0	38.4131	13.3957
FAM213B	CONTROL	0.120498	0.0946257	842907100	0.545317	0	0	11.6309	2.59049
MEGF6	CONTROL	0.22547	0.18956	9.04437e+08	0.585124	0	0	20.1787	3.16178
TPRG1L	CONTROL	0.110016	0.0347378	7.999e+08	0.517494	8.90998e-48	3.00333e-47	11.0673	7.60404
WRAP73	CONTROL	0.0768246	0.0331165	7.99392e+08	0.517165	3.3655e-65	1.31052e-64	7.69655	4.25511
TP73-AS1-ENSG00000227372	CONTROL	0.0158699	0.0093671	7.79625e+08	0.504377	8.33159e-26	2.27867e-25	1.311	0.433391
LRRC47	CONTROL	0.150489	0.0695392	8.26954e+08	0.534997	1.43649e-149	9.36789e-149	14.7271	7.72716
CEP104	CONTROL	0.134953	0.0581589	817456684	0.528852	3.62258e-112	1.94209e-111	13.1126	7.33809
C1orf174	CONTROL	0.0978934	0.0552511	817029896	0.528576	2.03556e-145	1.30231e-144	9.87586	4.15169
AJAP1	CONTROL	0.00867146	-0.00308426	769731739	0.497977	4.55018e-08	9.2172e-08	0.8	1.2066
NPHP4	CONTROL	0.0241017	0.00922712	780711208	0.50508	2.84633e-18	7.09679e-18	2.44072	1.42329
RPL22	CONTROL	2.28072	0.0581716	7.68672e+08	0.497291	0.23471	0.287654	94.6076	90.4506
ICMT	CONTROL	0.0820399	0.0369706	802783997	0.51936	1.95627e-77	8.33852e-77	8.28637	4.41271
ACOT7	CONTROL	0.0390785	-0.00195615	774445257	0.501026	0.191809	0.241138	4.17865	3.95469
HES2	CONTROL	0.00765411	0.0048691	776204585	0.502164	7.59637e-13	1.73177e-12	0.679146	0.246245
TNFRSF25	CONTROL	0.0898105	0.0492897	8.12937e+08	0.525929	1.91267e-134	1.15706e-133	8.74877	3.52623
PLEKHG5	CONTROL	0.106661	0.0678507	825833227	0.534272	3.54565e-199	2.88345e-198	10.5576	3.68875
NOL9	CONTROL	0.100805	0.00581577	7.8073e+08	0.505092	1.53974e-05	2.82132e-05	10.0519	8.99778
ZBTB48	CONTROL	0.0510876	0.0223822	7.91875e+08	0.512302	6.35727e-49	2.16311e-48	5.22824	2.75794
KLHL21	CONTROL	0.0301875	-0.0914158	715316659	0.462773	0	0	3.07258	10.4457
PHF13	CONTROL	0.0485793	-0.00316562	773493740	0.500411	0.633894	0.72438	5.03514	4.92982
THAP3	CONTROL	0.074565	0.0421221	804970282	0.520774	7.38388e-101	3.69624e-100	7.37471	3.22581
DNAJC11	CONTROL	0.0676849	0.0171463	789538519	0.510791	1.90185e-28	5.34569e-28	6.97537	4.79192
CAMTA1	CONTROL	1.13045	0.367325	9.63742e+08	0.623491	0	0	71.5323	51.8887
VAMP3	CONTROL	0.647478	0.246298	9.21016e+08	0.59585	0	0	50.1478	32.066
PER3	CONTROL	0.465821	0.363762	1.00245e+09	0.648535	0	0	38.1438	8.74661
TNFRSF9	CONTROL	0.00719406	-0.00585188	769484303	0.497817	3.65034e-10	7.84178e-10	0.692282	1.1278
PARK7	CONTROL	1.03151	0.320251	943367377	0.61031	0	0	68.2851	48.9485
AL034417.3	CONTROL	0.00170244	-0.00598318	7.70377e+08	0.498394	1.57383e-18	3.93915e-18	0.147126	0.467865
ERRFI1	CONTROL	0.094239	-0.121847	718934288	0.465113	3.41273e-177	2.52228e-176	9.46076	15.8926
RERE	CONTROL	0.422259	0.118311	8.58679e+08	0.555521	3.6095e-184	2.75239e-183	36.0775	24.5457
ENO1	CONTROL	0.521348	-0.516074	5.32287e+08	0.344363	0	0	42.4092	59.8917
GPR157	CONTROL	0.0325965	-0.023456	7.65697e+08	0.495366	2.97916e-11	6.57308e-11	3.03317	3.91037
H6PD	CONTROL	0.149108	0.0666217	8.26886e+08	0.534953	9.23009e-153	6.11654e-152	14.3829	7.29869
SPSB1	CONTROL	0.0151269	-0.30772	5.96385e+08	0.38583	0	0	1.58424	24.2502
SLC25A33	CONTROL	0.115996	-0.0567303	7.3966e+08	0.478522	1.32028e-60	4.96987e-60	11.5993	15.6562
TMEM201	CONTROL	0.0247782	0.00380803	776647045	0.502451	5.62275e-05	0.000100406	2.5353	2.04383
CLSTN1	CONTROL	0.330202	0.174002	890546949	0.576138	0	0	29.3097	14.3905
CTNNBIP1	CONTROL	0.268966	0.17434	8.94691e+08	0.578819	0	0	24.6358	9.05688
LZIC	CONTROL	0.195	0.101676	850164511	0.550013	1.30018e-250	1.30981e-249	18.7573	8.72199
NMNAT1	CONTROL	0.0480578	0.0180682	788662311	0.510224	1.67625e-36	5.13427e-36	4.83284	2.77764
RBP7	CONTROL	0.0550061	-0.0363317	746742784	0.483104	2.41667e-80	1.05299e-79	4.64893	8.03743
UBE4B	CONTROL	0.0924361	0.0495519	812469428	0.525626	1.28901e-124	7.40156e-124	9.19015	4.05319
KIF1B	CONTROL	0.240652	0.0458197	812432203	0.525602	1.22982e-55	4.44912e-55	22.3304	16.9466
AL139424.3	CONTROL	0.00139338	0.00010071	773138021	0.50018	0.18164	0.228677	0.124795	0.0886481
PGD	CONTROL	0.0482824	0.000835925	7.76962e+08	0.502655	0.00171096	0.00278844	4.93924	4.38316
DFFA	CONTROL	0.191181	0.0519896	8.14267e+08	0.526789	3.85563e-72	1.58468e-71	18.1241	12.7013
PEX14	CONTROL	0.049062	0.0158915	786857900	0.509057	2.40416e-28	6.75261e-28	4.89721	3.07806
CASZ1	CONTROL	0.0089508	-1.50699e-06	772877518	0.500012	0.974709	1	0.918227	0.916031
TARDBP	CONTROL	0.2559	0.0615033	8.22992e+08	0.532433	5.56354e-86	2.51198e-85	23.3432	16.5673
SRM	CONTROL	0.204719	-0.178057	683983612	0.442502	2.5538e-268	2.73932e-267	19.6243	29.2933
EXOSC10	CONTROL	0.121957	0.0381381	8.04347e+08	0.520371	9.92979e-60	3.71371e-59	12.092	7.99311
MTOR	CONTROL	0.107637	0.0398965	805275018	0.520971	2.08507e-70	8.43838e-70	10.7954	6.59443
UBIAD1	CONTROL	0.0533626	-0.0305249	7.54682e+08	0.48824	1.27651e-36	3.91617e-36	5.40427	7.71239
AL031731.1	CONTROL	0.00127033	0.00012631	773034219	0.500113	0.367841	0.432318	0.106404	0.0837232
FBXO44	CONTROL	0.0384244	0.0268707	793694951	0.51348	1.13352e-83	5.04449e-83	3.77143	1.07363
FBXO6	CONTROL	0.0878262	0.05965	819420258	0.530123	9.39579e-189	7.2961e-188	8.56749	2.52155
MAD2L2	CONTROL	0.191068	0.00373842	782106666	0.505983	7.21885e-05	0.000128255	17.7222	16.3359
DRAXIN	CONTROL	0.00104707	-0.00130481	7.71948e+08	0.499411	3.13625e-05	5.67262e-05	0.103777	0.22162
AGTRAP	CONTROL	0.269874	0.149402	877887479	0.567948	0	0	24.6003	11.1253
C1orf167	CONTROL	0.0368845	0.0319823	7.97484e+08	0.515931	3.5751e-126	2.07067e-125	3.60722	0.418616
MTHFR	CONTROL	0.228336	0.144535	879639496	0.569081	0	0	21.0772	7.1608
CLCN6	CONTROL	0.0511712	0.0297039	797243509	0.515775	2.01792e-83	8.9653e-83	5.12315	1.96011
KIAA2013	CONTROL	0.178076	0.0736763	829230739	0.53647	3.40234e-141	2.13726e-140	17.1796	9.89411
PLOD1	CONTROL	0.0751131	0.0215648	791488554	0.512052	6.44743e-33	1.90395e-32	7.51133	5.08249
MFN2	CONTROL	0.100285	0.0260397	795678164	0.514763	4.36116e-37	1.34569e-36	10.132	7.1608
MIIP	CONTROL	0.0667032	0.0320596	798279767	0.516446	7.65057e-70	3.08172e-69	6.59048	3.29968
TNFRSF1B	CONTROL	0.273388	0.0926623	844709481	0.546484	4.77838e-170	3.42988e-169	24.7172	15.085
VPS13D	CONTROL	0.1554	0.0381858	8.0479e+08	0.520658	1.08782e-50	3.75994e-50	14.9767	10.8003
DHRS3	CONTROL	0.264667	0.05019	8.13082e+08	0.526022	2.08176e-57	7.63998e-57	22.3737	16.8087
PRDM2	CONTROL	0.318357	0.0755826	8.30275e+08	0.537145	4.71468e-97	2.3026e-96	28.3691	20.7584
KAZN	CONTROL	0.0198705	-0.0658205	731143002	0.473012	0	0	2.10706	7.46614
TMEM51	CONTROL	0.0614539	0.0303117	795458588	0.514621	5.12372e-63	1.96617e-62	5.75895	2.82689
EFHD2	CONTROL	0.199739	-0.1605	690070258	0.44644	8.53001e-238	8.17617e-237	19.1685	28.3575
CASP9	CONTROL	0.0221296	0.00743023	7.80158e+08	0.504722	4.89253e-17	1.19824e-16	2.27389	1.3248
DNAJC16	CONTROL	0.101204	0.0475764	811971464	0.525304	1.64945e-111	8.80566e-111	10.0007	4.90027
AGMAT	CONTROL	0.00403544	0.00209667	775011781	0.501393	1.64464e-09	3.4754e-09	0.40197	0.123122
DDI2	CONTROL	0.0829221	0.0124017	786416134	0.508771	2.91141e-16	7.05649e-16	8.37701	6.58459
PLEKHM2	CONTROL	0.150793	-0.0172906	766016218	0.495573	0.00175184	0.00285298	14.8007	15.543
FBLIM1	CONTROL	0.0609758	-0.0514341	7.43176e+08	0.480796	1.3498e-96	6.57301e-96	4.95764	8.77616
UQCRHL	CONTROL	0.00831539	-0.0366598	754264399	0.48797	1.04603e-152	6.92835e-152	0.853859	3.24551
FLJ37453	CONTROL	0.0458986	0.0245083	790851313	0.51164	2.06983e-62	7.9052e-62	3.72282	1.37405
SPEN	CONTROL	0.466172	0.0504511	8.12175e+08	0.525435	3.10585e-38	9.6821e-38	37.7668	31.9724
ZBTB17	CONTROL	0.11018	0.0102354	783727786	0.507032	8.34459e-09	1.73038e-08	10.9478	9.50012
SRARP	CONTROL	1.68578	0.771893	1.07089e+09	0.692813	0	0	82.1149	44.0975
EPHA2	CONTROL	0.111456	-0.0115333	773053672	0.500126	0.918189	1	10.7888	10.5885
ARHGEF19	CONTROL	0.0379616	0.00832713	7.80621e+08	0.505022	2.2495e-11	4.97225e-11	3.96585	2.95494
FBXO42	CONTROL	0.0768431	0.0369581	804512988	0.520478	7.8346e-94	3.74605e-93	7.6913	3.56562
SZRD1	CONTROL	0.227643	-0.0126566	7.73459e+08	0.500388	0.812157	0.917203	21.4148	20.9554
NECAP2	CONTROL	0.311604	0.113354	8.52431e+08	0.551479	8.22611e-189	6.39339e-188	28.0578	17.902
NBPF1	CONTROL	0.0544771	0.0279435	796945161	0.515582	6.73002e-75	2.82218e-74	5.53695	2.40335
CROCCP2	CONTROL	0.031513	0.0159469	784922896	0.507805	3.56333e-41	1.14028e-40	2.54187	0.970204
CROCC	CONTROL	0.035442	0.0105691	781725746	0.505736	3.57664e-16	8.6602e-16	3.52315	2.3738
BX284668.5	CONTROL	0.075101	0.0292643	794822281	0.514209	8.0744e-60	3.02277e-59	5.73399	2.83181
MFAP2	CONTROL	0.00565833	-0.0291033	7.50291e+08	0.4854	1.02596e-266	1.09433e-265	0.520197	3.4425
ATP13A2	CONTROL	0.0882966	0.051054	8.1024e+08	0.524183	3.36042e-118	1.86569e-117	8.59113	3.78232
SDHB	CONTROL	0.281601	0.101417	846745152	0.5478	9.29378e-174	6.76756e-173	25.7603	16.1734
RCC2	CONTROL	0.132154	-0.00977978	7.70863e+08	0.498709	0.333548	0.393348	13.0259	13.1938
IFFO2	CONTROL	0.00979019	-0.0169535	759965106	0.491658	1.27143e-72	5.2418e-72	1.04171	2.70869
UBR4	CONTROL	0.175175	0.000412923	7.80897e+08	0.5052	0.000447687	0.000761451	16.9589	15.7498
EMC1	CONTROL	0.079162	0.0140064	786110183	0.508573	2.57701e-16	6.24771e-16	7.94745	6.21522
MRTO4	CONTROL	0.108632	-0.116837	7.03631e+08	0.455213	1.50187e-251	1.51988e-250	10.9806	19.4681
AKR7A2	CONTROL	0.260856	0.165843	889514344	0.57547	0	0	24.1852	9.3376
PQLC2	CONTROL	0.0345495	0.016217	7.85743e+08	0.508335	1.44886e-34	4.35131e-34	3.40624	1.73849
CAPZB	CONTROL	0.580327	0.124706	8.53829e+08	0.552383	5.13763e-141	3.22353e-140	46.4368	35.5873
MINOS1	CONTROL	0.80478	0.227676	9.04249e+08	0.585002	0	0	58.4657	42.1768
NBL1	CONTROL	0.261904	0.131668	8.61981e+08	0.557657	6.01893e-278	6.69311e-277	23.2263	11.8739
TMCO4	CONTROL	0.021252	0.0108245	781531900	0.505611	1.34054e-24	3.60823e-24	2.20033	1.07855
OTUD3	CONTROL	0.0342013	0.00962377	7.81231e+08	0.505416	1.10215e-14	2.60248e-14	3.48374	2.39842
CAMK2N1	CONTROL	0.0299739	0.0154297	785587648	0.508235	4.86878e-41	1.55691e-40	2.8243	1.17213
MUL1	CONTROL	0.0982027	0.049788	8.12131e+08	0.525407	3.20898e-114	1.73959e-113	9.83645	4.76237
CDA	CONTROL	0.482769	0.292639	943787526	0.610582	0	0	37.2217	15.9271
PINK1	CONTROL	0.600586	0.319505	962770351	0.622863	0	0	46.4906	22.95
PINK1-AS	CONTROL	0.00257509	0.000490863	773396631	0.500348	0.0447442	0.0633777	0.207553	0.137897
DDOST	CONTROL	0.41674	0.124944	856154001	0.553888	3.0492e-173	2.21432e-172	35.9658	25.5159
KIF17	CONTROL	0.0794924	0.0559661	816600680	0.528299	2.312e-183	1.75596e-182	7.77668	2.09801
HP1BP3	CONTROL	0.767108	0.109255	839394867	0.543045	7.87853e-88	3.60853e-87	56.0867	46.427
EIF4G3	CONTROL	0.272067	0.0303115	803139749	0.51959	2.81707e-30	8.08699e-30	25.1087	20.8274
ECE1	CONTROL	0.555691	-0.12636	7.21547e+08	0.466804	5.66359e-58	2.08771e-57	43.5875	44.7525
NBPF3	CONTROL	0.0169633	0.00923957	7.80665e+08	0.50505	9.39269e-26	2.56598e-25	1.72085	0.709185
ALPL	CONTROL	0.5127	0.121918	835872908	0.540767	3.15574e-105	1.61518e-104	32.9537	24.3536
USP48	CONTROL	0.261019	0.12644	8.64435e+08	0.559245	8.99869e-287	1.03208e-285	23.9567	12.0955
HSPG2	CONTROL	0.278159	-0.388394	602145876	0.389557	0	0	23.8805	41.5415
LINC00339	CONTROL	0.0227158	0.0111782	7.81142e+08	0.505359	1.14963e-27	3.20502e-27	1.80099	0.72396
CDC42	CONTROL	1.31639	0.0136656	7.60677e+08	0.492119	0.000499467	0.000847143	77.0246	71.3667
ZBTB40	CONTROL	0.0628731	0.0159884	7.87371e+08	0.509389	7.85493e-24	2.09418e-23	6.31987	4.43241
KDM1A	CONTROL	0.157121	0.0392157	804349693	0.520373	5.67424e-48	1.91579e-47	15.4522	11.3716
LUZP1	CONTROL	0.565026	-0.179729	6.90499e+08	0.446717	2.97633e-143	1.8852e-142	44.9314	49.1111
HTR1D	CONTROL	0.0056671	0.00159924	773894905	0.50067	0.0290082	0.0419487	0.635796	0.502339
LINC01355	CONTROL	0.0105197	0.00393447	7.76251e+08	0.502195	1.85831e-10	4.02027e-10	0.859113	0.418616
AL109936.8	CONTROL	0.0013574	0.00107853	773623053	0.500494	9.30595e-05	0.000164285	0.123481	0.0246245
HNRNPR	CONTROL	0.713105	0.0346503	7.95935e+08	0.514929	3.88762e-12	8.74239e-12	53.311	47.3282
ZNF436	CONTROL	0.0645012	0.0428071	807970457	0.522715	3.43091e-137	2.11144e-136	6.5931	2.03891
ZNF436-AS1	CONTROL	0.0065987	0.003891	775746867	0.501868	4.10281e-12	9.22085e-12	0.54647	0.172371
TCEA3	CONTROL	0.0272703	0.0146614	786237077	0.508655	2.37451e-44	7.79882e-44	2.88998	1.15243
ID3	CONTROL	2.12458	0.921939	1118846143	0.723836	0	0	89.0982	59.0249
RPL11	CONTROL	3.15227	0.0315828	7.47147e+08	0.483366	2.97487e-13	6.8451e-13	98.4722	96.9072
ELOA	CONTROL	0.157774	-0.0275842	760739556	0.492159	6.72877e-08	1.35623e-07	15.6506	16.9712
PITHD1	CONTROL	0.33416	0.118656	8.56134e+08	0.553875	5.82407e-196	4.67363e-195	30.1714	19.6306
LYPLA2	CONTROL	0.151038	0.00475287	780599105	0.505007	0.000301334	0.000516878	14.4657	13.3908
GALE	CONTROL	0.0998021	0.0279856	7.97038e+08	0.515642	1.16991e-42	3.78879e-42	9.85616	6.69293
HMGCL	CONTROL	0.166614	0.109388	8.54802e+08	0.553013	0	0	15.9908	5.38291
FUCA1	CONTROL	0.08978	0.0599749	819452562	0.530144	7.70572e-180	5.77517e-179	8.97209	2.94509
PNRC2	CONTROL	0.703355	0.135361	854364354	0.55273	8.31609e-135	5.04337e-134	52.5544	40.9948
SRSF10	CONTROL	0.778403	0.0814039	821734346	0.53162	4.58991e-48	1.55048e-47	56.3718	47.9143
STPG1	CONTROL	0.0100439	-0.00404718	770634604	0.498561	0.000326312	0.000559038	0.978654	1.2657
NIPAL3	CONTROL	0.0309706	-0.0065096	7.68132e+08	0.496942	1.43013e-05	2.63733e-05	3.16322	3.77739
RCAN3	CONTROL	0.00425719	-0.0076723	766751579	0.496049	1.5059e-38	4.70767e-38	0.43087	1.22137
SRRM1	CONTROL	0.86346	0.0926295	823890934	0.533015	5.90606e-51	2.048e-50	60.6608	51.7951
CLIC4	CONTROL	1.07508	0.0119361	7.71144e+08	0.49889	0.620544	0.709611	69.1205	62.7432
SYF2	CONTROL	0.741651	0.188373	8.85323e+08	0.572758	9.14529e-251	9.22695e-250	55.2762	40.2019
AL031432.4	CONTROL	0.00970376	-0.00229312	7.73177e+08	0.500206	0.560241	0.644745	0.817077	0.773209
RSRP1	CONTROL	0.911351	0.00435989	7.7568e+08	0.501825	0.408851	0.477486	61.9967	55.7252
TMEM50A	CONTROL	0.960895	0.36627	9.72433e+08	0.629114	0	0	65.8115	43.2652
TMEM57	CONTROL	0.174405	0.0429314	8.07003e+08	0.52209	1.97029e-52	6.92861e-52	16.7908	12.3418
LDLRAP1	CONTROL	0.158926	0.132756	870126343	0.562927	0	0	14.9517	2.34918
SELENON	CONTROL	0.310467	0.125562	8.62014e+08	0.557679	1.77994e-239	1.71288e-238	27.891	16.3901
MTFR1L	CONTROL	0.114479	0.0604154	820354919	0.530727	1.68657e-146	1.08319e-145	11.3931	5.24009
PAQR7	CONTROL	0.0243402	0.0099959	7.81722e+08	0.505734	2.99906e-23	7.94012e-23	2.42627	1.27555
STMN1	CONTROL	0.430223	0.137125	859064675	0.555771	3.28574e-199	2.6729e-198	32.6437	20.9899
PAFAH2	CONTROL	0.0281365	0.0211093	7.90055e+08	0.511125	5.64241e-74	2.35021e-73	2.92545	0.699335
PDIK1L	CONTROL	0.0430841	0.0282231	795914260	0.514916	1.18966e-87	5.43676e-87	4.39015	1.4036
FAM110D	CONTROL	0.343925	0.0322318	814955010	0.527234	6.95095e-52	2.43215e-51	29.1232	22.0734
ZNF593	CONTROL	0.138922	-0.226289	6.50336e+08	0.420734	0	0	13.4647	28.1507
SH3BGRL3	CONTROL	1.122	-0.0422318	741350470	0.479616	1.2571e-19	3.19561e-19	71.1475	65.4469
UBXN11	CONTROL	0.0351982	0.0148794	784586005	0.507587	5.95456e-29	1.68454e-28	3.37209	1.85176
CD52	CONTROL	0.0320162	-0.132344	701451701	0.453803	0	0	2.75993	11.9232
DHDDS	CONTROL	0.0837686	0.0384686	804227436	0.520294	8.47497e-83	3.75342e-82	8.53596	4.47673
HMGN2	CONTROL	1.1019	0.450432	1.00445e+09	0.649828	0	0	70.3317	45.0726
ARID1A	CONTROL	0.287431	0.126949	8.64929e+08	0.559564	2.86045e-269	3.08314e-268	26.1819	14.2379
PIGV	CONTROL	0.0284123	0.0114853	783326111	0.506772	2.71756e-26	7.4677e-26	2.97011	1.61044
ZDHHC18	CONTROL	0.0981418	0.0531174	8.14888e+08	0.52719	9.27746e-132	5.52833e-131	9.822	4.38316
GPN2	CONTROL	0.0730261	0.0107911	781586632	0.505646	2.25344e-08	4.61346e-08	7.25517	6.13642
GPATCH3	CONTROL	0.0434228	0.0248055	7.91976e+08	0.512368	9.61977e-60	3.59928e-59	4.35599	1.88623
NUDC	CONTROL	0.630573	0.0826757	8.28871e+08	0.536237	6.40671e-66	2.51237e-65	49.8338	40.8175
SLC9A1	CONTROL	0.0584082	0.0162112	7.8893e+08	0.510397	5.60444e-30	1.60249e-29	6.11626	4.00886
WDTC1	CONTROL	0.107012	0.0610274	819898249	0.530432	1.50875e-154	1.00656e-153	10.5865	4.50135
TMEM222	CONTROL	0.148822	0.0553836	8.11353e+08	0.524904	7.39178e-78	3.15981e-77	14.0479	9.16031
MAP3K6	CONTROL	0.1327	0.0263977	7.94978e+08	0.51431	1.6816e-28	4.73262e-28	12.7278	9.81532
FCN3	CONTROL	0.0309299	0.00433256	7.79896e+08	0.504552	9.60655e-12	2.1408e-11	3.14483	2.2162
WASF2	CONTROL	1.15533	0.41455	9.75081e+08	0.630827	0	0	71.5337	46.2694
AHDC1	CONTROL	0.16186	0.103558	8.53748e+08	0.552331	0	0	15.8949	5.36814
FGR	CONTROL	0.404386	0.246233	9.31544e+08	0.602661	0	0	33.6959	13.3317
IFI6	CONTROL	2.21428	1.07901	1208825589	0.782048	0	0	91.4732	60.5811
FAM76A	CONTROL	0.152497	0.100608	847320372	0.548173	1.43283e-300	1.72263e-299	14.3172	4.65403
STX12	CONTROL	0.574073	-0.0693745	7.48137e+08	0.484006	1.60437e-14	3.77767e-14	45.3281	44.2157
AL020997.2	CONTROL	0.00584079	-0.000942295	773117439	0.500167	0.540336	0.623129	0.487356	0.45309
PPP1R8	CONTROL	0.0938083	0.026939	7.96209e+08	0.515106	9.4959e-42	3.05413e-41	9.36355	6.32357
RPA2	CONTROL	0.201155	0.100744	8.48308e+08	0.548811	6.82534e-234	6.44948e-233	19.1317	9.36715
SMPDL3B	CONTROL	0.00974116	-0.0226911	7.58602e+08	0.490776	3.45248e-90	1.6067e-89	0.976026	2.81704
XKR8	CONTROL	0.0375867	0.0244867	791815597	0.512264	2.47329e-68	9.86726e-68	3.78194	1.32972
EYA3	CONTROL	0.0839131	0.00630384	781215003	0.505406	5.37962e-07	1.05163e-06	8.33366	7.20512
RN7SL559P	CONTROL	0.00200651	-5.11949e-05	773261735	0.500261	0.113707	0.150008	0.185222	0.132972
PTAFR	CONTROL	0.00256938	-0.00554163	769776828	0.498006	1.30314e-17	3.21964e-17	0.266667	0.664861
DNAJC8	CONTROL	0.677774	0.140127	8.59066e+08	0.555771	3.09015e-151	2.0311e-150	52.0171	40.5417
ATPIF1	CONTROL	0.968039	0.512119	1050517447	0.679631	0	0	65.7103	35.0997
SESN2	CONTROL	0.0369207	-0.0081535	768579069	0.497231	0.000335819	0.000574994	3.8647	4.40778
MED18	CONTROL	0.0215812	0.00983302	7.80834e+08	0.505159	3.0196e-20	7.73271e-20	2.26732	1.23615
PHACTR4	CONTROL	0.512473	0.223746	9.15594e+08	0.592342	0	0	41.1875	22.753
RCC1	CONTROL	0.0212098	-0.0487363	7.40623e+08	0.479145	3.50522e-204	2.91093e-203	2.22135	6.36789
SNHG3	CONTROL	0.0357289	-0.20339	6.90495e+08	0.446715	0	0	2.83087	13.2775
TRNAU1AP	CONTROL	0.142443	0.0654123	8.22975e+08	0.532422	1.41418e-135	8.6294e-135	13.8273	7.35287
SNHG12	CONTROL	0.0225484	-0.0170659	767098450	0.496273	7.57267e-12	1.69236e-11	1.78391	2.5117
TAF12	CONTROL	0.19761	0.0746367	831049298	0.537646	1.14503e-140	7.16577e-140	18.5787	10.9382
GMEB1	CONTROL	0.0979302	0.0224603	793996177	0.513675	8.83447e-33	2.60367e-32	9.84959	7.06722
YTHDF2	CONTROL	0.286808	-0.0637103	744204489	0.481462	2.34764e-25	6.3808e-25	26.4263	29.0224
EPB41	CONTROL	0.12394	0.06882	8.26702e+08	0.534834	3.50937e-178	2.60236e-177	12.1826	5.19084
SRSF4	CONTROL	0.617852	-0.0729869	744430544	0.481608	3.31142e-18	8.24792e-18	48.134	47.5991
MECR	CONTROL	0.0634372	0.0286991	797107941	0.515688	4.55242e-64	1.75986e-63	6.52479	3.37848
LAPTM5	CONTROL	0.0085331	-0.0255467	754194226	0.487925	1.01734e-157	6.8924e-157	0.81445	3.23073
SDC3	CONTROL	0.2634	0.18464	9.01035e+08	0.582923	0	0	23.7596	7.26422
PUM1	CONTROL	0.418996	0.0373327	807348503	0.522313	1.04837e-30	3.02585e-30	35.8411	30.4506
SNRNP40	CONTROL	0.277073	0.0957072	842639745	0.545145	3.0982e-157	2.09368e-156	25.2348	16.1734
ZCCHC17	CONTROL	0.391756	0.164359	881597369	0.570348	0	0	33.8181	20.1477
SERINC2	CONTROL	0.0148668	-0.00308506	771161320	0.498902	0.0280828	0.0408831	1.58424	1.80251
TINAGL1	CONTROL	0.735159	0.260337	916090066	0.592663	0	0	52.5084	34.819
PEF1	CONTROL	0.423603	0.143649	869169625	0.562308	1.22441e-230	1.14321e-229	36.3901	24.2305
COL16A1	CONTROL	0.00742163	0.00365572	7.76469e+08	0.502335	3.42461e-13	7.86841e-13	0.763218	0.295494
PTP4A2	CONTROL	0.458212	-0.0589752	752232370	0.486656	2.41279e-11	5.33053e-11	38.58	38.429
KHDRBS1	CONTROL	0.608938	0.0675128	818590936	0.529586	2.98483e-45	9.87021e-45	47.7583	40.6796
AL445248.1	CONTROL	0.00352695	0.00110548	773971661	0.50072	0.000407475	0.000693897	0.29688	0.152672
TMEM39B	CONTROL	0.0701079	0.00578639	778839223	0.503869	9.94813e-05	0.000175274	6.95172	6.16597
KPNA6	CONTROL	0.274036	0.0505736	814492763	0.526935	5.3799e-56	1.95237e-55	25.1967	19.6306
TXLNA	CONTROL	0.13121	-0.0407912	7.50243e+08	0.485369	4.93851e-27	1.36651e-26	13.0299	15.7744
CCDC28B	CONTROL	0.0471384	0.0279984	794659429	0.514104	2.88755e-73	1.19527e-72	4.64631	1.82714
TMEM234	CONTROL	0.0750441	0.0414708	8.04766e+08	0.520642	1.57194e-100	7.84823e-100	7.3064	3.17163
EIF3I	CONTROL	0.667353	-0.115626	7.16993e+08	0.463858	1.0217e-63	3.93937e-63	51.2381	51.736
MTMR9LP	CONTROL	0.0380495	0.0185558	785293659	0.508045	1.30105e-38	4.0687e-38	2.86108	1.24107
FAM167B	CONTROL	0.0984999	0.0229575	7.96625e+08	0.515375	3.76606e-42	1.21551e-41	9.63941	6.46146
HDAC1	CONTROL	0.224877	0.0829565	8.38266e+08	0.542315	3.12005e-159	2.12949e-158	21.2269	12.5585
MARCKSL1	CONTROL	0.285975	-0.124958	718885849	0.465082	1.53129e-88	7.04998e-88	24.5701	29.7907
BSDC1	CONTROL	0.237573	0.1109	855706785	0.553598	6.85191e-249	6.8355e-248	22.2016	11.4258
ZBTB8B	CONTROL	0.00418289	0.00197043	7.74845e+08	0.501285	4.67043e-08	9.45863e-08	0.409852	0.152672
ZBTB8A	CONTROL	0.240742	0.178075	900118230	0.58233	0	0	22.0677	5.58976
ZBTB8OS	CONTROL	0.257975	0.105718	852744325	0.551682	3.19785e-217	2.81154e-216	23.8463	13.445
RBBP4	CONTROL	0.395776	0.116139	856700897	0.554241	7.04536e-183	5.34637e-182	34.002	22.7579
SYNC	CONTROL	0.161319	0.0774747	8.31929e+08	0.538215	2.21641e-178	1.64723e-177	14.8453	7.10662
KIAA1522	CONTROL	0.0826544	0.0329546	799516510	0.517246	3.0835e-61	1.16598e-60	8.28112	4.81655
YARS	CONTROL	0.0774267	-0.0392729	7.49398e+08	0.484822	4.81517e-43	1.56358e-42	7.88966	10.8446
S100PBP	CONTROL	0.149053	0.0913619	843501398	0.545702	1.81543e-269	1.96231e-268	14.287	5.08742
TMEM54	CONTROL	0.0415829	0.000544663	776313330	0.502235	0.00570978	0.00894892	4.47816	4.01379
RNF19B	CONTROL	0.0701452	-0.0679127	734206617	0.474994	6.63511e-116	3.63758e-115	7.31823	12.1251
AK2	CONTROL	0.267863	-0.020435	770684787	0.498593	0.412425	0.481554	24.3993	24.0187
AZIN2	CONTROL	0.037747	0.0295844	7.958e+08	0.514842	2.38814e-103	1.21023e-102	3.75304	0.783058
TRIM62	CONTROL	0.0281112	0.0216482	7.91084e+08	0.511791	5.23776e-82	2.30669e-81	2.98062	0.620537
ZNF362	CONTROL	0.141212	0.115025	860293417	0.556566	0	0	13.8404	2.5314
PHC2	CONTROL	0.252266	-0.00746638	7.78679e+08	0.503765	0.0260107	0.037941	23.6716	22.3196
RN7SKP16	CONTROL	0.000908016	-0.000511596	7.72747e+08	0.499928	0.534819	0.617082	0.0840722	0.0984979
SMIM12	CONTROL	0.252001	0.00241954	784593008	0.507591	6.50316e-06	1.21583e-05	23.5271	21.4676
GJA4	CONTROL	0.0449311	-0.0709013	7.43929e+08	0.481284	5.0887e-108	2.66017e-107	4.07488	7.69761
AC114490.2	CONTROL	0.00900682	0.00408484	7.76941e+08	0.502641	9.26168e-14	2.15132e-13	0.923481	0.393992
ZMYM6	CONTROL	0.0560443	0.0243999	7.93926e+08	0.513629	1.23022e-56	4.48707e-56	5.55796	2.81212
ZMYM1	CONTROL	0.0700372	0.0417654	8.07085e+08	0.522142	2.03307e-119	1.13513e-118	7.13432	2.69392
SFPQ	CONTROL	0.963352	-0.375869	578761709	0.374429	0	0	63.2066	71.4652
ZMYM4	CONTROL	0.212195	0.0312661	802661242	0.51928	1.03344e-34	3.1065e-34	20.1051	16.0404
KIAA0319L	CONTROL	0.220583	0.126913	866610318	0.560652	0	0	20.6608	8.50529
NCDN	CONTROL	0.0252651	-4.01075e-05	773983594	0.500728	0.23905	0.292852	2.54187	2.3935
PSMB2	CONTROL	0.512914	0.145431	867858025	0.561459	1.04335e-203	8.6484e-203	42.4801	30.426
C1orf216	CONTROL	0.046379	-0.0241422	7.53202e+08	0.487283	1.54069e-47	5.18607e-47	4.67126	7.22975
CLSPN	CONTROL	0.00760438	0.0032813	775734831	0.50186	9.475e-09	1.96211e-08	0.75665	0.384142
AGO4	CONTROL	0.1344	0.0933281	843997577	0.546023	3.92601e-300	4.71793e-299	13.0286	3.81679
AGO1	CONTROL	0.0929138	0.0519635	813206759	0.526103	2.77162e-129	1.63369e-128	9.20197	3.98917
AGO3	CONTROL	0.229393	0.0197946	7.98463e+08	0.516564	4.57256e-25	1.23801e-24	21.0706	17.3455
ADPRHL2	CONTROL	0.116174	0.0290729	7.96857e+08	0.515526	3.23867e-36	9.89259e-36	11.5941	8.49052
TRAPPC3	CONTROL	0.284151	0.0647616	824241906	0.533242	8.6984e-84	3.87361e-83	25.6972	18.7639
MAP7D1	CONTROL	0.207719	-0.00648817	774919994	0.501333	0.396797	0.464159	19.5021	18.9805
THRAP3	CONTROL	0.544401	0.138264	861641467	0.557438	1.64046e-174	1.19914e-173	43.954	32.4157
EVA1B	CONTROL	0.430163	0.136465	864305876	0.559161	7.36031e-208	6.20126e-207	36.4138	24.4915
STK40	CONTROL	0.0822212	-0.0098663	769280775	0.497685	0.036511	0.0522852	8.48342	8.89929
LSM10	CONTROL	0.177579	0.0810448	8.31843e+08	0.538159	1.32718e-158	9.02594e-158	16.7396	9.16523
MRPS15	CONTROL	0.331132	0.0753235	828502944	0.535999	4.08479e-88	1.87479e-87	29.7103	22.4181
LINC01137	CONTROL	0.00562338	0.00350393	7.75259e+08	0.501553	3.31452e-10	7.12897e-10	0.458456	0.147747
ZC3H12A	CONTROL	0.0371106	-0.170924	6.70711e+08	0.433915	0	0	3.72939	16.7594
MEAF6	CONTROL	0.428737	0.151474	876298974	0.56692	2.5187e-267	2.69301e-266	36.3573	22.8072
SNIP1	CONTROL	0.0858009	0.00179303	776028670	0.502051	0.0653242	0.0898971	8.75402	8.33785
DNALI1	CONTROL	0.0114027	-0.00254318	7.71491e+08	0.499115	0.0424026	0.0601632	1.19803	1.37405
GNL2	CONTROL	0.0933595	-0.127802	693243794	0.448493	0	0	9.35698	19.3204
C1orf109	CONTROL	0.0765174	-0.0154904	7.63103e+08	0.493688	2.88048e-09	6.05335e-09	7.57964	8.83034
YRDC	CONTROL	0.132778	-0.0790266	7.25375e+08	0.46928	2.79848e-105	1.43343e-104	13.6302	19.345
C1orf122	CONTROL	0.357683	0.0907001	837405050	0.541758	1.02583e-112	5.51953e-112	31.8805	23.5656
MTF1	CONTROL	0.089393	0.00677086	782511554	0.506245	2.36902e-08	4.84451e-08	9.04302	7.74194
INPP5B	CONTROL	0.0491517	0.0309829	798326142	0.516476	6.2202e-94	2.97628e-93	4.99442	1.69416
SF3A3	CONTROL	0.224574	0.0254215	7.97094e+08	0.515679	2.36922e-22	6.21398e-22	21.3294	18.0103
FHL3	CONTROL	0.203117	0.145802	872067374	0.564183	0	0	18.1176	5.36321
UTP11	CONTROL	0.323412	0.0408306	809976501	0.524013	6.71898e-41	2.14573e-40	28.599	23.2307
RRAGC	CONTROL	0.141177	-0.0414318	7.53867e+08	0.487713	1.52756e-18	3.8237e-18	14.1084	16.2029
MYCBP	CONTROL	0.0496136	0.0187009	7.886e+08	0.510184	1.23872e-35	3.75916e-35	4.91166	2.86629
AKIRIN1	CONTROL	0.351413	0.0223608	794898772	0.514259	1.65606e-14	3.89834e-14	31.1934	27.7715
NDUFS5	CONTROL	1.22303	0.294329	9.20902e+08	0.595776	0	0	75.7189	59.0347
MACF1	CONTROL	1.18514	0.116132	8.2326e+08	0.532607	9.30119e-48	3.13441e-47	71.3668	60.2019
AL365277.1	CONTROL	0.00222526	-0.00325703	771319845	0.499004	1.17691e-07	2.35488e-07	0.185222	0.384142
PABPC4	CONTROL	0.178274	-0.221106	6.54513e+08	0.423436	0	0	17.1665	30.8545
PPIE	CONTROL	0.181707	0.0971536	844643887	0.546441	2.45405e-231	2.29694e-230	17.2952	8.04728
TRIT1	CONTROL	0.046744	0.0195754	7.89882e+08	0.511013	1.2859e-43	4.19292e-43	4.69754	2.48215
MFSD2A	CONTROL	1.75562	1.43998	1.29863e+09	0.840148	0	0	80.5307	18.6013
CAP1	CONTROL	0.636306	0.0385236	8.02902e+08	0.519436	3.96082e-20	1.01313e-19	49.5619	42.822
PPT1	CONTROL	0.29403	0.154556	8.81105e+08	0.57003	0	0	26.6995	12.8737
RLF	CONTROL	0.136337	-0.0159622	7.69332e+08	0.497718	0.0925194	0.123808	13.5002	13.7405
AL050341.2	CONTROL	0.0229116	0.018469	784831992	0.507746	5.19324e-58	1.91539e-57	1.84171	0.290569
ZMPSTE24	CONTROL	0.166665	0.016532	792641323	0.512798	4.24068e-19	1.06954e-18	16.0053	13.248
SMAP2	CONTROL	0.107764	-0.00302766	778785083	0.503834	0.00164551	0.00269032	10.7875	9.86949
AL603839.3	CONTROL	0.00245443	0.000479938	7.73356e+08	0.500322	0.0605801	0.0840406	0.202299	0.137897
EXO5	CONTROL	0.0156951	0.00298043	7.76143e+08	0.502124	1.49186e-05	2.73814e-05	1.6578	1.23122
NFYC	CONTROL	0.141293	0.0627607	8.23807e+08	0.532961	7.79495e-141	4.88278e-140	13.7852	7.12632
CITED4	CONTROL	0.0330925	-0.0937668	7.20126e+08	0.465884	0	0	3.46535	10.1748
CTPS1	CONTROL	0.0241896	-0.054445	732410305	0.473832	2.854e-275	3.14483e-274	2.52348	7.74686
SCMH1	CONTROL	0.0514926	0.0183235	789370090	0.510682	3.69508e-37	1.14135e-36	5.18227	3.03374
HIVEP3	CONTROL	0.0261869	-0.00728952	7.70631e+08	0.498558	0.0258374	0.0377151	2.70082	2.97464
FOXJ3	CONTROL	0.163926	0.0123392	787602463	0.509538	2.68132e-11	5.92133e-11	15.8108	13.7848
PPCS	CONTROL	0.363756	0.222921	924322860	0.597989	0	0	32.0893	12.7506
CCDC30	CONTROL	0.0257332	0.0134009	7.83887e+08	0.507134	3.5002e-34	1.04743e-33	2.54713	1.11795
PPIH	CONTROL	0.110637	0.03925	805227701	0.520941	6.69496e-69	2.67939e-68	11.0135	6.80128
YBX1	CONTROL	1.7097	-0.302517	5.46023e+08	0.353249	0	0	86.5366	85.3041
P3H1	CONTROL	0.0678202	0.0137308	784526086	0.507548	5.50718e-15	1.30805e-14	6.69819	5.18591
C1orf50	CONTROL	0.0404808	0.0236287	7.93532e+08	0.513374	4.81229e-75	2.02054e-74	4.10378	1.41344
SVBP	CONTROL	0.243327	0.151827	880421781	0.569588	0	0	22.2936	8.45112
ERMAP	CONTROL	0.0176447	0.0105397	781576261	0.50564	1.60691e-30	4.62792e-30	1.80887	0.679636
ZNF691	CONTROL	0.0314218	0.0189696	787829449	0.509685	1.70876e-51	5.95087e-51	3.11987	1.18197
SLC2A1	CONTROL	2.26035	1.55333	1324395734	0.856816	0	0	91.33	39.5272
SLC2A1-AS1	CONTROL	0.0217907	0.0191462	7.8532e+08	0.508061	1.68846e-64	6.54712e-64	1.81018	0.196996
EBNA1BP2	CONTROL	0.184013	-0.140506	700603008	0.453254	3.80845e-193	3.00373e-192	17.7931	25.8754
TIE1	CONTROL	1.1108	0.702721	1.11415e+09	0.720799	0	0	67.9435	30.8889
ELOVL1	CONTROL	0.183517	0.0100508	7.8611e+08	0.508573	9.36199e-09	1.93885e-08	17.4266	15.5331
MED8	CONTROL	0.134449	0.00550387	781896198	0.505847	1.24674e-05	2.30392e-05	13.3951	12.13
SZT2	CONTROL	0.0811746	0.0455999	8.10302e+08	0.524224	1.75361e-125	1.01238e-124	8.14713	3.27998
HYI	CONTROL	0.22725	0.138978	872037350	0.564163	0	0	20.8854	8.07683
PTPRF	CONTROL	0.0194904	-0.000751354	771989122	0.499437	0.297083	0.353362	1.8798	1.99458
KDM4A	CONTROL	0.0634862	0.0373964	803111189	0.519572	1.16088e-101	5.83308e-101	6.49984	2.58557
KDM4A-AS1	CONTROL	0.00100114	0.000254665	7.73093e+08	0.500151	0.183949	0.231475	0.0893268	0.0590987
ST3GAL3	CONTROL	0.0373319	0.0191768	7.88745e+08	0.510277	2.93299e-47	9.85274e-47	3.79376	1.73356
IPO13	CONTROL	0.0333847	0.0136959	784038568	0.507233	3.15432e-26	8.66251e-26	3.38654	1.94041
DPH2	CONTROL	0.0392274	-0.0211567	757839994	0.490283	7.70325e-33	2.27304e-32	4.03547	5.9739
ATP6V0B	CONTROL	0.620345	0.0631163	8.15438e+08	0.527547	5.23398e-39	1.64296e-38	49.0338	41.6449
B4GALT2	CONTROL	0.072238	0.0212338	790155932	0.51119	1.06229e-28	2.99599e-28	7.44302	5.21546
CCDC24	CONTROL	0.0345725	0.0225317	7.9124e+08	0.511891	1.39911e-70	5.67089e-70	3.46273	1.07855
DMAP1	CONTROL	0.172655	0.103211	850349907	0.550133	3.25365e-285	3.71571e-284	16.444	6.38759
ERI3	CONTROL	0.140289	0.0665157	824678897	0.533525	1.29303e-147	8.34458e-147	13.6079	6.87023
RNF220	CONTROL	0.131573	0.0574445	8.17167e+08	0.528665	2.95581e-113	1.5936e-112	12.7961	7.07215
TMEM53	CONTROL	0.0278815	0.0179818	787077034	0.509198	2.0079e-52	7.05994e-52	2.78095	0.940655
RPS8	CONTROL	3.21559	-0.232443	536923703	0.347362	0	0	98.3475	97.8478
PLK3	CONTROL	0.328595	-0.0825929	7.41477e+08	0.479697	1.23517e-28	3.48209e-28	28.6108	30.8545
BTBD19	CONTROL	0.0696564	0.0098487	7.85004e+08	0.507857	1.61631e-15	3.8756e-15	7.00952	5.39769
EIF2B3	CONTROL	0.0740705	-0.00219468	7.7412e+08	0.500816	0.430428	0.501586	7.44039	7.25437
HECTD3	CONTROL	0.0449478	0.0239247	792451185	0.512675	1.67989e-58	6.22337e-58	4.66338	2.12755
UROD	CONTROL	0.171426	0.0665525	824494212	0.533405	5.28924e-124	3.02992e-123	16.2706	9.5346
ZSWIM5	CONTROL	0.0583142	0.0456786	810080256	0.52408	3.89533e-172	2.81728e-171	6.01379	1.19182
MUTYH	CONTROL	0.0755077	0.0450879	807221434	0.522231	5.5654e-118	3.08474e-117	7.27225	2.82197
TOE1	CONTROL	0.0556883	0.0118962	783082964	0.506614	1.3094e-13	3.03279e-13	5.68013	4.35853
PRDX1	CONTROL	1.30455	0.140892	8.24698e+08	0.533537	8.54374e-50	2.92988e-49	76.5596	65.4814
AKR1A1	CONTROL	0.231422	0.0773418	829578228	0.536694	4.78685e-118	2.65487e-117	21.4095	14.0803
NASP	CONTROL	0.480259	-0.143711	709729790	0.459159	2.27385e-91	1.06638e-90	38.8926	42.7235
CCDC17	CONTROL	0.00585039	0.0021551	774432177	0.501018	0.000491007	0.000832953	0.592447	0.389067
GPBP1L1	CONTROL	0.2748	0.0932073	8.42619e+08	0.545131	2.93704e-158	1.99387e-157	25.0286	15.8926
TMEM69	CONTROL	0.0603079	0.0272581	796696320	0.515421	7.98993e-68	3.17478e-67	5.96782	2.85644
IPP	CONTROL	0.101885	0.0731056	831456975	0.53791	2.24383e-254	2.29425e-253	10.2713	2.66437
MAST2	CONTROL	0.0363628	0.00366743	778027287	0.503344	4.49869e-06	8.45399e-06	3.67291	2.99434
PIK3R3	CONTROL	0.509189	0.151891	873953201	0.565403	2.49028e-244	2.43959e-243	39.0069	24.915
TSPAN1	CONTROL	0.00721389	-0.00723472	7.67766e+08	0.496705	7.59969e-20	1.9363e-19	0.705419	1.3642
POMGNT1	CONTROL	0.106772	0.0401894	805106330	0.520862	2.12545e-71	8.67819e-71	10.5222	6.33834
LURAP1	CONTROL	0.0423783	0.0284127	795057861	0.514361	2.8064e-83	1.2456e-82	4.27586	1.4036
LRRC41	CONTROL	0.153407	0.0126355	7.8541e+08	0.50812	7.43243e-09	1.54356e-08	15.0542	13.4006
UQCRH	CONTROL	0.910913	0.122125	838370142	0.542382	9.72959e-82	4.2771e-81	63.5836	52.8983
NSUN4	CONTROL	0.0721223	0.00794498	7.85011e+08	0.507861	6.71663e-15	1.59177e-14	7.35501	5.7178
FAAH	CONTROL	0.0379795	0.0341285	7.99324e+08	0.517122	5.35779e-139	3.328e-138	3.79901	0.374292
MKNK1	CONTROL	0.11183	0.0535211	8.1657e+08	0.528279	4.86395e-128	2.85122e-127	10.9714	5.27456
MOB3C	CONTROL	0.0888965	0.0138352	787858339	0.509704	1.07138e-18	2.68786e-18	8.86043	6.8653
ATPAF1	CONTROL	0.101525	0.0605388	821056662	0.531181	1.37235e-171	9.89857e-171	10.0545	3.79217
EFCAB14	CONTROL	0.553853	0.264409	9.36185e+08	0.605664	0	0	44.2745	24.1911
CYP4B1	CONTROL	0.0393491	0.0142222	7.86801e+08	0.50902	1.19866e-35	3.63882e-35	3.86207	2.03891
TAL1	CONTROL	0.132681	0.0594559	821010884	0.531152	2.036e-132	1.22032e-131	13.0128	6.73233
CMPK1	CONTROL	0.640539	0.206531	8.98274e+08	0.581137	0	0	49.8903	34.2034
TRABD2B	CONTROL	0.00775116	-0.00547167	769170947	0.497614	1.96286e-10	4.24402e-10	0.809195	1.2854
SPATA6	CONTROL	0.0934789	0.0619379	8.22229e+08	0.53194	1.9905e-194	1.58302e-193	9.3688	2.95494
BEND5	CONTROL	0.0738082	0.0518657	813904542	0.526554	1.20027e-166	8.51459e-166	7.48768	2.1768
FAF1	CONTROL	0.117643	0.0395886	805176186	0.520908	5.29671e-64	2.04669e-63	11.87	7.67791
CDKN2C	CONTROL	0.0194182	0.00554081	7.7645e+08	0.502323	8.30072e-06	1.54507e-05	1.87061	1.40852
RNF11	CONTROL	0.301223	0.0137592	791900721	0.512319	3.61292e-12	8.12809e-12	27.2053	24.1862
TTC39A	CONTROL	0.00273086	-0.00441566	770286188	0.498335	5.74887e-13	1.31339e-12	0.273235	0.605762
EPS15	CONTROL	0.245173	0.0923703	8.43367e+08	0.545615	1.46298e-175	1.07205e-174	22.6575	13.4154
OSBPL9	CONTROL	0.225136	0.0935313	842141589	0.544822	3.11417e-179	2.32612e-178	21.1718	12.2285
NRDC	CONTROL	0.311633	0.0451636	8.11189e+08	0.524797	3.43023e-44	1.12427e-43	27.9593	22.62
RAB3B	CONTROL	0.00544323	0.00214391	7.75074e+08	0.501433	2.17928e-07	4.32514e-07	0.553038	0.265944
TXNDC12	CONTROL	0.392195	0.0966775	8.42007e+08	0.544735	2.96562e-123	1.69049e-122	34.2673	25.1958
KTI12	CONTROL	0.0510744	0.00749951	7.80001e+08	0.504621	9.05753e-08	1.81778e-07	5.23744	4.30928
BTF3L4	CONTROL	0.305901	-0.0323388	767341065	0.49643	0.0470187	0.0661532	27.7491	27.3184
ZFYVE9	CONTROL	0.0942042	0.0452279	8.08528e+08	0.523076	2.46452e-97	1.20607e-96	9.45944	4.85102
CC2D1B	CONTROL	0.0561809	0.0242018	7.93605e+08	0.513422	2.71324e-53	9.61224e-53	5.71954	3.02389
PRPF38A	CONTROL	0.436774	0.211374	9.10543e+08	0.589074	0	0	36.8026	19.4386
ZCCHC11	CONTROL	0.450381	0.175708	889313841	0.57534	0	0	37.3859	22.1867
GPX7	CONTROL	0.0789953	0.05858	817508345	0.528886	3.90365e-187	3.012e-186	7.93957	2.18173
FAM159A	CONTROL	0.0151964	0.0110944	781505241	0.505594	2.07945e-37	6.43952e-37	1.47915	0.359517
COA7	CONTROL	0.039264	-0.0156156	764167655	0.494377	4.24448e-12	9.53605e-12	4.18259	5.28441
ZYG11B	CONTROL	0.209767	0.128808	867652052	0.561326	0	0	19.6506	7.36272
ECHDC2	CONTROL	0.296419	0.205476	9.14334e+08	0.591527	0	0	26.0795	7.72224
SCP2	CONTROL	1.13596	0.558409	1.06382e+09	0.688234	0	0	72.3429	42.2458
PODN	CONTROL	0.223819	0.175874	8.99507e+08	0.581935	0	0	20.6397	4.22064
CPT2	CONTROL	0.0739907	0.0489005	812232689	0.525473	2.97835e-154	1.98452e-153	7.41149	2.30485
C1orf123	CONTROL	0.39818	0.226913	925087227	0.598484	0	0	34.6325	15.3213
MAGOH	CONTROL	0.502129	-0.0165745	7.75765e+08	0.50188	0.356903	0.419943	42.2095	39.3548
LRP8	CONTROL	0.454346	0.382568	1.00775e+09	0.651963	0	0	36.1156	5.86555
NDC1	CONTROL	0.0318914	0.010391	7.81862e+08	0.505824	3.33222e-18	8.29819e-18	3.20657	2.03891
YIPF1	CONTROL	0.0616113	0.027593	795132294	0.51441	2.53864e-57	9.30777e-57	6.13596	3.25043
HSPB11	CONTROL	0.281427	0.0940172	844625937	0.546429	2.54006e-166	1.79902e-165	25.3163	15.7547
LRRC42	CONTROL	0.0753897	0.0320105	799625450	0.517316	5.88846e-66	2.30948e-65	7.74516	4.27481
TMEM59	CONTROL	1.44156	0.46763	1006335827	0.651047	0	0	81.3202	60.4334
TCEANC2	CONTROL	0.0432775	0.0285202	795768103	0.514821	3.18225e-87	1.44734e-86	4.35599	1.38882
CYB5RL	CONTROL	0.0169661	0.0104815	7.81717e+08	0.505731	2.03411e-32	5.97638e-32	1.76289	0.615612
MRPL37	CONTROL	0.1057	0.039983	8.05191e+08	0.520917	2.97123e-73	1.22972e-72	10.3067	6.08717
SSBP3	CONTROL	0.185123	0.0959488	8.48142e+08	0.548704	3.55261e-248	3.53485e-247	17.8745	8.02265
ACOT11	CONTROL	0.0231621	0.0103851	7.81911e+08	0.505856	4.41046e-26	1.2101e-25	2.25813	1.08348
TTC4	CONTROL	0.0219253	-0.00163359	772837944	0.499986	0.981554	1	2.29097	2.29008
AL590440.2	CONTROL	0.000357666	0.000162978	7.7293e+08	0.500046	0.477924	0.554221	0.0288998	0.0196996
USP24	CONTROL	0.092855	0.00625238	7.81488e+08	0.505583	8.33298e-07	1.61841e-06	9.26371	8.10145
PLPP3	CONTROL	0.0259558	-0.649728	502852198	0.325319	0	0	2.42627	36.784
OMA1	CONTROL	0.0523901	0.0307717	7.98315e+08	0.516469	2.98411e-88	1.37102e-87	5.28867	1.97981
TACSTD2	CONTROL	0.00342251	-0.154206	6.86513e+08	0.444139	0	0	0.319212	11.4799
MYSM1	CONTROL	0.203529	0.0608923	822567383	0.532159	1.96257e-99	9.73833e-99	19.1593	12.5733
JUN	CONTROL	3.03718	0.604734	1.00607e+09	0.650878	0	0	94.2095	86.5058
FGGY	CONTROL	0.029769	0.00617255	7.78894e+08	0.503904	6.06188e-09	1.26296e-08	3.14351	2.35902
NFIA	CONTROL	0.782639	0.357134	9.71388e+08	0.628438	0	0	55.8818	31.5834
TM2D1	CONTROL	0.30502	0.0212274	7.96986e+08	0.515609	8.18855e-19	2.05783e-18	26.9281	23.2652
PATJ	CONTROL	0.0493527	0.0297511	797632936	0.516027	6.68785e-88	3.06476e-87	5.03383	1.81729
L1TD1	CONTROL	0.00854906	0.000732729	7.74997e+08	0.501383	7.70572e-05	0.000136677	0.849918	0.571288
USP1	CONTROL	0.266738	0.0880197	8.38925e+08	0.542741	1.27035e-144	8.08862e-144	24.398	15.7449
DOCK7	CONTROL	0.0965316	0.0390473	804897809	0.520727	2.81208e-79	1.21318e-78	9.32414	5.14159
ATG4C	CONTROL	0.0809863	0.0588165	8.1816e+08	0.529307	1.36556e-193	1.0815e-192	7.92512	2.05368
ALG6	CONTROL	0.0580715	0.0307578	7.97195e+08	0.515744	1.75518e-75	7.39277e-75	5.60788	2.44767
ITGB3BP	CONTROL	0.158903	0.0556811	8.1619e+08	0.528033	4.03088e-95	1.94407e-94	14.7021	9.04211
EFCAB7	CONTROL	0.0295401	0.0184336	787436424	0.509431	6.03774e-52	2.11372e-51	2.94122	1.05393
DLEU2L	CONTROL	0.00414738	0.00263277	7.74833e+08	0.501277	6.04193e-09	1.2589e-08	0.363875	0.108348
PGM1	CONTROL	0.0634539	0.00929885	780629953	0.505027	1.66065e-07	3.30889e-07	6.5156	5.51588
ROR1	CONTROL	0.0289847	0.00322388	7.75881e+08	0.501955	0.00238269	0.00384605	2.81248	2.41812
CACHD1	CONTROL	0.0343163	-0.0512893	740110261	0.478813	6.65237e-147	4.27657e-146	3.64138	7.82073
RAVER2	CONTROL	0.0764022	0.0470414	810368280	0.524267	4.44921e-135	2.70565e-134	7.62036	2.75794
JAK1	CONTROL	0.788639	-0.106256	7.19012e+08	0.465163	2.12502e-57	7.7977e-57	56.4966	54.6811
AK4	CONTROL	0.0093713	-0.0241538	7.57397e+08	0.489997	2.39597e-102	1.20708e-101	0.990476	2.98449
LEPROT	CONTROL	1.08088	0.422007	990701685	0.640933	0	0	68.155	45.9049
LEPR	CONTROL	0.783237	0.303722	9.37743e+08	0.606671	0	0	54.5747	33.9719
PDE4B	CONTROL	0.0795755	-0.570088	5.1244e+08	0.331522	0	0	7.27225	39.3696
MIER1	CONTROL	0.396232	0.0204076	7.96422e+08	0.515244	1.6874e-15	4.04532e-15	34.2805	30.2487
SLC35D1	CONTROL	0.0292201	0.00617856	7.79181e+08	0.50409	3.63497e-10	7.81001e-10	2.98062	2.1571
SERBP1	CONTROL	1.12732	-0.324521	575050762	0.372028	0	0	70.9005	73.5385
GADD45A	CONTROL	0.643489	-0.113528	739154908	0.478195	2.58725e-25	7.02705e-25	46.7704	45.117
GNG12	CONTROL	0.0959101	-0.125022	6.93553e+08	0.448693	0	0	9.42397	19.4238
WLS	CONTROL	0.274094	-0.00691314	7.78791e+08	0.503838	0.0253802	0.0370619	24.6279	23.2603
LRRC7	CONTROL	0.0161103	0.00791415	779712785	0.504434	1.01881e-22	2.68056e-22	1.51461	0.625462
LRRC40	CONTROL	0.0841009	0.0205991	793155637	0.513131	5.66798e-35	1.7084e-34	8.42956	5.74735
SRSF11	CONTROL	0.980431	0.123373	837130104	0.54158	4.7859e-78	2.04915e-77	65.4489	55.538
ANKRD13C	CONTROL	0.0850899	0.00979654	7.83863e+08	0.507119	5.19306e-11	1.13983e-10	8.49918	7.03768
HHLA3	CONTROL	0.0369309	0.0197006	789506357	0.51077	1.89349e-53	6.71792e-53	3.69918	1.53657
ZRANB2	CONTROL	0.557871	0.112091	847293893	0.548156	2.16271e-122	1.22809e-121	44.2772	33.9178
FPGT	CONTROL	0.0609688	0.0410555	806404824	0.521702	1.41793e-134	8.5894e-134	6.1399	1.78281
CRYZ	CONTROL	0.0503173	0.0293906	796048865	0.515003	1.04028e-76	4.41161e-76	5.022	2.01921
TYW3	CONTROL	0.207957	0.0677298	823996089	0.533083	3.6241e-103	1.83274e-102	19.5901	12.9722
ACADM	CONTROL	0.276679	0.109849	852884794	0.551773	6.2233e-208	5.24662e-207	25.2506	14.8338
RABGGTB	CONTROL	0.227013	-0.0429295	7.61848e+08	0.492876	1.07643e-05	1.99335e-05	20.7067	21.3248
ST6GALNAC3	CONTROL	0.300993	0.0457692	8.08794e+08	0.523248	2.0071e-40	6.38832e-40	26.5511	21.6351
AC104458.1	CONTROL	0.00521695	0.00159987	774457371	0.501034	2.99719e-05	5.42772e-05	0.438752	0.23147
PIGK	CONTROL	0.118604	0.033474	802056267	0.518889	1.74381e-53	6.18852e-53	11.5783	7.73701
ZZZ3	CONTROL	0.166736	0.0408675	8.06764e+08	0.521935	5.21694e-54	1.85933e-53	15.9672	11.5144
USP33	CONTROL	0.262128	0.141239	874440446	0.565718	0	0	24.0026	10.8446
MIGA1	CONTROL	0.259364	0.107185	853308245	0.552046	3.57539e-221	3.20583e-220	23.7649	13.1987
NEXN	CONTROL	0.0159016	-0.0569773	739365181	0.478331	6.8336e-273	7.46823e-272	1.56979	5.88033
FUBP1	CONTROL	0.245841	-0.112112	7.16409e+08	0.46348	2.38945e-101	1.19882e-100	22.781	28.7318
DNAJB4	CONTROL	0.34274	-0.105426	736867150	0.476715	4.6126e-37	1.42245e-36	28.6516	31.1056
GIPC2	CONTROL	0.014969	-0.0543722	736017522	0.476165	0	0	1.4936	6.24969
AC103591.3	CONTROL	0.0360249	0.00698414	7.8049e+08	0.504937	6.61474e-16	1.59541e-15	2.66667	1.65969
IFI44L	CONTROL	1.35122	0.784044	1115038789	0.721373	0	0	73.2335	37.1042
IFI44	CONTROL	0.612977	0.364163	9.88771e+08	0.639684	0	0	47.2236	20.325
ADGRL4	CONTROL	1.12212	-0.10629	7.0635e+08	0.456972	1.12587e-81	4.94848e-81	70.0677	67.8109
ADGRL2	CONTROL	0.323153	0.0433988	817337587	0.528775	1.28219e-58	4.75533e-58	28.4611	21.5907
LINC01725	CONTROL	0.0037344	0.00127575	774090987	0.500797	0.000190945	0.00033158	0.327094	0.167446
TTLL7	CONTROL	0.0155679	0.00515602	778679378	0.503765	1.48068e-16	3.60385e-16	1.51067	0.753509
PRKACB	CONTROL	0.51912	0.384576	1008995330	0.652768	0	0	41.4345	11.5046
SAMD13	CONTROL	0.0471733	0.039662	8.0253e+08	0.519195	1.21819e-144	7.75834e-144	4.5491	0.709185
RPF1	CONTROL	0.238704	0.041585	811521627	0.525013	1.64909e-53	5.85471e-53	22.1504	16.8136
GNG5	CONTROL	1.62547	0.296842	898836932	0.581501	1.25401e-281	1.41214e-280	84.4506	69.8547
SPATA1	CONTROL	0.0526414	0.0360199	801433582	0.518486	4.56649e-116	2.50607e-115	5.1468	1.43807
CTBS	CONTROL	0.623803	0.371715	987278563	0.638718	0	0	47.0568	21.3888
SSX2IP	CONTROL	0.0556557	0.0250085	793315710	0.513234	4.37578e-52	1.53472e-51	5.6867	3.03374
LPAR3	CONTROL	0	-0.000237618	772668750	0.499877	1.49331e-05	2.73814e-05	0	0.0246245
C1orf52	CONTROL	0.251229	-0.00391606	779199768	0.504102	0.0143792	0.0216459	23.0857	21.8271
BCL10	CONTROL	0.204821	-0.1122	7.16169e+08	0.463325	1.90329e-114	1.03325e-113	19.3248	25.6341
AL078459.1	CONTROL	0.00399582	-0.0032986	7.71668e+08	0.499229	0.00189465	0.00308102	0.363875	0.517114
DDAH1	CONTROL	0.00848089	-0.10107	707575192	0.457765	0	0	0.863054	9.29328
CYR61	CONTROL	0.510293	-0.871745	4.82501e+08	0.312153	0	0	33.6118	60.8816
ZNHIT6	CONTROL	0.149995	-0.0124108	7.74276e+08	0.500917	0.510948	0.590744	14.5406	14.1246
ODF2L	CONTROL	0.559636	0.166642	8.78247e+08	0.56818	1.81993e-246	1.80008e-245	44.0223	30.0123
AL049597.2	CONTROL	0.00222447	0.00101408	773668515	0.500524	0.00157277	0.00257361	0.198358	0.093573
SH3GLB1	CONTROL	0.667241	-0.0563395	7.46917e+08	0.483217	4.35674e-15	1.03683e-14	51.1094	49.4066
SELENOF	CONTROL	0.783187	0.201693	8.90132e+08	0.575869	9.53588e-268	1.02163e-266	57.6342	42.8811
HS2ST1	CONTROL	0.0648307	0.0179503	7.88488e+08	0.510111	9.50794e-27	2.62598e-26	6.50903	4.47673
LMO4	CONTROL	0.424713	0.207263	9.09295e+08	0.588267	0	0	35.5468	17.9857
PKN2	CONTROL	0.46788	0.137803	866706021	0.560714	4.07581e-209	3.45912e-208	39.1606	26.7471
GTF2B	CONTROL	0.144148	0.0118235	7.87872e+08	0.509713	1.2169e-12	2.76263e-12	14.2463	12.1546
KYAT3	CONTROL	0.0896971	0.0290154	7.97675e+08	0.516055	4.07929e-50	1.40269e-49	8.7803	5.53066
RBMXL1	CONTROL	0.104601	-0.0313129	758353513	0.490616	1.45033e-14	3.41769e-14	10.2739	11.9872
GBP3	CONTROL	0.197504	0.0602294	816927538	0.52851	7.16112e-84	3.19275e-83	17.5882	11.8394
GBP1	CONTROL	0.396188	-0.0249032	790875608	0.511656	5.50386e-10	1.17733e-09	32.553	27.673
GBP2	CONTROL	0.33273	-0.0194317	7.80449e+08	0.50491	0.00688118	0.0107118	29.0496	26.5994
GBP7	CONTROL	0.0286017	0.0177816	7.84714e+08	0.507669	1.0399e-37	3.22893e-37	2.66535	1.13765
GBP4	CONTROL	0.808896	0.552219	1.07166e+09	0.693312	0	0	56.4742	19.936
GBP1P1	CONTROL	0.0593924	0.0405926	7.9957e+08	0.517281	4.6152e-112	2.47275e-111	4.66864	1.19182
LRRC8B	CONTROL	0.118569	0.0213169	797357182	0.515849	9.60108e-38	2.98255e-37	11.6177	8.27875
LRRC8C-DT	CONTROL	0.0149382	0.00857885	778805278	0.503847	6.89657e-22	1.80016e-21	1.19934	0.428466
LRRC8C	CONTROL	0.45523	0.155126	875844347	0.566626	2.63097e-258	2.72245e-257	37.7603	24.2945
LRRC8D	CONTROL	0.0377467	0.017342	7.87672e+08	0.509583	4.38876e-40	1.3919e-39	3.87652	1.95518
ZNF326	CONTROL	0.278903	-0.0318057	763913692	0.494213	0.000912382	0.00152003	25.3701	25.7818
AL590094.1	CONTROL	0.0056271	0.00420008	7.75752e+08	0.501871	3.93445e-14	9.21043e-14	0.472906	0.0984979
ZNF644	CONTROL	0.35235	0.0660742	824624523	0.53349	1.42544e-74	5.9606e-74	30.7731	23.674
CDC7	CONTROL	0.0136299	-0.0143573	763183253	0.49374	6.95854e-35	2.0955e-34	1.42003	2.66929
TGFBR3	CONTROL	0.248966	-0.169636	6.97923e+08	0.45152	6.08426e-176	4.46827e-175	22.6956	30.0566
EPHX4	CONTROL	0.115826	0.0778895	829804089	0.53684	1.11911e-224	1.0192e-223	10.8952	3.53115
SETSIP	CONTROL	1.40788e-05	-0.00140862	771879588	0.499366	8.77873e-22	2.28808e-21	0.00131363	0.128047
GLMN	CONTROL	0.0680101	0.022666	7.92695e+08	0.512833	8.89382e-43	2.88414e-42	6.51429	3.91529
RPAP2	CONTROL	0.188887	0.0720835	8.27856e+08	0.53558	8.71217e-132	5.19496e-131	17.5461	10.3817
EVI5	CONTROL	0.16966	0.0393715	8.04583e+08	0.520524	3.01708e-47	1.01339e-46	16.0066	11.8493
RPL5	CONTROL	2.23557	-0.148751	6.04329e+08	0.39097	0	0	93.3911	89.8596
MTF2	CONTROL	0.273199	0.130428	867541616	0.561255	1.74729e-297	2.07635e-296	24.9025	12.593
TMED5	CONTROL	0.167257	-0.0599453	741707390	0.479846	1.03941e-41	3.3418e-41	16.1668	19.7932
CCDC18	CONTROL	0.0152993	-0.0128441	7.65639e+08	0.495329	1.64929e-19	4.1834e-19	1.54877	2.47722
CCDC18-AS1	CONTROL	0.0242983	0.0128752	782683128	0.506356	4.85091e-35	1.46395e-34	1.99672	0.719035
DR1	CONTROL	0.233977	0.0481984	812864338	0.525881	1.39526e-57	5.12478e-57	21.9442	16.6215
FNBP1L	CONTROL	0.292118	0.125625	864330824	0.559178	1.12499e-264	1.1928e-263	26.3422	14.292
BCAR3	CONTROL	0.143545	0.054719	818834829	0.529744	2.68929e-112	1.44378e-111	14.0138	7.96356
DNTTIP2	CONTROL	0.315498	-0.190718	680805270	0.440446	2.19236e-228	2.02709e-227	28.0368	36.8234
GCLM	CONTROL	0.175301	-0.106028	7.21509e+08	0.466779	1.63677e-105	8.39672e-105	16.6581	22.4181
ARHGAP29	CONTROL	1.33558	0.244189	8.7716e+08	0.567477	4.54563e-196	3.65102e-195	77.6026	58.3108
ABCD3	CONTROL	0.285418	0.0924117	847340114	0.548185	5.86166e-182	4.4355e-181	24.9392	14.7402
F3	CONTROL	0.0408072	-0.0678599	741214054	0.479527	4.3627e-145	2.78716e-144	3.41412	7.45137
CNN3	CONTROL	0.851129	0.0221597	7.90648e+08	0.511508	1.61519e-07	3.21903e-07	59.9461	52.7506
AC105942.1	CONTROL	0.00802832	0.00526454	7.76615e+08	0.50243	2.40905e-16	5.84315e-16	0.668637	0.182221
ALG14	CONTROL	0.0511746	0.0242007	794390478	0.51393	6.56894e-63	2.51931e-62	5.24269	2.43782
PTBP2	CONTROL	0.108163	0.0285406	7.99749e+08	0.517396	1.6773e-50	5.78989e-50	10.3264	6.75696
DPYD	CONTROL	0.105468	0.0283438	7.97472e+08	0.515924	2.20872e-42	7.13912e-42	10.3107	7.08692
SNX7	CONTROL	0.168604	0.119449	8.62974e+08	0.5583	0	0	16.5596	4.95444
PLPPR4	CONTROL	0.368631	0.337622	987809085	0.639062	0	0	30.2936	2.4526
PALMD	CONTROL	1.39587	0.617643	1048710644	0.678462	0	0	77.3084	46.23
AGL	CONTROL	0.100994	0.0570226	817455517	0.528852	2.10509e-147	1.3559e-146	9.94023	4.15661
SLC35A3	CONTROL	0.234134	0.116506	861437108	0.557305	2.83337e-293	3.31962e-292	21.6079	9.94336
AC118553.2	CONTROL	0.01043	0.00124618	7.74344e+08	0.500961	0.0166815	0.0249134	1.08374	0.891406
MFSD14A	CONTROL	0.0280655	-0.00841502	7.71671e+08	0.499231	0.243483	0.297027	2.84007	2.96971
TRMT13	CONTROL	0.114607	0.0405529	8.06142e+08	0.521532	1.88519e-73	7.81203e-73	10.9307	6.57966
DBT	CONTROL	0.0889215	0.0554008	815969598	0.52789	5.67172e-158	3.84644e-157	8.68177	3.08791
RTCA	CONTROL	0.149029	0.0746686	8.30519e+08	0.537303	1.10268e-171	7.95997e-171	14.6391	7.18542
CDC14A	CONTROL	0.156282	0.0826777	8.37543e+08	0.541847	1.71756e-214	1.49284e-213	14.9255	6.46146
VCAM1	CONTROL	0.175989	-1.45835	377130967	0.243984	0	0	11.7465	58.424
EXTL2	CONTROL	0.0707728	-0.00743688	774938602	0.501345	0.180909	0.2278	7.02923	6.67816
AC104506.1	CONTROL	0.0187369	-0.0120196	769790354	0.498015	5.35169e-05	9.57644e-05	1.49228	1.87639
SLC30A7	CONTROL	0.143065	-0.22677	6.53105e+08	0.422525	0	0	13.6617	27.9833
DPH5	CONTROL	0.0591012	0.0240383	7.93702e+08	0.513484	7.88843e-51	2.73044e-50	6.05057	3.33908
AC093157.1	CONTROL	0.0175633	0.00791131	779120719	0.504051	1.25118e-19	3.18085e-19	1.46864	0.655011
AL109741.1	CONTROL	0.0225175	-0.0157051	768299050	0.49705	8.41384e-08	1.69037e-07	1.86273	2.4329
S1PR1	CONTROL	0.68235	0.0518846	8.11605e+08	0.525067	2.51524e-32	7.38022e-32	50.0585	42.1768
AL109741.3	CONTROL	0.00185368	-0.00276567	7.7166e+08	0.499224	7.59029e-06	1.41491e-05	0.160263	0.315193
RNPC3	CONTROL	0.170622	0.0564013	821024348	0.53116	5.76934e-108	3.01539e-107	16.2338	9.82024
PRMT6	CONTROL	0.0346877	0.0165477	7.86969e+08	0.509128	9.95766e-41	3.17583e-40	3.47192	1.63999
SLC25A24	CONTROL	0.198845	0.104803	850282611	0.550089	7.13842e-250	7.16421e-249	18.8716	8.87466
PRPF38B	CONTROL	0.47867	-0.083719	7.40529e+08	0.479084	2.67982e-25	7.27625e-25	39.2867	40.5368
STXBP3	CONTROL	0.255318	0.100474	847011442	0.547973	2.33538e-188	1.8098e-187	23.5415	13.9375
GPSM2	CONTROL	0.0363785	0.0253807	7.92497e+08	0.512705	1.16542e-78	5.00434e-78	3.56125	1.01945
CLCC1	CONTROL	0.110235	0.0615144	820769760	0.530996	6.0868e-155	4.06997e-154	10.9675	4.77715
WDR47	CONTROL	0.0797017	0.0303649	7.99309e+08	0.517112	3.9567e-61	1.49489e-60	8.16683	4.71312
TAF13	CONTROL	0.201281	-0.022403	768585536	0.497235	0.0766468	0.104151	19.0003	19.1184
AL356488.3	CONTROL	0.00855331	0.00106349	774461596	0.501037	0.00110986	0.00183641	0.696223	0.487565
TMEM167B	CONTROL	0.228933	0.0905813	8.4133e+08	0.544297	4.19959e-174	3.06309e-173	21.311	12.3812
KIAA1324	CONTROL	0.00546093	0.0012246	774290067	0.500926	0.000954366	0.00158581	0.545156	0.359517
SARS	CONTROL	0.396735	-0.053356	7.55756e+08	0.488935	1.01997e-08	2.11021e-08	34.354	34.6417
SORT1	CONTROL	0.64356	0.339704	9.72313e+08	0.629036	0	0	47.9002	22.0044
PSMA5	CONTROL	0.333077	0.00312877	7.84381e+08	0.507454	5.12146e-05	9.16816e-05	30.1149	27.8454
CYB561D1	CONTROL	0.0139538	0.00764116	778557720	0.503687	2.24579e-17	5.52967e-17	1.38194	0.645161
GNAI3	CONTROL	0.41274	0.0322553	804455704	0.520441	2.94136e-26	8.08019e-26	35.2762	30.1847
GSTM4	CONTROL	0.0581941	0.0365193	802786114	0.519361	1.27399e-112	6.85203e-112	5.78785	1.89608
GSTM3	CONTROL	0.109686	-0.01048	7.70562e+08	0.498514	0.232195	0.284768	11.0726	11.2682
CSF1	CONTROL	0.107452	-0.00834344	7.78738e+08	0.503803	0.00140165	0.00230491	10.2726	9.30805
AHCYL1	CONTROL	0.402613	0.141678	8.70736e+08	0.563321	9.74868e-246	9.6174e-245	34.8217	22.2901
STRIP1	CONTROL	0.0792756	0.0212578	791809605	0.51226	2.06211e-32	6.05729e-32	7.9133	5.43708
AL160006.1	CONTROL	0.00404578	0.000931398	774044743	0.500767	0.000564998	0.000954042	0.350739	0.196996
KCNC4	CONTROL	0.125993	0.0807739	834479226	0.539865	2.80971e-240	2.71365e-239	12.0158	4.00886
RBM15	CONTROL	0.0512071	0.0010054	777782905	0.503185	0.000246923	0.000425875	5.23875	4.5703
SLC16A4	CONTROL	0.334582	0.21045	916196648	0.592732	0	0	29.4069	10.9628
AL355488.1	CONTROL	0.00790378	0.00523135	776379698	0.502278	3.01781e-15	7.20567e-15	0.633169	0.177296
LAMTOR5	CONTROL	0.884128	0.0934071	8.23936e+08	0.533044	1.7447e-50	6.01941e-50	63.0187	53.44
LRIF1	CONTROL	0.0696459	0.0018701	7.8036e+08	0.504853	1.12889e-06	2.18233e-06	7.04631	6.0133
DRAM2	CONTROL	0.208399	0.133264	868493495	0.561871	0	0	19.0502	6.66338
CEPT1	CONTROL	0.100959	0.0200665	793888070	0.513605	2.41249e-33	7.16784e-33	9.57241	6.75696
AL355816.2	CONTROL	0.00487049	-0.00207326	7.72355e+08	0.499674	0.189457	0.238248	0.38358	0.448165
DENND2D	CONTROL	0.00351032	-0.0291583	7.5361e+08	0.487547	7.59415e-244	7.42595e-243	0.378325	2.86629
WDR77	CONTROL	0.122186	0.052541	811640621	0.52509	4.28785e-93	2.0356e-92	11.7964	6.8259
ATP5F1	CONTROL	0.480914	0.155294	8.75484e+08	0.566393	4.3023e-246	4.24908e-245	40.2365	27.0475
C1orf162	CONTROL	0.0155018	0.0101315	7.81153e+08	0.505366	1.9666e-32	5.7793e-32	1.55665	0.48264
RAP1A	CONTROL	0.737528	0.28479	9.39396e+08	0.607741	0	0	55.2604	35.6464
DDX20	CONTROL	0.0454294	0.00851791	7.8071e+08	0.505079	3.35467e-10	7.21359e-10	4.59639	3.57547
AL445426.1	CONTROL	0	-0.000465835	772516500	0.499778	6.285e-09	1.30699e-08	0	0.0443241
CTTNBP2NL	CONTROL	0.551091	-0.0393456	7.66726e+08	0.496032	0.0530655	0.0742317	42.8808	40.7584
WNT2B	CONTROL	0.0781252	0.00727302	783925557	0.507159	3.76947e-12	8.47813e-12	7.65057	6.16597
ST7L	CONTROL	0.0966411	0.0252232	793996379	0.513675	1.1454e-33	3.4119e-33	9.56059	6.80621
CAPZA1	CONTROL	0.31548	-0.0876473	7.39214e+08	0.478233	2.46633e-33	7.32538e-33	27.6204	30.3275
MOV10	CONTROL	0.157817	0.10226	849597123	0.549646	0	0	14.869	4.89535
AL603832.1	CONTROL	0.0103816	0.00647579	777677384	0.503117	2.08165e-19	5.27054e-19	0.90509	0.280719
RHOC	CONTROL	1.37118	0.192143	855566511	0.553507	2.05122e-123	1.17051e-122	78.6141	67.2347
SLC16A1	CONTROL	0.919342	0.625783	1.06993e+09	0.692187	0	0	56.5452	20.8323
SLC16A1-AS1	CONTROL	0.0671412	0.0412196	7.99588e+08	0.517292	8.77783e-100	4.3629e-99	5.19409	1.70894
LRIG2	CONTROL	0.087379	0.0530243	8.15733e+08	0.527737	5.60155e-157	3.77963e-156	8.64105	3.06328
MAGI3	CONTROL	0.141241	0.039183	806278178	0.52162	1.30151e-59	4.86148e-59	13.8167	9.44102
PHTF1	CONTROL	0.0698664	-0.00859552	770139900	0.498241	0.0814817	0.110457	6.95172	7.26915
RSBN1	CONTROL	0.272164	0.0593849	8.22137e+08	0.531881	1.05284e-78	4.5253e-78	25.0115	18.3403
AP4B1	CONTROL	0.0379501	0.0189962	7.89382e+08	0.510689	4.13772e-51	1.43592e-50	3.80296	1.65476
HIPK1	CONTROL	0.250717	0.0116277	793147590	0.513126	3.52005e-15	8.39209e-15	23.2013	19.9754
TRIM33	CONTROL	0.322968	0.124806	8.63384e+08	0.558565	1.47566e-241	1.42934e-240	28.754	16.8678
BCAS2	CONTROL	0.317822	0.0891497	839974219	0.54342	1.69198e-131	1.00643e-130	28.7475	19.8867
DENND2C	CONTROL	0.359282	0.297156	968934073	0.62685	0	0	30.7455	5.51096
NRAS	CONTROL	0.15262	0.0264867	7.98584e+08	0.516643	1.9742e-33	5.87086e-33	14.8677	11.4061
CSDE1	CONTROL	1.03185	0.221415	887428175	0.57412	6.20585e-243	6.03961e-242	66.9898	53.3366
SIKE1	CONTROL	0.206229	0.0952094	844216316	0.546164	8.33906e-207	7.00155e-206	19.2959	10.0271
TSPAN2	CONTROL	0.0737232	-0.00404644	772287557	0.49963	0.709845	0.807229	6.77044	6.82098
VANGL1	CONTROL	0.108318	0.0840369	8.35345e+08	0.540425	1.94807e-282	2.19929e-281	10.5865	2.53632
ATP1A1	CONTROL	0.813509	-0.398724	5.90002e+08	0.381701	0	0	54.4631	64.3782
CD58	CONTROL	0.224906	0.0713038	829520441	0.536657	3.449e-124	1.97787e-123	20.1721	12.5733
TTF2	CONTROL	0.0548005	0.0110782	783426098	0.506836	4.81258e-15	1.1445e-14	5.43711	4.05319
MAN1A2	CONTROL	0.466854	0.170907	885282749	0.572732	1.3276e-302	1.60771e-301	38.865	24.5457
AL157902.2	CONTROL	0.00185873	0.000771757	773412716	0.500358	0.0253896	0.0370731	0.179967	0.108348
GDAP2	CONTROL	0.0552599	0.00375344	777716577	0.503143	0.00041072	0.000699379	5.48834	4.85102
WDR3	CONTROL	0.0547014	-0.0787725	7.2351e+08	0.468074	3.50385e-222	3.15228e-221	5.60263	11.8739
WARS2	CONTROL	0.0330539	-0.00462105	7.72096e+08	0.499506	0.493903	0.571955	3.44171	3.52623
NOTCH2	CONTROL	0.0156091	0.00118033	7.74705e+08	0.501195	0.0162041	0.0242112	1.65911	1.41837
SEC22B	CONTROL	0.332444	0.0942624	8.4365e+08	0.545798	2.72125e-144	1.73103e-143	29.3517	19.8917
NBPF26	CONTROL	0.00249634	-0.00244184	771804428	0.499318	0.00135006	0.00222241	0.262726	0.398917
LINC00623	CONTROL	0.00301265	0.00185568	7.74004e+08	0.50074	1.73612e-05	3.17375e-05	0.222003	0.0738734
FAM72B	CONTROL	0.0231069	0.0180972	7.87661e+08	0.509576	1.36483e-69	5.48608e-69	2.33169	0.413691
SRGAP2C	CONTROL	0.830595	0.657339	1.12626e+09	0.72863	0	0	57.6342	14.3807
NBPF15	CONTROL	0.0286233	-0.00554256	7.72224e+08	0.499589	0.53639	0.618738	2.89787	2.96479
SRGAP2B	CONTROL	0.817624	0.656919	1127103519	0.729178	0	0	56.9616	13.5385
FAM72D	CONTROL	0.0154347	0.0105635	7.81316e+08	0.505471	1.9132e-35	5.80006e-35	1.48966	0.393992
AC241585.2	CONTROL	0.0195077	0.0151229	7.83271e+08	0.506736	9.59964e-50	3.29155e-49	1.62496	0.275794
AC241585.3	CONTROL	0.00103858	0.000729887	773288049	0.500278	0.00720773	0.0112064	0.0801314	0.0246245
AC245014.3	CONTROL	0.00478102	-0.00179883	7.72798e+08	0.499961	0.87399	0.982166	0.396716	0.403841
NBPF20	CONTROL	0.0379457	0.0132482	785918618	0.508449	7.39887e-31	2.14013e-30	3.91461	2.21128
GPR89A	CONTROL	0.0470975	0.0146757	7.85582e+08	0.508231	7.98926e-25	2.15695e-24	4.63317	2.97956
RNF115	CONTROL	0.957127	0.533996	1.03998e+09	0.672813	0	0	61.0141	31.0121
POLR3C	CONTROL	0.0693583	0.0305942	798353319	0.516493	6.99361e-65	2.71893e-64	7.13038	3.82172
PIAS3	CONTROL	0.137403	0.0938832	844753548	0.546512	3.62677e-301	4.3662e-300	13.2782	3.94484
ANKRD35	CONTROL	0.013478	0.00980475	781060246	0.505306	5.26141e-36	1.60362e-35	1.38719	0.325043
ITGA10	CONTROL	0.293376	-0.164884	7.10804e+08	0.459854	6.67237e-114	3.60904e-113	25.3136	30.8397
PEX11B	CONTROL	0.0718198	0.0362001	8.0239e+08	0.519105	1.94348e-88	8.9384e-88	7.08177	3.24058
RBM8A	CONTROL	0.79526	-0.264058	632700737	0.409325	0	0	57.9783	63.5902
GNRHR2	CONTROL	0.018407	-0.024586	764386734	0.494519	4.29253e-25	1.16255e-24	1.60657	2.67914
LIX1L-AS1	CONTROL	0.00440207	0.00141956	774012965	0.500747	0.000976826	0.00162202	0.361248	0.21177
LIX1L	CONTROL	0.188914	0.074324	8.30901e+08	0.53755	9.0814e-142	5.71952e-141	18.2923	10.7461
POLR3GL	CONTROL	0.371625	0.184125	8.98665e+08	0.58139	0	0	32.6542	16.5575
TXNIP	CONTROL	0.590501	0.270481	9.08806e+08	0.587951	0	0	38.4906	20.788
NBPF10	CONTROL	0.00127559	-0.00221859	771384544	0.499046	1.14353e-08	2.36327e-08	0.139245	0.329968
NOTCH2NL	CONTROL	0.00165079	-0.00527169	769606573	0.497896	2.0455e-24	5.49299e-24	0.185222	0.605762
NBPF12	CONTROL	0.0534976	0.0332776	801736505	0.518682	4.83868e-110	2.56365e-109	5.51593	1.75819
PRKAB2	CONTROL	0.0612982	0.0411845	8.05255e+08	0.520959	1.5587e-127	9.09503e-127	6.0243	1.82221
AC242426.3	CONTROL	0.00453317	0.0018869	7.74391e+08	0.500991	1.36812e-05	2.52438e-05	0.375698	0.177296
FMO5	CONTROL	0.0244452	0.0156953	785983509	0.508491	1.8211e-50	6.28139e-50	2.47356	0.773209
CHD1L	CONTROL	0.069529	0.00925627	780974538	0.50525	1.05599e-07	2.11547e-07	6.911	5.86063
BCL9	CONTROL	0.0235468	0.00403799	778147096	0.503421	7.2713e-09	1.51045e-08	2.44072	1.74834
ACP6	CONTROL	0.0317628	0.0243264	7.91814e+08	0.512263	6.03016e-84	2.69167e-83	3.14351	0.689485
GJA5	CONTROL	0.053361	-0.0803556	7.29426e+08	0.471901	1.12533e-249	1.12642e-248	3.47061	9.11106
GPR89B	CONTROL	0.0270537	0.00714516	779327252	0.504185	9.26118e-12	2.0647e-11	2.65353	1.81236
NBPF11	CONTROL	0.0353543	0.0189612	787855610	0.509702	6.98504e-46	2.32161e-45	3.48768	1.54642
AC239803.1	CONTROL	0.000403858	0.000146926	772963179	0.500067	0.363623	0.427661	0.0380952	0.0246245
NBPF14	CONTROL	0.00226801	-0.0112045	765639720	0.495329	7.36542e-70	2.96731e-69	0.25353	1.1869
PDE4DIP	CONTROL	0.0363455	0.000568249	7.75346e+08	0.501609	0.0294718	0.0425936	3.70181	3.36863
NBPF9	CONTROL	0.0147539	-0.0084715	7.68931e+08	0.497459	4.29493e-07	8.41627e-07	1.54089	2.04383
AC245297.3	CONTROL	0.0471876	0.0312287	7.94867e+08	0.514238	1.14067e-91	5.36269e-91	3.86076	0.994829
NBPF19	CONTROL	0.0155922	-0.00250242	773564829	0.500457	0.355946	0.418836	1.61445	1.51687
HIST2H2AA4	CONTROL	0.00131126	-0.00408879	770982524	0.498786	6.08104e-14	1.41832e-13	0.116913	0.359517
AC239868.3	CONTROL	0.00532041	0.00404834	7.75483e+08	0.501697	5.62323e-13	1.28535e-12	0.428243	0.0886481
HIST2H2BE	CONTROL	0.0713273	0.0338582	799735697	0.517388	1.23698e-83	5.50213e-83	6.1977	2.67422
HIST2H2AC	CONTROL	0.0805226	-0.0193581	7.58949e+08	0.491001	1.08089e-16	2.63465e-16	7.81609	9.6331
BOLA1	CONTROL	0.0958059	0.0676427	823262000	0.532608	1.30627e-208	1.10441e-207	9.1376	2.61019
SF3B4	CONTROL	0.132374	0.0076947	7.85114e+08	0.507929	1.68063e-09	3.55005e-09	12.9852	11.2829
MTMR11	CONTROL	0.039434	0.0176339	7.89374e+08	0.510685	3.90702e-48	1.32147e-47	4.02365	1.87146
OTUD7B	CONTROL	0.135953	0.0407399	8.07219e+08	0.522229	2.27546e-67	9.01193e-67	12.8473	8.31815
VPS45	CONTROL	0.0698203	0.0444563	809130644	0.523466	1.20002e-137	7.40049e-137	7.00821	2.295
PLEKHO1	CONTROL	0.0174608	-0.131862	6.98167e+08	0.451678	0	0	1.81544	11.3962
ANP32E	CONTROL	0.34029	0.0792879	8.35729e+08	0.540674	1.40745e-112	7.56825e-112	29.7957	21.0096
APH1A	CONTROL	0.711959	0.392567	1001480128	0.647906	0	0	53.5461	26.7767
C1orf54	CONTROL	1.01955	0.523273	1031614289	0.667401	0	0	64.8289	35.8729
MRPS21	CONTROL	0.611783	0.117578	851569323	0.550921	2.70612e-131	1.60859e-130	47.9724	36.7249
PRPF3	CONTROL	0.126493	0.0267777	796247139	0.515131	1.3346e-32	3.92809e-32	12.3442	9.2785
RPRD2	CONTROL	0.162501	0.0854434	839695669	0.54324	5.38962e-218	4.75106e-217	15.7491	7.04753
TARS2	CONTROL	0.0559245	0.0346111	801038138	0.51823	7.4469e-102	3.74466e-101	5.64466	1.98966
ECM1	CONTROL	0.254126	0.140257	8.71112e+08	0.563565	0	0	22.7534	10.0369
ADAMTSL4	CONTROL	0.0110004	-0.00867278	7.6709e+08	0.496268	7.77758e-17	1.8982e-16	1.14548	1.89116
ADAMTSL4-AS1	CONTROL	0.00537437	-0.00636341	7.70945e+08	0.498761	1.07427e-05	1.98948e-05	0.458456	0.70426
RN7SL473P	CONTROL	0.00233321	-0.002868	771920313	0.499393	0.00147127	0.00241314	0.208867	0.329968
RN7SL600P	CONTROL	0.00328047	-0.0018086	772483341	0.499757	0.261814	0.312764	0.291626	0.339818
MCL1	CONTROL	1.20365	-0.387794	592465607	0.383295	0	0	68.5688	74.4743
ENSA	CONTROL	0.762204	0.177199	8.76265e+08	0.566899	7.83342e-210	6.67368e-209	56.5346	43.1125
GOLPH3L	CONTROL	0.0997208	0.022826	792784143	0.512891	2.69468e-29	7.6508e-29	9.81938	7.21497
CTSS	CONTROL	0.140369	-0.0504006	745849983	0.482527	9.88909e-37	3.0384e-36	13.4292	16.6757
ARNT	CONTROL	0.10885	0.0453275	8.10875e+08	0.524595	1.32701e-97	6.50959e-97	10.7849	5.82615
SETDB1	CONTROL	0.0620714	0.0269088	7.96394e+08	0.515226	1.49688e-62	5.7235e-62	6.2936	3.22581
CERS2	CONTROL	0.489331	0.228908	9.18008e+08	0.593904	0	0	40.8197	23.1963
MINDY1	CONTROL	0.182806	0.149304	8.7888e+08	0.56859	0	0	16.7816	3.06821
PRUNE1	CONTROL	0.0346162	0.0230017	7.92156e+08	0.512484	8.43247e-75	3.5322e-74	3.6046	1.10318
BNIPL	CONTROL	0.0106131	0.00690413	7.78339e+08	0.503545	2.51707e-22	6.59853e-22	1.01018	0.300419
C1orf56	CONTROL	0.23312	-0.0169116	781947725	0.50588	0.000210524	0.000364393	20.2089	18.2763
CDC42SE1	CONTROL	0.257476	-0.111461	7.19766e+08	0.465651	4.08711e-89	1.88754e-88	23.1291	28.7762
MLLT11	CONTROL	0.0166997	0.00211403	7.76551e+08	0.502389	1.86652e-06	3.57844e-06	1.73793	1.25585
GABPB2	CONTROL	0.0804145	0.0401088	805947800	0.521407	3.81626e-99	1.89048e-98	7.97241	3.66412
SCNM1	CONTROL	0.107256	0.0444601	8.08659e+08	0.523161	1.67625e-91	7.87091e-91	10.157	5.48141
VPS72	CONTROL	0.150809	0.0669934	827478608	0.535336	5.02071e-153	3.33289e-152	14.7008	7.54494
PIP5K1A	CONTROL	0.096702	-0.00917235	7.70996e+08	0.498795	0.302608	0.358287	9.63415	9.80547
PSMD4	CONTROL	0.491764	0.157035	8.7669e+08	0.567173	2.07874e-248	2.07221e-247	41.1534	27.9537
AL391069.2	CONTROL	0.00388585	-0.000705831	773006352	0.500095	0.671915	0.765794	0.329721	0.310268
ZNF687	CONTROL	0.0371566	0.0219168	7.91723e+08	0.512204	2.27155e-65	8.85702e-65	3.90411	1.45777
PI4KB	CONTROL	0.125439	0.0406781	8.05725e+08	0.521262	1.86265e-64	7.2194e-64	12.222	7.93893
RFX5	CONTROL	0.0797922	0.0347179	8.01931e+08	0.518808	2.91001e-75	1.22356e-74	8.03941	4.25511
SELENBP1	CONTROL	0.155495	0.0932626	842142892	0.544823	7.57594e-248	7.52963e-247	14.8992	5.94927
PSMB4	CONTROL	0.446245	0.0525117	8.1254e+08	0.525672	6.46739e-39	2.02893e-38	37.7563	32.0069
POGZ	CONTROL	0.307736	0.0906397	8.4158e+08	0.544459	3.46537e-143	2.19287e-142	27.3826	18.2172
SNX27	CONTROL	0.133007	0.0658573	8.23377e+08	0.532682	1.63299e-145	1.0455e-144	13.0667	6.54519
MRPL9	CONTROL	0.257207	0.114878	8.57071e+08	0.554481	3.00687e-242	2.91886e-241	23.8253	12.9131
OAZ3	CONTROL	0.011725	0.00424281	776586909	0.502412	8.11402e-09	1.68302e-08	1.23612	0.753509
THEM4	CONTROL	0.0690631	0.0148338	7.86514e+08	0.508834	1.0629e-19	2.70373e-19	6.85189	5.06772
S100A10	CONTROL	2.19555	0.312455	890921987	0.576381	2.27965e-246	2.25311e-245	91.4798	78.8623
S100A11	CONTROL	1.15244	-0.245705	653438421	0.422741	9.09856e-260	9.47003e-259	68.1813	69.4115
TCHH	CONTROL	0.000815033	-0.00571427	769630824	0.497911	2.63417e-39	8.2892e-39	0.0748768	0.49249
S100A6	CONTROL	1.47612	-1.1191	415441063	0.268769	0	0	67.1159	84.7919
S100A4	CONTROL	0.0220398	-0.0251641	7.62221e+08	0.493117	1.559e-36	4.77786e-36	1.65517	3.02389
S100A3	CONTROL	0.00156556	-0.0310046	752542531	0.486856	0	0	0.185222	2.81212
S100A16	CONTROL	1.32727	0.393089	9.58378e+08	0.620021	0	0	77.9074	56.7348
S100A13	CONTROL	1.48377	0.269684	8.92379e+08	0.577323	1.81478e-254	1.85626e-253	81.8706	67.5745
CHTOP	CONTROL	0.28607	0.0561858	8.18929e+08	0.529805	4.2431e-67	1.676e-66	25.8759	19.5912
SNAPIN	CONTROL	0.274917	0.145091	876995709	0.567371	0	0	24.8079	11.2534
ILF2	CONTROL	0.35545	-0.1718	6.87533e+08	0.444798	8.92673e-184	6.79145e-183	31.5415	39.1972
NPR1	CONTROL	0.109373	-0.00137354	774197128	0.500866	0.475178	0.551157	10.5274	10.3177
INTS3	CONTROL	0.185491	0.0852226	838117663	0.542219	9.31824e-188	7.20859e-187	17.5146	9.00763
SLC27A3	CONTROL	0.0693312	0.0439965	807011531	0.522095	1.16952e-123	6.68521e-123	6.87291	2.4526
GATAD2B	CONTROL	0.203511	0.0377733	8.07378e+08	0.522332	1.22127e-47	4.11294e-47	19.3616	14.7107
DENND4B	CONTROL	0.0737312	0.0352162	8.00798e+08	0.518075	1.39983e-76	5.93072e-76	7.28539	3.66412
CRTC2	CONTROL	0.090993	0.0365922	8.03889e+08	0.520075	7.55627e-75	3.16717e-74	9.24795	5.20561
SLC39A1	CONTROL	0.360429	0.00171851	782245722	0.506073	0.00123153	0.00203469	31.9777	29.9483
AL358472.4	CONTROL	0.0353481	0.020212	7.88672e+08	0.51023	6.7254e-59	2.49776e-58	3.0647	1.00468
CREB3L4	CONTROL	0.0466171	0.0320919	798594671	0.51665	2.68685e-103	1.36109e-102	4.67389	1.33957
JTB	CONTROL	0.604957	0.133702	8.58339e+08	0.555301	1.31974e-154	8.80904e-154	47.9842	36.3359
RAB13	CONTROL	0.833854	-0.0187184	763783822	0.494129	0.00752208	0.011649	59.6151	53.9719
RPS27	CONTROL	3.65011	0.0812882	798537571	0.516613	3.1937e-13	7.34292e-13	99.1356	97.902
NUP210L	CONTROL	0.0081678	0.002379	775575010	0.501757	3.95099e-07	7.75654e-07	0.849918	0.497414
TPM3	CONTROL	1.24631	-0.348196	5.64287e+08	0.365065	0	0	73.801	77.6656
C1orf43	CONTROL	0.518503	0.117291	849857942	0.549814	1.19952e-133	7.22204e-133	42.5984	32.2975
UBAP2L	CONTROL	0.179293	-0.00486763	776738723	0.50251	0.0936181	0.125222	17.286	16.587
HAX1	CONTROL	0.447606	0.142226	8.68002e+08	0.561553	4.05729e-219	3.5968e-218	37.9389	25.708
ATP8B2	CONTROL	0.0579397	0.00146602	7.76382e+08	0.502279	0.0143928	0.0216639	6.00197	5.53066
IL6R-AS1	CONTROL	0.00214234	-0.00207335	7.72192e+08	0.499569	0.0191481	0.028411	0.199672	0.285644
IL6R	CONTROL	0.146992	-0.12144	709904290	0.459272	7.77462e-181	5.84818e-180	13.5133	21.049
SHE	CONTROL	0.438577	0.228913	9.20809e+08	0.595716	0	0	36.7094	17.9709
TDRD10	CONTROL	0.0535519	0.0205516	7.9031e+08	0.51129	7.99884e-40	2.53172e-39	5.40164	3.13223
UBE2Q1	CONTROL	0.194246	0.0649453	824409947	0.533351	7.06222e-109	3.71369e-108	18.7678	12.0266
ADAR	CONTROL	0.747278	0.357922	977290491	0.632257	0	0	54.8125	30.6969
KCNN3	CONTROL	0.0274183	-0.034917	752098081	0.486569	4.68209e-82	2.06334e-81	2.68506	5.34844
PMVK	CONTROL	0.190635	0.0973729	844790865	0.546536	8.36444e-224	7.58402e-223	18.0085	8.72199
PBXIP1	CONTROL	0.103169	0.037047	802126809	0.518935	1.40998e-60	5.30604e-60	10.178	6.38759
PYGO2	CONTROL	0.0423263	0.0188226	789273658	0.510619	3.41826e-45	1.12979e-44	4.22332	2.08816
AL451085.2	CONTROL	0.00413158	0.0015247	774357042	0.500969	1.65216e-05	3.02295e-05	0.366502	0.172371
SHC1	CONTROL	0.233624	-0.255117	638987311	0.413392	0	0	21.7865	36.5329
CKS1B	CONTROL	0.0791319	-0.0260407	7.64412e+08	0.494535	4.3885e-07	8.59521e-07	7.95008	8.90421
FLAD1	CONTROL	0.0879905	0.0295332	7.98245e+08	0.516424	1.22952e-52	4.32765e-52	8.74614	5.43216
ZBTB7B	CONTROL	0.0393937	0.0197601	7.89505e+08	0.510769	8.94759e-48	3.01563e-47	4.11297	1.95518
ADAM15	CONTROL	0.666304	0.184496	8.7997e+08	0.569295	1.79858e-240	1.73772e-239	48.9287	34.8683
EFNA1	CONTROL	0.46265	-0.0475158	764482013	0.49458	0.00584836	0.00916396	36.8263	35.1835
SLC50A1	CONTROL	0.152335	-0.00253547	7.8021e+08	0.504756	0.000640846	0.00107775	14.6719	13.5041
DPM3	CONTROL	0.496265	0.199146	9.01537e+08	0.583248	0	0	40.8959	24.3733
KRTCAP2	CONTROL	0.596769	0.143046	8.64842e+08	0.559508	3.89173e-185	2.97867e-184	45.2269	31.8148
MUC1	CONTROL	0.00567469	-0.0189781	7.59661e+08	0.491461	3.93721e-109	2.07284e-108	0.599015	2.30485
THBS3	CONTROL	0.0190737	0.00396032	7.76754e+08	0.50252	2.02415e-06	3.87398e-06	1.94417	1.43807
MTX1	CONTROL	0.120784	0.0332695	799691873	0.517359	6.14292e-44	2.00941e-43	11.9369	8.4659
FAM189B	CONTROL	0.0716322	0.0264506	795361052	0.514558	3.24836e-49	1.10839e-48	7.30115	4.37823
SCAMP3	CONTROL	0.141243	0.0370542	806357130	0.521672	1.80447e-61	6.84274e-61	13.4437	8.96823
CLK2	CONTROL	0.0540583	0.0204445	791343186	0.511958	3.74869e-44	1.22819e-43	5.46995	3.05836
FDPS	CONTROL	0.870453	0.412636	9.98732e+08	0.646128	0	0	60.7186	34.9717
RUSC1-AS1	CONTROL	0.00296878	0.00137308	773818171	0.50062	0.000535784	0.000905572	0.232512	0.108348
RUSC1	CONTROL	0.114778	0.0634269	8.21805e+08	0.531666	5.14092e-158	3.48824e-157	11.246	4.91505
ASH1L	CONTROL	0.539383	0.138295	864020454	0.558977	2.50532e-186	1.92471e-185	42.999	31.1549
ASH1L-AS1	CONTROL	0.00582536	0.000920859	7.73942e+08	0.500701	0.00775468	0.0119967	0.475534	0.334893
MSTO1	CONTROL	0.0321545	0.00100326	7.75903e+08	0.501969	0.00470063	0.00741304	3.29852	2.89584
YY1AP1	CONTROL	0.109888	0.0141724	786897330	0.509082	7.85829e-14	1.82757e-13	10.9333	9.08151
DAP3	CONTROL	0.169968	0.00386723	7.83294e+08	0.506751	3.7492e-06	7.06696e-06	16.4453	14.9077
GON4L	CONTROL	0.342916	0.0717367	829140874	0.536411	1.67693e-88	7.71781e-88	30.5327	22.9451
SYT11	CONTROL	0.314195	0.199774	910370785	0.588963	0	0	27.5481	9.70697
RIT1	CONTROL	0.251148	0.0313059	8.06361e+08	0.521674	1.88204e-39	5.93292e-39	22.9071	18.0054
KHDC4	CONTROL	0.198831	0.0269954	7.99851e+08	0.517462	8.06366e-31	2.33115e-30	18.3737	14.6368
ARHGEF2	CONTROL	0.200653	0.0164038	792067200	0.512427	6.40351e-16	1.54502e-15	18.886	16.1389
SSR2	CONTROL	0.713948	0.0194516	7.89206e+08	0.510576	9.59387e-07	1.85923e-06	54.0887	48.8894
UBQLN4	CONTROL	0.0498872	0.00389107	777438745	0.502963	0.000584811	0.000986748	5.13235	4.53583
LAMTOR2	CONTROL	0.465357	0.220222	9.16498e+08	0.592927	0	0	38.8939	20.5467
LMNA	CONTROL	0.673627	-0.693581	5.25115e+08	0.339722	0	0	48.4571	63.0387
SEMA4A	CONTROL	0.0437565	-0.0409798	7.53688e+08	0.487598	2.34085e-49	8.00372e-49	4.23645	6.64368
SLC25A44	CONTROL	0.0845326	-0.031248	7.59257e+08	0.4912	6.24159e-15	1.47998e-14	8.59639	10.2192
PMF1-BGLAP	CONTROL	0.00215544	0.000592649	7.73478e+08	0.5004	0.0116436	0.0176695	0.178654	0.0984979
PMF1	CONTROL	0.308911	0.158111	881286396	0.570147	0	0	27.6296	13.8636
PAQR6	CONTROL	0.277153	0.251052	935319256	0.605103	0	0	23.2893	2.30485
SMG5	CONTROL	0.0850248	0.0210116	7.88671e+08	0.51023	6.50989e-22	1.69956e-21	8.27586	6.24477
GLMP	CONTROL	0.113665	0.0758807	829796265	0.536835	1.1036e-223	9.99616e-223	10.9386	3.57547
CCT3	CONTROL	0.464	-0.174133	6.88677e+08	0.445539	1.81317e-159	1.23943e-158	39.2368	44.6393
MEF2D	CONTROL	0.123213	0.0270453	796870170	0.515534	1.01359e-34	3.0475e-34	12.1826	9.02241
NAXE	CONTROL	0.157084	0.060802	820613317	0.530895	2.18594e-113	1.17949e-112	15.0673	8.83526
GPATCH4	CONTROL	0.107614	-0.206727	656809163	0.424922	0	0	10.5182	24.7427
AL365181.2	CONTROL	0.00997774	0.00804163	778854458	0.503879	9.47067e-31	2.73495e-30	0.894581	0.118197
AL365181.3	CONTROL	0.0164379	0.0146671	782833980	0.506453	1.44835e-53	5.14407e-53	1.40952	0.118197
NES	CONTROL	0.722271	0.259367	918054791	0.593934	0	0	51.2315	32.1743
ISG20L2	CONTROL	0.118888	-0.0103502	7.71647e+08	0.499216	0.539432	0.62214	11.7964	11.8444
RRNAD1	CONTROL	0.0821263	0.0408124	8.04966e+08	0.520771	3.92499e-91	1.83782e-90	8.14056	3.97932
MRPL24	CONTROL	0.145699	0.0395657	806361524	0.521674	8.16405e-61	3.07881e-60	13.6	9.16031
HDGF	CONTROL	0.3514	-0.0403371	7.59865e+08	0.491594	7.42221e-06	1.38445e-05	31.3498	31.4996
PRCC	CONTROL	0.131894	0.0158136	789474808	0.51075	1.45912e-16	3.55267e-16	12.7842	10.5491
PEAR1	CONTROL	0.220225	0.129651	868140194	0.561642	0	0	20.5071	8.14578
ARHGEF11	CONTROL	0.0524077	0.0164803	788528951	0.510138	1.77605e-31	5.17146e-31	5.5225	3.47698
ETV3	CONTROL	0.0882914	-0.0192214	7.67084e+08	0.496264	0.000966529	0.00160562	8.87619	9.49027
FCRL2	CONTROL	0.000611515	-0.000457417	772706770	0.499901	0.321086	0.379356	0.0591133	0.0787983
PYHIN1	CONTROL	0.00248931	0.00153126	774112848	0.500811	1.00288e-05	1.86088e-05	0.250903	0.0886481
IFI16	CONTROL	0.870539	-0.297259	6.25091e+08	0.404402	0	0	59.9619	64.8461
AIM2	CONTROL	0.000298489	-0.00710102	7.66929e+08	0.496163	2.21081e-106	1.14384e-105	0.035468	0.802758
CADM3	CONTROL	0.0011658	-0.0731914	7.36561e+08	0.476517	0	0	0.118227	4.81162
CADM3-AS1	CONTROL	0.000169722	-0.0157112	7.65083e+08	0.494969	1.18521e-155	7.94493e-155	0.0183908	1.02438
ACKR1	CONTROL	0.0767649	-1.75457	312181930	0.201966	0	0	3.89228	62.2704
DUSP23	CONTROL	0.404213	-0.401896	5.9658e+08	0.385956	0	0	32.8276	48.7269
TAGLN2	CONTROL	1.61863	0.110779	791645608	0.512154	8.99764e-08	1.8063e-07	84.176	74.1689
PIGM	CONTROL	0.0937237	0.0560384	8.17532e+08	0.528901	7.49428e-161	5.15589e-160	9.17176	3.35878
IGSF8	CONTROL	0.112307	0.0643402	820479948	0.530808	2.65517e-153	1.76433e-152	10.9412	4.8067
AL121987.2	CONTROL	0.00648847	0.00485716	7.76322e+08	0.50224	4.18428e-17	1.02591e-16	0.551724	0.103423
PEA15	CONTROL	0.651595	0.235679	911246985	0.58953	0	0	49.6223	32.8786
DCAF8	CONTROL	0.167908	0.0662898	8.2579e+08	0.534243	6.14895e-132	3.67312e-131	16.0762	9.15046
PEX19	CONTROL	0.120825	0.072873	8.28255e+08	0.535838	1.15892e-194	9.23054e-194	11.8345	4.6688
COPA	CONTROL	0.361585	0.0269809	801681074	0.518646	1.54861e-23	4.11349e-23	31.757	27.3332
NCSTN	CONTROL	0.145073	0.0554691	8.17973e+08	0.529187	4.25978e-106	2.20053e-105	14.2765	8.39202
AL121985.1	CONTROL	0.00128107	-0.0017659	772213679	0.499582	0.0048445	0.00763451	0.123481	0.206846
F11R	CONTROL	0.331971	0.135885	8.71706e+08	0.563949	4.59955e-286	5.26402e-285	29.2243	16.0502
USF1	CONTROL	0.0390175	0.0118088	783705626	0.507017	2.26572e-20	5.81107e-20	4.13268	2.72347
KLHDC9	CONTROL	0.0373924	0.0249846	7.92984e+08	0.51302	8.33333e-77	3.53904e-76	3.81346	1.2066
PFDN2	CONTROL	0.542263	-0.363358	594972960	0.384917	0	0	44.712	57.0155
NIT1	CONTROL	0.115355	0.0379185	803738369	0.519977	9.29609e-61	3.50473e-60	11.38	7.36272
DEDD	CONTROL	0.0816628	-0.0186336	7.64994e+08	0.494912	3.51928e-06	6.64014e-06	8.20755	9.14061
UFC1	CONTROL	0.599605	0.15132	868122456	0.561631	2.41669e-192	1.90043e-191	47.7478	35.3115
USP21	CONTROL	0.0291432	0.0175413	7.86885e+08	0.509074	1.98183e-48	6.71933e-48	2.91494	1.09825
PPOX	CONTROL	0.0648503	0.0387678	801968343	0.518832	4.36341e-96	2.11901e-95	6.3514	2.59049
B4GALT3	CONTROL	0.0886322	-0.0420024	746904725	0.483209	5.75161e-48	1.94167e-47	8.70148	11.9823
ADAMTS4	CONTROL	0.0167952	-0.488871	5.80367e+08	0.375467	0	0	1.37011	26.0773
NDUFS2	CONTROL	0.300358	-0.0037068	7.8515e+08	0.507952	8.33672e-06	1.55166e-05	27.623	25.0874
TOMM40L	CONTROL	0.0302294	0.0105603	7.81602e+08	0.505656	1.44218e-17	3.55987e-17	3.13957	2.00936
NR1I3	CONTROL	0.00302064	0.00174776	774427517	0.501015	1.64932e-06	3.17047e-06	0.331034	0.128047
SDHC	CONTROL	0.325422	0.131104	8.67139e+08	0.560994	2.29803e-259	2.38906e-258	29.1862	16.9269
AL592295.4	CONTROL	0.000459787	-0.000677499	772661075	0.499872	0.14171	0.183992	0.0433498	0.0689485
HSPA6	CONTROL	0.0124543	-0.19391	710256386	0.459499	0	0	0.803941	8.87466
RPL31P11	CONTROL	0	-0.00263901	771222375	0.498941	5.94151e-37	1.83015e-36	0	0.21177
DUSP12	CONTROL	0.133525	0.0635426	821986030	0.531783	1.95523e-136	1.19886e-135	13.156	6.81606
ATF6	CONTROL	0.256516	-0.0276904	767445871	0.496498	0.0397741	0.0565421	23.8358	23.7971
NOS1AP	CONTROL	0.044472	0.013323	785283979	0.508038	7.36462e-24	1.96404e-23	4.60427	2.98449
C1orf226	CONTROL	0.0220544	0.0123093	783102349	0.506627	5.58275e-33	1.65062e-32	2.28703	0.960355
UHMK1	CONTROL	0.362359	0.139819	870107433	0.562915	1.72118e-259	1.79005e-258	31.711	19.1184
UAP1	CONTROL	0.12618	-0.248118	6.37526e+08	0.412446	0	0	12.0381	28.4757
AL596325.2	CONTROL	0.00213265	-0.00895809	7.68633e+08	0.497266	5.19779e-37	1.60199e-36	0.182594	0.728885
DDR2	CONTROL	0.11835	0.0362082	8.04668e+08	0.520579	1.17593e-63	4.52944e-63	11.5507	7.36272
HSD17B7	CONTROL	0.0671346	0.0243521	7.94711e+08	0.514137	1.05113e-50	3.63454e-50	6.67718	3.81679
RGS5-ENSG00000143248	CONTROL	0.0669188	-0.266018	6.87168e+08	0.444563	0	0	4.17471	14.9372
PBX1	CONTROL	0.290067	0.195212	9.10291e+08	0.588911	0	0	25.8864	7.96848
MGST3	CONTROL	1.19724	0.489567	1022238457	0.661336	0	0	73.2782	48.2886
ALDH9A1	CONTROL	0.40046	0.221123	9.20336e+08	0.59541	0	0	34.6824	15.9764
TMCO1	CONTROL	0.619916	0.105082	8.42069e+08	0.544775	5.09351e-101	2.55163e-100	48.5938	38.7195
UCK2	CONTROL	0.0574018	-0.171255	6.73563e+08	0.43576	0	0	5.87849	18.4043
POGK	CONTROL	0.121177	0.0099391	7.83345e+08	0.506784	1.03096e-07	2.06658e-07	12.0381	10.6575
TADA1	CONTROL	0.0226579	0.00924749	7.82403e+08	0.506175	6.9582e-28	1.94392e-27	2.34483	1.10318
POU2F1	CONTROL	0.141279	0.0794049	8.34423e+08	0.539829	7.85695e-211	6.71732e-210	13.6525	5.64885
CREG1	CONTROL	0.360606	0.206506	912547556	0.590371	0	0	31.7425	13.9769
RCSD1	CONTROL	0.494829	0.411276	1027308964	0.664616	0	0	39.3892	6.29402
MPZL1	CONTROL	0.414762	0.13339	863409857	0.558582	5.61064e-208	4.7331e-207	35.3182	23.5115
MPC2	CONTROL	0.491084	0.14474	869677879	0.562637	1.51597e-214	1.31848e-213	41.5685	29.0076
DCAF6	CONTROL	0.154186	0.0318344	798037261	0.516289	4.68832e-32	1.37247e-31	14.844	11.5981
GPR161	CONTROL	0.0376414	0.00212917	774467846	0.501041	0.167329	0.213769	3.8266	3.62472
TIPRL	CONTROL	0.249946	-0.00564911	778653526	0.503749	0.0262496	0.038277	23.4654	22.2655
SFT2D2	CONTROL	0.288445	0.0861138	8.36363e+08	0.541084	6.04449e-128	3.53858e-127	25.7353	17.4046
ANKRD36BP1	CONTROL	0.0467188	0.00392193	778773993	0.503827	8.31024e-08	1.67006e-07	3.54811	2.75302
NME7	CONTROL	0.0789093	0.0276721	7.97093e+08	0.515678	3.58527e-53	1.26881e-52	7.86207	4.69343
BLZF1	CONTROL	0.108744	0.0197804	793661501	0.513458	4.21927e-29	1.19553e-28	10.869	8.0916
SLC19A2	CONTROL	0.0212288	-0.0248628	7.5938e+08	0.49128	4.3019e-42	1.38762e-41	2.34877	4.06796
F5	CONTROL	0.000952936	-0.074608	728978980	0.471612	0	0	0.0748768	5.75228
SELP	CONTROL	0.00535079	-0.470111	543603254	0.351683	0	0	0.466338	30.0665
C1orf112	CONTROL	0.00844791	-0.00933699	766458306	0.495859	1.40156e-25	3.8199e-25	0.842036	1.66954
SELL	CONTROL	0.00187568	-0.0738747	7.28885e+08	0.471551	0	0	0.194417	5.88033
SELE	CONTROL	0.0729938	-1.76683	3.51175e+08	0.227192	0	0	4.02759	57.1928
METTL18	CONTROL	0.056691	0.0229057	790550808	0.511446	2.106e-40	6.6999e-40	5.46995	3.18148
SCYL3	CONTROL	0.0607743	0.0365912	802210514	0.518989	6.70505e-103	3.38887e-102	6.05583	2.25068
KIFAP3	CONTROL	0.245786	0.117393	857423392	0.554709	4.96773e-253	5.04454e-252	22.8493	11.9872
GORAB	CONTROL	0.0633373	0.0189724	7.90536e+08	0.511436	1.26192e-35	3.82912e-35	6.21215	3.89559
PRRX1	CONTROL	0.0268046	0.00687277	779553555	0.504331	1.08819e-12	2.47274e-12	2.61544	1.74341
PRRC2C	CONTROL	1.13135	-0.204612	655325770	0.423962	5.13887e-251	5.19261e-250	69.1954	69.8941
VAMP4	CONTROL	0.148663	0.0635417	8.23844e+08	0.532985	2.18579e-134	1.32109e-133	14.5038	7.85028
METTL13	CONTROL	0.0443249	-0.00621502	769396592	0.49776	0.00723384	0.0112444	4.58194	5.02339
DNM3	CONTROL	0.295515	0.17922	8.98744e+08	0.581441	0	0	26.1478	9.71682
PIGC	CONTROL	0.122654	0.0710549	8.279e+08	0.535609	3.77551e-191	2.95503e-190	11.8962	4.74267
SUCO	CONTROL	0.178068	0.0288011	7.9998e+08	0.517546	6.71491e-33	1.98272e-32	17.131	13.4647
PRDX6	CONTROL	0.69697	-0.00619371	7.75792e+08	0.501898	0.377137	0.442055	52.7514	48.259
KLHL20	CONTROL	0.192193	0.0874707	8.4219e+08	0.544854	9.04697e-207	7.59114e-206	18.1044	8.94361
CENPL	CONTROL	0.0540663	0.0181932	7.89751e+08	0.510928	2.52101e-38	7.86537e-38	5.2624	3.04851
DARS2	CONTROL	0.0212377	0.00745504	7.79573e+08	0.504344	3.04675e-15	7.27413e-15	2.16617	1.29525
GAS5	CONTROL	0.266895	-0.280691	676472449	0.437643	0	0	16.754	27.1756
ZBTB37	CONTROL	0.0539657	0.0291102	7.97293e+08	0.515807	2.61361e-80	1.13824e-79	5.33202	2.15218
RC3H1	CONTROL	0.233776	0.0224968	7.97277e+08	0.515797	2.38954e-22	6.26667e-22	21.7681	18.3009
RABGAP1L	CONTROL	0.120507	0.040388	8.09036e+08	0.523405	1.88627e-80	8.22688e-80	11.8791	7.10662
CACYBP	CONTROL	0.33609	0.0189291	7.98382e+08	0.516512	9.65236e-20	2.45624e-19	29.3885	25.117
MRPS14	CONTROL	0.222778	0.105472	8.51673e+08	0.550988	1.4152e-238	1.35796e-237	20.712	10.4506
KIAA0040	CONTROL	0.141653	-0.20773	674720730	0.43651	0	0	13.6854	25.0332
RFWD2	CONTROL	0.0946316	0.015794	787999960	0.509795	4.05779e-18	1.00975e-17	9.36749	7.37257
AL359075.1	CONTROL	0.0248935	0.0200346	785981503	0.50849	1.97932e-63	7.61734e-63	2.02036	0.320118
RASAL2-AS1	CONTROL	0.00339716	0.000837426	773599463	0.500479	0.0157673	0.0235771	0.273235	0.177296
RASAL2	CONTROL	0.38255	0.157866	878939789	0.568629	2.26722e-306	2.79897e-305	32.2417	18.4536
RALGPS2	CONTROL	0.0518293	0.00631337	7.79097e+08	0.504036	3.08442e-06	5.83493e-06	5.22036	4.40778
ANGPTL1	CONTROL	0.139574	0.105728	8.51076e+08	0.550602	0	0	13.2466	3.11253
FAM20B	CONTROL	0.131595	0.0440985	8.08098e+08	0.522798	4.04835e-69	1.62311e-68	13.1836	8.63827
TOR3A	CONTROL	0.0950365	0.00830895	783131981	0.506646	5.56972e-09	1.16133e-08	9.43448	8.06205
ABL2	CONTROL	0.146219	-0.446218	569096021	0.368176	0	0	13.8391	37.5277
SOAT1	CONTROL	0.0802351	-0.0297523	757535308	0.490086	1.12475e-19	2.86052e-19	7.92512	9.81532
TOR1AIP2	CONTROL	0.467799	0.122189	8.52303e+08	0.551396	7.86511e-152	5.18622e-151	38.1504	27.8355
TOR1AIP1	CONTROL	0.212463	0.0321431	802246646	0.519012	8.36155e-34	2.49294e-33	20.0946	16.065
AL353708.1	CONTROL	0.00354945	0.00166618	774079229	0.500789	5.82097e-05	0.000103904	0.281117	0.123122
CEP350	CONTROL	0.352229	0.0691249	826280571	0.534561	5.23796e-80	2.27633e-79	30.4447	23.0584
QSOX1	CONTROL	0.124784	-0.0163884	766614228	0.49596	0.0019077	0.00310188	12.1655	12.8737
ACBD6	CONTROL	0.242517	0.101968	847195458	0.548092	3.4608e-194	2.74742e-193	22.8099	13.3218
XPR1	CONTROL	0.212045	0.120511	8.60773e+08	0.556876	0	0	19.7399	8.35755
STX6	CONTROL	0.119363	-0.062328	7.37471e+08	0.477106	4.31028e-68	1.71626e-67	11.6506	15.9961
MR1	CONTROL	0.0525925	0.0227104	792697814	0.512835	1.97747e-51	6.88129e-51	5.41741	2.83674
IER5	CONTROL	0.550894	0.0780685	8.28507e+08	0.536001	2.88613e-71	1.1766e-70	41.6565	33.1002
GLUL	CONTROL	1.21943	0.416804	945156792	0.611468	0	0	65.357	46.4516
RGS16	CONTROL	0.0391982	-0.145359	7.15825e+08	0.463102	0	0	3.3931	10.5984
DHX9	CONTROL	0.2467	-0.0560144	746194857	0.48275	2.14905e-24	5.76814e-24	22.8545	25.5701
LAMC1	CONTROL	0.175928	-0.073573	740436183	0.479024	2.74703e-44	9.01457e-44	16.5452	20.1083
SMG7-AS1	CONTROL	0.0010506	-0.00241427	771876389	0.499364	3.75939e-06	7.08515e-06	0.0945813	0.22162
SMG7	CONTROL	0.120175	-0.00355519	7.78878e+08	0.503894	0.00224857	0.00363242	11.9304	11.0121
ARPC5	CONTROL	0.774019	-0.0217908	7.63867e+08	0.494183	0.00767909	0.0118832	57.1704	52.4994
RGL1	CONTROL	0.0263502	-0.0170834	7.63917e+08	0.494215	4.32302e-19	1.08999e-18	2.52742	3.66905
TSEN15	CONTROL	0.0738724	0.0344926	8.01639e+08	0.518619	1.24116e-82	5.48777e-82	7.18555	3.42773
C1orf21	CONTROL	0.0181848	-0.074416	724471275	0.468696	0	0	1.87061	8.10638
EDEM3	CONTROL	0.137701	-0.0491097	748166073	0.484025	1.60065e-31	4.66326e-31	13.1941	16.134
FAM129A	CONTROL	0.017889	-0.0158407	763763338	0.494116	5.68341e-27	1.5723e-26	1.71166	2.88106
RNF2	CONTROL	0.101339	0.0146985	7.86855e+08	0.509055	4.23231e-15	1.00731e-14	9.77865	7.92908
TRMT1L	CONTROL	0.0652098	0.0383851	8.0507e+08	0.520839	1.05061e-113	5.67808e-113	6.62726	2.43782
SWT1	CONTROL	0.0392248	0.0184666	788762209	0.510289	2.5392e-45	8.40496e-45	3.95796	1.89116
AL356273.3	CONTROL	0.0585561	0.021702	790582898	0.511466	6.14163e-41	1.96229e-40	5.42135	3.11253
IVNS1ABP	CONTROL	0.336897	-0.0332587	7.6554e+08	0.495265	0.0076282	0.0118085	26.6154	26.8949
HMCN1	CONTROL	0.121781	0.0850887	8.33945e+08	0.53952	1.14949e-256	1.18212e-255	11.0752	3.15686
TPR	CONTROL	0.718632	0.0143036	786419236	0.508773	4.39845e-05	7.89931e-05	52.8105	47.2544
C1orf27	CONTROL	0.215364	0.0262422	7.97205e+08	0.515751	1.45405e-23	3.86424e-23	20.1117	16.8185
PTGS2	CONTROL	0.168331	-1.16972	381760449	0.246979	0	0	12.3218	58.5866
PACERR	CONTROL	0.0021218	-0.00296769	7.71814e+08	0.499324	0.000208603	0.000361092	0.185222	0.320118
PLA2G4A	CONTROL	0.124538	-0.107472	7.15849e+08	0.463118	3.10915e-168	2.21977e-167	11.5691	18.5422
RGS2	CONTROL	0.120309	-0.200824	688310972	0.445302	0	0	10.7626	20.8175
UCHL5	CONTROL	0.132495	0.0432432	8.08834e+08	0.523274	1.17423e-72	4.84182e-72	13.0798	8.37232
TROVE2	CONTROL	0.621584	0.206874	8.98274e+08	0.581137	0	0	48.2837	32.6422
GLRX2	CONTROL	0.112283	0.0202194	7.90198e+08	0.511218	5.32313e-20	1.35912e-19	11.2079	8.94853
CDC73	CONTROL	0.279635	0.0278178	799239767	0.517067	5.06686e-23	1.33802e-22	25.5422	21.7927
CFH	CONTROL	0.527908	-0.300568	643276355	0.416167	0	0	37.0614	49.2046
CFHR1	CONTROL	0.000130411	-0.000921716	772333786	0.49966	6.95263e-07	1.35436e-06	0.0157635	0.0837232
ZBTB41	CONTROL	0.0794714	0.0312227	798762880	0.516758	9.7755e-61	3.68391e-60	7.87258	4.50135
DENND1B	CONTROL	0.0856389	0.0564563	8.16899e+08	0.528492	3.92357e-172	2.83693e-171	8.35731	2.63974
C1orf53	CONTROL	0.00396778	-0.00227415	771084059	0.498852	1.36734e-05	2.52311e-05	0.400657	0.630387
NEK7	CONTROL	0.238341	0.0390936	8.10341e+08	0.524249	2.76014e-50	9.5007e-50	22.1977	16.9367
MIR181A1HG	CONTROL	0.0294179	0.0223425	786988371	0.509141	2.46802e-64	9.55739e-64	2.28966	0.458015
NR5A2	CONTROL	0.0204817	-0.0492345	742412316	0.480303	1.87364e-195	1.50038e-194	2.05452	5.96897
ZNF281	CONTROL	0.184227	-0.0330169	763037116	0.493646	2.77493e-05	5.02965e-05	17.5041	18.3354
DDX59	CONTROL	0.104212	0.0370282	804982337	0.520782	6.52162e-71	2.65181e-70	10.5195	6.31372
CAMSAP2	CONTROL	0.246387	-0.0455084	754497695	0.488121	1.54669e-12	3.50387e-12	22.6246	24.2748
INAVA	CONTROL	0.00108676	-0.0110238	764434719	0.49455	7.90155e-124	4.51958e-123	0.111658	1.20167
KIF21B	CONTROL	0.00351695	-0.0154475	7.61902e+08	0.492911	7.22559e-106	3.72252e-105	0.380952	1.79759
TMEM9	CONTROL	0.233342	0.157051	884468698	0.572206	0	0	21.6854	7.39227
PHLDA3	CONTROL	0.0864435	0.0562214	8.14321e+08	0.526824	1.30672e-156	8.80146e-156	8.09458	2.72347
CSRP1	CONTROL	0.262098	0.0438495	8.14322e+08	0.526824	9.997e-58	3.67696e-57	24.0289	18.1187
AC096677.1	CONTROL	0.00330663	0.00154775	774218469	0.500879	1.09818e-05	2.03319e-05	0.294253	0.118197
RPS10P7	CONTROL	0.00573015	0.00456022	776089342	0.50209	1.67148e-16	4.06565e-16	0.501806	0.0837232
NAV1	CONTROL	0.149488	0.0295691	801208561	0.518341	3.14564e-41	1.00686e-40	14.5235	10.7166
IPO9-AS1	CONTROL	0.00223401	0.000285689	773173681	0.500204	0.211001	0.2596	0.178654	0.137897
IPO9	CONTROL	0.155061	0.0738517	8.30373e+08	0.537209	3.77828e-166	2.67387e-165	15.0739	7.61389
SHISA4	CONTROL	0.0456095	0.0254985	7.93766e+08	0.513526	1.75186e-67	6.94545e-67	4.6266	1.91578
TIMM17A	CONTROL	0.194801	-0.110963	718745800	0.464992	1.63929e-107	8.54108e-107	18.6404	24.59
RNPEP	CONTROL	0.124066	0.0848453	8.377e+08	0.541949	1.37449e-265	1.46257e-264	12.109	3.70845
ARL8A	CONTROL	0.197474	0.0619603	821606260	0.531537	1.64964e-95	7.98499e-95	19.1514	12.8146
PPP1R12B	CONTROL	0.0684018	0.0265973	7.96659e+08	0.515397	1.06365e-59	3.97692e-59	6.74286	3.62965
KDM5B	CONTROL	0.112922	0.0126763	7.86416e+08	0.508771	9.95809e-13	2.26456e-12	11.2105	9.40163
RABIF	CONTROL	0.0840685	0.0225625	793585203	0.513409	6.44435e-37	1.98436e-36	8.31133	5.58976
KLHL12	CONTROL	0.0651913	0.0349448	802491928	0.519171	1.21183e-96	5.9022e-96	6.54975	2.69392
ADIPOR1	CONTROL	0.263005	0.110367	8.53104e+08	0.551914	8.44304e-216	7.37687e-215	24.2811	13.9325
CYB5R1	CONTROL	0.204049	0.0863521	838723040	0.542611	4.52597e-174	3.29933e-173	19.4456	10.8939
TMEM183A	CONTROL	0.221569	0.0564524	8.17494e+08	0.528877	9.13193e-75	3.824e-74	20.7764	14.9323
LINC01353	CONTROL	0.00248191	-0.00234508	772118924	0.499521	0.0105038	0.0160218	0.204926	0.300419
BTG2	CONTROL	1.34829	0.468961	970239901	0.627695	0	0	70.1754	49.3376
ATP2B4	CONTROL	0.200641	0.031003	804474163	0.520453	1.39198e-40	4.4347e-40	19.1067	14.7205
SNRPE	CONTROL	0.617549	0.0142246	7.91687e+08	0.512181	8.0693e-09	1.67387e-08	48.9997	43.4868
SOX13	CONTROL	0.126579	0.0921035	8.41339e+08	0.544303	1.22136e-299	1.46574e-298	12.0657	3.19626
PPP1R15B	CONTROL	0.20127	-0.126673	709077729	0.458737	7.69153e-145	4.90558e-144	19.0581	26.1955
PIK3C2B	CONTROL	0.104246	-0.0300589	7.62628e+08	0.493381	2.88467e-08	5.88588e-08	9.87455	11.0121
MDM4	CONTROL	0.383199	0.0904829	8.43907e+08	0.545964	5.11648e-135	3.1093e-134	32.6043	22.6791
LRRN2	CONTROL	0.046458	0.043449	807398002	0.522345	2.48393e-192	1.95272e-191	4.7422	0.270869
NFASC	CONTROL	0.0654167	0.0561907	817865532	0.529117	7.6767e-237	7.3319e-236	6.54056	0.699335
RBBP5	CONTROL	0.10344	0.0312801	8.00207e+08	0.517693	7.97892e-53	2.81325e-52	10.1964	6.60428
DSTYK	CONTROL	0.144421	0.0878193	839135870	0.542878	4.85253e-241	4.69513e-240	13.9415	5.37306
NUAK2	CONTROL	0.0101484	-0.00942426	769020737	0.497517	9.97913e-09	2.06554e-08	1.11527	1.60552
ELK4	CONTROL	0.368764	0.0923745	839780610	0.543295	2.83933e-121	1.60138e-120	31.9107	22.9943
NUCKS1	CONTROL	1.29132	0.341819	9.43629e+08	0.610479	0	0	75.3498	59.079
RAB29	CONTROL	0.0995799	0.015464	7.90241e+08	0.511245	1.00023e-22	2.63196e-22	9.74187	7.41197
SLC41A1	CONTROL	0.104631	-0.0332104	758175221	0.4905	1.06149e-14	2.50759e-14	10.4433	12.1596
FAM72A	CONTROL	0.109574	0.0872832	834267309	0.539728	1.45544e-291	1.69257e-290	9.93629	1.98966
SRGAP2	CONTROL	0.538676	0.340385	9.82326e+08	0.635515	0	0	42.9281	16.4984
EIF2D	CONTROL	0.111372	0.04362	8.06775e+08	0.521942	3.01707e-75	1.26838e-74	11.0818	6.70278
MAPKAPK2	CONTROL	0.135773	-0.120352	7.0239e+08	0.45441	2.84913e-223	2.57193e-222	13.5278	22.0685
YOD1	CONTROL	0.0387914	0.00392042	779356225	0.504203	2.32142e-08	4.74862e-08	3.9514	3.09283
CD55	CONTROL	0.395254	-1.35073	3.07781e+08	0.199119	0	0	32.1445	73.8291
CD46	CONTROL	0.941991	0.269799	9.15176e+08	0.592072	0	0	63.1094	44.9791
C1orf132	CONTROL	0.0168849	0.0108417	780941069	0.505229	4.40943e-33	1.3056e-32	1.45681	0.408766
CD34	CONTROL	1.05245	0.834877	1.17951e+09	0.763083	0	0	65.7051	16.2226
PLXNA2	CONTROL	0.346375	-0.0950762	733500103	0.474537	3.10535e-43	1.01009e-42	29.2506	32.5634
IRF6	CONTROL	0.0509293	0.0261217	7.92526e+08	0.512724	2.22803e-58	8.24489e-58	4.70936	2.1571
DIEXF	CONTROL	0.0609769	-0.00966463	769920400	0.498099	0.0472767	0.0664706	6.20296	6.54026
SERTAD4-AS1	CONTROL	0.133492	0.076893	820590891	0.53088	7.18595e-175	5.26141e-174	9.69852	3.40803
SERTAD4	CONTROL	0.0661865	0.0494265	808022964	0.522749	1.22747e-150	8.05601e-150	6.07028	1.52179
HHAT	CONTROL	0.0267059	0.00986225	7.82111e+08	0.505985	2.39344e-22	6.27628e-22	2.74417	1.54149
RCOR3	CONTROL	0.148616	0.101934	848845867	0.54916	0	0	14.1333	4.28466
TRAF5	CONTROL	0.109208	0.0723657	829020487	0.536334	3.03872e-222	2.73474e-221	10.7087	3.41788
LINC00467	CONTROL	0.0158085	0.00384451	776414850	0.5023	5.5829e-08	1.128e-07	1.26108	0.797833
SLC30A1	CONTROL	1.02538	0.754724	1.15041e+09	0.744254	0	0	65.6473	20.2512
LPGAT1	CONTROL	0.251699	0.0381934	8.05216e+08	0.520933	2.1429e-36	6.55681e-36	23.2276	18.8525
INTS7	CONTROL	0.0239862	0.00195205	775607475	0.501778	0.00312246	0.00499272	2.45255	2.09308
PPP2R5A	CONTROL	0.195526	0.0366691	8.0375e+08	0.519985	1.68285e-39	5.30749e-39	18.6509	14.5186
TMEM206	CONTROL	0.0444789	0.0276579	795125391	0.514405	7.57712e-79	3.261e-78	4.52282	1.63999
NENF	CONTROL	0.544997	0.243595	9.25078e+08	0.598478	0	0	43.736	24.5161
AC092803.2	CONTROL	0.00710605	0.0048322	7.76422e+08	0.502305	2.08643e-16	5.06849e-16	0.604269	0.142822
ATF3	CONTROL	0.280903	-0.303604	646413946	0.418197	0	0	20.3928	34.8141
BATF3	CONTROL	0.00371591	-0.0933488	717108707	0.463932	0	0	0.413793	7.61389
NSL1	CONTROL	0.284423	0.173387	8.96405e+08	0.579928	0	0	25.9402	9.97784
TATDN3	CONTROL	0.0580134	0.0373746	802573050	0.519223	7.25051e-108	3.78731e-107	5.93498	2.09308
FLVCR1-AS1	CONTROL	0.00909799	0.00603612	777313591	0.502882	1.72943e-19	4.38417e-19	0.778982	0.201921
FLVCR1	CONTROL	0.0477859	-0.0229621	7.61796e+08	0.492843	1.52989e-16	3.72295e-16	4.78292	6.16597
VASH2	CONTROL	0.00530459	0.00349525	775516209	0.501719	2.1145e-11	4.6754e-11	0.496552	0.152672
ANGEL2	CONTROL	0.173378	0.110757	855984136	0.553778	0	0	16.4742	5.68825
RPS6KC1	CONTROL	0.120945	0.064386	824778386	0.533589	5.17179e-167	3.67567e-166	12.046	5.28934
PROX1	CONTROL	0.0271558	-0.0201125	7.60933e+08	0.492284	8.5252e-32	2.49023e-31	2.53005	4.06304
SMYD2	CONTROL	0.114404	0.0841019	836645576	0.541267	4.7778e-278	5.31518e-277	11.2066	2.95494
PTPN14	CONTROL	0.359977	0.113264	855141693	0.553233	2.482e-186	1.90735e-185	31.3865	20.3743
KCTD3	CONTROL	0.230905	0.136993	872621653	0.564541	0	0	21.4122	8.49052
GPATCH2	CONTROL	0.136593	-0.0342316	757717685	0.490204	7.04428e-13	1.60659e-12	13.3741	15.1145
RRP15	CONTROL	0.233287	-0.0702906	741547049	0.479743	3.4945e-34	1.04584e-33	21.6473	24.8116
TGFB2	CONTROL	0.0668288	-0.0491969	750451421	0.485503	1.42203e-46	4.75307e-46	6.467	9.2194
LYPLAL1	CONTROL	0.216661	0.144139	877251092	0.567536	0	0	19.9803	6.42206
ZC3H11B	CONTROL	0.00618745	0.000237709	773685411	0.500535	0.0874891	0.117318	0.654187	0.546663
EPRS	CONTROL	0.256465	0.0418039	805795273	0.521308	2.26361e-37	7.00574e-37	23.4588	19.0692
BPNT1	CONTROL	0.0518554	0.0308903	7.9724e+08	0.515773	1.79857e-80	7.84698e-80	5.29524	2.14233
IARS2	CONTROL	0.175615	0.0603102	8.18606e+08	0.529596	7.20243e-93	3.4138e-92	17.0496	11.1549
RAB3GAP2	CONTROL	0.220763	0.0839039	8.38206e+08	0.542276	1.64293e-162	1.13852e-161	20.6673	12.0955
AURKAPS1	CONTROL	0.00122085	0.000351807	773244758	0.50025	0.0440099	0.0623674	0.109031	0.0590987
C1orf115	CONTROL	0.471576	0.329829	9.83775e+08	0.636452	0	0	39.3182	12.7604
2024-03-02	CONTROL	0.0936262	0.046373	8.08394e+08	0.522989	1.2316e-98	6.0818e-98	9.25977	4.67865
HLX	CONTROL	0.0638232	0.0177855	786974015	0.509132	8.28752e-25	2.23656e-24	5.72217	3.88082
TAF1A	CONTROL	0.0238076	0.00490999	7.78399e+08	0.503584	1.15129e-09	2.44273e-09	2.42627	1.70401
MIA3	CONTROL	0.331329	0.110598	8.50411e+08	0.550172	4.80144e-174	3.49919e-173	29.1757	19.1775
AL592148.3	CONTROL	0.00399957	0.00265231	774734129	0.501213	8.40487e-09	1.74253e-08	0.336289	0.093573
AIDA	CONTROL	0.49171	0.232281	9.21658e+08	0.596265	0	0	40.5255	21.8074
BROX	CONTROL	0.260434	0.134823	868633712	0.561961	0	0	23.5849	11.1598
AL392172.1	CONTROL	0.0168566	0.00321071	776381985	0.502279	2.16644e-07	4.3003e-07	1.35172	0.891406
TLR5	CONTROL	0.0206061	0.00641962	7.80163e+08	0.504725	8.43901e-18	2.09062e-17	2.178	1.2263
CAPN2	CONTROL	0.619767	0.289686	9.45272e+08	0.611542	0	0	47.8279	26.7323
TP53BP2	CONTROL	0.0721233	-0.0918638	7.14986e+08	0.462559	1.52476e-239	1.46837e-238	7.48506	14.7599
GTF2IP20	CONTROL	0.00461244	0.00159135	7.74367e+08	0.500976	2.61677e-05	4.74879e-05	0.387521	0.192071
FBXO28	CONTROL	0.120647	0.0283479	7.96453e+08	0.515264	1.92015e-34	5.76088e-34	11.8227	8.74661
DEGS1	CONTROL	0.210343	-0.0123505	772894299	0.500023	0.9885	1	19.7215	19.3598
NVL	CONTROL	0.0686477	0.0406845	805232545	0.520944	5.23577e-111	2.78733e-110	6.84269	2.64959
CNIH4	CONTROL	0.325969	0.0264657	798464870	0.516566	6.10396e-20	1.55699e-19	29.1034	25.3238
WDR26	CONTROL	0.194463	-0.00997378	778110661	0.503398	0.0267415	0.0389666	18.4236	17.311
CNIH3	CONTROL	0.0209982	0.00958965	7.80769e+08	0.505117	9.22202e-21	2.37599e-20	2.17668	1.15243
DNAH14	CONTROL	0.0173077	-0.00540196	770203906	0.498282	0.000972695	0.00161526	1.69852	2.03891
LBR	CONTROL	0.418216	0.219025	9.168e+08	0.593122	0	0	35.2788	16.7348
ENAH	CONTROL	0.408963	0.180985	8.91851e+08	0.576981	0	0	34.2213	18.9214
SRP9	CONTROL	1.08352	0.473253	1.02195e+09	0.66115	0	0	70.5563	44.0581
EPHX1	CONTROL	0.513711	0.296509	956894069	0.619061	0	0	41.5934	18.4585
AL591895.1	CONTROL	0.00692511	0.00468328	7.76091e+08	0.502091	1.65949e-14	3.90574e-14	0.566174	0.147747
TMEM63A	CONTROL	0.0831605	0.0551601	8.1579e+08	0.527774	3.27018e-168	2.33412e-167	8.1156	2.54617
PYCR2	CONTROL	0.186948	0.0851506	836205482	0.540982	1.48462e-174	1.08552e-173	17.7195	9.52967
SDE2	CONTROL	0.107713	-0.00731378	774364742	0.500974	0.427794	0.498603	10.8677	10.5442
H3F3A	CONTROL	2.34649	0.213794	854015297	0.552504	2.27316e-117	1.25499e-116	94.5655	86.8407
ACBD3	CONTROL	0.284704	-0.038537	7.60999e+08	0.492327	1.43788e-05	2.65108e-05	26.3317	26.7914
MIXL1	CONTROL	0.0153879	0.0114059	7.81389e+08	0.505518	2.14667e-36	6.5676e-36	1.47783	0.374292
PARP1	CONTROL	0.414988	0.127779	8.60831e+08	0.556913	6.08295e-195	4.85653e-194	35.6558	24.1271
ITPKB	CONTROL	0.179726	0.0994848	849887805	0.549834	8.15794e-271	8.86108e-270	17.1481	7.0623
ITPKB-AS1	CONTROL	0.00815121	0.00626454	777009272	0.502685	2.10666e-20	5.40573e-20	0.655501	0.118197
PSEN2	CONTROL	0.118539	0.0945983	8.44049e+08	0.546056	0	0	11.5481	2.34425
CDC42BPA	CONTROL	0.533001	0.121652	8.52889e+08	0.551775	3.85258e-145	2.46244e-144	42.1977	31.539
LINC01641	CONTROL	0	-0.00161731	7.71946e+08	0.499409	2.38256e-21	6.17488e-21	0	0.118197
ZNF678	CONTROL	0.0756619	0.0444318	808892589	0.523312	1.24097e-124	7.13029e-124	7.59278	2.91061
SNAP47	CONTROL	0.0887179	0.0490962	811998809	0.525321	2.78062e-126	1.61191e-125	8.85386	3.77739
JMJD4	CONTROL	0.0616134	0.0241995	792769716	0.512881	9.89587e-45	3.25902e-44	6.26732	3.68875
WNT9A	CONTROL	0.00319165	0.00167494	774277585	0.500918	1.01465e-05	1.88024e-05	0.316585	0.132972
ARF1	CONTROL	0.913113	-0.0125123	7.57496e+08	0.490061	7.4862e-06	1.39609e-05	63.5823	58.0891
C1orf35	CONTROL	0.295207	0.190755	9.05804e+08	0.586008	0	0	26.4342	9.26373
MRPL55	CONTROL	0.329674	0.161099	8.82177e+08	0.570723	0	0	28.7882	14.7599
GUK1	CONTROL	1.55385	0.323253	9.09142e+08	0.588168	0	0	84.2417	66.7964
IBA57	CONTROL	0.141982	0.0726365	8.29862e+08	0.536878	2.09893e-179	1.56866e-178	13.6578	6.22999
OBSCN-AS1	CONTROL	0.00525418	0.00305611	775411601	0.501651	8.86428e-10	1.88722e-09	0.537274	0.206846
OBSCN	CONTROL	0.0156062	-0.00695968	768346892	0.497081	1.39376e-08	2.87063e-08	1.60394	2.18665
TRIM11	CONTROL	0.0852661	0.0339645	799879016	0.517481	2.03563e-61	7.71711e-61	8.48604	4.99384
HIST3H2A	CONTROL	0.0228808	0.00590813	7.78398e+08	0.503584	4.93881e-10	1.05739e-09	2.32644	1.60552
RNF187	CONTROL	0.322574	0.194452	907034130	0.586804	0	0	28.8171	11.6228
RHOU	CONTROL	0.0145303	-0.0608566	732711126	0.474026	0	0	1.47521	6.65353
RAB4A	CONTROL	0.297017	0.087576	8.35807e+08	0.540724	1.04503e-121	5.90775e-121	26.7993	18.6752
NUP133	CONTROL	0.0698265	0.0310919	799031517	0.516932	5.8722e-69	2.35188e-68	7.08046	3.6789
ABCB10	CONTROL	0.0516843	0.0272063	7.95125e+08	0.514405	5.93965e-67	2.34439e-66	5.27422	2.38857
TAF5L	CONTROL	0.0465398	-0.00242668	774131071	0.500823	0.330576	0.389964	4.85386	4.6688
URB2	CONTROL	0.0217136	-0.0477758	740334607	0.478958	2.02945e-206	1.70234e-205	2.23317	6.42699
GALNT2	CONTROL	0.112974	0.00332347	780306823	0.504818	9.89372e-05	0.000174338	11.1961	10.1847
COG2	CONTROL	0.0724837	0.0321831	799314290	0.517115	1.33939e-67	5.31648e-67	7.37865	3.94977
C1orf198	CONTROL	0.0604748	0.0102674	7.84846e+08	0.507755	6.23352e-17	1.52358e-16	6.18588	4.59985
TTC13	CONTROL	0.0406582	0.0277361	794109127	0.513748	6.29821e-82	2.77142e-81	3.9908	1.24107
ARV1	CONTROL	0.0977407	0.0604663	820516700	0.530832	1.88888e-174	1.37959e-173	9.66962	3.48683
FAM89A	CONTROL	0.81979	0.373498	9.65631e+08	0.624714	0	0	55.0266	32.4797
C1orf131	CONTROL	0.185839	0.0555062	818619889	0.529605	2.08706e-91	9.79126e-91	17.4148	11.3174
GNPAT	CONTROL	0.146103	0.0833682	8.36614e+08	0.541246	2.40497e-220	2.14341e-219	14.0637	5.78183
EXOC8	CONTROL	0.0581533	0.00570561	780250157	0.504782	1.8319e-07	3.64603e-07	5.91527	4.93475
SPRTN	CONTROL	0.117723	0.0342657	8.02448e+08	0.519142	4.37501e-55	1.5759e-54	11.5402	7.65821
EGLN1	CONTROL	0.266494	0.0882404	8.42978e+08	0.545363	4.66447e-164	3.26378e-163	24.2916	14.9224
AL445524.1	CONTROL	0.0192631	-0.0196301	765569328	0.495284	5.93881e-20	1.51501e-19	1.53957	2.46737
TSNAX	CONTROL	0.469975	0.299773	962564615	0.62273	0	0	38.6877	14.691
DISC1	CONTROL	0.0342743	0.00230194	778275247	0.503504	1.04462e-06	2.0219e-06	3.56782	2.85151
SIPA1L2	CONTROL	0.246488	0.0309014	805431137	0.521072	7.9864e-38	2.48153e-37	22.5274	17.7887
NTPCR	CONTROL	0.197882	0.0990569	846097933	0.547382	1.77419e-223	1.60429e-222	18.7849	9.34745
AL355472.1	CONTROL	0.0127103	0.00567202	7.77249e+08	0.50284	2.47018e-14	5.80045e-14	1.01806	0.448165
COA6	CONTROL	0.137892	0.0152244	787273901	0.509326	2.49601e-12	5.6334e-12	13.3806	11.4799
TARBP1	CONTROL	0.0947735	0.0615808	820811214	0.531023	7.63731e-184	5.81212e-183	9.31232	3.09776
IRF2BP2	CONTROL	0.476961	0.185464	8.95252e+08	0.579182	0	0	39.1947	22.9549
TOMM20	CONTROL	0.79438	0.0839576	8.18684e+08	0.529647	3.76402e-42	1.215e-41	57.5527	49.052
RBM34	CONTROL	0.03454	-0.000730165	7.76623e+08	0.502435	0.000629689	0.00105972	3.47192	2.96479
ARID4B	CONTROL	0.613355	-0.0595485	749806568	0.485086	1.37467e-12	3.11709e-12	47.3563	46.1118
GGPS1	CONTROL	0.260041	0.111847	8.53833e+08	0.552386	8.29157e-226	7.59022e-225	23.5389	12.9968
TBCE	CONTROL	0.0426072	0.0196777	7.88496e+08	0.510116	6.81636e-40	2.15899e-39	4.33103	2.30978
B3GALNT2	CONTROL	0.0652945	0.0148425	7.87003e+08	0.50915	3.07019e-22	8.03905e-22	6.4578	4.6097
GNG4	CONTROL	0.160623	0.126176	865645700	0.560028	0	0	15.133	3.10268
LYST	CONTROL	0.301372	0.0609033	8.23082e+08	0.532492	5.47885e-80	2.38063e-79	25.776	18.754
NID1	CONTROL	0.0742521	0.006634	7.81449e+08	0.505558	2.97032e-08	6.05786e-08	7.15402	6.00345
GPR137B	CONTROL	0.0378934	0.0147942	7.85527e+08	0.508196	4.34365e-29	1.23038e-28	3.90805	2.26545
ERO1B	CONTROL	0.0809954	-0.012747	7.71472e+08	0.499103	0.406492	0.474814	8.12085	8.19503
LGALS8	CONTROL	0.19039	0.0590814	822076669	0.531841	1.38085e-102	6.96724e-102	18.0558	11.544
HEATR1	CONTROL	0.0716137	-0.0506573	7.43142e+08	0.480775	1.91046e-72	7.86785e-72	7.13432	10.8889
ACTN2	CONTROL	0.126899	0.10919	8.51002e+08	0.550555	0	0	11.5402	1.39867
MTR	CONTROL	0.181349	0.0722492	8.28592e+08	0.536056	3.31993e-136	2.03422e-135	17.4292	10.1896
MT1HL1	CONTROL	0	-0.0005636	772440375	0.499729	1.34362e-10	2.91767e-10	0	0.0541738
MTRNR2L11	CONTROL	0	-0.000982175	772288125	0.499631	6.40059e-14	1.49051e-13	0	0.0738734
FH	CONTROL	0.116531	0.0427073	807106548	0.522156	1.04833e-72	4.324e-72	11.7346	7.30854
OPN3	CONTROL	0.0373692	0.0292783	794930099	0.514279	4.10743e-99	2.03434e-98	3.61905	0.763359
CHML	CONTROL	0.133848	0.0709541	826114477	0.534454	4.03958e-164	2.82802e-163	12.9261	6.04777
CEP170	CONTROL	0.230012	-0.00224953	781312235	0.505469	0.000756162	0.00126562	21.3281	19.7882
SDCCAG8	CONTROL	0.23524	0.0919089	8.42328e+08	0.544943	4.59808e-177	3.39458e-176	21.6407	12.5388
AKT3	CONTROL	0.466452	0.110497	849775964	0.549761	3.10088e-141	1.94973e-140	38.714	28.2344
AKT3-IT1	CONTROL	0.0037862	0.000311555	7.73619e+08	0.500491	0.0216441	0.0318645	0.315271	0.216695
ZBTB18	CONTROL	0.1689	0.0996779	8.51553e+08	0.550911	1.48793e-297	1.76893e-296	16.2982	5.9936
ADSS	CONTROL	0.217516	-0.0946297	724527361	0.468732	3.43149e-81	1.50327e-80	20.3915	25.6833
DESI2	CONTROL	0.201243	-0.0268997	762332232	0.49319	1.63579e-05	2.99383e-05	19.3997	20.3694
COX20	CONTROL	0.384065	0.0155049	7.96651e+08	0.515392	4.35096e-16	1.05236e-15	33.1875	28.9781
HNRNPU	CONTROL	1.42425	-0.16576	6.79659e+08	0.439704	5.2147e-156	3.50177e-155	76.5964	77.8232
EFCAB2	CONTROL	0.102661	0.0641811	8.21968e+08	0.531771	5.80447e-180	4.3527e-179	9.97176	3.61487
SMYD3	CONTROL	0.0764282	0.0339411	8.02096e+08	0.518915	2.07028e-79	8.94171e-79	7.71363	3.89559
TFB2M	CONTROL	0.0384668	-0.0502521	7.40882e+08	0.479312	5.7758e-132	3.45099e-131	3.95928	8.0522
CNST	CONTROL	0.13632	-0.0614148	7.39629e+08	0.478502	8.24422e-55	2.96041e-54	13.2361	17.2322
AL591623.1	CONTROL	0.00309318	-0.00109163	7.72819e+08	0.499974	0.899634	1	0.275862	0.280719
SCCPDH	CONTROL	0.174197	0.083575	8.36455e+08	0.541143	1.81297e-183	1.37812e-182	16.93	8.72199
AHCTF1	CONTROL	0.154956	-0.0763082	731511818	0.47325	1.48148e-75	6.24391e-75	14.9465	19.8424
ZNF670	CONTROL	0.0219148	-0.00839459	7.68195e+08	0.496982	3.35477e-07	6.60112e-07	2.1688	2.76779
ZNF669	CONTROL	0.0677591	0.0264069	7.93966e+08	0.513655	4.22794e-48	1.42874e-47	6.55632	3.82172
ZNF124	CONTROL	0.045004	0.0187295	789077854	0.510493	7.04296e-40	2.22996e-39	4.65944	2.55602
AL390728.6	CONTROL	0.0886921	0.0230515	7.91709e+08	0.512195	1.41167e-38	4.4141e-38	6.53793	4.00886
AL390728.4	CONTROL	0.00884836	-0.00072333	7.73906e+08	0.500677	0.0445911	0.0631642	0.763218	0.625462
ZNF496	CONTROL	0.052331	0.0169187	787545946	0.509502	2.10912e-28	5.92518e-28	5.38325	3.47698
TRIM58	CONTROL	0.00474676	0.00217577	774718830	0.501203	1.95562e-06	3.74416e-06	0.462397	0.22162
SH3BP5L	CONTROL	0.0407059	0.0236255	791034167	0.511758	3.11965e-58	1.15347e-57	4.04466	1.69416
ZNF672	CONTROL	0.0738106	0.0098028	781692946	0.505715	2.39189e-08	4.89014e-08	7.47586	6.32849
ZNF692	CONTROL	0.0416546	0.0229224	7.90662e+08	0.511518	9.47719e-56	3.43228e-55	4.0486	1.74341
PGBD2	CONTROL	0.0441852	0.022225	792275791	0.512562	1.85025e-58	6.85357e-58	4.58719	2.06353
FAM110C	CONTROL	0.00165134	-0.0189161	760013464	0.49169	7.99323e-190	6.23603e-189	0.165517	1.82714
SH3YL1	CONTROL	0.196607	0.13119	8.69022e+08	0.562212	0	0	18.5051	6.07732
ACP1	CONTROL	0.358461	0.120264	858765860	0.555577	1.96423e-200	1.60718e-199	31.9435	20.8422
TMEM18	CONTROL	0.256698	0.0825625	8.34205e+08	0.539688	6.55078e-128	3.83413e-127	23.5691	15.5774
AC116614.1	CONTROL	0.000279788	-0.00547081	770293217	0.49834	2.37525e-41	7.6137e-41	0.0275862	0.359517
SNTG2	CONTROL	0.0104939	-0.0390758	7.47099e+08	0.483335	7.69664e-216	6.72913e-215	1.14548	4.46688
AC144450.1	CONTROL	0.00102286	-0.00378367	771196236	0.498924	4.67688e-14	1.09369e-13	0.0853859	0.300419
PXDN	CONTROL	0.00922997	-0.0567377	737842647	0.477346	0	0	0.986535	5.50111
MYT1L	CONTROL	0.00283071	0.00114137	774043447	0.500766	6.00909e-05	0.00010719	0.266667	0.113273
EIPR1	CONTROL	0.0634052	0.0312257	7.96723e+08	0.515439	1.34686e-64	5.22407e-64	6.2647	3.18148
TRAPPC12	CONTROL	0.118277	0.0592951	8.20114e+08	0.530572	4.6644e-140	2.91086e-139	11.7951	5.67348
ADI1	CONTROL	0.248127	0.0261433	7.96877e+08	0.515538	5.73182e-21	1.47876e-20	22.7481	19.3795
RNASEH1	CONTROL	0.151439	0.0359467	803561530	0.519863	1.37543e-46	4.59902e-46	15.0936	11.081
RNASEH1-AS1	CONTROL	0.0131874	0.00810066	778782739	0.503832	1.54629e-23	4.10773e-23	1.11264	0.344743
RPS7	CONTROL	2.77694	0.0516814	747118062	0.483347	2.79663e-13	6.43831e-13	97.2125	94.0951
LINC01105	CONTROL	0.000190102	-8.30084e-05	7.72773e+08	0.499944	0.326638	0.38554	0.0183908	0.0295494
CMPK2	CONTROL	0.236363	0.20188	910925554	0.589322	0	0	20.9182	3.05836
RSAD2	CONTROL	0.359532	0.304833	9.64417e+08	0.623928	0	0	29.3425	4.65403
RNF144A	CONTROL	0.0240916	0.0165708	7.87173e+08	0.509261	2.65411e-59	9.88885e-59	2.52085	0.664861
LINC01814	CONTROL	0.000880264	-0.000328335	772704355	0.4999	0.363298	0.427317	0.0735632	0.093573
ID2	CONTROL	0.429667	0.179292	8.86173e+08	0.573308	0	0	32.5859	17.0746
KIDINS220	CONTROL	0.44263	0.188552	895584449	0.579397	0	0	37.0036	21.4036
MBOAT2	CONTROL	0.201094	0.12913	8.65635e+08	0.560021	0	0	18.6719	6.70278
ASAP2	CONTROL	0.155157	0.0400087	8.07514e+08	0.52242	3.10846e-59	1.15768e-58	15.1067	10.5196
ITGB1BP1	CONTROL	0.473641	0.180259	890762675	0.576278	0	0	39.7846	24.8707
CPSF3	CONTROL	0.0680992	0.0246244	793442466	0.513316	1.0906e-43	3.55874e-43	6.87028	4.19601
IAH1	CONTROL	0.222615	0.0785472	831592375	0.537997	2.94003e-131	1.74686e-130	20.5438	12.9131
ADAM17	CONTROL	0.304495	-0.00916052	783411413	0.506827	0.000118631	0.000208106	27.1448	24.7279
YWHAQ	CONTROL	0.794788	0.216512	8.96015e+08	0.579675	1.07421e-294	1.263e-293	57.977	42.4674
TAF1B	CONTROL	0.0675248	-0.000799139	775639490	0.501799	0.0696965	0.095751	6.83218	6.44669
AC010969.2	CONTROL	0.00436179	-0.000845079	773035728	0.500114	0.632751	0.723137	0.373071	0.349668
GRHL1	CONTROL	0.0144447	-0.0280678	7.56083e+08	0.489147	1.86467e-89	8.63551e-89	1.45944	3.6198
AC104794.2	CONTROL	0.023517	0.011655	7.82021e+08	0.505927	6.40709e-31	1.85527e-30	1.96519	0.773209
KLF11	CONTROL	0.303768	0.202805	914162208	0.591416	0	0	27.2539	9.01256
HPCAL1	CONTROL	0.570367	0.329459	974782768	0.630634	0	0	45.554	20.5319
ODC1	CONTROL	0.150481	-0.126483	7.0809e+08	0.458098	3.56583e-181	2.69062e-180	14.5379	22.0783
NOL10	CONTROL	0.0965334	-0.052786	7.41912e+08	0.479979	1.775e-61	6.73287e-61	9.63284	13.4794
RN7SL832P	CONTROL	0.00326893	0.000268181	7.7349e+08	0.500408	0.0451103	0.0638828	0.283744	0.201921
PDIA6	CONTROL	0.595244	-0.00457952	7.81977e+08	0.505899	0.0048349	0.00761983	47.0319	42.3738
PQLC3	CONTROL	0.149704	0.0896801	837291659	0.541685	1.03775e-227	9.55544e-227	13.9008	5.58976
ROCK2	CONTROL	0.39668	0.0488922	8.11762e+08	0.525168	4.79524e-40	1.52045e-39	33.8443	28.1753
E2F6	CONTROL	0.069128	-0.00798676	7.70731e+08	0.498623	0.173298	0.218557	6.99113	7.22482
GREB1	CONTROL	0.0172851	0.0152105	784296957	0.5074	1.92042e-59	7.16521e-59	1.6578	0.177296
LPIN1	CONTROL	0.128574	-0.030439	7.62491e+08	0.493292	3.61574e-07	7.10676e-07	12.4545	13.5435
TRIB2	CONTROL	0.340223	0.145576	876116502	0.566802	0	0	29.6617	16.0059
Metazoa-SRP-ENSG00000237261	CONTROL	9.09403e-05	-0.000409065	772605331	0.499836	0.000343478	0.000587844	0.00656814	0.0393992
FAM84A	CONTROL	0.459694	0.359053	972783594	0.629341	0	0	33.0496	7.17557
NBAS	CONTROL	0.115077	0.0468843	810915086	0.52462	4.50741e-92	2.12508e-91	11.4759	6.53041
DDX1	CONTROL	0.268592	0.018609	7.96114e+08	0.515045	1.21175e-18	3.03802e-18	24.7094	21.1869
FAM49A	CONTROL	0.00373876	-0.0064171	7.68276e+08	0.497035	6.22712e-24	1.66219e-23	0.432184	1.02438
SMC6	CONTROL	0.166542	0.0458552	809887769	0.523956	2.47629e-65	9.65392e-65	15.7018	10.8298
GEN1	CONTROL	0.0282952	0.0141207	786498151	0.508824	2.80895e-44	9.21549e-44	3.00427	1.23122
RDH14	CONTROL	0.181637	0.0974553	8.45301e+08	0.546866	1.02339e-233	9.66346e-233	17.4581	8.12608
LINC01376	CONTROL	0.0038574	0.00245622	774683174	0.50118	1.55756e-08	3.20255e-08	0.329721	0.093573
TTC32	CONTROL	0.0985231	0.0386282	805846682	0.521341	9.67308e-81	4.22579e-80	9.73005	5.40261
WDR35	CONTROL	0.0473728	0.0109415	7.84326e+08	0.507418	1.46496e-19	3.71725e-19	4.82759	3.3243
MATN3	CONTROL	0.459992	0.3171	9.72221e+08	0.628977	0	0	37.4608	11.8936
LAPTM4A	CONTROL	1.86682	0.632039	1.07421e+09	0.694959	0	0	89.7274	69.1061
PUM2	CONTROL	0.261017	0.0456513	812511122	0.525653	5.81016e-53	2.05183e-52	23.9225	18.4782
RHOB	CONTROL	2.09493	0.599688	989322953	0.640041	0	0	85.1704	68.3034
HS1BP3	CONTROL	0.0609404	0.0144821	786856984	0.509056	4.77351e-23	1.26093e-22	6.08473	4.25018
ATAD2B	CONTROL	0.13503	0.0148609	7.91058e+08	0.511774	3.52395e-19	8.89274e-19	13.1415	10.6575
UBXN2A	CONTROL	0.214787	0.0820759	836638400	0.541262	2.5626e-158	1.74055e-157	20.109	11.7557
MFSD2B	CONTROL	0.00153833	-0.00277479	7.71408e+08	0.499061	2.30557e-07	4.56933e-07	0.172085	0.359517
WDCP	CONTROL	0.0228574	0.0119599	782722540	0.506381	9.46497e-30	2.69968e-29	2.34614	1.0687
FKBP1B	CONTROL	0.0619192	0.0350437	8.00804e+08	0.518079	8.7728e-88	4.01675e-87	6.38292	2.77272
SF3B6	CONTROL	0.874496	0.146413	8.5428e+08	0.552675	4.39015e-126	2.54164e-125	62.5511	49.9828
FAM228B	CONTROL	0.165051	0.0927505	8.45192e+08	0.546796	3.82908e-254	3.91062e-253	15.9567	6.52056
TP53I3	CONTROL	0.12402	0.050021	8.10278e+08	0.524208	7.09481e-85	3.18716e-84	12.046	7.22482
ITSN2	CONTROL	0.420026	0.0407929	8.10696e+08	0.524478	3.06068e-37	9.46163e-37	34.9701	29.0323
NCOA1	CONTROL	0.514818	0.255296	932807704	0.603479	0	0	41.8929	22.1423
PTRHD1	CONTROL	0.349765	0.199391	9.07253e+08	0.586946	0	0	30.4893	13.248
ADCY3	CONTROL	0.0950749	0.062168	821037092	0.531169	7.14446e-181	5.37872e-180	9.5422	3.3243
DNAJC27	CONTROL	0.0645251	0.0313706	800147973	0.517655	4.11076e-84	1.83645e-83	6.35008	2.78749
DNAJC27-AS1	CONTROL	0.00723615	0.00252164	7.75135e+08	0.501473	2.38398e-07	4.72228e-07	0.585878	0.290569
EFR3B	CONTROL	0.38576	0.309285	9.73451e+08	0.629773	0	0	32.1235	6.0527
POMC	CONTROL	0.399674	0.300143	9.62114e+08	0.622438	0	0	33.0036	8.90914
DNMT3A	CONTROL	0.135341	0.0887019	8.39218e+08	0.542931	1.52629e-260	1.59545e-259	12.9419	4.34868
DTNB	CONTROL	0.0328649	0.0206056	790351620	0.511317	2.9095e-65	1.13345e-64	3.38259	1.11303
ASXL2	CONTROL	0.152509	0.0477243	811471705	0.52498	7.52316e-75	3.15379e-74	14.802	9.77099
RAB10	CONTROL	0.358316	-0.0411818	7.5791e+08	0.490329	2.74496e-07	5.42483e-07	31.5389	32.1546
HADHA	CONTROL	0.463317	0.1191	8.52574e+08	0.551572	1.24141e-150	8.14554e-150	39.0516	28.7811
HADHB	CONTROL	0.394618	0.126287	8.59701e+08	0.556182	2.0985e-194	1.66792e-193	34.3895	23.2898
SELENOI	CONTROL	0.044896	-0.00229729	773308282	0.500291	0.722745	0.821129	4.51626	4.44718
SLC35F6	CONTROL	0.232084	0.15082	8.79272e+08	0.568844	0	0	21.1415	7.40704
MAPRE3	CONTROL	0.071823	0.0479718	810143035	0.524121	8.13181e-145	5.1839e-144	7.05681	2.22113
TMEM214	CONTROL	0.0950317	0.0230141	7.93815e+08	0.513557	1.99219e-33	5.9237e-33	9.46338	6.71756
AGBL5	CONTROL	0.0349617	0.0217419	7.90605e+08	0.51148	3.31679e-62	1.26477e-61	3.63218	1.33465
OST4	CONTROL	1.2563	0.0739081	801059323	0.518244	7.15203e-16	1.72407e-15	76.289	68.2443
KHK	CONTROL	0.0696878	0.0593311	818771693	0.529703	1.45963e-233	1.37632e-232	6.87553	0.92588
ABHD1	CONTROL	0.0167496	0.0124589	7.8285e+08	0.506464	2.75587e-45	9.11762e-45	1.63415	0.339818
PREB	CONTROL	0.124132	0.0654112	819526354	0.530191	7.68758e-139	4.76848e-138	11.5836	5.57006
SLC5A6	CONTROL	0.495698	0.408448	1.00911e+09	0.652841	0	0	37.1376	6.71756
ATRAID	CONTROL	0.641403	0.290364	947448075	0.61295	0	0	49.9074	28.7171
CAD	CONTROL	0.0393574	0.0173819	7.86714e+08	0.508963	4.06832e-34	1.21662e-33	3.97898	2.18665
MPV17	CONTROL	0.158187	0.0745963	831422728	0.537888	6.92719e-170	4.96694e-169	15.3261	7.69761
GTF3C2	CONTROL	0.0726502	0.0348202	8.01737e+08	0.518683	4.82968e-81	2.1144e-80	7.36946	3.6198
AC074117.1	CONTROL	0.0259286	-0.00425596	7.74466e+08	0.50104	0.0700597	0.09624	2.2069	1.97981
EIF2B4	CONTROL	0.142127	0.0161174	790908864	0.511677	1.48787e-18	3.72574e-18	13.4266	10.9677
SNX17	CONTROL	0.313395	0.148363	874068108	0.565477	1.90898e-307	2.36657e-306	28.2154	15.4691
ZNF513	CONTROL	0.0507943	-0.00297246	772620449	0.499846	0.860819	0.968549	5.23612	5.25486
PPM1G	CONTROL	0.467626	-0.0462095	7.55525e+08	0.488786	2.34095e-08	4.78783e-08	39.3117	38.9165
NRBP1	CONTROL	0.257837	0.0529002	8.14597e+08	0.527002	6.3691e-59	2.36642e-58	23.711	18.1778
IFT172	CONTROL	0.0227246	0.0075958	7.7925e+08	0.504135	2.74033e-13	6.30923e-13	2.27126	1.44299
FNDC4	CONTROL	0.0102597	-0.167977	670306573	0.433654	0	0	1.04171	14.2625
GCKR	CONTROL	0.000551475	-0.0163049	7.61734e+08	0.492803	6.97843e-203	5.76655e-202	0.0577997	1.49717
ZNF512	CONTROL	0.0840101	0.0364778	802464140	0.519153	1.551e-75	6.53484e-75	8.31264	4.46688
CCDC121	CONTROL	0.0500039	0.0373441	8.02036e+08	0.518876	2.54732e-127	1.48377e-126	4.93005	1.1475
GPN1	CONTROL	0.112551	0.0412725	8.05427e+08	0.52107	2.89212e-68	1.15313e-67	11.2617	7.05738
SUPT7L	CONTROL	0.111222	0.0366031	803516679	0.519834	1.6423e-62	6.27504e-62	10.8755	6.8653
SLC4A1AP	CONTROL	0.12749	0.0328823	8.00991e+08	0.5182	1.64459e-45	5.45116e-45	12.7422	9.07166
MRPL33	CONTROL	0.860928	-0.285916	6.36744e+08	0.411941	0	0	61.0194	65.8114
RBKS	CONTROL	0.0313505	-0.0221396	7.61951e+08	0.492943	1.76512e-22	4.63594e-22	3.18424	4.56538
BABAM2	CONTROL	0.149724	0.0421017	809243006	0.523539	2.01053e-67	7.96505e-67	14.5681	9.77099
FOSL2	CONTROL	0.433686	-0.557498	511436046	0.330873	0	0	35.2236	59.5912
AC104695.3	CONTROL	0.0540971	-0.041839	7.61865e+08	0.492887	1.47222e-17	3.63335e-17	4.40197	5.69318
AC104695.2	CONTROL	0.0151363	-0.00936801	7.70478e+08	0.49846	0.000811662	0.00135732	1.31232	1.61044
PPP1CB	CONTROL	0.613596	-0.217705	667517376	0.431849	2.05091e-226	1.8826e-225	47.4023	54.0064
TRMT61B	CONTROL	0.0686793	0.0285457	796889413	0.515546	1.33375e-59	4.98118e-59	6.88342	3.7577
WDR43	CONTROL	0.179687	-0.267842	635036675	0.410836	0	0	17.2453	32.8983
YPEL5	CONTROL	0.367474	0.00725017	792256765	0.512549	2.16408e-11	4.78424e-11	32.092	28.3871
LBH	CONTROL	0.0414963	-0.0888407	726471692	0.46999	2.53854e-253	2.58468e-252	4.03284	9.90396
LCLAT1	CONTROL	0.0463499	0.00908183	7.82032e+08	0.505935	3.00654e-13	6.91618e-13	4.69097	3.49175
GALNT14	CONTROL	0.000228134	-2.44183e-05	772881926	0.500015	0.819551	0.924535	0.0275862	0.0246245
MEMO1	CONTROL	0.0720166	0.00562962	7.84388e+08	0.507459	3.80967e-14	8.92146e-14	6.99245	5.42723
DPY30	CONTROL	0.394781	0.17822	894160490	0.578476	0	0	34.1478	18.5028
SPAST	CONTROL	0.109811	0.041148	8.05723e+08	0.521261	2.86754e-72	1.17966e-71	10.8177	6.54519
AL121658.1	CONTROL	0.00969211	0.00610898	777478939	0.502989	4.33962e-20	1.10918e-19	0.810509	0.21177
SLC30A6	CONTROL	0.0558049	0.011587	784596399	0.507593	8.75632e-18	2.16802e-17	5.6092	4.07289
YIPF4	CONTROL	0.488005	0.239622	9.25984e+08	0.599064	0	0	39.8897	20.3546
AL133245.1	CONTROL	0.00513902	0.0011995	7.74043e+08	0.500766	0.00308869	0.0049399	0.463711	0.310268
BIRC6	CONTROL	0.347716	0.0603098	8.21358e+08	0.531376	6.70997e-66	2.63052e-65	30.5445	23.8463
AL133243.2	CONTROL	0.00437804	-0.00284557	772122174	0.499523	0.0552707	0.076875	0.378325	0.47279
AL133243.3	CONTROL	0.0123103	-0.000132134	7.7518e+08	0.501501	0.000142514	0.000249085	1.07323	0.768284
AL133243.4	CONTROL	0.0201541	0.00604419	7.79485e+08	0.504287	7.66975e-16	1.84786e-15	2.02956	1.1672
TTC27	CONTROL	0.0390886	-0.00364407	771588829	0.499178	0.29222	0.347748	4.03284	4.19109
LTBP1	CONTROL	0.0452972	-0.0532576	7.42108e+08	0.480106	2.56013e-113	1.38084e-112	4.40197	8.31815
RASGRP3	CONTROL	0.217401	0.130788	863375893	0.55856	0	0	18.6181	6.80128
FAM98A	CONTROL	0.117713	-0.0607583	7.35509e+08	0.475836	1.05474e-74	4.41186e-74	11.778	16.4048
RN7SL602P	CONTROL	0.000449292	-0.000836747	772402335	0.499705	0.00101405	0.00168299	0.0394089	0.0984979
AC009414.2	CONTROL	0.0250736	-0.0092375	771198331	0.498926	0.0566465	0.0787435	2.03875	2.2359
CRIM1	CONTROL	0.848591	-0.301838	6.40145e+08	0.414141	0	0	56.5596	63.2997
FEZ2	CONTROL	0.798938	0.165305	870002686	0.562847	4.11975e-184	3.14057e-183	57.5567	44.2108
VIT	CONTROL	0.00715948	-0.00123815	771309216	0.498997	0.00300041	0.00480496	0.69491	0.896331
AC007382.1	CONTROL	0.0643927	0.0413152	8.06997e+08	0.522085	1.57723e-131	9.38807e-131	6.48801	2.05368
STRN	CONTROL	0.19055	0.0811913	834794806	0.540069	2.15844e-161	1.48842e-160	18.3553	10.362
HEATR5B	CONTROL	0.103778	0.0464698	810683318	0.52447	1.24712e-102	6.29486e-102	10.1386	5.21054
GPATCH11	CONTROL	0.149844	0.0638034	8.21969e+08	0.531772	2.88488e-126	1.67163e-125	14.2739	7.87983
EIF2AK2	CONTROL	0.769329	0.444176	1015061608	0.656693	0	0	54.3067	25.8557
CEBPZOS	CONTROL	0.249126	0.114716	8.57042e+08	0.554462	1.05407e-250	1.06227e-249	22.8703	11.9429
CEBPZ	CONTROL	0.307416	-0.226156	6.59892e+08	0.426916	0	0	27.5218	38.7983
AC007390.2	CONTROL	0.00921466	0.00300442	7.75734e+08	0.50186	8.58223e-09	1.77875e-08	0.752709	0.379217
NDUFAF7	CONTROL	0.0770792	0.0193227	789969760	0.51107	8.16595e-28	2.2799e-27	7.53235	5.29919
PRKD3	CONTROL	0.390778	0.102476	8.45547e+08	0.547026	5.14518e-139	3.19742e-138	33.3149	23.5755
QPCT	CONTROL	0.388959	0.233869	9.16619e+08	0.593005	0	0	31.4916	13.2824
CDC42EP3	CONTROL	0.163761	-0.278446	6.38544e+08	0.413105	0	0	15.4916	30.8495
RMDN2	CONTROL	0.029544	-0.00221733	771679511	0.499237	0.259869	0.310706	3.00033	3.15193
CYP1B1	CONTROL	0.0502112	-0.586494	542090766	0.350705	0	0	3.53103	32.9082
CYP1B1-AS1	CONTROL	0.0012013	-0.00633355	769989418	0.498143	3.39248e-27	9.41645e-27	0.111658	0.48264
ATL2	CONTROL	0.231377	0.0749632	8.30099e+08	0.537031	6.28602e-122	3.55888e-121	21.0929	13.5385
HNRNPLL	CONTROL	0.108165	0.028081	797362120	0.515852	2.89074e-41	9.25938e-41	10.5143	7.29377
GALM	CONTROL	0.119121	0.0820363	8.36678e+08	0.541287	1.18756e-278	1.32223e-277	11.2118	2.87614
SRSF7	CONTROL	1.05472	-0.0464118	7.44942e+08	0.481939	5.50321e-16	1.32961e-15	65.4108	62.4329
GEMIN6	CONTROL	0.0642606	0.0155749	788047918	0.509826	2.16236e-25	5.88142e-25	6.49064	4.49643
DHX57	CONTROL	0.0659612	0.035634	8.02122e+08	0.518932	5.55504e-94	2.65944e-93	6.55895	2.75794
MORN2	CONTROL	0.0942951	0.0393629	8.04497e+08	0.520468	5.6336e-75	2.36315e-74	9.60525	5.52081
SOS1	CONTROL	0.738441	0.424302	1008998875	0.65277	0	0	52.7067	23.0436
SOS1-IT1	CONTROL	0.00424003	0.00211996	774682247	0.50118	1.20247e-07	2.40495e-07	0.36913	0.132972
MAP4K3	CONTROL	0.213474	0.0959506	8.44537e+08	0.546372	3.38344e-203	2.80021e-202	19.8923	10.5442
SNORA67-ENSG00000252473	CONTROL	0.00210561	0.00071083	773566850	0.500458	0.00438812	0.00694401	0.185222	0.093573
AC007388.1	CONTROL	0.0761171	0.0518545	806137227	0.521529	7.23068e-139	4.48611e-138	5.87849	1.54149
THUMPD2	CONTROL	0.134028	0.040609	8.08803e+08	0.523254	9.52526e-73	3.92947e-72	13.0496	8.2886
EML4	CONTROL	0.204326	-0.0737014	744038671	0.481355	7.39237e-32	2.16075e-31	19.2342	22.0488
COX7A2L	CONTROL	0.707024	0.254512	9.24697e+08	0.598231	0	0	54.0361	35.4248
MTA3	CONTROL	0.0760446	0.0464375	8.10231e+08	0.524178	2.93298e-133	1.7627e-132	7.66371	2.81212
ZFP36L2	CONTROL	0.79784	-0.0560032	7.6478e+08	0.494773	0.0150423	0.0226122	52.9064	48.3083
THADA	CONTROL	0.0804314	0.0248413	794747663	0.514161	2.47923e-43	8.07119e-43	7.86601	5.00862
PLEKHH2	CONTROL	0.0561967	-0.0128374	769298193	0.497696	0.0108356	0.0165166	5.45681	5.86555
DYNC2LI1	CONTROL	0.0995969	0.0523004	815921325	0.527859	8.30436e-138	5.12484e-137	9.889	4.26988
LRPPRC	CONTROL	0.195913	-0.0306808	7.61046e+08	0.492357	8.36207e-07	1.62382e-06	18.4644	19.6454
RN7SL455P	CONTROL	0.000529658	0.000335461	773041871	0.500118	0.126236	0.16447	0.0433498	0.0196996
PPM1B	CONTROL	0.138117	0.0212234	794331995	0.513892	5.03563e-26	1.38077e-25	13.2558	10.3669
PREPL	CONTROL	0.172137	0.0667913	827429291	0.535304	6.83736e-138	4.22342e-137	16.4204	9.20463
CAMKMT	CONTROL	0.0434393	0.0257332	793688580	0.513476	1.29069e-70	5.2354e-70	4.40197	1.70401
LINC01121	CONTROL	7.74438e-05	-0.000423598	7.72539e+08	0.499793	4.7752e-05	8.55693e-05	0.00788177	0.049249
SRBD1	CONTROL	0.0804744	0.0424066	807119247	0.522165	3.19611e-105	1.63553e-104	8.06962	3.62472
PRKCE	CONTROL	0.0740173	-0.0232952	7.71332e+08	0.499012	0.345383	0.406855	7.58883	7.59419
EPAS1	CONTROL	2.33181	0.720413	1102376633	0.713181	0	0	93.0286	75.4937
ATP6V1E2	CONTROL	0.0457548	0.0225488	7.9242e+08	0.512655	3.36835e-58	1.24526e-57	4.67389	2.13248
RHOQ	CONTROL	0.133204	0.02495	7.9956e+08	0.517274	5.86652e-40	1.85946e-39	13.1704	9.53952
PIGF	CONTROL	0.230249	0.110282	853809828	0.552371	4.94358e-247	4.9024e-246	21.202	10.6575
CRIPT	CONTROL	0.233806	0.107758	8.53225e+08	0.551993	1.60431e-239	1.54442e-238	21.5947	11.0909
SOCS5	CONTROL	0.117056	0.0029173	783424461	0.506835	6.32595e-08	1.27629e-07	11.8358	10.298
AC016722.3	CONTROL	0.001259	0.000218949	7.73232e+08	0.500241	0.0678149	0.0932188	0.122167	0.0738734
MCFD2	CONTROL	0.369386	0.0216953	795151185	0.514422	1.78276e-14	4.19438e-14	32.4282	28.7959
TTC7A	CONTROL	0.0349836	-0.026828	755606813	0.488839	1.38708e-46	4.63682e-46	3.58358	5.80153
CALM2	CONTROL	1.77366	0.192478	8.53205e+08	0.55198	2.51813e-115	1.37459e-114	88.2496	79.3302
BCYRN1	CONTROL	0.0853247	0.0229917	793700904	0.513484	1.26168e-52	4.44028e-52	5.86141	3.07313
EPCAM	CONTROL	0.0275882	0.0268107	791593287	0.51212	3.75949e-108	1.96763e-107	2.47882	0.0541738
MSH2	CONTROL	0.0990813	0.0563204	818161320	0.529308	1.60536e-154	1.07075e-153	9.80887	3.91037
MSH6	CONTROL	0.105515	-0.000927704	7.75149e+08	0.501481	0.220534	0.271065	10.4933	10.1551
FBXO11	CONTROL	0.22266	-0.0215969	7.70132e+08	0.498236	0.27437	0.327222	20.7291	20.5614
AC079807.1	CONTROL	0.00655442	0.00281643	7.75294e+08	0.501575	5.6786e-09	1.18394e-08	0.537274	0.22162
FOXN2	CONTROL	0.10239	0.0335512	801776224	0.518708	2.40829e-59	8.97796e-59	10.1478	6.35804
AC093635.1	CONTROL	0.00241179	9.82302e-05	773223823	0.500236	0.175542	0.221271	0.204926	0.157597
PPP1R21	CONTROL	0.0922783	0.0168677	789467435	0.510745	4.62594e-22	1.2096e-21	9.13235	6.92933
STON1	CONTROL	0.0148971	-0.00237662	770411518	0.498417	0.00117349	0.00194036	1.48309	1.80251
ASB3	CONTROL	0.0394699	0.015207	786192640	0.508626	2.71622e-32	7.96643e-32	3.89754	2.16203
CHAC2	CONTROL	0.01149	-0.0109619	7.65683e+08	0.495358	4.33505e-24	1.159e-23	1.17176	2.09801
ERLEC1	CONTROL	0.297942	0.0269492	800586554	0.517938	3.02337e-24	8.10345e-24	27.1711	23.0485
PSME4	CONTROL	0.0994768	-0.0979054	720913761	0.466394	4.16364e-160	2.85785e-159	9.82069	16.1832
ACYP2	CONTROL	0.138087	0.052871	815386838	0.527513	1.18199e-99	5.87163e-99	13.4187	7.86013
SPTBN1	CONTROL	2.03287	0.770511	1.10247e+09	0.713239	0	0	90.4368	64.2354
RTN4	CONTROL	1.23038	0.124124	8.24405e+08	0.533348	1.61099e-49	5.51743e-49	73.9337	63.4622
CLHC1	CONTROL	0.0199034	0.011602	7.82746e+08	0.506396	4.91017e-35	1.48166e-34	2.02036	0.738734
RPS27A	CONTROL	3.33764	-0.0116876	708324502	0.458249	6.76898e-75	2.83808e-74	98.5392	97.1485
MTIF2	CONTROL	0.086967	0.0435915	8.07911e+08	0.522677	3.88369e-101	1.94703e-100	8.78686	4.24526
CCDC88A	CONTROL	0.312567	0.142649	870887719	0.563419	2.92002e-296	3.45761e-295	27.2828	14.6319
CFAP36	CONTROL	0.327573	0.0311454	799048935	0.516943	2.42566e-21	6.28476e-21	27.9632	24.2305
PPP4R3B	CONTROL	0.321181	0.0293194	7.99257e+08	0.517078	2.2207e-21	5.75875e-21	28.5176	24.7377
PNPT1	CONTROL	0.206706	0.0192041	7.92739e+08	0.512861	1.46966e-16	3.57768e-16	19.4719	16.7249
EFEMP1	CONTROL	0.0204007	-0.57692	545882965	0.353158	0	0	1.58686	30.7018
AC007743.1	CONTROL	0.0108558	0.00596259	7.77097e+08	0.502742	1.85753e-15	4.44801e-15	0.884072	0.334893
CCDC85A	CONTROL	0.149955	0.0998466	849929049	0.54986	0	0	14.8624	4.88057
VRK2	CONTROL	0.120436	0.015714	7.89437e+08	0.510725	1.36734e-17	3.37701e-17	11.8279	9.59862
FANCL	CONTROL	0.111125	0.0509792	8.13218e+08	0.52611	3.53271e-111	1.88369e-110	10.7074	5.44693
PAPOLG	CONTROL	0.0876392	0.028811	7.98465e+08	0.516566	3.29868e-54	1.1777e-53	8.63974	5.28441
REL	CONTROL	0.238255	-0.13026	7.14925e+08	0.46252	2.4567e-110	1.30499e-109	21.7064	27.5843
PUS10	CONTROL	0.0679906	0.0188775	7.8929e+08	0.51063	1.81942e-28	5.11563e-28	6.75599	4.61463
PEX13	CONTROL	0.111447	0.0154525	7.87989e+08	0.509789	7.831e-16	1.88637e-15	10.9596	8.94361
KIAA1841	CONTROL	0.110486	0.0779899	831652055	0.538036	2.38353e-245	2.34796e-244	10.6916	3.08791
AC016747.1	CONTROL	0.0241631	0.0183998	784930028	0.507809	3.65708e-55	1.31801e-54	1.95337	0.389067
AHSA2	CONTROL	0.249032	0.0870996	839093694	0.54285	1.38969e-154	9.27365e-154	22.6548	13.9079
USP34	CONTROL	0.451657	-0.0148297	7.77095e+08	0.50274	0.1657	0.211728	37.6066	35.4691
AC016727.1	CONTROL	0.00443899	0.00206789	7.74472e+08	0.501043	3.16673e-06	5.98723e-06	0.366502	0.157597
XPO1	CONTROL	0.288075	0.150324	8.80013e+08	0.569323	0	0	25.8207	11.8493
FAM161A	CONTROL	0.0517638	0.029084	796944485	0.515582	5.06477e-82	2.23124e-81	5.08243	1.95026
CCT4	CONTROL	0.44729	-0.111269	7.20719e+08	0.466268	9.34499e-64	3.60575e-63	38.1005	41.1918
COMMD1	CONTROL	0.358313	0.135031	8.66942e+08	0.560867	5.83292e-241	5.64166e-240	31.9488	19.9705
B3GNT2	CONTROL	0.40398	0.276515	951117751	0.615324	0	0	33.8864	11.1401
TMEM17	CONTROL	0.0115919	0.00615884	778205894	0.503459	3.38392e-18	8.42536e-18	1.17044	0.477715
EHBP1	CONTROL	0.106476	0.0425118	808106804	0.522803	2.0321e-84	9.10414e-84	10.6745	6.08717
WDPCP	CONTROL	0.0475805	0.0266108	795378420	0.514569	4.91091e-76	2.07568e-75	4.78424	1.85669
AC016734.2	CONTROL	0.0026724	0.00159295	774151002	0.500836	1.2585e-05	2.32549e-05	0.270608	0.103423
MDH1	CONTROL	0.146305	0.0325539	8.01261e+08	0.518375	4.11428e-42	1.32742e-41	14.2227	10.4605
RPS4XP5	CONTROL	0.000102641	-0.000414023	772577420	0.499818	0.000215987	0.000373728	0.00788177	0.0443241
UGP2	CONTROL	0.330457	-0.135964	716726284	0.463685	1.09657e-85	4.94606e-85	29.2046	33.6764
VPS54	CONTROL	0.0960568	0.025754	7.94477e+08	0.513985	3.17695e-35	9.61051e-35	9.54745	6.73233
PELI1	CONTROL	0.258678	-0.286017	641149086	0.41479	0	0	22.664	36.8333
LGALSL	CONTROL	0.125458	0.0360727	8.06525e+08	0.52178	3.48144e-66	1.36725e-65	12.536	8.0522
AFTPH	CONTROL	0.170643	0.0134116	791575263	0.512108	6.81704e-17	1.66499e-16	16.4282	13.7602
SERTAD2	CONTROL	0.191629	0.0509897	8.18472e+08	0.52951	1.45049e-87	6.61856e-87	18.1806	11.997
CEP68	CONTROL	0.496709	0.32534	9.74604e+08	0.630519	0	0	40.0906	14.6811
RAB1A	CONTROL	0.618815	0.137913	859804326	0.556249	1.307e-159	8.94114e-159	48.1616	36.4442
ACTR2	CONTROL	0.714099	0.182617	880501720	0.569639	6.06809e-233	5.70161e-232	53.2966	39.8079
SPRED2	CONTROL	0.13621	0.0555563	820717527	0.530962	4.48936e-126	2.59851e-125	13.5317	7.22482
ETAA1	CONTROL	0.0628061	0.0400347	803644429	0.519917	1.19031e-109	6.29155e-109	6.26601	2.28515
C1D	CONTROL	0.374979	0.162361	8.86679e+08	0.573636	0	0	33.1245	18.3846
WDR92	CONTROL	0.0626854	0.0422023	806488699	0.521757	2.96298e-132	1.77393e-131	6.26732	1.90593
PNO1	CONTROL	0.102242	-0.23686	6.38093e+08	0.412813	0	0	10.3724	26.8259
PPP3R1	CONTROL	0.187304	-0.0015706	782716584	0.506377	2.55497e-05	4.63853e-05	17.9862	16.3556
AC017083.1	CONTROL	0.0171954	0.00725889	779256183	0.504139	1.0501e-20	2.70262e-20	1.45287	0.620537
CNRIP1	CONTROL	0.198051	0.0477568	813056323	0.526006	1.28236e-66	5.05327e-66	18.5813	13.2332
FBXO48	CONTROL	0.0377206	0.017891	788467744	0.510098	5.96349e-45	1.96664e-44	3.84631	1.81729
APLF	CONTROL	0.0183213	0.0067726	7.78925e+08	0.503924	1.77238e-14	4.17033e-14	1.87455	1.0884
ARHGAP25	CONTROL	0.0840977	0.0630155	821317051	0.53135	2.64023e-216	2.31137e-215	8.17734	1.89116
ANTXR1	CONTROL	0.00642485	-0.00138412	7.72945e+08	0.500055	0.866658	0.974584	0.706732	0.69441
GFPT1	CONTROL	0.0619507	-0.0176993	765046840	0.494946	2.22847e-07	4.42112e-07	6.31987	7.279
NFU1	CONTROL	0.217212	0.127738	866512249	0.560589	0	0	20.3534	8.23443
AAK1	CONTROL	0.649537	-0.00711918	782214917	0.506053	0.00432388	0.00684438	49.7327	45.1022
ANXA4	CONTROL	0.166129	0.0402722	808149214	0.522831	5.95816e-58	2.19539e-57	16.1484	11.4553
GMCL1	CONTROL	0.102821	0.0312339	797507445	0.515946	3.95883e-43	1.28614e-42	10.1425	6.9441
SNRNP27	CONTROL	0.295355	0.0584431	8.23801e+08	0.532957	2.56859e-81	1.12599e-80	26.1872	19.0396
MXD1	CONTROL	0.0337007	-0.0260332	7.58908e+08	0.490975	7.94554e-33	2.3435e-32	3.43777	5.21054
ASPRV1	CONTROL	0.00901409	0.00440782	776826386	0.502567	1.03767e-12	2.35855e-12	0.947126	0.433391
PCBP1-AS1	CONTROL	0.0363481	0.00685161	7.80805e+08	0.505141	1.03985e-15	2.50099e-15	2.92677	1.87639
PCBP1	CONTROL	0.801799	-0.0023414	776030220	0.502052	0.348408	0.410201	58.002	53.4942
C2orf42	CONTROL	0.0276813	0.0112071	7.82581e+08	0.506289	7.52753e-24	2.00729e-23	2.83218	1.57104
TIA1	CONTROL	0.256338	0.104948	849995906	0.549904	3.03013e-207	2.54814e-206	23.1553	13.0756
PCYOX1	CONTROL	0.223309	0.143248	8.76071e+08	0.566773	0	0	20.754	7.44152
SNRPG	CONTROL	0.789734	-0.264044	633218139	0.40966	0	0	58.1412	64.0138
FAM136A	CONTROL	0.109686	0.0333911	8.00792e+08	0.518071	6.30096e-52	2.20559e-51	10.8585	7.2199
TEX261	CONTROL	0.107179	0.037734	803215924	0.519639	2.72023e-62	1.03818e-61	10.6811	6.74711
NAGK	CONTROL	0.146955	0.0476008	8.10353e+08	0.524257	5.67425e-74	2.36274e-73	14.0453	9.16031
MCEE	CONTROL	0.0614285	0.0409182	806350478	0.521667	3.85071e-132	2.30334e-131	6.22266	1.87639
MPHOSPH10	CONTROL	0.254758	-0.0667749	744860912	0.481887	3.95786e-26	1.08625e-25	23.6703	26.1906
ZNF638	CONTROL	0.465701	0.120814	854634154	0.552904	4.52221e-161	3.11278e-160	38.1202	27.3775
EXOC6B	CONTROL	0.184021	0.0312674	802522285	0.519191	1.30036e-38	4.06701e-38	17.4279	13.3957
SPR	CONTROL	0.0550008	0.0294075	7.96308e+08	0.51517	7.81237e-72	3.20302e-71	5.46207	2.42305
SFXN5	CONTROL	0.0458993	-0.00794143	7.69311e+08	0.497705	0.00612453	0.00958881	4.62135	5.06772
RAB11FIP5	CONTROL	0.167005	0.0680864	8.2314e+08	0.532529	2.9068e-118	1.61485e-117	16.1222	9.67742
SMYD5	CONTROL	0.0256016	0.0015563	7.76061e+08	0.502072	0.00091238	0.00152003	2.65616	2.2359
PRADC1	CONTROL	0.101244	0.0515189	810723638	0.524496	5.06617e-105	2.58703e-104	9.91264	5.05294
CCT7	CONTROL	0.408908	0.00853004	787814935	0.509676	6.04471e-07	1.18026e-06	35.5074	32.3073
ALMS1	CONTROL	0.069048	0.0324938	7.99951e+08	0.517527	3.20422e-75	1.34663e-74	6.97011	3.44743
TPRKB	CONTROL	0.269282	0.0944126	8.42564e+08	0.545095	1.25802e-158	8.5599e-158	24.8867	15.8532
DUSP11	CONTROL	0.158136	0.0465048	812103909	0.525389	5.2844e-76	2.23283e-75	15.112	9.90396
STAMBP	CONTROL	0.162022	0.0864771	8.38756e+08	0.542632	1.22908e-212	1.05999e-211	15.665	7.11647
DGUOK	CONTROL	0.309829	0.122145	8.60975e+08	0.557006	8.93399e-234	8.43903e-233	27.9159	16.4393
BOLA3	CONTROL	0.277277	0.100432	850644981	0.550323	3.93241e-196	3.16039e-195	25.3057	14.9569
MOB1A	CONTROL	0.357954	-0.0284937	7.65626e+08	0.49532	0.0128716	0.0194898	31.6992	31.5292
MTHFD2	CONTROL	0.00582901	-0.355104	593133915	0.383727	0	0	0.59376	23.7725
DCTN1	CONTROL	0.270373	0.140282	872474528	0.564446	0	0	24.8841	12.1546
WDR54	CONTROL	0.129964	0.0693648	825130425	0.533817	2.36865e-161	1.6321e-160	12.6397	5.8951
RTKN	CONTROL	0.0274097	0.000478348	773278235	0.500271	0.671591	0.765457	2.70608	2.65452
INO80B	CONTROL	0.0453935	0.00683784	7.8143e+08	0.505545	6.09463e-12	1.36571e-11	4.59245	3.4622
WBP1	CONTROL	0.0109525	0.0069693	7.78319e+08	0.503532	2.56021e-20	6.56259e-20	1.09557	0.389067
MOGS	CONTROL	0.0973812	0.0206091	7.92112e+08	0.512456	1.9251e-27	5.35572e-27	9.81018	7.28885
MRPL53	CONTROL	0.0493154	0.00171914	7.79434e+08	0.504254	1.28497e-07	2.56801e-07	4.53465	3.6395
CCDC142	CONTROL	0.0607897	0.0422664	807280162	0.522269	7.48255e-144	4.74957e-143	6.07553	1.60552
TTC31	CONTROL	0.0531168	0.032042	799883536	0.517483	1.95022e-96	9.48814e-96	5.47258	1.96503
PCGF1	CONTROL	0.0488206	0.0264476	7.95116e+08	0.514399	6.48041e-73	2.67834e-72	4.86305	1.96996
AUP1	CONTROL	0.331907	0.0546366	8.14626e+08	0.527021	7.92254e-51	2.74189e-50	29.0509	23.408
HTRA2	CONTROL	0.151325	-0.0144947	7.67226e+08	0.496355	0.00955805	0.0146615	14.6167	15.2524
DOK1	CONTROL	0.0322398	0.0176799	7.86814e+08	0.509028	3.16274e-42	1.02116e-41	3.28144	1.47747
SEMA4F	CONTROL	0.0200802	0.0127343	783337920	0.506779	3.11762e-39	9.80128e-39	2.03218	0.674711
HK2	CONTROL	0.00017803	-0.0620665	7.32025e+08	0.473582	0	0	0.0210181	5.30411
POLE4	CONTROL	0.466087	0.0402642	810336562	0.524246	1.54044e-34	4.62583e-34	38.5484	32.2827
AC007681.1	CONTROL	0.0024522	-0.0398295	7.54336e+08	0.488016	8.23218e-282	9.27416e-281	0.216749	2.61019
MRPL19	CONTROL	0.277097	0.133331	8.69438e+08	0.562482	1.80232e-301	2.17174e-300	25.709	13.312
GCFC2	CONTROL	0.105304	0.0256665	796758837	0.515462	1.9368e-39	6.10409e-39	10.4709	7.32332
RN7SKP203	CONTROL	0.00036975	-0.00054349	7.72598e+08	0.499831	0.0266876	0.0388923	0.0302135	0.0640236
AC105399.1	CONTROL	0.000271138	-0.00306396	770996469	0.498795	1.34329e-28	3.78449e-28	0.0249589	0.265944
SUCLG1	CONTROL	0.337987	0.106909	848325240	0.548823	4.39568e-160	3.01557e-159	30.291	20.6599
TRABD2A	CONTROL	0.113489	0.0594999	8.17704e+08	0.529012	5.71941e-139	3.55179e-138	10.6588	4.83132
TMSB10	CONTROL	4.59578	0.315606	1.01104e+09	0.65409	0	0	99.8345	99.2268
KCMF1	CONTROL	0.24695	0.0223149	7.94785e+08	0.514185	2.43757e-17	5.998e-17	23.4036	20.3989
TCF7L1	CONTROL	0.138583	0.0451025	8.10863e+08	0.524587	6.07268e-79	2.61564e-78	13.4857	8.49544
TGOLN2	CONTROL	0.721131	0.241178	9.1373e+08	0.591136	0	0	53.6276	36.3753
RETSAT	CONTROL	0.077863	0.0410368	805027909	0.520812	3.45716e-95	1.66857e-94	7.82923	3.66905
ELMOD3	CONTROL	0.0755107	0.044218	808503560	0.52306	6.15379e-125	3.54039e-124	7.41281	2.78257
CAPG	CONTROL	0.0658168	0.0278555	795270735	0.514499	2.14739e-55	7.75072e-55	6.42759	3.5213
MAT2A	CONTROL	0.253605	-0.288609	629855377	0.407484	0	0	23.179	38.3797
GGCX	CONTROL	0.157496	0.0302884	798186445	0.516386	7.5522e-32	2.20698e-31	15.1724	11.8591
VAMP8	CONTROL	0.205638	0.049966	8.08921e+08	0.523331	3.65549e-56	1.32894e-55	17.6066	12.8343
VAMP5	CONTROL	1.33998	0.710619	1120096102	0.724644	0	0	78.2187	43.4721
RNF181	CONTROL	0.46208	0.100888	8.44402e+08	0.546285	1.97998e-122	1.12456e-121	38.601	28.7269
TMEM150A	CONTROL	0.107548	0.00839586	7.79517e+08	0.504307	0.00034712	0.000593353	10.5051	9.64295
USP39	CONTROL	0.0923762	0.0283005	7.95943e+08	0.514934	2.37617e-41	7.61574e-41	9.23218	6.23492
C2orf68	CONTROL	0.104275	0.0766199	8.30528e+08	0.537309	1.78634e-251	1.80639e-250	10.0493	2.58557
GNLY	CONTROL	0.0163327	-0.00576508	768081959	0.496909	1.71713e-10	3.71754e-10	1.39507	2.01428
ATOH8	CONTROL	0.38481	0.258281	936515164	0.605877	0	0	31.5757	10.5541
ST3GAL5	CONTROL	0.0407872	0.0304235	7.97489e+08	0.515934	6.1663e-108	3.22223e-107	4.13268	0.940655
POLR1A	CONTROL	0.031914	-0.0244947	7.55258e+08	0.488613	2.15062e-51	7.48088e-51	3.31954	5.58976
PTCD3	CONTROL	0.174426	0.050965	8.1453e+08	0.526959	1.20991e-79	5.23926e-79	16.4164	10.9234
IMMT	CONTROL	0.189095	0.0453562	810138029	0.524118	2.34939e-58	8.69279e-58	18.1793	13.3021
MRPL35	CONTROL	0.110386	0.0349709	801319389	0.518412	3.46581e-53	1.22686e-52	11.0122	7.32332
KDM3A	CONTROL	0.238162	0.135166	8.72699e+08	0.564591	0	0	21.9744	8.93376
CHMP3	CONTROL	0.753315	0.273904	931334768	0.602526	0	0	55.6348	36.395
RNF103	CONTROL	0.165871	0.0567727	8.18503e+08	0.529529	6.30873e-97	3.07942e-96	16.1773	10.2339
RMND5A	CONTROL	0.164726	0.0757175	830304882	0.537164	3.29291e-157	2.22469e-156	15.9396	8.52499
LINC01943	CONTROL	0.0012865	-0.00237641	7.7196e+08	0.499418	5.97128e-05	0.00010653	0.110345	0.226545
CYTOR	CONTROL	0.0557579	-0.0705038	751875837	0.486425	2.42865e-56	8.84007e-56	4.43218	6.96873
RGPD2	CONTROL	0.000491087	-0.00504894	7.68734e+08	0.497331	2.94055e-64	1.13823e-63	0.0472906	0.581138
KRCC1	CONTROL	0.173065	0.0905049	842794175	0.545244	9.60994e-232	9.00734e-231	16.3245	7.17065
EIF2AK3	CONTROL	0.0362463	-0.00976836	7.6927e+08	0.497678	0.00196754	0.00319138	3.65452	4.09751
RPIA	CONTROL	0.150745	0.0124864	788498357	0.510118	2.02639e-13	4.67357e-13	14.4985	12.3122
AC006453.2	CONTROL	0.00554567	-0.00167676	772823522	0.499977	0.933864	1	0.493924	0.497414
AC116050.1	CONTROL	0.00240288	-0.00138756	772649224	0.499864	0.468178	0.543439	0.219376	0.246245
TEKT4	CONTROL	0.000702169	-0.000296947	772737272	0.499921	0.496293	0.574648	0.0827586	0.0984979
MRPS5	CONTROL	0.294974	0.0430404	808437113	0.523017	6.27786e-40	1.98937e-39	26.287	21.4479
ZNF514	CONTROL	0.081577	0.0517032	813962166	0.526592	6.44739e-155	4.31e-154	8.03941	2.70377
FAHD2A	CONTROL	0.111987	0.0676506	824351609	0.533313	2.17732e-177	1.611e-176	11.1396	4.50135
LINC00342	CONTROL	0.0124944	0.00583106	7.7782e+08	0.503209	2.26448e-17	5.57466e-17	1.06273	0.418616
ANKRD36C	CONTROL	0.232184	0.135348	873246200	0.564945	0	0	21.1074	7.96356
FAHD2CP	CONTROL	0.0153081	0.00934628	7.79584e+08	0.504351	2.16901e-27	6.02989e-27	1.22693	0.354592
GPAT2	CONTROL	0.0209505	0.0119731	7.84006e+08	0.507212	2.17987e-40	6.93324e-40	2.22529	0.778133
DUSP2	CONTROL	0.0138541	-0.0981689	7.18433e+08	0.464789	0	0	1.32282	8.33292
STARD7	CONTROL	0.30287	0.115225	8.54089e+08	0.552551	2.51274e-204	2.08868e-203	26.798	16.262
TMEM127	CONTROL	0.120597	0.020698	7.91553e+08	0.512094	8.13416e-22	2.12153e-21	11.9567	9.4952
CIAO1	CONTROL	0.160422	0.0379617	805290034	0.520981	4.1522e-50	1.42757e-49	15.7268	11.4701
SNRNP200	CONTROL	0.281449	0.104079	8.47885e+08	0.548538	5.11822e-180	3.84025e-179	25.6053	15.9714
ARID5A	CONTROL	0.20244	-0.602248	4.90833e+08	0.317544	0	0	17.755	49.9828
KANSL3	CONTROL	0.0800674	0.0243041	795555349	0.514683	1.6018e-45	5.31001e-45	8.05911	5.08249
LMAN2L	CONTROL	0.0351414	0.0189189	787398737	0.509406	1.03008e-42	3.33878e-42	3.51527	1.63507
CNNM3	CONTROL	0.0293439	0.0152065	7.85815e+08	0.508382	7.64322e-39	2.39499e-38	3.07783	1.39867
ANKRD39	CONTROL	0.0797754	0.0547936	815944955	0.527874	2.37947e-172	1.72281e-171	7.98949	2.40827
SEMA4C	CONTROL	0.124509	0.0151495	7.89178e+08	0.510558	6.00685e-17	1.46854e-16	11.9475	9.73159
Metazoa-SRP-ENSG00000274206	CONTROL	0	-0.000246437	7.72707e+08	0.499902	0.000107701	0.000189418	0	0.0196996
FAHD2B	CONTROL	0.058171	0.0369372	8.01916e+08	0.518798	2.34177e-105	1.20042e-104	5.80755	2.04383
ANKRD36	CONTROL	0.140474	0.082417	836147316	0.540944	6.34599e-229	5.88599e-228	13.3268	5.09234
AC092683.1	CONTROL	0.0182324	0.00494522	779083087	0.504027	8.89174e-18	2.20114e-17	1.60131	0.787983
ANKRD36B	CONTROL	0.0865831	0.0418324	809048100	0.523412	1.30325e-108	6.84644e-108	8.7514	4.02364
COX5B	CONTROL	1.44269	0.452702	9.9556e+08	0.644076	0	0	81.8023	60.4974
ACTR1B	CONTROL	0.269735	0.148815	875720429	0.566546	0	0	24.6161	11.5243
C2orf92	CONTROL	0.0405415	0.0179915	789252265	0.510606	2.98189e-45	9.86173e-45	4.20755	2.07338
TMEM131	CONTROL	0.158755	0.0329978	802318186	0.519059	4.18037e-42	1.34858e-41	15.4562	11.5538
INPP4A	CONTROL	0.0806447	0.0223734	792401733	0.512643	4.64023e-34	1.38702e-33	8.00394	5.45186
COA5	CONTROL	0.230896	0.134436	870388724	0.563097	0	0	21.6171	9.05196
UNC50	CONTROL	0.333776	0.12245	860122304	0.556455	1.14156e-218	1.00898e-217	29.6762	18.2615
MGAT4A	CONTROL	0.298076	0.0542863	816153219	0.528009	6.50086e-58	2.39436e-57	26.7376	20.8225
KIAA1211L	CONTROL	0.197402	0.0918285	8.42979e+08	0.545364	1.54047e-202	1.27059e-201	18.9701	9.85964
TSGA10	CONTROL	0.0345833	0.0161155	7.86582e+08	0.508878	6.6852e-38	2.07941e-37	3.52447	1.74341
LIPT1	CONTROL	0.071806	0.042897	8.0722e+08	0.52223	1.4942e-120	8.39535e-120	7.12775	2.66437
MITD1	CONTROL	0.221816	0.0968239	8.44544e+08	0.546377	2.64962e-199	2.15608e-198	20.3402	10.9727
MRPL30	CONTROL	0.0664871	0.0258659	7.95614e+08	0.514721	1.29266e-55	4.67391e-55	6.60624	3.63457
TXNDC9	CONTROL	0.290208	0.0983417	8.45373e+08	0.546913	2.45821e-163	1.71285e-162	26.5471	17.1189
EIF5B	CONTROL	0.739491	-0.322581	616552849	0.398878	0	0	53.7222	62.0094
REV1	CONTROL	0.243143	0.0339126	8.04028e+08	0.520165	1.21347e-34	3.64601e-34	22.5498	18.2615
AFF3	CONTROL	0.0803673	0.0418621	8.07606e+08	0.52248	3.4629e-111	1.84683e-110	7.87783	3.33908
CHST10	CONTROL	0.0389434	-0.0079339	769665945	0.497934	0.00791902	0.0122431	3.95796	4.35361
PDCL3	CONTROL	0.176366	0.0442702	8.13213e+08	0.526107	1.1397e-71	4.66267e-71	17.2256	11.805
NPAS2	CONTROL	0.123964	-0.0061344	7.74346e+08	0.500962	0.451731	0.525538	11.8739	11.5883
RPL31	CONTROL	1.92666	-0.334509	6.32365e+08	0.409107	0	0	87.3235	88.8008
TBC1D8	CONTROL	0.0453474	-0.0114465	765497820	0.495238	1.2024e-08	2.48302e-08	4.49392	5.44201
CNOT11	CONTROL	0.100014	0.0278688	7.98845e+08	0.516812	3.4278e-48	1.15982e-47	10.0887	6.66338
RNF149	CONTROL	0.107281	-0.0159538	768629112	0.497263	0.0244329	0.0357236	10.4696	10.8889
MAP4K4	CONTROL	0.506365	0.0910315	8.38383e+08	0.542391	5.69898e-99	2.82155e-98	41.1888	31.7311
IL1R2	CONTROL	0.000527438	-0.00921896	7.65713e+08	0.495377	3.80071e-119	2.12162e-118	0.0604269	0.984979
IL1R1	CONTROL	0.202311	-0.713685	5.12832e+08	0.331776	0	0	15.9514	45.2943
IL1RL2	CONTROL	0.000209405	-0.00260881	7.70798e+08	0.498667	5.1603e-31	1.49538e-30	0.0288998	0.295494
IL1RL1	CONTROL	0.0895068	-0.520373	623483912	0.403362	0	0	7.37734	25.4322
IL18R1	CONTROL	0.0875438	-0.151245	6.96567e+08	0.450643	0	0	8.69491	17.9906
SLC9A2	CONTROL	0.121359	0.111003	857114624	0.554509	0	0	11.7846	0.856932
MFSD9	CONTROL	0.0179352	0.0117553	782451774	0.506206	3.54823e-36	1.0832e-35	1.85222	0.610687
MRPS9	CONTROL	0.138765	0.0567185	817313507	0.52876	1.26537e-107	6.59675e-107	13.6066	7.84043
TGFBRAP1	CONTROL	0.0852604	0.0431058	8.0673e+08	0.521913	6.12536e-96	2.9725e-95	8.62791	4.25018
AC012360.3	CONTROL	0.0147437	0.00466484	7.76866e+08	0.502592	9.18621e-11	2.00392e-10	1.1468	0.625462
C2orf49	CONTROL	0.157224	0.0334215	803407500	0.519763	2.6729e-46	8.90945e-46	15.0463	10.9727
FHL2	CONTROL	0.00683392	-0.142344	6.85893e+08	0.443737	0	0	0.734319	11.9527
NCK2	CONTROL	0.101512	0.0224604	790015353	0.511099	5.855e-21	1.51039e-20	10.3606	8.18025
UXS1	CONTROL	0.363873	0.253394	940952664	0.608748	0	0	31.2722	9.69219
SULT1C2	CONTROL	0.0351243	0.00783572	780708014	0.505078	5.7575e-14	1.34357e-13	3.23547	2.20635
SULT1C4	CONTROL	0.277989	0.157165	8.80469e+08	0.569618	0	0	24.3153	10.4359
GCC2	CONTROL	0.5198	0.19515	894371220	0.578612	0	0	40.9038	25.0923
LIMS1	CONTROL	0.569958	0.125994	8.54489e+08	0.55281	3.2747e-146	2.10114e-145	44.8118	33.4499
RANBP2	CONTROL	0.328717	0.0677084	825317152	0.533938	8.59749e-80	3.72782e-79	29.0181	21.901
SH3RF3-AS1	CONTROL	0.000310096	-0.00328534	771272968	0.498974	6.16565e-23	1.62673e-22	0.0262726	0.23147
SH3RF3	CONTROL	0.0156143	-0.0474269	7.37557e+08	0.477161	6.41013e-295	7.54003e-294	1.58555	6.15119
2024-09-10	CONTROL	0.195609	-0.058055	742707831	0.480494	1.0883e-35	3.30493e-35	18.3882	21.8025
RGPD5	CONTROL	0.0576681	0.0245264	795679094	0.514763	1.76358e-64	6.83641e-64	5.74713	2.76287
MALL	CONTROL	0.105987	-0.33633	6.13731e+08	0.397052	0	0	9.85222	29.1357
NPHP1	CONTROL	0.0648512	0.0351226	8.01493e+08	0.518525	4.27843e-91	2.00296e-90	6.47094	2.75302
LINC00116	CONTROL	0.354431	0.00822447	792479999	0.512694	5.53489e-12	1.2408e-11	30.4565	26.8949
BCL2L11	CONTROL	0.0428058	-0.0348493	751967759	0.486484	5.14649e-57	1.88227e-56	4.29688	6.95888
MIR4435-2HG	CONTROL	0.0181874	-0.0896436	736809097	0.476678	0	0	1.51724	6.12657
ANAPC1	CONTROL	0.0753403	0.0221111	790589517	0.511471	4.93213e-30	1.41101e-29	7.46667	5.17607
MERTK	CONTROL	0.181239	0.107717	854367627	0.552732	0	0	16.9419	6.27432
TMEM87B	CONTROL	0.222784	0.07205	827930938	0.535629	3.46163e-115	1.88846e-114	20.5635	13.2923
ZC3H8	CONTROL	0.109057	-0.014459	7.70753e+08	0.498638	0.262527	0.313533	10.5287	10.6525
ZC3H6	CONTROL	0.228343	0.147749	879156592	0.568769	0	0	20.8657	7.03275
AC012442.3	CONTROL	0.000446832	-0.00117811	7.72346e+08	0.499668	0.00038496	0.000657191	0.0420361	0.108348
TTL	CONTROL	0.105606	-0.0116973	769753809	0.497991	0.0964948	0.128973	10.3461	10.6673
POLR1B	CONTROL	0.0259486	-0.00882173	766255581	0.495728	1.37839e-10	2.99292e-10	2.74548	3.6001
CHCHD5	CONTROL	0.285225	0.134277	869907103	0.562785	7.58731e-304	9.21326e-303	25.8246	13.1396
AC079922.2	CONTROL	0.00672335	0.00224834	774691391	0.501185	1.99832e-05	3.64582e-05	0.547783	0.310268
SLC20A1	CONTROL	0.252024	-0.210428	6.75711e+08	0.43715	1.1614e-290	1.34769e-289	22.4775	32.8343
PSD4	CONTROL	0.012983	0.0105696	781045455	0.505296	4.46158e-39	1.40166e-38	1.28604	0.226545
PAX8-AS1	CONTROL	0.0115085	0.00098139	7.75401e+08	0.501644	1.71388e-05	3.13373e-05	1.01675	0.68456
CBWD2	CONTROL	0.0357782	-0.00344486	772610559	0.499839	0.825515	0.930593	3.52841	3.55085
WASH2P	CONTROL	0.0692857	0.0517603	8.02802e+08	0.519371	5.24951e-131	3.1142e-130	5.0509	1.1672
AL078621.3	CONTROL	0.0155939	0.00444831	7.77443e+08	0.502966	3.83259e-10	8.22998e-10	1.58555	0.989904
RABL2A	CONTROL	0.0303344	0.0206448	789305187	0.51064	8.49725e-65	3.30158e-64	3.0266	0.896331
SLC35F5	CONTROL	0.135117	0.0262553	7.98258e+08	0.516432	2.41352e-36	7.37976e-36	13.114	9.70204
ACTR3	CONTROL	0.508174	-0.232066	6.59706e+08	0.426796	1.89553e-276	2.09648e-275	41.4424	49.7562
DDX18	CONTROL	0.775273	0.0561164	8.08219e+08	0.522876	7.36162e-26	2.01504e-25	56.7816	49.5001
AC009404.1	CONTROL	0.00587507	0.00358073	775777890	0.501888	9.66411e-13	2.19846e-12	0.530706	0.152672
CCDC93	CONTROL	0.136764	0.0439309	8.09132e+08	0.523467	3.74843e-72	1.54086e-71	13.4187	8.67767
INSIG2	CONTROL	0.0756594	0.0361757	8.02558e+08	0.519214	2.59315e-84	1.16041e-83	7.50476	3.6395
STEAP3	CONTROL	0.0246184	0.00194197	774113980	0.500812	0.188442	0.236995	2.53924	2.37872
C2orf76	CONTROL	0.128514	0.0273563	8.00869e+08	0.518121	1.37829e-46	4.60802e-46	12.3258	8.53484
DBI	CONTROL	0.796167	0.244523	912407752	0.590281	0	0	57.6736	39.9606
TMEM37	CONTROL	0.0814635	0.0630868	818387893	0.529455	1.46295e-201	1.20256e-200	7.70969	1.83206
PTPN4	CONTROL	0.111908	0.0593902	8.20874e+08	0.531063	5.70019e-157	3.84522e-156	10.8913	4.61463
EPB41L5	CONTROL	0.0663632	-0.00262109	7.73767e+08	0.500587	0.552891	0.637084	6.75599	6.60921
TMEM185B	CONTROL	0.0490304	-0.0204287	762114422	0.493049	4.19536e-15	9.98602e-15	5.022	6.36789
RALB	CONTROL	0.471507	0.00831905	789949291	0.511056	3.10384e-08	6.32389e-08	39.4128	35.08
INHBB	CONTROL	0.0254442	-0.121015	7.1168e+08	0.46042	0	0	2.29097	10.1207
CLASP1	CONTROL	0.110084	0.0474628	8.10898e+08	0.52461	3.45553e-96	1.67842e-95	10.9557	6.02315
NIFK-AS1	CONTROL	0.0309041	0.0232829	7.87453e+08	0.509442	9.37346e-65	3.63885e-64	2.41839	0.526964
NIFK	CONTROL	0.178141	-0.221631	657952896	0.425662	0	0	17.0916	30.1354
TSN	CONTROL	0.281082	0.112016	854448854	0.552784	5.40776e-214	4.69565e-213	25.5974	14.9569
BIN1	CONTROL	0.190135	0.0936955	8.42593e+08	0.545114	3.59327e-210	3.06422e-209	17.981	8.95346
CYP27C1	CONTROL	0.000404235	-0.00161533	771202477	0.498928	2.42213e-21	6.2762e-21	0.0367816	0.25117
ERCC3	CONTROL	0.0769858	0.0394797	804227719	0.520294	1.27939e-92	6.0565e-92	7.64401	3.57547
MAP3K2	CONTROL	0.293661	0.0799874	8.33881e+08	0.539478	5.36392e-116	2.94309e-115	26.3527	18.2024
IWS1	CONTROL	0.239142	0.0623887	8.22974e+08	0.532422	7.94468e-90	3.68696e-89	22.0598	15.4346
AC010976.2	CONTROL	0.0084576	-0.00680719	7.71051e+08	0.49883	0.000589511	0.000994491	0.700164	0.930805
LIMS2	CONTROL	0.950423	0.616393	1098757672	0.71084	0	0	64.1274	25.4519
WDR33	CONTROL	0.39042	0.132927	8.64861e+08	0.55952	1.60268e-220	1.43125e-219	33.9796	22.0635
SFT2D3	CONTROL	0.0833761	0.0628499	8.23006e+08	0.532442	1.94577e-221	1.74582e-220	8.55829	2.07338
POLR2D	CONTROL	0.0907768	0.000160538	7.75944e+08	0.501996	0.0783512	0.106386	9.12184	8.68752
AMMECR1L	CONTROL	0.0605034	-0.00472296	773626517	0.500497	0.60316	0.691958	6.25681	6.12164
AC012306.2	CONTROL	0.0291858	0.0120694	7.82966e+08	0.506539	3.51041e-30	1.00655e-29	2.42759	1.1081
SAP130	CONTROL	0.034093	0.0178078	7.88893e+08	0.510373	3.66109e-51	1.27118e-50	3.58358	1.50209
UGGT1	CONTROL	0.121704	0.0323161	799874177	0.517477	1.40184e-44	4.61102e-44	11.9278	8.4068
HS6ST1	CONTROL	0.0886205	0.0558747	8.16144e+08	0.528003	5.81867e-158	3.9451e-157	8.75008	3.14701
RAB6C	CONTROL	5.88264e-05	-0.000206558	772729652	0.499916	0.0471453	0.0663179	0.00788177	0.0246245
SMPD4	CONTROL	0.0811932	0.0278857	7.95672e+08	0.514759	2.6426e-44	8.67506e-44	8.36913	5.42231
MZT2B	CONTROL	0.95862	0.293555	930937979	0.602269	0	0	65.1232	46.5403
CCDC115	CONTROL	0.242276	0.163365	8.9221e+08	0.577214	0	0	22.5143	7.01798
IMP4	CONTROL	0.19069	-0.0716196	7.36747e+08	0.476638	5.47444e-51	1.89907e-50	17.9862	22.0389
PTPN18	CONTROL	0.169355	0.129122	8.68557e+08	0.561911	0	0	16.1051	3.7183
ARHGEF4	CONTROL	0.000793989	-0.000223896	772985835	0.500082	0.467927	0.543192	0.0853859	0.0689485
FAM168B	CONTROL	0.167259	0.0516609	8.14245e+08	0.526774	7.98918e-79	3.43779e-78	16.3376	10.948
PLEKHB2	CONTROL	0.248804	-0.0161973	773592832	0.500475	0.777599	0.880337	23.1396	22.4427
MZT2A	CONTROL	0.382492	0.158318	879795806	0.569183	5.32201e-305	6.51293e-304	33.1284	19.4533
AC073869.1	CONTROL	0.00652397	-0.000165045	7.7368e+08	0.500531	0.0635206	0.0874602	0.550411	0.443241
C2orf27A	CONTROL	0.00391174	-0.000233607	7.72833e+08	0.499983	0.937012	1	0.28243	0.285644
AC097532.2	CONTROL	0.00969072	0.0052279	7.76706e+08	0.502488	6.99431e-15	1.65684e-14	0.764532	0.265944
MGAT5	CONTROL	0.162783	0.0895963	839081176	0.542842	9.73359e-219	8.61168e-218	15.3708	6.79636
CCNT2	CONTROL	0.163609	0.0394323	8.0869e+08	0.523181	4.20192e-62	1.60046e-61	15.4496	10.6673
RAB3GAP1	CONTROL	0.24599	0.0731883	829782817	0.536827	4.13943e-114	2.24081e-113	22.5379	15.016
ZRANB3	CONTROL	0.0194689	0.00771032	779477577	0.504282	5.4304e-16	1.31213e-15	2.0046	1.1475
R3HDM1	CONTROL	0.153647	0.0807386	8.34509e+08	0.539885	2.47499e-193	1.95376e-192	14.957	6.98843
UBXN4	CONTROL	0.890925	0.00579339	772359329	0.499677	0.883764	0.992549	62.1951	56.4689
MCM6	CONTROL	0.0619732	0.0327861	799520850	0.517249	4.9555e-79	2.13548e-78	6.43021	2.97956
DARS	CONTROL	0.328563	0.114836	8.57054e+08	0.55447	7.33595e-205	6.11314e-204	29.3898	18.2911
CXCR4	CONTROL	0.0104287	0.00138442	774262565	0.500908	0.010265	0.0156675	0.847291	0.664861
SPOPL	CONTROL	0.10629	0.0337471	800552557	0.517916	8.79528e-53	3.09944e-52	10.4762	6.8653
AC092620.2	CONTROL	0.00460943	0.00162516	774619850	0.501139	2.1775e-06	4.14633e-06	0.420361	0.192071
KYNU	CONTROL	0.04109	-0.035979	754491686	0.488117	7.09842e-52	2.4831e-51	3.61642	5.9542
GTDC1	CONTROL	0.0590883	0.0347488	8.01985e+08	0.518843	5.00669e-104	2.5435e-103	5.90739	2.1177
ZEB2	CONTROL	0.10178	0.0265353	797865760	0.516178	5.24679e-48	1.77215e-47	9.34516	6.01822
ACVR2A	CONTROL	0.0734855	0.0286947	796734010	0.515446	8.23106e-56	2.98381e-55	7.25517	4.15169
ORC4	CONTROL	0.151101	0.0858552	838215234	0.542282	3.00801e-226	2.7602e-225	14.4355	5.94927
MBD5	CONTROL	0.218022	0.114259	861060249	0.557062	0	0	20.1865	8.53977
EPC2	CONTROL	0.152773	-0.0274563	7.61367e+08	0.492565	2.0141e-07	4.00358e-07	15.0975	16.3162
LYPD6B	CONTROL	0.00593022	-0.00285251	771329407	0.49901	0.00207744	0.00336739	0.625287	0.822458
MMADHC	CONTROL	0.330985	0.0436898	811719960	0.525141	3.36894e-44	1.10432e-43	29.0864	23.4524
RND3	CONTROL	0.708234	0.0551292	8.13972e+08	0.526598	1.00978e-36	3.10108e-36	48.469	40.4728
RBM43	CONTROL	0.178437	0.149487	8.82372e+08	0.570849	0	0	16.7002	2.492
NMI	CONTROL	0.307855	0.133166	866302240	0.560453	1.98695e-267	2.12617e-266	27.4102	15.3361
RIF1	CONTROL	0.315874	-0.00723505	780837429	0.505162	0.00395353	0.00628539	27.7662	25.9394
ARL5A	CONTROL	0.181909	0.0310247	8.02987e+08	0.519491	2.22761e-40	7.08341e-40	17.1363	13.0116
CACNB4	CONTROL	0.00584392	-0.000670146	7.72989e+08	0.500084	0.784447	0.887713	0.60821	0.590987
STAM2	CONTROL	0.110643	0.0428786	808894154	0.523313	6.49127e-85	2.91653e-84	11.1225	6.41221
FMNL2	CONTROL	0.135837	-0.0031894	776248752	0.502193	0.0973266	0.130065	12.8972	12.3467
PRPF40A	CONTROL	0.495719	-0.0331048	764022547	0.494283	0.00477932	0.00753365	40.8039	39.4829
ARL6IP6	CONTROL	0.17482	0.0635044	8.2354e+08	0.532788	1.5863e-118	8.83093e-118	16.4151	9.71682
NR4A2	CONTROL	0.286258	-0.00122054	792342980	0.512605	3.25045e-14	7.61925e-14	23.0424	19.4927
GPD2	CONTROL	0.0832754	0.0124672	786826610	0.509036	1.98513e-17	4.89191e-17	8.24959	6.38266
ACVR1C	CONTROL	0.0112978	0.0064362	779126207	0.504055	7.975e-25	2.15331e-24	1.17701	0.364442
ACVR1	CONTROL	0.547041	0.361912	994513120	0.643399	0	0	43.6677	16.0946
PKP4	CONTROL	0.39727	0.0567653	821806138	0.531666	1.09443e-62	4.1889e-62	33.9271	26.5452
TANC1	CONTROL	0.323319	0.0734533	829679217	0.53676	4.22437e-95	2.03628e-94	28.3836	20.6796
WDSUB1	CONTROL	0.0581969	0.0436875	8.07113e+08	0.52216	2.2396e-149	1.45946e-148	5.81544	1.37897
BAZ2B	CONTROL	0.618169	0.304642	9.54068e+08	0.617233	0	0	47.087	24.132
AC009961.1	CONTROL	0.00711662	0.000840985	774595837	0.501124	0.000162459	0.000282997	0.620033	0.393992
2024-03-07	CONTROL	0.431905	0.067461	8.23268e+08	0.532612	2.52246e-63	9.6992e-63	36.4571	29.3918
CD302	CONTROL	0.128651	0.0299819	797939594	0.516226	1.21738e-37	3.77825e-37	12.2417	8.94853
LY75	CONTROL	0.117654	0.0844409	836868985	0.541411	1.427e-279	1.59616e-278	11.2355	2.92046
PLA2R1	CONTROL	0.0178577	-0.010195	766978336	0.496195	8.29999e-12	1.85351e-11	1.86929	2.62497
RBMS1	CONTROL	0.423871	-0.163842	700000830	0.452864	5.54389e-126	3.20749e-125	35.8936	41.0539
TANK	CONTROL	0.350832	0.137734	868429151	0.561829	8.92694e-259	9.26248e-258	30.3698	17.8872
PSMD14	CONTROL	0.274545	-0.00425344	779118080	0.504049	0.0191849	0.028464	25.0956	23.7774
FAP	CONTROL	0.00141525	-0.101718	7.12472e+08	0.460932	0	0	0.155008	7.96356
IFIH1	CONTROL	0.267092	0.132401	8.66898e+08	0.560838	3.48645e-304	4.24519e-303	23.8673	11.6031
GCA	CONTROL	0.219363	-0.00412737	7.86227e+08	0.508649	5.25446e-08	1.06261e-07	20.3941	17.9611
GRB14	CONTROL	0.0497428	0.0230463	789186243	0.510563	7.41098e-42	2.38529e-41	4.50049	2.38857
COBLL1	CONTROL	1.54643	1.02292	1218145828	0.788078	0	0	80.5635	36.1931
AC019197.1	CONTROL	0.0172804	0.00882252	778754536	0.503814	9.52456e-20	2.42419e-19	1.30181	0.536814
SCN2A	CONTROL	0.0755527	0.033839	7.98696e+08	0.516715	4.55313e-71	1.85336e-70	6.69819	3.33415
CSRNP3	CONTROL	0.0010984	-0.00340103	770683354	0.498592	1.49139e-16	3.62958e-16	0.127422	0.408766
TTC21B	CONTROL	0.0795732	0.03717	803145611	0.519594	8.70659e-84	3.87661e-83	7.85681	3.91529
STK39	CONTROL	0.0825288	0.0616153	8.21845e+08	0.531692	1.18342e-219	1.05051e-218	8.23908	1.87639
CERS6	CONTROL	0.0263637	-0.00593355	770970169	0.498778	0.0647837	0.0891762	2.84138	3.07313
NOSTRIN	CONTROL	1.07368	0.59212	1.05747e+09	0.684132	0	0	65.8417	31.1746
BBS5	CONTROL	0.0592897	0.0380718	803665649	0.51993	1.40153e-115	7.6616e-115	5.97833	1.97981
FASTKD1	CONTROL	0.0547467	0.0262838	7.9427e+08	0.513852	2.79946e-60	1.05127e-59	5.40033	2.62004
PPIG	CONTROL	0.830508	0.25354	914563743	0.591676	0	0	58.71	41.3888
PHOSPHO2	CONTROL	0.0301335	0.0177685	7.87126e+08	0.50923	4.04306e-48	1.36713e-47	3.02923	1.18197
KLHL23	CONTROL	0.0569864	0.0286895	7.95503e+08	0.51465	9.68425e-65	3.75895e-64	5.63153	2.69884
SSB	CONTROL	0.708329	0.0778029	821974328	0.531775	1.52333e-49	5.21922e-49	53.5711	44.4324
METTL5	CONTROL	0.383153	0.198324	9.0805e+08	0.587461	0	0	34.0361	16.9761
UBR3	CONTROL	0.153683	0.0559317	818016633	0.529215	1.74297e-103	8.83614e-103	14.7034	8.78601
GORASP2	CONTROL	0.15881	0.0216945	7.94511e+08	0.514007	3.35941e-23	8.88709e-23	15.5034	12.5733
TLK1	CONTROL	0.251274	0.0663962	8.22167e+08	0.5319	2.78583e-84	1.24622e-83	22.9123	16.4689
METTL8	CONTROL	0.0579008	0.00636511	7.80432e+08	0.504899	6.32936e-08	1.27689e-07	5.77471	4.77222
DCAF17	CONTROL	0.0397336	0.0149038	786322090	0.50871	1.62542e-31	4.73493e-31	4.06962	2.31963
CYBRD1	CONTROL	0.0797011	0.00257007	7.78371e+08	0.503566	0.00064971	0.00109224	7.73071	6.97365
DYNC1I2	CONTROL	0.728078	0.134405	8.55105e+08	0.553209	5.80052e-135	3.52339e-134	54.6351	43.1125
SLC25A12	CONTROL	0.0481015	0.0169437	7.87181e+08	0.509266	2.62232e-29	7.44614e-29	4.95369	3.09776
HAT1	CONTROL	0.234742	-0.039227	7.60437e+08	0.491963	1.15772e-06	2.23741e-06	21.8141	22.6841
METAP1D	CONTROL	0.0272036	0.0098635	782203366	0.506045	1.08975e-23	2.90013e-23	2.64039	1.42329
ITGA6	CONTROL	1.50503	0.991142	1.20152e+09	0.777321	0	0	79.9908	32.8491
AC078883.3	CONTROL	0.00114104	-0.000747632	772597615	0.499831	0.16765	0.214066	0.0893268	0.123122
AC078883.1	CONTROL	0.0180221	0.0111838	7.80398e+08	0.504877	2.97919e-29	8.4523e-29	1.43054	0.45309
PDK1	CONTROL	0.0790145	0.0237761	7.94854e+08	0.51423	3.01543e-45	9.96893e-45	7.60328	4.70328
RAPGEF4	CONTROL	0.403503	0.0758225	8.32806e+08	0.538783	1.42906e-94	6.86987e-94	33.4016	24.7427
MAP3K20	CONTROL	0.513955	0.25432	930593854	0.602046	0	0	41.2085	21.4085
SP3	CONTROL	0.23463	0.0708326	8.2868e+08	0.536113	3.14161e-112	1.68492e-111	21.9166	14.5481
OLA1	CONTROL	0.275125	0.036485	8.03806e+08	0.520021	4.60716e-31	1.33581e-30	25.6342	21.4479
CIR1	CONTROL	0.45245	0.2446	9.32893e+08	0.603533	0	0	37.73	17.0106
SCRN3	CONTROL	0.0660241	0.0370703	801940550	0.518814	1.84986e-90	8.62083e-90	6.71527	2.95494
GPR155	CONTROL	0.0632428	0.0437093	805453097	0.521087	9.33904e-130	5.51084e-129	5.99934	1.77789
WIPF1	CONTROL	0.0948024	0.0341561	802418690	0.519124	2.24824e-66	8.84502e-66	9.45419	5.59961
CHN1	CONTROL	0.127442	0.0243789	796533496	0.515316	5.98107e-33	1.7678e-32	12.5399	9.38193
ATF2	CONTROL	0.206475	0.0181005	7.95362e+08	0.514558	6.03672e-21	1.55697e-20	19.3721	16.129
ATP5G3	CONTROL	0.803529	0.345739	969480547	0.627204	0	0	58.3094	35.3016
LNPK	CONTROL	0.0829956	0.0567894	817918305	0.529151	9.10398e-185	6.95607e-184	8.18916	2.3344
MTX2	CONTROL	0.150799	0.0578675	8.18862e+08	0.529761	2.79977e-107	1.45647e-106	14.7245	8.73676
LINC01116	CONTROL	0.0109714	-0.00482095	771535716	0.499144	0.0255046	0.0372355	0.915599	1.08348
HNRNPA3	CONTROL	1.26638	0.0412387	7.75055e+08	0.501421	0.529427	0.611182	74.9872	68.3181
NFE2L2	CONTROL	0.515491	-0.363225	595498403	0.385257	0	0	41.6066	55.9025
AC079305.1	CONTROL	0.00716874	0.000394758	773915977	0.500684	0.0178521	0.0266288	0.566174	0.428466
AGPS	CONTROL	0.103787	0.0418795	8.05772e+08	0.521293	4.4303e-76	1.87343e-75	10.2818	6.02315
RBM45	CONTROL	0.0504458	0.0331903	800015810	0.517569	1.16475e-105	5.98903e-105	5.0798	1.55627
AC009948.1	CONTROL	0.0227689	0.0146354	7.82905e+08	0.506499	1.4095e-40	4.48947e-40	1.82069	0.517114
PRKRA	CONTROL	0.1816	0.0409608	806697639	0.521892	4.34033e-50	1.49206e-49	17.3622	12.9131
FKBP7	CONTROL	0.041477	0.00431721	7.78845e+08	0.503873	6.30746e-07	1.22994e-06	4.2023	3.41295
PLEKHA3	CONTROL	0.317683	-0.00663782	777036594	0.502703	0.13632	0.177201	28.6686	27.4612
TTN-AS1	CONTROL	0.0152414	0.00228973	7.76502e+08	0.502357	5.35868e-08	1.08319e-07	1.31888	0.842157
TTN	CONTROL	0.341036	0.255434	9.15721e+08	0.592424	0	0	24.444	5.9542
AC009948.5	CONTROL	0.0196585	0.00762786	779276971	0.504152	8.99248e-16	2.16479e-15	1.91527	1.08348
CCDC141	CONTROL	0.148686	0.116875	854047380	0.552525	0	0	13.0916	2.54617
SESTD1	CONTROL	0.573683	0.237912	9.1889e+08	0.594475	0	0	45.0916	26.6929
ZNF385B	CONTROL	0.239291	0.202955	913433345	0.590944	0	0	21.1429	2.86136
CWC22	CONTROL	0.229463	0.0577092	821204714	0.531277	1.32718e-85	5.98522e-85	21.4437	14.9421
UBE2E3	CONTROL	0.367077	0.163124	886186874	0.573317	0	0	32.4059	17.838
AC009962.1	CONTROL	0.00703801	0.00294471	775271319	0.501561	4.24535e-08	8.61869e-08	0.588506	0.275794
SSFA2	CONTROL	0.714146	0.180211	876225976	0.566873	2.21735e-217	1.95206e-216	51.9947	38.5078
DNAJC10	CONTROL	0.349942	0.0556688	8.16285e+08	0.528094	4.76295e-53	1.68291e-52	30.5222	24.5112
FRZB	CONTROL	0.0234871	0.0107125	7.81498e+08	0.505589	2.52903e-27	7.02637e-27	1.97438	0.852007
NCKAP1	CONTROL	0.548255	0.0562149	815261266	0.527432	7.97615e-41	2.54569e-40	43.8213	36.9318
NUP35	CONTROL	0.0450614	-0.0308036	753975715	0.487783	7.00588e-46	2.32825e-45	4.46897	6.88008
ZC3H15	CONTROL	0.540945	-0.161885	6.93852e+08	0.448886	1.77971e-133	1.0708e-132	43.7885	48.3625
ITGAV	CONTROL	0.37519	-0.308438	637661671	0.412534	0	0	31.6887	43.5952
FAM171B	CONTROL	0.086927	0.0482608	811061334	0.524715	5.34335e-125	3.07545e-124	8.51494	3.55085
AC007319.1	CONTROL	0.000448837	-0.000422528	772668779	0.499877	0.139817	0.181623	0.0394089	0.0640236
CALCRL	CONTROL	0.309232	-0.672991	4.83037e+08	0.3125	0	0	26.6391	55.5479
TFPI	CONTROL	0.119929	-0.442845	562042861	0.363613	0	0	10.7954	36.2669
GULP1	CONTROL	0.170448	0.0771884	833991639	0.53955	9.25141e-180	6.92972e-179	15.887	7.82073
COL3A1	CONTROL	0.0038433	-0.135331	701622678	0.453914	0	0	0.365189	9.56907
COL5A2	CONTROL	0.0153141	-0.0993901	707576039	0.457765	0	0	1.51593	9.93844
WDR75	CONTROL	0.0893538	-0.0135076	7.68808e+08	0.497379	0.0207925	0.0307812	8.93793	9.38193
SLC40A1	CONTROL	0.209806	0.129437	863262128	0.558486	0	0	18.8532	7.17065
ASNSD1	CONTROL	0.239208	0.033327	800554640	0.517918	4.61088e-28	1.29126e-27	22.0414	18.36
ANKAR	CONTROL	0.131231	0.0850719	837807623	0.542018	3.47174e-256	3.56342e-255	12.5885	4.14676
ORMDL1	CONTROL	0.427255	0.0923657	837470193	0.5418	7.82273e-104	3.97259e-103	36.2233	27.5991
PMS1	CONTROL	0.107722	0.0517407	8.14816e+08	0.527144	1.17196e-120	6.58896e-120	10.689	5.23516
HIBCH	CONTROL	0.18978	0.085587	8.37788e+08	0.542006	3.90484e-181	2.94392e-180	18.002	9.56907
INPP1	CONTROL	0.254364	-0.0418675	759010351	0.491041	1.27385e-07	2.54618e-07	23.3589	24.2994
MFSD6	CONTROL	0.0874389	0.037977	8.03372e+08	0.51974	1.79622e-75	7.56324e-75	8.85255	4.89535
NEMP2	CONTROL	0.0281822	0.0141167	784953451	0.507824	4.8241e-36	1.47101e-35	2.89392	1.3248
AC006460.2	CONTROL	0.00718468	-0.000597357	7.73876e+08	0.500658	0.0313827	0.0452989	0.630542	0.497414
NAB1	CONTROL	0.154209	-0.0287962	763871179	0.494185	3.93037e-05	7.08013e-05	14.7744	15.5922
GLS	CONTROL	0.349747	-0.133181	715860813	0.463125	3.73194e-86	1.68642e-85	30.3159	35.0209
STAT1	CONTROL	0.598908	0.422968	1019741803	0.65972	0	0	45.4726	14.6171
MYO1B	CONTROL	0.195671	0.037828	801531798	0.51855	1.12599e-36	3.45679e-36	17.0929	13.3317
NABP1	CONTROL	0.0759162	-0.143458	7.01304e+08	0.453707	0	0	7.69392	16.4738
CAVIN2	CONTROL	2.45952	1.62708	1.24459e+09	0.805186	0	0	87.6768	36.3654
SLC39A10	CONTROL	1.94773	1.43915	1325106320	0.857276	0	0	87.8253	33.4597
STK17B	CONTROL	0.0152387	-0.0298457	751921251	0.486454	1.58442e-128	9.30211e-128	1.49491	4.20094
CCDC150	CONTROL	0.016596	0.00157483	775596169	0.501771	0.000214034	0.000370396	1.56453	1.2066
GTF3C3	CONTROL	0.120722	0.0535132	8.15853e+08	0.527815	3.88136e-116	2.13051e-115	11.7018	6.0921
PGAP1	CONTROL	0.0459103	0.0226804	792551032	0.51274	2.31396e-61	8.75858e-61	4.50443	1.94041
ANKRD44	CONTROL	0.143185	0.111047	855759235	0.553632	0	0	13.4529	2.67914
SF3B1	CONTROL	0.759242	0.145494	857150760	0.554532	6.84819e-141	4.29175e-140	55.3195	44.0138
COQ10B	CONTROL	0.218388	-0.0662019	741328679	0.479601	9.90023e-36	3.00786e-35	20.6765	24.0286
HSPD1	CONTROL	0.55357	-0.597869	5.30938e+08	0.343489	0	0	43.3918	60.2265
HSPE1	CONTROL	0.845403	-0.498145	545182409	0.352705	0	0	59.5652	69.1899
MOB4	CONTROL	0.2995	0.0551594	8.20368e+08	0.530736	1.9918e-68	7.95109e-68	27.3813	20.7781
RFTN2	CONTROL	0.154995	0.0875871	839144337	0.542883	1.4404e-228	1.33321e-227	14.731	6.09702
C2orf69	CONTROL	0.113875	0.0365015	8.05035e+08	0.520816	1.49159e-67	5.91798e-67	11.1159	6.87023
TYW5	CONTROL	0.0830504	0.0406097	805053161	0.520828	2.06741e-93	9.83754e-93	7.99212	3.80694
MAIP1	CONTROL	0.0907974	0.0342187	8.00786e+08	0.518067	3.76194e-61	1.42151e-60	9.13235	5.51096
SPATS2L	CONTROL	0.424004	0.156709	8.7813e+08	0.568105	6.44283e-280	7.21868e-279	35.778	22.162
KCTD18	CONTROL	0.0582516	0.0407656	8.05912e+08	0.521384	6.55244e-136	4.00843e-135	5.91133	1.62522
SGO2	CONTROL	0.0432018	0.0196596	7.90839e+08	0.511632	3.26856e-54	1.16711e-53	4.24171	1.89608
BZW1	CONTROL	0.628304	-0.423346	561495476	0.363259	0	0	48.7869	61.9601
CLK1	CONTROL	0.537363	0.0198966	799557893	0.517273	2.15134e-17	5.29955e-17	42.4263	36.7594
PPIL3	CONTROL	0.080397	0.0329225	8.01019e+08	0.518218	1.48735e-72	6.13007e-72	7.81872	4.12706
NIF3L1	CONTROL	0.033208	0.0221714	7.90962e+08	0.511712	2.07057e-70	8.38097e-70	3.37077	1.02438
ORC2	CONTROL	0.0852119	0.03267	7.99049e+08	0.516943	1.22521e-58	4.54463e-58	8.34417	4.94459
FAM126B	CONTROL	0.204256	0.0833858	8.38907e+08	0.542729	1.28573e-181	9.72082e-181	18.7034	9.93351
NDUFB3	CONTROL	0.642141	0.327628	973110802	0.629553	0	0	50.6299	26.358
AC007272.1	CONTROL	0.000773744	0.000120005	7.72945e+08	0.500056	0.556998	0.641068	0.0604269	0.049249
CFLAR	CONTROL	1.3774	0.223477	8.73576e+08	0.565158	1.46313e-182	1.10904e-181	77.2545	64.8018
CFLAR-AS1	CONTROL	0.00324268	0.000157303	773347703	0.500316	0.110355	0.145615	0.265353	0.201921
CASP10	CONTROL	0.302516	0.188766	9.03845e+08	0.584741	0	0	26.8125	9.85964
CASP8	CONTROL	0.0987639	0.0334231	8.02395e+08	0.519108	9.88328e-64	3.81124e-63	9.84959	5.9739
TRAK2	CONTROL	0.234092	0.126558	864091713	0.559023	0	0	21.621	9.86457
STRADB	CONTROL	0.0589181	0.0423667	8.06197e+08	0.521568	2.28762e-142	1.44417e-141	5.7642	1.43807
TMEM237	CONTROL	0.0802773	0.0352089	802159820	0.518956	3.30186e-78	1.4151e-77	7.8647	4.04334
MPP4	CONTROL	0.00183308	-0.000260118	7.7295e+08	0.500059	0.729571	0.828566	0.189163	0.177296
ALS2	CONTROL	0.0958875	0.0366319	8.03945e+08	0.520111	5.93643e-73	2.45389e-72	9.53169	5.47156
SUMO1	CONTROL	0.990619	0.338165	956494842	0.618803	0	0	67.4102	46.5501
NOP58	CONTROL	0.205238	-0.249636	643895243	0.416567	0	0	19.3603	33.834
AC064836.3	CONTROL	0.00650629	-0.000579134	7.73446e+08	0.50038	0.183048	0.230406	0.539901	0.46294
BMPR2	CONTROL	0.948652	-0.131801	704224936	0.455597	4.68927e-89	2.16527e-88	62.781	61.5316
FAM117B	CONTROL	0.0729976	0.0501065	813271972	0.526145	4.57776e-166	3.23794e-165	7.29064	2.03891
ICA1L	CONTROL	0.0780308	0.0406653	804952045	0.520763	1.65023e-97	8.08618e-97	7.61511	3.44743
WDR12	CONTROL	0.0363748	-0.0469071	740754954	0.47923	1.53972e-138	9.54176e-138	3.74647	7.87491
CARF	CONTROL	0.0736544	0.055283	8.15732e+08	0.527737	6.25859e-192	4.91147e-191	7.17241	1.61044
NBEAL1	CONTROL	0.203674	-0.210217	693766789	0.448831	1.08786e-220	9.73449e-220	19.0213	26.8653
CYP20A1	CONTROL	0.215203	0.0456869	8.10592e+08	0.524411	1.27767e-54	4.57811e-54	20.2943	15.2672
ABI2	CONTROL	0.429914	0.196162	9.0099e+08	0.582894	0	0	35.9199	19.6306
RAPH1	CONTROL	0.316402	0.0857747	837430916	0.541775	6.32522e-125	3.63823e-124	27.7819	19.079
PARD3B	CONTROL	0.042689	0.00672264	7.80761e+08	0.505112	1.16954e-10	2.54503e-10	4.42956	3.39325
NRP2	CONTROL	0.778596	0.271015	9.23084e+08	0.597188	0	0	54.1241	33.8587
INO80D	CONTROL	0.235549	0.033403	8.06887e+08	0.522014	1.87042e-42	6.05227e-42	21.6315	16.8481
NDUFS1	CONTROL	0.253518	0.105817	8.49925e+08	0.549858	4.30244e-204	3.56966e-203	23.4956	13.5779
EEF1B2	CONTROL	1.38459	-0.291086	5.77659e+08	0.373716	0	0	78.7521	77.7592
ZDBF2	CONTROL	0.0493644	0.011981	7.84821e+08	0.507739	1.7281e-20	4.43903e-20	5.00493	3.4425
FASTKD2	CONTROL	0.0909961	-0.0257027	761344569	0.492551	7.01547e-11	1.53516e-10	8.89589	10.2783
KLF7	CONTROL	0.446828	0.160409	8.80173e+08	0.569426	5.07929e-286	5.81056e-285	36.7816	22.5905
CREB1	CONTROL	0.314784	0.119658	859845764	0.556276	2.47237e-227	2.27261e-226	27.9974	16.5378
METTL21A	CONTROL	0.107247	-0.0619908	7.41509e+08	0.479718	9.74166e-60	3.64438e-59	10.312	14.1295
CCNYL1	CONTROL	0.0905833	-0.0597304	7.3647e+08	0.476458	3.26807e-86	1.47781e-85	9.21511	13.7799
FZD5	CONTROL	0.0134744	-0.00407221	770807005	0.498672	0.00473954	0.00747307	1.38194	1.64492
PLEKHM3	CONTROL	0.0533616	0.0334033	8.00407e+08	0.517822	1.84137e-101	9.2436e-101	5.42003	1.84684
IDH1	CONTROL	0.0913113	0.0587717	8.18288e+08	0.52939	3.98161e-176	2.92731e-175	8.70411	2.79734
PIKFYVE	CONTROL	0.142264	0.0474434	8.135e+08	0.526293	9.34814e-89	4.3068e-88	13.7681	8.41665
MAP2	CONTROL	0.101355	0.0255227	793099112	0.513094	9.31517e-31	2.69062e-30	9.6197	6.99335
RPE	CONTROL	0.106487	0.0369243	8.0471e+08	0.520606	1.18065e-69	4.75001e-69	10.5274	6.35311
KANSL1L	CONTROL	0.159684	0.0867469	8.41132e+08	0.544169	3.52278e-233	3.31703e-232	15.3905	6.45654
AC007038.2	CONTROL	0.00462015	-0.000554828	773128029	0.500174	0.447807	0.5212	0.345484	0.310268
LANCL1	CONTROL	0.111493	0.0614616	8.22894e+08	0.53237	8.26575e-170	5.92353e-169	10.9754	4.44226
SPAG16	CONTROL	0.16773	0.106218	8.53889e+08	0.552422	0	0	16.2798	5.7769
BARD1	CONTROL	0.0608564	0.00706153	782138515	0.506003	1.15584e-10	2.51563e-10	6.16486	4.92982
ATIC	CONTROL	0.0201726	-0.000338089	7.72621e+08	0.499846	0.782159	0.885274	2.01773	2.04876
FN1	CONTROL	1.86506	0.43972	944282856	0.610902	0	0	86.6207	67.6878
LINC00607	CONTROL	0.0055433	0.00332394	775160495	0.501489	3.26553e-09	6.84957e-09	0.470279	0.172371
XRCC5	CONTROL	0.654176	-0.0162841	7.6908e+08	0.497555	0.250618	0.299886	50.2542	46.5649
SMARCAL1	CONTROL	0.0476035	0.0292414	796163776	0.515077	5.61205e-80	2.43731e-79	4.87619	1.86161
RPL37A	CONTROL	3.08262	-0.0350585	7.17871e+08	0.464425	7.02399e-55	2.52428e-54	98.2975	96.8875
IGFBP2	CONTROL	0.0219577	-0.0901098	7.22358e+08	0.467329	0	0	1.88506	8.3871
IGFBP5	CONTROL	0.0104189	-0.0131191	769584751	0.497882	2.10811e-08	4.31791e-08	0.836782	1.25585
TNS1	CONTROL	0.467888	0.288778	959788695	0.620934	0	0	38.3343	13.7503
ARPC2	CONTROL	1.15693	-0.148954	673396006	0.435653	5.11522e-179	3.81652e-178	72.6056	70.756
AC021016.2	CONTROL	0.00256251	-0.00370543	771531641	0.499141	1.27579e-05	2.35711e-05	0.212808	0.384142
AAMP	CONTROL	0.232702	-0.0340791	7.59002e+08	0.491035	5.53493e-08	1.11848e-07	21.6328	22.9254
PNKD	CONTROL	0.398746	0.244542	9.34569e+08	0.604618	0	0	34.4302	13.9375
TMBIM1	CONTROL	0.192155	-0.0482915	750339397	0.485431	4.1307e-21	1.06786e-20	18.0151	20.4482
SLC11A1	CONTROL	0.00956248	0.0046783	7.77414e+08	0.502947	4.42423e-16	1.06989e-15	0.974713	0.384142
CTDSP1	CONTROL	0.436135	0.269304	946844604	0.61256	0	0	36.8276	14.8436
USP37	CONTROL	0.100344	0.00675323	7.83938e+08	0.507168	8.17626e-10	1.74255e-09	9.95337	8.42157
CNOT9	CONTROL	0.125499	0.00305391	7.8296e+08	0.506535	2.93813e-07	5.80228e-07	12.0473	10.5787
BCS1L	CONTROL	0.0746771	0.0307014	797261599	0.515787	3.43237e-58	1.26875e-57	7.27225	4.10736
RNF25	CONTROL	0.036257	0.0133561	785200270	0.507984	1.68693e-29	4.79877e-29	3.66108	2.05368
TTLL4	CONTROL	0.0115636	-0.00413866	770436825	0.498433	0.000437734	0.000744711	1.2243	1.53657
CYP27A1	CONTROL	0.0758617	0.039395	804287416	0.520333	5.60416e-93	2.65861e-92	7.64401	3.57055
CNPPD1	CONTROL	0.15515	0.090728	840151825	0.543535	2.35926e-237	2.25734e-236	14.6312	5.9148
RETREG2	CONTROL	0.187421	0.101856	847867554	0.548527	7.76701e-248	7.71665e-247	17.7248	8.0522
ZFAND2B	CONTROL	0.188046	0.107123	851645261	0.550971	1.15593e-277	1.28433e-276	17.5383	7.31347
ATG9A	CONTROL	0.0938245	0.0332638	798087367	0.516321	5.07888e-49	1.72945e-48	9.28998	6.04285
ANKZF1	CONTROL	0.0764768	0.0498402	8.11484e+08	0.524988	1.64581e-145	1.05346e-144	7.53235	2.52647
GLB1L	CONTROL	0.0216822	0.0107942	781365464	0.505503	4.48706e-24	1.19928e-23	2.16486	1.06378
STK16	CONTROL	0.0912416	0.0500229	811042058	0.524702	7.46611e-117	4.11601e-116	9.07455	4.15169
TUBA4A	CONTROL	0.136461	0.038677	8.02987e+08	0.519491	8.17131e-52	2.85616e-51	12.8328	8.88944
DNAJB2	CONTROL	0.198937	0.114507	8.5569e+08	0.553587	1.21217e-292	1.41646e-291	18.53	7.85028
DNPEP	CONTROL	0.334955	0.145753	873774786	0.565287	2.64199e-295	3.11318e-294	29.5317	16.5673
SPEG	CONTROL	0.00948368	6.79708e-06	7.7351e+08	0.500421	0.255045	0.305033	0.902463	0.817533
GMPPA	CONTROL	0.055582	0.0238325	792936496	0.512989	6.3152e-51	2.18902e-50	5.60131	2.99434
OBSL1	CONTROL	0.092046	0.0590566	819855306	0.530404	5.31061e-177	3.91737e-176	9.27028	3.17656
STK11IP	CONTROL	0.0234975	0.0101043	7.81392e+08	0.505521	3.89162e-22	1.01799e-21	2.36585	1.26077
EPHA4	CONTROL	0.344611	0.141864	874760624	0.565925	5.10287e-301	6.14048e-300	29.692	15.9911
AC010980.1	CONTROL	0.0269492	0.00910719	780294174	0.50481	1.42101e-19	3.60711e-19	2.04926	1.07855
SGPP2	CONTROL	0.272276	0.0849545	845101432	0.546737	2.17986e-171	1.57103e-170	24.8959	14.8338
FARSB	CONTROL	0.0458111	-0.00208106	7.74371e+08	0.500978	0.237067	0.290476	4.64499	4.42748
ACSL3	CONTROL	0.754056	0.381	9.78336e+08	0.632933	0	0	52.7251	28.5348
AP1S3	CONTROL	0.0134155	0.00232708	775718383	0.50185	4.56183e-05	8.18888e-05	1.41609	1.04408
WDFY1	CONTROL	0.405659	0.202571	907555670	0.587142	0	0	34.3737	17.0106
MRPL44	CONTROL	0.123812	0.0395631	8.07261e+08	0.522256	2.59835e-70	1.0514e-69	12.2956	7.78133
SERPINE2	CONTROL	0.0304744	-0.238524	6.74753e+08	0.43653	0	0	2.23054	14.819
FAM124B	CONTROL	0.0965773	0.0442822	8.07795e+08	0.522602	2.13565e-97	1.0459e-96	9.06667	4.50628
CUL3	CONTROL	0.26381	-0.0168659	770167117	0.498258	0.310705	0.367678	24.4256	24.2403
NYAP2	CONTROL	0.00104754	-0.000544278	772699006	0.499896	0.422154	0.492396	0.102463	0.123122
RHBDD1	CONTROL	0.0488143	0.0229689	793220696	0.513173	4.19256e-58	1.54782e-57	5.06667	2.41812
MFF	CONTROL	0.267683	0.0969729	8.43035e+08	0.5454	9.30066e-163	6.45191e-162	24.5097	15.4642
AGFG1	CONTROL	0.785329	0.357523	971862064	0.628745	0	0	56.1327	33.3021
C2orf83	CONTROL	0.0623806	0.0457623	806614943	0.521838	3.26719e-145	2.08928e-144	5.79967	1.42329
SLC19A3	CONTROL	0.229615	0.156334	880006965	0.569319	0	0	19.9317	6.00345
CCL20	CONTROL	0.00138749	-0.342433	664988899	0.430214	0	0	0.0958949	14.0458
TRIP12	CONTROL	0.381167	-0.0467865	7.57338e+08	0.489958	1.42749e-07	2.84899e-07	33.0233	33.3809
SLC16A14	CONTROL	0.385121	0.349221	9.82993e+08	0.635946	0	0	30.0059	2.83674
SP110	CONTROL	0.366748	0.148603	876760563	0.567219	3.00596e-301	3.62046e-300	31.2092	17.4243
SP140L	CONTROL	0.18969	0.0957197	8.47004e+08	0.547968	6.65608e-236	6.3435e-235	18.2345	8.56439
SP100	CONTROL	0.849328	0.227908	898472436	0.581265	5.27129e-304	6.40967e-303	59.3077	43.3982
CAB39	CONTROL	0.20664	0.00890659	785531150	0.508198	1.93223e-07	3.84399e-07	19.8174	17.9956
ITM2C	CONTROL	0.0400975	0.0339695	793029510	0.513049	9.65358e-97	4.70952e-96	3.12118	0.512189
C2orf72	CONTROL	0.00402075	0.00212309	7.74823e+08	0.501271	2.26792e-07	4.49638e-07	0.441379	0.187146
PSMD1	CONTROL	0.289435	-0.0201199	770056251	0.498187	0.305468	0.361593	26.5419	26.1364
HTR2B	CONTROL	0.0236892	0.00719636	7.7733e+08	0.502892	1.81701e-07	3.61693e-07	2.13202	1.55627
ARMC9	CONTROL	0.0320576	0.0104321	783263232	0.506731	1.69464e-23	4.49959e-23	3.28539	1.93056
[truncated: 51,333 more rows]

## Sheet: Tumor vs TL
feature	group	avgExpr	logFC	statistic	auc	pval	padj	pct_in	pct_out
LINC01128	CONTROL	0.0354896	0.00665474	4797180865	0.501813	8.43594e-07	1.53583e-06	2.85846	2.5036
LINC00115	CONTROL	0.0114209	0.00698478	4807983482	0.502943	5.45156e-63	2.27214e-62	0.955008	0.366303
AL645608.1	CONTROL	0	-0.000152325	4779279750	0.49994	0.0025652	0.00370771	0	0.0119447
SAMD11	CONTROL	0.00122593	-0.00243464	4.77096e+09	0.49907	4.15718e-16	9.96363e-16	0.132677	0.318525
NOC2L	CONTROL	0.154699	-0.0170808	4658132394	0.487268	2.31441e-49	8.55031e-49	14.9438	17.8183
HES4	CONTROL	0.450552	-0.113911	4410510318	0.461365	2.1802e-247	2.02146e-246	32.892	39.8092
ISG15	CONTROL	1.61805	0.548941	6210261486	0.649629	0	0	79.7649	60.0658
AGRN	CONTROL	0.323126	-0.139035	4274554230	0.447143	0	0	28.3626	37.8351
C1orf159	CONTROL	0.0248374	0.00235892	4.78145e+09	0.500167	0.636441	0.671823	2.43678	2.41123
TNFRSF4	CONTROL	0.19743	-0.196152	4.08538e+09	0.427355	0	0	16.0053	30.2152
SDF4	CONTROL	0.391211	-0.126215	4293560950	0.449131	0	0	33.8851	43.1975
B3GALT6	CONTROL	0.0718596	-0.0381374	4.5389e+09	0.474795	1.95758e-275	1.96318e-274	7.43777	12.6406
UBE2J2	CONTROL	0.192883	-0.00924877	4676028243	0.48914	1.28421e-31	3.9267e-31	18.3961	21.1476
ACAP3	CONTROL	0.0520627	-0.0187103	4674728700	0.489004	2.41078e-83	1.16334e-82	5.15468	7.39136
PUSL1	CONTROL	0.0346594	-0.0126002	4.67594e+09	0.489131	5.59341e-107	3.10349e-106	3.48768	5.71433
INTS11	CONTROL	0.18398	0.00268078	4.74326e+09	0.496173	1.81542e-05	3.10022e-05	17.487	18.695
CPTP	CONTROL	0.163794	0.0445547	4930188725	0.515726	2.85245e-89	1.42842e-88	15.1672	12.3253
DVL1	CONTROL	0.110338	0.0171414	4.8273e+09	0.504964	2.01058e-12	4.43312e-12	11.0161	10.1976
AURKAIP1	CONTROL	0.65976	-0.0237369	4689049273	0.490502	3.2913e-14	7.56016e-14	51.6887	52.6887
CCNL2	CONTROL	0.422423	-0.0230772	4.69982e+09	0.491628	2.62351e-13	5.91266e-13	35.3484	37.4067
AL391244.1	CONTROL	0.0269319	-0.0010321	4768792845	0.498843	0.000739536	0.00112291	2.13202	2.36823
MRPL20	CONTROL	0.681693	-0.0507725	4602412545	0.481439	2.57183e-49	9.49604e-49	52.4217	54.0711
ANKRD65	CONTROL	0.0877271	-0.0338555	4.5865e+09	0.479774	4.42331e-174	3.2719e-173	8.35862	12.5355
VWA1	CONTROL	0.539851	-0.879426	2.59074e+09	0.271006	0	0	41.6236	68.5369
ATAD3C	CONTROL	0.0334541	-0.0601056	4469770533	0.467564	0	0	3.36946	9.89656
ATAD3B	CONTROL	0.0449784	-0.0181797	4659487659	0.487409	1.59199e-115	9.2852e-115	4.52282	7.09673
AL645728.2	CONTROL	0.00433977	0.000220687	4779456957	0.499959	0.763335	0.7932	0.350739	0.359136
ATAD3A	CONTROL	0.051251	-0.0242967	4.60937e+09	0.482167	1.51411e-192	1.19172e-191	5.13366	8.80322
SSU72	CONTROL	0.594444	0.032696	4.892e+09	0.511731	7.09667e-22	1.889e-21	47.2013	46.124
AL645728.1	CONTROL	0.0068353	0.000754788	4783894372	0.500423	0.0129923	0.0173931	0.605583	0.520788
AL691432.2	CONTROL	0.0132534	0.000349367	4776037527	0.499601	0.094956	0.113318	1.04302	1.12439
MIB2	CONTROL	0.0885594	-0.0147695	4.67359e+09	0.488884	3.43909e-57	1.3655e-56	8.76453	11.1229
CDK11B	CONTROL	0.245793	0.0142921	4.81399e+09	0.503571	0.000227873	0.000361393	22.5813	22.3827
SLC35E2B	CONTROL	0.133495	-0.0162858	4.66795e+09	0.488295	5.67121e-47	2.04446e-46	12.9392	15.5305
CDK11A	CONTROL	0.167028	0.00696308	4.79125e+09	0.501192	0.163091	0.189152	16.3836	16.4056
AL031282.1	CONTROL	0.00388356	0.000411348	4781393132	0.500161	0.199279	0.228019	0.320525	0.288265
NADK	CONTROL	0.131892	8.43932e-05	4.76861e+09	0.498825	0.131622	0.154468	12.9655	13.3167
GNB1	CONTROL	0.983734	0.156672	5.3147e+09	0.555948	0	0	64.6358	57.8791
CFAP74	CONTROL	0.00176181	-0.0189968	4668909192	0.488395	0	0	0.187849	2.50997
AL590822.2	CONTROL	0.00105666	1.25492e-05	4.77959e+09	0.499973	0.697904	0.731307	0.0893268	0.0947611
FAAP20	CONTROL	0.338378	0.000766673	4.75304e+09	0.497195	0.00941529	0.0128142	29.6801	30.9256
SKI	CONTROL	0.290831	0.00800595	4.78742e+09	0.500792	0.44216	0.480662	26.266	26.6995
RER1	CONTROL	0.42953	-0.0148714	4.70449e+09	0.492117	1.03227e-11	2.23484e-11	36.8828	38.9874
PEX10	CONTROL	0.108278	0.0207562	4833303884	0.505592	9.46466e-16	2.25283e-15	10.7586	9.83922
PANK4	CONTROL	0.0327109	-0.00424495	4.73626e+09	0.49544	1.19393e-24	3.32193e-24	3.31823	4.25708
AL139246.5	CONTROL	0.00614601	-0.0067783	4.74962e+09	0.496838	3.69253e-48	1.34736e-47	0.505747	1.13873
TNFRSF14-AS1	CONTROL	0.0247635	0.0122375	4.82595e+09	0.504822	5.17463e-75	2.35191e-74	1.93103	0.965926
TNFRSF14	CONTROL	0.463709	0.186567	5467640450	0.571947	0	0	38.4131	26.0848
FAM213B	CONTROL	0.120498	0.0275782	4857042276	0.508075	1.15796e-29	3.45432e-29	11.6309	10.2676
MEGF6	CONTROL	0.22547	0.193134	5602616819	0.586066	0	0	20.1787	2.99015
TPRG1L	CONTROL	0.110016	-0.0215037	4.63092e+09	0.484421	5.59834e-89	2.79875e-88	11.0673	14.4292
WRAP73	CONTROL	0.0768246	-0.0183995	4646712204	0.486073	1.43455e-94	7.42501e-94	7.69655	10.618
TP73-AS1-ENSG00000227372	CONTROL	0.0158699	0.0039408	4.79215e+09	0.501286	1.52703e-07	2.87326e-07	1.311	1.05511
LRRC47	CONTROL	0.150489	0.0175161	4818750669	0.504069	5.09068e-07	9.36193e-07	14.7271	14.2373
CEP104	CONTROL	0.134953	0.000373661	4.73169e+09	0.494962	2.77265e-10	5.76405e-10	13.1126	14.426
C1orf174	CONTROL	0.0978934	0.00543497	4781777620	0.500202	0.769471	0.798829	9.87586	9.94593
AJAP1	CONTROL	0.00867146	-0.026977	4.62074e+09	0.483356	0	0	0.8	4.14002
NPHP4	CONTROL	0.0241017	0.00020664	4.76855e+09	0.498818	0.00121097	0.00181812	2.44072	2.68755
RPL22	CONTROL	2.28072	0.0506105	4897601773	0.512317	1.53565e-20	3.99352e-20	94.6076	92.5768
ICMT	CONTROL	0.0820399	-0.0614683	4.44565e+09	0.465041	0	0	8.28637	15.4222
ACOT7	CONTROL	0.0390785	-0.0845098	4336074429	0.453578	0	0	4.17865	13.4879
HES2	CONTROL	0.00765411	-0.00635515	4.72571e+09	0.494337	1.39505e-98	7.39131e-98	0.679146	1.81798
TNFRSF25	CONTROL	0.0898105	-0.0401706	4571888312	0.478246	1.66577e-192	1.31069e-191	8.74877	13.1965
PLEKHG5	CONTROL	0.106661	0.00795927	4.77041e+09	0.499012	0.167135	0.193598	10.5576	10.97
NOL9	CONTROL	0.100805	-0.0143305	4.66735e+09	0.488232	3.62081e-57	1.43722e-56	10.0519	12.6056
ZBTB48	CONTROL	0.0510876	0.00497323	4790680440	0.501133	0.0250971	0.0325458	5.22824	5.0311
KLHL21	CONTROL	0.0301875	-0.0234489	4.63933e+09	0.485301	3.10616e-192	2.44117e-191	3.07258	6.04162
PHF13	CONTROL	0.0485793	-0.00960134	4.71352e+09	0.493061	1.81508e-37	5.93732e-37	5.03514	6.45968
THAP3	CONTROL	0.074565	0.00722872	4.78712e+09	0.50076	0.204368	0.2335	7.37471	7.30297
DNAJC11	CONTROL	0.0676849	0.00219053	4.76169e+09	0.4981	0.00145298	0.00216513	6.97537	7.43994
CAMTA1	CONTROL	1.13045	0.280889	5743248774	0.600777	0	0	71.5323	60.3676
VAMP3	CONTROL	0.647478	0.153981	5331900790	0.557748	0	0	50.1478	41.6965
PER3	CONTROL	0.465821	0.340418	6.10305e+09	0.638415	0	0	38.1438	10.915
TNFRSF9	CONTROL	0.00719406	-0.00267314	4762407508	0.498175	8.76617e-17	2.12837e-16	0.692282	1.0583
PARK7	CONTROL	1.03151	-0.0515801	4550507368	0.476009	1.53702e-75	7.00738e-75	68.2851	68.0942
AL034417.3	CONTROL	0.00170244	-0.00178639	4774127842	0.499401	2.973e-08	5.7724e-08	0.147126	0.266764
ERRFI1	CONTROL	0.094239	0.0116786	4.86716e+09	0.509133	4.97659e-47	1.79551e-46	9.46076	7.58248
RERE	CONTROL	0.422259	-0.0182042	4716802631	0.493405	9.80478e-09	1.94202e-08	36.0775	37.8877
ENO1	CONTROL	0.521348	-0.27988	3835141480	0.401178	0	0	42.4092	56.3605
GPR157	CONTROL	0.0325965	0.0152237	4.8398e+09	0.506271	1.82412e-75	8.31346e-75	3.03317	1.78613
H6PD	CONTROL	0.149108	0.0428512	4960402439	0.518887	2.5644e-139	1.66138e-138	14.3829	10.7502
SPSB1	CONTROL	0.0151269	-0.103098	4246626802	0.444222	0	0	1.58424	12.7497
SLC25A33	CONTROL	0.115996	0.0378631	4.92602e+09	0.51529	1.24047e-110	7.02005e-110	11.5993	8.71483
TMEM201	CONTROL	0.0247782	-0.0074557	4.71627e+09	0.493349	8.39194e-58	3.34749e-57	2.5353	3.88919
CLSTN1	CONTROL	0.330202	-0.0887612	4420004033	0.462358	2.5967e-248	2.42195e-247	29.3097	36.7139
CTNNBIP1	CONTROL	0.268966	0.0457092	4.91455e+09	0.51409	2.10634e-46	7.54636e-46	24.6358	22.7817
LZIC	CONTROL	0.195	0.023735	4.85614e+09	0.507981	2.66352e-19	6.78565e-19	18.7573	17.5714
NMNAT1	CONTROL	0.0480578	-0.0155294	4.67623e+09	0.48916	6.0328e-85	2.93506e-84	4.83284	7.05851
RBP7	CONTROL	0.0550061	-0.621211	3368552180	0.35237	0	0	4.64893	33.3416
UBE4B	CONTROL	0.0924361	-0.0241033	4633264893	0.484666	4.03251e-99	2.14248e-98	9.19015	12.3962
KIF1B	CONTROL	0.240652	-0.0363937	4607456847	0.481967	5.70216e-72	2.53719e-71	22.3304	26.2878
AL139424.3	CONTROL	0.00139338	0.000233814	4.7814e+09	0.500162	0.0291083	0.0373694	0.124795	0.0923721
PGD	CONTROL	0.0482824	-0.0773527	4.3491e+09	0.454941	0	0	4.93924	14.0414
DFFA	CONTROL	0.191181	-0.0768738	4403104407	0.46059	0	0	18.1241	26.3165
PEX14	CONTROL	0.049062	-0.00620108	4717283145	0.493455	2.05764e-34	6.49338e-34	4.89721	6.26777
CASZ1	CONTROL	0.0089508	-0.00531571	4.75241e+09	0.497129	8.46775e-29	2.49449e-28	0.918227	1.49308
TARDBP	CONTROL	0.2559	-0.00436424	4.73454e+09	0.49526	1.9827e-06	3.54908e-06	23.3432	24.7677
SRM	CONTROL	0.204719	-0.120258	4.25756e+09	0.445366	0	0	19.6243	30.3602
EXOSC10	CONTROL	0.121957	-0.00718372	4715687210	0.493288	5.18934e-18	1.29109e-17	12.092	13.6209
MTOR	CONTROL	0.107637	-0.0105855	4.69025e+09	0.490627	9.09569e-36	2.92153e-35	10.7954	12.8708
UBIAD1	CONTROL	0.0533626	-0.00501788	4721187756	0.493864	1.91421e-28	5.60988e-28	5.40427	6.70096
AL031731.1	CONTROL	0.00127033	0.000522951	4.78216e+09	0.500241	0.000142303	0.000228291	0.106404	0.0581307
FBXO44	CONTROL	0.0384244	0.0181264	4857198683	0.508091	3.38536e-102	1.83223e-101	3.77143	2.16278
FBXO6	CONTROL	0.0878262	0.0458896	4.9739e+09	0.520299	6.05562e-299	6.34496e-298	8.56749	4.57561
MAD2L2	CONTROL	0.191068	0.0355045	4.88153e+09	0.510636	4.79953e-35	1.52835e-34	17.7222	16.0616
DRAXIN	CONTROL	0.00104707	-0.00132726	4773696930	0.499356	6.10134e-11	1.29115e-10	0.103777	0.232523
AGTRAP	CONTROL	0.269874	0.0293624	4856411767	0.508009	8.23533e-16	1.96302e-15	24.6003	23.8033
C1orf167	CONTROL	0.0368845	0.0203442	4.87811e+09	0.510279	1.01388e-193	8.02021e-193	3.60722	1.54883
MTHFR	CONTROL	0.228336	0.0604677	5031163457	0.526289	7.01214e-193	5.53376e-192	21.0772	16.0712
CLCN6	CONTROL	0.0511712	0.00226517	4773001499	0.499284	0.161502	0.187382	5.12315	5.30105
KIAA2013	CONTROL	0.178076	-0.0235805	4.62684e+09	0.483994	2.16394e-68	9.41638e-68	17.1796	20.7997
PLOD1	CONTROL	0.0751131	-0.188046	3.93983e+09	0.412129	0	0	7.51133	24.9421
MFN2	CONTROL	0.100285	0.00489239	4769052495	0.49887	0.107459	0.127674	10.132	10.5201
MIIP	CONTROL	0.0667032	0.00887538	4.79478e+09	0.501562	0.00562527	0.00779847	6.59048	6.34501
TNFRSF1B	CONTROL	0.273388	-0.0317412	4.65116e+09	0.486539	4.07801e-39	1.35899e-38	24.7172	27.4927
VPS13D	CONTROL	0.1554	-0.0183859	4679739718	0.489528	1.68018e-34	5.30785e-34	14.9767	17.2561
DHRS3	CONTROL	0.264667	-0.189899	4.11797e+09	0.430764	0	0	22.3737	35.3873
PRDM2	CONTROL	0.318357	0.0455246	4951788034	0.517986	3.10187e-68	1.3489e-67	28.3691	25.4501
KAZN	CONTROL	0.0198705	-0.0416648	4595698147	0.480737	0	0	2.10706	5.94924
TMEM51	CONTROL	0.0614539	0.00590792	4.7443e+09	0.496281	2.75395e-11	5.89902e-11	5.75895	6.6285
EFHD2	CONTROL	0.199739	-0.0976366	4351095970	0.45515	0	0	19.1685	28.1297
CASP9	CONTROL	0.0221296	-0.0104725	4697849996	0.491422	1.80567e-95	9.39513e-95	2.27389	4.01341
DNAJC16	CONTROL	0.101204	-0.002967	4731635743	0.494956	1.42592e-12	3.15785e-12	10.0007	11.1651
AGMAT	CONTROL	0.00403544	0.00110374	4783696066	0.500402	0.00310442	0.0044629	0.40197	0.32171
DDI2	CONTROL	0.0829221	-0.0766233	4.39865e+09	0.460124	0	0	8.37701	16.4207
PLEKHM2	CONTROL	0.150793	-0.01817	4.65193e+09	0.486619	1.75363e-54	6.81168e-54	14.8007	17.8111
FBLIM1	CONTROL	0.0609758	-0.0796128	4.41837e+09	0.462187	0	0	4.95764	12.6096
UQCRHL	CONTROL	0.00831539	-0.0233761	4.67787e+09	0.489332	6.65972e-222	5.7771e-221	0.853859	2.98537
FLJ37453	CONTROL	0.0458986	0.0095697	4815139972	0.503691	1.50964e-19	3.85705e-19	3.72282	2.98537
SPEN	CONTROL	0.466172	0.0755126	5.04312e+09	0.52754	1.08127e-130	6.76359e-130	37.7668	33.7867
ZBTB17	CONTROL	0.11018	0.0281193	4882461688	0.510734	5.57603e-56	2.19307e-55	10.9478	8.94497
SRARP	CONTROL	1.68578	1.0145	7.44416e+09	0.778702	0	0	82.1149	43.4308
EPHA2	CONTROL	0.111456	-0.0544623	4480435818	0.468679	0	0	10.7888	17.2632
ARHGEF19	CONTROL	0.0379616	-0.00564885	4735432600	0.495354	3.15455e-22	8.43638e-22	3.96585	4.91802
FBXO42	CONTROL	0.0768431	-0.00296277	4737967432	0.495619	4.8922e-12	1.06843e-11	7.6913	8.6575
SZRD1	CONTROL	0.227643	-0.0345546	4587092280	0.479836	5.77376e-91	2.91707e-90	21.4148	25.9582
NECAP2	CONTROL	0.311604	-0.059283	4516029293	0.472403	2.35588e-140	1.53374e-139	28.0578	33.8576
NBPF1	CONTROL	0.0544771	0.00282032	4782302878	0.500257	0.625071	0.66104	5.53695	5.51446
CROCCP2	CONTROL	0.031513	-0.00616549	4.75959e+09	0.497881	2.2726e-08	4.43607e-08	2.54187	2.96069
CROCC	CONTROL	0.035442	-0.0233191	4645457614	0.485942	2.23333e-164	1.59108e-163	3.52315	6.36731
BX284668.5	CONTROL	0.075101	0.0177362	4842479075	0.506551	1.09378e-39	3.66784e-39	5.73399	4.4259
MFAP2	CONTROL	0.00565833	-0.055561	4.46551e+09	0.467118	0	0	0.520197	7.10867
ATP13A2	CONTROL	0.0882966	-0.0806605	4350144629	0.45505	0	0	8.59113	17.7729
SDHB	CONTROL	0.281601	0.0194773	4.82028e+09	0.50423	3.31217e-05	5.56396e-05	25.7603	25.7296
RCC2	CONTROL	0.132154	-0.059516	4455984862	0.466122	0	0	13.0259	20.079
IFFO2	CONTROL	0.00979019	-0.0563824	4459214155	0.46646	0	0	1.04171	7.76165
UBR4	CONTROL	0.175175	-0.0220963	4652768878	0.486707	5.96712e-49	2.19535e-48	16.9589	19.9293
EMC1	CONTROL	0.079162	-0.0110994	4.68241e+09	0.489807	1.6193e-52	6.17477e-52	7.94745	10.1315
MRTO4	CONTROL	0.108632	-0.0264076	4.6089e+09	0.482118	3.23844e-115	1.88551e-114	10.9806	14.7835
AKR7A2	CONTROL	0.260856	0.0276974	4848487746	0.50718	4.15897e-13	9.3243e-13	24.1852	23.5836
PQLC2	CONTROL	0.0345495	0.00505381	4779319678	0.499944	0.89433	0.914632	3.40624	3.44723
CAPZB	CONTROL	0.580327	-0.0616091	4553749695	0.476349	1.01959e-81	4.87857e-81	46.4368	50.643
MINOS1	CONTROL	0.80478	0.142899	5281371875	0.552462	0	0	58.4657	48.3218
NBL1	CONTROL	0.261904	0.104756	5182161997	0.542084	0	0	23.2263	15.3449
TMCO4	CONTROL	0.021252	0.000318775	4.77768e+09	0.499773	0.502956	0.541413	2.20033	2.24958
OTUD3	CONTROL	0.0342013	-0.0042978	4747579737	0.496624	3.54892e-14	8.14769e-14	3.48374	4.17586
CAMK2N1	CONTROL	0.0299739	-0.00653515	4.78869e+09	0.500925	0.0129229	0.0173019	2.8243	2.61668
MUL1	CONTROL	0.0982027	0.00950642	4.78018e+09	0.500035	0.959798	0.97512	9.83645	10.012
CDA	CONTROL	0.482769	-0.123369	4.37948e+09	0.458119	8.283e-273	8.24159e-272	37.2217	44.2845
PINK1	CONTROL	0.600586	-0.214724	4068195759	0.425557	0	0	46.4906	55.8628
PINK1-AS	CONTROL	0.00257509	-0.000501974	4.77729e+09	0.499732	0.017306	0.0228695	0.207553	0.26119
DDOST	CONTROL	0.41674	-0.0794018	4475040620	0.468115	1.26536e-163	8.99787e-163	35.9658	41.5738
KIF17	CONTROL	0.0794924	-0.0157778	4679669982	0.489521	2.50107e-56	9.85424e-56	7.77668	9.95708
HP1BP3	CONTROL	0.767108	-0.038917	4.6642e+09	0.487903	2.07741e-21	5.48423e-21	56.0867	57.9993
EIF4G3	CONTROL	0.272067	-0.168752	4125102696	0.43151	0	0	25.1087	37.8781
ECE1	CONTROL	0.555691	-0.246347	3.95474e+09	0.413689	0	0	43.5875	55.784
NBPF3	CONTROL	0.0169633	0.00331132	4791565729	0.501225	1.77187e-05	3.02722e-05	1.72085	1.47875
ALPL	CONTROL	0.5127	0.208534	5.37678e+09	0.562442	0	0	32.9537	21.3268
USP48	CONTROL	0.261019	-0.0205685	4.67085e+09	0.488598	3.91575e-29	1.15878e-28	23.9567	26.6868
HSPG2	CONTROL	0.278159	-1.3705	1.66992e+09	0.174683	0	0	23.8805	75.3717
LINC00339	CONTROL	0.0227158	0.0011949	4778858492	0.499896	0.735022	0.766856	1.80099	1.82435
CDC42	CONTROL	1.31639	0.000158649	4.76319e+09	0.498258	0.185851	0.213451	77.0246	75.8184
ZBTB40	CONTROL	0.0628731	-0.0127159	4683444834	0.489915	2.5577e-61	1.05171e-60	6.31987	8.42498
KDM1A	CONTROL	0.157121	-0.0155735	4.66495e+09	0.48798	2.62956e-43	9.13494e-43	15.4522	18.2021
LUZP1	CONTROL	0.565026	-0.172522	4.19308e+09	0.43862	0	0	44.9314	54.0528
HTR1D	CONTROL	0.0056671	0.00185477	4.78916e+09	0.500974	3.06443e-09	6.16493e-09	0.635796	0.441157
LINC01355	CONTROL	0.0105197	0.000553465	4780505013	0.500068	0.745573	0.776588	0.859113	0.845683
AL109936.8	CONTROL	0.0013574	0.000602972	4.78263e+09	0.500291	1.79151e-05	3.06017e-05	0.123481	0.0652975
HNRNPR	CONTROL	0.713105	0.0471329	4952433638	0.518053	2.87716e-47	1.04073e-46	53.311	51.0866
ZNF436	CONTROL	0.0645012	0.00617078	4795036666	0.501589	0.0048173	0.00673614	6.5931	6.32112
ZNF436-AS1	CONTROL	0.0065987	0.00157111	4785573103	0.500599	0.000143121	0.000229562	0.54647	0.426823
TCEA3	CONTROL	0.0272703	0.00239786	4.8048e+09	0.50261	6.23739e-13	1.39255e-12	2.88998	2.35947
ID3	CONTROL	2.12458	0.235638	5364704249	0.561179	0	0	89.0982	82.6317
RPL11	CONTROL	3.15227	0.0954404	5.17258e+09	0.541082	9.41443e-211	7.91192e-210	98.4722	97.3897
ELOA	CONTROL	0.157774	-0.0329659	4.58916e+09	0.480052	4.39134e-110	2.47568e-109	15.6506	19.9651
PITHD1	CONTROL	0.33416	0.0782539	5.07064e+09	0.530419	7.44298e-189	5.78643e-188	30.1714	25.2319
LYPLA2	CONTROL	0.151038	-0.0457589	4507627991	0.471524	6.33679e-223	5.51132e-222	14.4657	20.5687
GALE	CONTROL	0.0998021	-0.00428273	4.71722e+09	0.493449	4.52399e-20	1.16625e-19	9.85616	11.3514
HMGCL	CONTROL	0.166614	0.0264805	4.86438e+09	0.508842	9.24909e-27	2.64716e-26	15.9908	14.5375
FUCA1	CONTROL	0.08978	-0.019398	4667439486	0.488241	2.17883e-62	9.0387e-62	8.97209	11.4207
PNRC2	CONTROL	0.703355	0.183239	5424656267	0.56745	0	0	52.5544	42.6974
SRSF10	CONTROL	0.778403	0.150883	5.31266e+09	0.555735	0	0	56.3718	48.8561
STPG1	CONTROL	0.0100439	-0.0142336	4718365827	0.493568	1.32087e-99	7.04163e-99	0.978654	2.26391
NIPAL3	CONTROL	0.0309706	-0.0407075	4588876135	0.480023	0	0	3.16322	7.15964
RCAN3	CONTROL	0.00425719	-0.0132445	4725341377	0.494298	6.41268e-121	3.84703e-120	0.43087	1.57033
SRRM1	CONTROL	0.86346	0.0343577	4.92364e+09	0.515041	8.84979e-32	2.71126e-31	60.6608	59.2774
CLIC4	CONTROL	1.07508	0.230071	5.56072e+09	0.581684	0	0	69.1205	58.9613
SYF2	CONTROL	0.741651	0.0708619	5050352105	0.528296	1.66695e-112	9.53474e-112	55.2762	51.6408
AL031432.4	CONTROL	0.00970376	0.000977356	4.78227e+09	0.500253	0.21298	0.2428	0.817077	0.766848
RSRP1	CONTROL	0.911351	-0.0463327	4641223699	0.485499	3.12805e-29	9.27321e-29	61.9967	63.6404
TMEM50A	CONTROL	0.960895	0.00812942	4787477528	0.500798	0.538447	0.576682	65.8115	64.2791
TMEM57	CONTROL	0.174405	0.0189169	4824218630	0.504641	5.94948e-08	1.13972e-07	16.7908	16.2591
LDLRAP1	CONTROL	0.158926	0.0683556	5.05102e+09	0.528366	0	0	14.9517	9.51831
SELENON	CONTROL	0.310467	-0.0238512	4675605810	0.489095	1.79476e-24	4.97445e-24	27.891	30.3888
MTFR1L	CONTROL	0.114479	0.00400333	4756283327	0.497535	0.000919059	0.0013905	11.3931	12.1031
PAQR7	CONTROL	0.0243402	0.00657939	4.80523e+09	0.502654	7.46678e-16	1.78126e-15	2.42627	1.9
STMN1	CONTROL	0.430223	0.127132	5252167319	0.549407	0	0	32.6437	23.2642
PAFAH2	CONTROL	0.0281365	0.00216975	4779734771	0.499988	0.97505	0.98892	2.92545	2.94078
PDIK1L	CONTROL	0.0430841	0.00131088	4766204559	0.498573	0.00298388	0.00429448	4.39015	4.70859
FAM110D	CONTROL	0.343925	0.00617448	4821096739	0.504315	4.45331e-05	7.42153e-05	29.1232	28.1982
ZNF593	CONTROL	0.138922	-0.0489657	4.50492e+09	0.47124	3.18216e-238	2.88919e-237	13.4647	19.52
SH3BGRL3	CONTROL	1.122	-0.0346571	4628923997	0.484212	1.67916e-33	5.24376e-33	71.1475	70.1319
UBXN11	CONTROL	0.0351982	0.0138115	4835501652	0.505821	4.84656e-56	1.90758e-55	3.37209	2.21613
CD52	CONTROL	0.0320162	0.0136728	4.8386e+09	0.506146	1.16014e-81	5.5471e-81	2.75993	1.52971
DHDDS	CONTROL	0.0837686	0.00327571	4759962368	0.49792	0.00147126	0.00219188	8.53596	9.08432
HMGN2	CONTROL	1.1019	0.29532	5.80511e+09	0.607248	0	0	70.3317	56.4123
ARID1A	CONTROL	0.287431	-0.0438483	4585658434	0.479686	1.26062e-81	6.0254e-81	26.1819	30.5792
PIGV	CONTROL	0.0284123	0.000885008	4772268932	0.499207	0.0456056	0.0573074	2.97011	3.14304
ZDHHC18	CONTROL	0.0981418	0.0231143	4855178552	0.50788	3.04917e-33	9.49208e-33	9.822	8.39073
GPN2	CONTROL	0.0730261	0.000118486	4.7487e+09	0.496741	1.0947e-07	2.07766e-07	7.25517	7.99975
GPATCH3	CONTROL	0.0434228	0.013705	4.82908e+09	0.50515	2.73009e-32	8.41723e-32	4.35599	3.35088
NUDC	CONTROL	0.630573	0.120933	5.2239e+09	0.546451	0	0	49.8338	43.2453
SLC9A1	CONTROL	0.0584082	-0.0735211	4.37854e+09	0.458021	0	0	6.11626	14.5956
WDTC1	CONTROL	0.107012	0.0158438	4816153943	0.503798	5.10278e-08	9.80124e-08	10.5865	10.0001
TMEM222	CONTROL	0.148822	0.018409	4805288720	0.502661	0.000860551	0.00130368	14.0479	13.8741
MAP3K6	CONTROL	0.1327	-0.0461461	4634254878	0.48477	1.35233e-78	6.30884e-78	12.7278	15.5384
FCN3	CONTROL	0.0309299	-0.238345	4101796935	0.429072	0	0	3.14483	17.0841
WASF2	CONTROL	1.15533	-0.048616	4.5602e+09	0.477024	6.59432e-69	2.8808e-68	71.5337	70.5771
AHDC1	CONTROL	0.16186	-0.0279498	4.63949e+09	0.485317	6.65425e-62	2.74934e-61	15.8949	18.9713
FGR	CONTROL	0.404386	0.280973	5.87654e+09	0.61472	0	0	33.6959	11.3825
IFI6	CONTROL	2.21428	0.886997	6932892267	0.725221	0	0	91.4732	66.2635
FAM76A	CONTROL	0.152497	0.0345719	4911622320	0.513784	3.86296e-72	1.72027e-71	14.3172	11.7384
STX12	CONTROL	0.574073	0.0916744	5102359913	0.533736	3.70847e-176	2.7677e-175	45.3281	40.5394
AL020997.2	CONTROL	0.00584079	0.000426646	4.77983e+09	0.499997	0.986787	0.999683	0.487356	0.488139
PPP1R8	CONTROL	0.0938083	-0.0091652	4700219427	0.49167	3.41895e-32	1.05277e-31	9.36355	11.1754
RPA2	CONTROL	0.201155	0.0149895	4.80979e+09	0.503131	0.00056111	0.000865088	19.1317	18.9259
SMPDL3B	CONTROL	0.00974116	-0.00589081	4739286941	0.495757	5.97581e-52	2.26834e-51	0.976026	1.82833
XKR8	CONTROL	0.0375867	-0.00527796	4718346818	0.493566	1.19115e-40	4.03344e-40	3.78194	5.1163
EYA3	CONTROL	0.0839131	-0.00479873	4.73196e+09	0.49499	2.83461e-14	6.52181e-14	8.33366	9.42753
RN7SL559P	CONTROL	0.00200651	-0.000132584	4779719634	0.499986	0.890087	0.910925	0.185222	0.18793
PTAFR	CONTROL	0.00256938	-0.00332851	4.76473e+09	0.498418	3.75867e-24	1.03671e-23	0.266667	0.5829
DNAJC8	CONTROL	0.677774	0.0541254	4983140272	0.521265	1.2707e-65	5.40424e-65	52.0171	49.5592
ATPIF1	CONTROL	0.968039	0.0893426	5.05267e+09	0.528538	2.29816e-109	1.28989e-108	65.7103	57.3249
SESN2	CONTROL	0.0369207	-0.0282341	4.62371e+09	0.483667	2.04335e-199	1.64715e-198	3.8647	7.15725
MED18	CONTROL	0.0215812	0.00190265	4779634318	0.499977	0.947321	0.963362	2.26732	2.28143
PHACTR4	CONTROL	0.512473	0.00519599	4805169472	0.502648	0.0253352	0.0328353	41.1875	41.3692
RCC1	CONTROL	0.0212098	-0.0449732	4522666006	0.473097	0	0	2.22135	7.62628
SNHG3	CONTROL	0.0357289	-0.0559352	4.57404e+09	0.478471	0	0	2.83087	7.12699
TRNAU1AP	CONTROL	0.142443	-0.0049886	4.71393e+09	0.493104	4.36159e-17	1.06498e-16	13.8273	15.5018
SNHG12	CONTROL	0.0225484	-0.00600301	4.75185e+09	0.497071	1.47715e-18	3.71111e-18	1.78391	2.37221
TAF12	CONTROL	0.19761	-0.0100861	4687430027	0.490332	1.95291e-25	5.49097e-25	18.5787	20.9725
GMEB1	CONTROL	0.0979302	0.0118637	4804395232	0.502568	0.000153902	0.000246468	9.84959	9.48168
YTHDF2	CONTROL	0.286808	-0.0728015	4465529609	0.46712	7.94221e-203	6.50052e-202	26.4263	33.1401
EPB41	CONTROL	0.12394	0.0506788	4.99548e+09	0.522557	3.22107e-246	2.98136e-245	12.1826	7.80067
SRSF4	CONTROL	0.617852	0.0462962	4952372820	0.518047	2.74759e-49	1.01422e-48	48.134	46.1948
MECR	CONTROL	0.0634372	0.00187784	4.75585e+09	0.497489	1.61627e-05	2.76526e-05	6.52479	7.11186
LAPTM5	CONTROL	0.0085331	-0.232104	3744089699	0.391653	0	0	0.81445	22.4799
SDC3	CONTROL	0.2634	-0.0135602	4695285995	0.491154	1.82821e-18	4.58186e-18	23.7596	25.8323
PUM1	CONTROL	0.418996	-0.0499786	4590195689	0.480161	1.52108e-65	6.46291e-65	35.8411	39.8657
SNRNP40	CONTROL	0.277073	0.0610232	4983957967	0.521351	2.77801e-105	1.52897e-104	25.2348	21.8699
ZCCHC17	CONTROL	0.391756	0.0755629	5048254251	0.528077	1.50039e-146	9.97989e-146	33.8181	29.6419
SERINC2	CONTROL	0.0148668	-0.0610697	4.4267e+09	0.463059	0	0	1.58424	8.99513
TINAGL1	CONTROL	0.735159	0.209085	5.49262e+09	0.57456	0	0	52.5084	38.6235
PEF1	CONTROL	0.423603	0.121316	5.22969e+09	0.547056	0	0	36.3901	28.7445
COL16A1	CONTROL	0.00742163	-0.000754542	4775542061	0.499549	0.0295057	0.0378633	0.763218	0.853646
PTP4A2	CONTROL	0.458212	-0.0951826	4430546455	0.463461	1.96387e-205	1.62082e-204	38.58	45.1787
KHDRBS1	CONTROL	0.608938	0.0207684	4854977443	0.507859	1.46312e-10	3.06509e-10	47.7583	47.3009
AL445248.1	CONTROL	0.00352695	0.0014681	4785932198	0.500636	2.78617e-09	5.6136e-09	0.29688	0.169614
TMEM39B	CONTROL	0.0701079	-0.0376107	4554755160	0.476454	6.47234e-256	6.16618e-255	6.95172	11.7846
KPNA6	CONTROL	0.274036	-0.00358822	4732296324	0.495026	1.24102e-06	2.24116e-06	25.1967	26.8572
TXLNA	CONTROL	0.13121	-0.0326913	4583279018	0.479437	5.15604e-132	3.24042e-131	13.0299	17.4217
CCDC28B	CONTROL	0.0471384	-0.043459	4517062220	0.472511	0	0	4.64631	10.2414
TMEM234	CONTROL	0.0750441	0.0155828	4.8178e+09	0.50397	8.67097e-12	1.8806e-11	7.3064	6.607
EIF3I	CONTROL	0.667353	0.0434335	4.92888e+09	0.515589	3.36404e-36	1.08747e-35	51.2381	49.3936
MTMR9LP	CONTROL	0.0380495	-0.0170462	4.71448e+09	0.493162	7.56456e-56	2.97123e-55	2.86108	4.22921
FAM167B	CONTROL	0.0984999	-0.203031	4117876433	0.430754	0	0	9.63941	22.7801
HDAC1	CONTROL	0.224877	-0.111465	4.30713e+09	0.45055	0	0	21.2269	30.908
MARCKSL1	CONTROL	0.285975	-0.829519	2568811662	0.268713	0	0	24.5701	61.5867
BSDC1	CONTROL	0.237573	0.0178239	4.8289e+09	0.505131	8.793e-08	1.67589e-07	22.2016	21.674
ZBTB8B	CONTROL	0.00418289	0.00159008	4787336831	0.500783	9.93507e-10	2.0287e-09	0.409852	0.253227
ZBTB8A	CONTROL	0.240742	0.101108	5.2201e+09	0.546053	0	0	22.0677	12.9894
ZBTB8OS	CONTROL	0.257975	-0.00666475	4718202682	0.493551	1.60608e-10	3.36036e-10	23.8463	25.7201
RBBP4	CONTROL	0.395776	-0.0285883	4.65824e+09	0.487279	5.39897e-29	1.59522e-28	34.002	37.1025
SYNC	CONTROL	0.161319	0.00418869	4777301825	0.499733	0.746199	0.77715	14.8453	15.1005
KIAA1522	CONTROL	0.0826544	-0.0201573	4637558018	0.485115	4.2849e-101	2.30319e-100	8.28112	11.4096
YARS	CONTROL	0.0774267	-0.0446438	4507670178	0.471528	0	0	7.88966	13.7547
S100PBP	CONTROL	0.149053	0.00385405	4.7811e+09	0.500131	0.871184	0.893328	14.287	14.4148
TMEM54	CONTROL	0.0415829	0.00410676	4821200459	0.504325	3.14524e-22	8.41233e-22	4.47816	3.58977
RNF19B	CONTROL	0.0701452	0.0137542	4825579124	0.504783	1.16809e-16	2.8291e-16	7.31823	6.42942
AK2	CONTROL	0.267863	-0.00347299	4.72169e+09	0.493916	2.16552e-09	4.37999e-09	24.3993	26.2831
AZIN2	CONTROL	0.037747	0.0194556	4.86924e+09	0.509351	8.53826e-145	5.64126e-144	3.75304	1.88726
TRIM62	CONTROL	0.0281112	0.0102174	4823661444	0.504583	1.27219e-38	4.21996e-38	2.98062	2.072
ZNF362	CONTROL	0.141212	0.0226754	4.84582e+09	0.506901	7.8396e-19	1.98002e-18	13.8404	12.7298
PHC2	CONTROL	0.252266	-0.0799009	4.44197e+09	0.464656	6.15012e-248	5.73023e-247	23.6716	30.7727
RN7SKP16	CONTROL	0.000908016	-0.00122088	4.77527e+09	0.49952	3.5662e-08	6.90354e-08	0.0840722	0.179966
SMIM12	CONTROL	0.252001	0.00453416	4.75356e+09	0.49725	0.00584443	0.00809235	23.5271	24.7685
GJA4	CONTROL	0.0449311	-0.148983	4367052380	0.456819	0	0	4.07488	12.4989
AC114490.2	CONTROL	0.00900682	0.00415468	4798744020	0.501976	9.77897e-26	2.76177e-25	0.923481	0.528751
ZMYM6	CONTROL	0.0560443	0.0008423	4.77003e+09	0.498973	0.0541142	0.0676073	5.55796	5.79954
ZMYM1	CONTROL	0.0700372	-0.00172491	4.75286e+09	0.497177	3.25252e-06	5.76558e-06	7.13432	7.76404
SFPQ	CONTROL	0.963352	-0.0321652	4683440249	0.489915	6.47125e-15	1.51052e-14	63.2066	63.9892
ZMYM4	CONTROL	0.212195	-0.0250969	4.64332e+09	0.485718	9.23172e-50	3.4224e-49	20.1051	23.3232
KIAA0319L	CONTROL	0.220583	-0.00859373	4709737285	0.492666	2.03591e-14	4.70121e-14	20.6608	22.5953
NCDN	CONTROL	0.0252651	-0.0130606	4.68234e+09	0.489799	1.97962e-118	1.17048e-117	2.54187	4.61064
PSMB2	CONTROL	0.512914	-0.0215251	4695524836	0.491179	2.16722e-13	4.89175e-13	42.4801	44.4867
C1orf216	CONTROL	0.046379	-0.0104734	4.68925e+09	0.490523	1.19863e-68	5.22521e-68	4.67126	6.63487
CLSPN	CONTROL	0.00760438	-0.0098972	4.73239e+09	0.495035	6.72834e-77	3.09715e-76	0.75665	1.75029
AGO4	CONTROL	0.1344	0.0193521	4.84916e+09	0.50725	7.12475e-22	1.89628e-21	13.0286	11.7249
AGO1	CONTROL	0.0929138	-0.0201133	4.64523e+09	0.485918	9.64988e-85	4.6897e-84	9.20197	12.182
AGO3	CONTROL	0.229393	-0.0388197	4.60448e+09	0.481655	2.51788e-77	1.16263e-76	21.0706	24.9875
ADPRHL2	CONTROL	0.116174	0.00138704	4.74567e+09	0.496425	2.05371e-06	3.67472e-06	11.5941	12.522
TRAPPC3	CONTROL	0.284151	-0.0416115	4.56815e+09	0.477855	6.13866e-97	3.22549e-96	25.6972	30.6683
MAP7D1	CONTROL	0.207719	-0.0540495	4503102685	0.471051	1.29893e-190	1.01575e-189	19.5021	25.6771
THRAP3	CONTROL	0.544401	0.0379659	4918834228	0.514538	6.30681e-34	1.97856e-33	43.954	42.5127
EVA1B	CONTROL	0.430163	-0.249317	3.96036e+09	0.414277	0	0	36.4138	48.9477
STK40	CONTROL	0.0822212	-0.0120362	4.68135e+09	0.489696	4.89844e-51	1.84312e-50	8.48342	10.6833
LSM10	CONTROL	0.177579	-0.0443217	4515257842	0.472322	1.69659e-192	1.33455e-191	16.7396	22.7689
MRPS15	CONTROL	0.331132	-0.011088	4693990291	0.491019	1.77858e-16	4.29169e-16	29.7103	32.3287
LINC01137	CONTROL	0.00562338	-0.00227501	4769042179	0.498869	1.79799e-10	3.75776e-10	0.458456	0.684828
ZC3H12A	CONTROL	0.0371106	-0.0277708	4.63804e+09	0.485165	6.85152e-174	5.06102e-173	3.72939	6.70972
MEAF6	CONTROL	0.428737	0.0478814	4942371837	0.517001	3.23573e-51	1.21973e-50	36.3573	34.1681
SNIP1	CONTROL	0.0858009	0.0127438	4.82228e+09	0.504439	2.33305e-12	5.13904e-12	8.75402	7.95674
DNALI1	CONTROL	0.0114027	-0.00491827	4.74591e+09	0.49645	5.06733e-34	1.59064e-33	1.19803	1.91194
GNL2	CONTROL	0.0933595	-0.0295182	4596898959	0.480862	8.61686e-146	5.71301e-145	9.35698	13.3645
C1orf109	CONTROL	0.0765174	0.00565111	4.77534e+09	0.499528	0.441359	0.47985	7.57964	7.7712
YRDC	CONTROL	0.132778	-0.0142423	4.66403e+09	0.487885	4.22776e-48	1.54181e-47	13.6302	16.3698
C1orf122	CONTROL	0.357683	-0.048249	4.58089e+09	0.479188	1.82018e-76	8.35261e-76	31.8805	36.1199
MTF1	CONTROL	0.089393	0.000392289	4.75496e+09	0.497396	0.00010801	0.000175354	9.04302	9.67439
INPP5B	CONTROL	0.0491517	0.00318685	4.78285e+09	0.500314	0.529437	0.568128	4.99442	4.95943
SF3A3	CONTROL	0.224574	-0.034435	4606154822	0.48183	3.47768e-75	1.58198e-74	21.3294	25.3187
FHL3	CONTROL	0.203117	-0.012634	4644653306	0.485858	4.75711e-52	1.8078e-51	18.1176	21.6119
UTP11	CONTROL	0.323412	0.00740484	4780056489	0.500022	0.983848	0.997085	28.599	29.3544
RRAGC	CONTROL	0.141177	0.0150897	4811772613	0.503339	2.77214e-05	4.67653e-05	14.1084	13.7197
MYCBP	CONTROL	0.0496136	-0.021557	4635442764	0.484894	1.9454e-149	1.30835e-148	4.91166	8.00691
AKIRIN1	CONTROL	0.351413	0.0297275	4869204135	0.509347	5.99683e-18	1.48991e-17	31.1934	30.3514
NDUFS5	CONTROL	1.22303	0.0664181	4950958790	0.517899	2.30974e-42	7.96478e-42	75.7189	70.6257
MACF1	CONTROL	1.18514	0.0115123	4.79624e+09	0.501714	0.189676	0.21761	71.3668	68.2065
AL365277.1	CONTROL	0.00222526	0.000118862	4.77931e+09	0.499943	0.570738	0.608845	0.185222	0.196689
PABPC4	CONTROL	0.178274	-0.0657968	4.46976e+09	0.467562	1.12915e-255	1.07382e-254	17.1665	23.8424
PPIE	CONTROL	0.181707	0.024617	4.8487e+09	0.507203	5.65683e-17	1.37884e-16	17.2952	16.2567
TRIT1	CONTROL	0.046744	-0.00212166	4745929154	0.496452	3.01757e-12	6.62495e-12	4.69754	5.44996
MFSD2A	CONTROL	1.75562	0.79586	6.52985e+09	0.68306	0	0	80.5307	45.166
CAP1	CONTROL	0.636306	-0.115924	4.37037e+09	0.457166	9.02764e-256	8.59447e-255	49.5619	54.5999
PPT1	CONTROL	0.29403	0.0130182	4795903590	0.501679	0.10511	0.124955	26.6995	27.1486
RLF	CONTROL	0.136337	0.00441719	4.78688e+09	0.500735	0.35028	0.38727	13.5002	13.4808
AL050341.2	CONTROL	0.0229116	0.00543864	4.79747e+09	0.501843	1.91144e-10	3.99049e-10	1.84171	1.47477
ZMPSTE24	CONTROL	0.166665	-0.0477901	4520902615	0.472913	4.25644e-191	3.33536e-190	16.0053	21.7512
SMAP2	CONTROL	0.107764	-0.0446908	4553722766	0.476346	1.88976e-194	1.49932e-193	10.7875	15.6348
AL603839.3	CONTROL	0.00245443	-0.000797814	4775289706	0.499523	4.79243e-05	7.9782e-05	0.202299	0.29782
EXO5	CONTROL	0.0156951	-0.00186513	4.76246e+09	0.498181	5.90308e-09	1.17735e-08	1.6578	2.02661
NFYC	CONTROL	0.141293	-0.00619358	4711886347	0.492891	4.22031e-18	1.05177e-17	13.7852	15.4636
CITED4	CONTROL	0.0330925	-0.166511	4022818661	0.42081	0	0	3.46535	19.2381
CTPS1	CONTROL	0.0241896	-0.0299176	4.58637e+09	0.47976	0	0	2.52348	6.61098
SCMH1	CONTROL	0.0514926	0.00968044	4813098486	0.503478	1.19608e-12	2.65369e-12	5.18227	4.5119
HIVEP3	CONTROL	0.0261869	-0.0209976	4.64898e+09	0.48631	9.33435e-185	7.17113e-184	2.70082	5.46349
FOXJ3	CONTROL	0.163926	-0.0291979	4.62728e+09	0.48404	2.05768e-72	9.18019e-72	15.8108	19.2182
PPCS	CONTROL	0.363756	0.0664162	5.02277e+09	0.525411	1.22498e-124	7.45782e-124	32.0893	28.1146
CCDC30	CONTROL	0.0257332	-0.00473575	4.75471e+09	0.49737	7.49832e-12	1.62919e-11	2.54713	3.07774
PPIH	CONTROL	0.110637	-0.00985223	4690719108	0.490676	6.67719e-35	2.12045e-34	11.0135	13.081
YBX1	CONTROL	1.7097	-0.0987245	4.27411e+09	0.447097	0	0	86.5366	85.7699
P3H1	CONTROL	0.0678202	-0.0841979	4328607206	0.452797	0	0	6.69819	16.271
C1orf50	CONTROL	0.0404808	0.0172932	4.84984e+09	0.507321	3.63194e-73	1.62936e-72	4.10378	2.66127
SVBP	CONTROL	0.243327	0.0105753	4784348500	0.50047	0.627736	0.663359	22.2936	22.7052
ERMAP	CONTROL	0.0176447	-0.00154089	4.76311e+09	0.498249	6.47751e-08	1.23962e-07	1.80887	2.16517
ZNF691	CONTROL	0.0314218	0.00538553	4.79826e+09	0.501925	5.53293e-07	1.01647e-06	3.11987	2.74329
[truncated: 52,967 more rows]
