# Supplementary material for: Single-cell atlas of the human brain vasculature across development, adulthood and disease
Source: Nature. 2024 Jul 10;632(8025):603–13. doi: 10.1038/s41586-024-07493-y (PMC11324530; doi:10.1038/s41586-024-07493-y)
Supplement: Supplementary file 6 — Supplementary Tables 1–27 and the legends for the Supplementary Tables. [file 41586_2024_7493_MOESM6_ESM.zip › Supplementary Table 26.xlsx]

## Sheet: EPIC
Bulk RNA-seq deconvolution using EPIC
	Patient	Large artery	Artery	Arteriole	Capillary	Angiogenic capillary	Venule	Vein	Large vein	EndoMT	Proliferating EndoMT	Stem to EC	Proliferating cell	Proliferating Stem to EC	Mitochondrial		total
Temporal lobe ECs	1*	0.0103504	0.0428688	0.464772	0.362606	0.00997188	0.067204	0.0270947	2.29264e-05	0.0046164	1.78816e-05	2.27254e-05	0.0100461	2.87841e-06	0.000403263		1
	2*	4.57362e-07	2.34635e-07	0.380368	0.16904	2.03153e-06	3.87083e-07	4.53273e-06	7.81043e-08	1.80732e-07	1.36814e-06	1.45806e-07	1.78829e-07	7.68448e-07	0.450581		1
	3	4.22409e-05	0.000205367	0.818834	0.161095	0.0010875	5.06988e-05	8.21408e-06	2.22811e-05	7.35337e-05	3.32209e-05	1.05357e-07	8.31085e-06	9.93892e-06	0.0185295		1
Arteriovenous malformations ECs	1	0.178836	0.155447	0.439288	0.0509568	0.174617	8.50664e-05	2.22941e-07	0.000220282	6.83686e-05	0.000103009	1.91378e-06	0.00027367	7.76854e-05	2.45984e-05		1
	2	0.589987	0.000394349	0.000332848	0.000229716	6.63837e-06	6.26529e-05	0.177146	6.3539e-05	4.92794e-05	0.231508	1.12479e-06	0.000192368	2.62063e-05	7.68501e-08		1
	3	0.147167	0.243598	0.410069	0.00349849	0.16482	0.000377523	0.000254924	0.000164421	0.000166881	0.0265993	7.74565e-08	0.00272364	1.22198e-05	0.000548168		1
	4	0.363056	0.277431	0.000215983	0.000974955	0.143445	5.59623e-05	1.1842e-05	0.168909	1.25352e-06	0.0160011	9.46588e-06	6.14809e-05	0.000152293	0.0296739		1
	5	0.0546091	0.0061908	0.812514	0.122738	0.00297599	5.3873e-06	1.22205e-05	0.000168304	0.000263148	6.69944e-05	3.63665e-07	6.43543e-05	3.68514e-06	0.00038825		1
	6	0.00139895	0.045054	0.413353	0.335033	0.000430714	3.42739e-06	1.29227e-05	6.75699e-05	0.000266473	3.62026e-05	6.53049e-06	5.45596e-05	8.45424e-06	0.204274		1
	7	0.739179	0.0551672	0.00253551	9.34725e-06	3.88149e-05	4.20994e-06	2.34637e-06	0.144043	2.23011e-05	3.94599e-05	1.94614e-06	2.55075e-05	3.40714e-05	0.0588966		1
Lower grade glioma ECs	1	8.96522e-05	0.000250881	0.552621	0.405463	0.0404615	1.29535e-05	5.91539e-05	0.000112432	0.000332529	0.00053304	7.52301e-06	3.80628e-07	1.0161e-05	4.62692e-05		1
	2	5.21349e-05	2.82584e-05	0.410059	0.324074	0.148215	0.000100389	5.60007e-07	1.39321e-05	0.000497892	0.000319936	9.36622e-06	0.000102376	4.01592e-05	0.116487		1
	3*	3.66774e-06	0.0532715	0.0197868	0.269178	0.363471	6.52568e-05	5.78934e-07	2.38638e-05	0.00200673	0.283636	1.81073e-06	0.00854038	5.01959e-07	1.42374e-05		1
	4	8.11283e-07	1.15163e-05	0.604719	0.395199	4.22339e-05	6.1874e-06	2.07696e-06	1.3507e-06	1.11671e-05	1.56758e-08	1.78755e-07	4.2026e-07	7.50962e-07	4.78932e-06		1
Glioblastoma/High-grade glioma ECs	1	0.00859617	4.05351e-05	0.0240688	0.0396467	0.266803	0.000345254	0.000124237	7.76854e-05	6.25774e-05	0.354329	3.71567e-06	0.273032	0.03287	1.616e-07		1
	2	5.80017e-06	9.90881e-06	0.000948254	0.000123863	0.831169	9.1906e-05	3.08268e-06	9.17323e-07	1.40569e-05	0.000241279	2.01216e-05	0.000143626	0.000142216	0.167086		1
	3*	2.84604e-06	5.46999e-06	8.34068e-06	2.57535e-06	0.572279	2.8395e-06	1.38121e-07	3.40906e-07	6.18546e-06	0.279928	2.65499e-07	0.0900254	3.07642e-07	0.0577384		1
	4*	0.000807241	0.000400534	0.700594	0.000454049	0.297199	5.51268e-05	6.48248e-06	9.21778e-06	5.55586e-05	6.96028e-06	5.98327e-06	0.000165298	5.64468e-06	0.000234504		1
	5	0.000122919	0.0639252	0.000744447	0.00123795	0.668424	0.000291394	8.84267e-05	0.000205851	2.63015e-05	0.213398	0.00025888	0.000905171	0.0495114	0.000860626		1
	6	0.0017019	0.00235584	0.0918322	0.00208089	0.585426	0.000677647	0.000150996	0.000794723	0.00090335	0.215516	2.3898e-08	0.0984513	1.61877e-06	0.000107681		1
Metastasis ECs	1	0.000404401	1.08492e-06	0.000101779	0.0132832	0.0367505	0.00865777	0.0238671	0.0424392	0.0880844	0.107619	0.1231	0.00199916	0.191774	0.361917		1
	2	8.43907e-07	4.51956e-06	0.212676	2.97512e-05	0.398641	4.5139e-07	2.72922e-06	1.18471e-07	3.53187e-05	0.0812756	3.49807e-08	2.51969e-05	1.07728e-07	0.307309		1
	3	1.00826e-06	1.03627e-06	0.0592748	6.66676e-06	0.213939	4.23219e-06	7.36424e-07	1.17185e-07	7.38417e-07	0.414365	1.07592e-06	0.00371922	3.03176e-06	0.308684		1
	4*	9.03072e-06	8.29845e-05	0.00258903	9.65519e-05	0.683513	2.80161e-05	8.63768e-06	2.40627e-05	0.000206573	0.15717	4.56524e-06	0.000216635	6.59477e-07	0.156051		1
	5	1.57752e-05	0.000374777	1.26323e-05	0.000197346	0.000300291	2.62042e-05	0.000607416	7.32535e-06	0.0025041	0.186567	0.128377	0.129491	0.0845763	0.466943		1
Meningioma ECs	1*	0.0104385	0.211197	0.264096	0.247068	0.06116	0.205659	2.19048e-05	1.42148e-06	2.85852e-07	0.000113294	2.70911e-06	0.000241059	7.47353e-07	5.18312e-07		1
	2*	4.56733e-07	0.0940748	0.236526	0.0647274	0.594167	0.00219719	0.000166101	1.00166e-06	1.08003e-05	0.00810852	1.64211e-06	1.16635e-05	4.63907e-06	3.34115e-06		1
	3*	0.00101053	0.0135566	0.110097	0.00787348	0.84494	0.000122696	1.46844e-05	3.10335e-07	0.00103703	0.000373851	2.28371e-05	9.51214e-05	3.56485e-06	0.0208519		1
	4	0.000442013	0.297995	0.0362294	0.000832783	0.643465	0.000106129	9.47573e-06	3.57255e-08	0.000871403	0.000150685	2.41059e-05	0.000200934	6.09068e-05	0.0196112		1
	5	0.000177821	0.0870324	0.359491	0.000220598	0.552938	4.7504e-06	3.19302e-05	1.4972e-07	1.30194e-05	2.16307e-05	1.59029e-06	3.88077e-05	3.72285e-07	2.76158e-05		1
	6	9.91014e-06	0.143817	0.369263	0.0594989	0.372411	3.98275e-06	1.50608e-05	1.17688e-05	6.7192e-05	7.56581e-06	2.17434e-07	2.30326e-05	1.08375e-07	0.0548709		1
	*also done with scRNA-seq

## Sheet: BayesPrism
Bulk RNA-seq deconvolution using BayesPrism
	Patient	Large artery	Artery	Arteriole	Capillary	Angiogenic capillary	Venule	Vein	Large vein	EndoMT	Proliferating EndoMT	Proliferating cell	Stem-to-EC	Proliferating Stem-to-EC	Mitochondrial		total
Temporal lobe ECs	1*	5.76e-05	4.77e-05	0.013462	0.977745	1.89e-05	0.0001007	2.83e-05	4.85e-05	3.18e-05	3.13e-05	5.3e-05	9.07e-05	0.0082777	7.5e-06		1
	2*	8.86e-05	6.19e-05	0.85233	0.130153	2.48e-05	0.0001366	5.23e-05	2.66e-05	0.0163773	7.06e-05	7.45e-05	0.000373	0.0002028	2.86e-05		1
	3	7.42e-05	3.39e-05	0.629415	0.370142	1.96e-05	7.7e-05	4.69e-05	3.16e-05	5.26e-05	1.66e-05	3.76e-05	1.94e-05	1.25e-05	2.17e-05		1
Arteriovenous malformations ECs	1	0.371606	0.0001208	0.0001137	0.140854	3.44e-05	6.97e-05	0.0001734	0.486459	0.0003753	8.89e-05	3.46e-05	2.21e-05	1.88e-05	2.85e-05		1
	2	0.249957	4.18e-05	2.12e-05	2.31e-05	2.92e-05	4.42e-05	0.393838	0.352802	2.4e-05	0.0028162	9.18e-05	0.0001887	0.0001101	1.34e-05		1
	3	0.161308	0.0001942	0.0001713	0.0976744	2.53e-05	0.0001544	0.0001814	0.740127	2.84e-05	1.95e-05	4.6e-05	1.85e-05	2.31e-05	2.83e-05		1
	4	0.143082	6.17e-05	2.07e-05	2.05e-05	2.19e-05	2.56e-05	3.25e-05	0.854859	5.82e-05	0.0015866	2.03e-05	0.000174	1.82e-05	1.87e-05		1
	5	0.503213	6.11e-05	9.22e-05	0.354985	3.81e-05	4.99e-05	5.17e-05	0.141336	5.78e-05	1.7e-05	3.42e-05	1.29e-05	9.7e-06	4.13e-05		1
	6	0.372212	0.0002406	0.12648	0.209273	2.67e-05	8.51e-05	7.45e-05	0.289027	0.001383	4.69e-05	3.18e-05	0.0010569	1.18e-05	5.05e-05		1
	7	0.0391465	4.84e-05	1.38e-05	1.09e-05	1.24e-05	1.81e-05	2.63e-05	0.960589	1.35e-05	2.34e-05	1.62e-05	1.3e-05	5.58e-05	1.31e-05		1
Lower grade glioma ECs	1	0.158648	0.0003593	0.0021873	0.826847	3.9e-05	3.57e-05	7.2e-05	0.0003932	0.0109822	0.0003016	4.44e-05	2.14e-05	1.62e-05	5.36e-05		1
	2	4.08e-05	3.18e-05	0.151769	0.485493	2.52e-05	4.27e-05	2.76e-05	2.81e-05	4.11e-05	2.08e-05	2.74e-05	0.362416	1.87e-05	1.78e-05		1
	3*	3.32e-05	6.24e-05	4.34e-05	0.563966	0.410627	4.39e-05	9.69e-05	3.39e-05	9.23e-05	0.0196992	6.9e-05	0.0051635	1.71e-05	5.17e-05		1
	4	3.13e-05	2.51e-05	0.0444316	0.934719	2.55e-05	4.55e-05	2.5e-05	2.1e-05	0.0204131	4.59e-05	4.1e-05	3e-05	0.0001331	1.25e-05		1
Glioblastoma/High-grade glioma ECs	1	0.0419506	0.0005792	3.19e-05	0.0220835	0.0059333	0.005068	0.117778	0.008698	0.0467196	0.511397	0.199707	0.0400035	3.71e-05	1.33e-05		1
	2	0.0004381	0.0002565	5.6e-05	0.0002595	0.875684	0.0001129	0.0805736	0.0032326	8.15e-05	0.0388082	0.0002831	0.000143	1.81e-05	5.24e-05		1
	3*	6.11e-05	6.31e-05	5.79e-05	0.145612	0.470279	0.0002579	8.82e-05	5.52e-05	8.13e-05	0.01839	0.359892	0.005109	3.59e-05	1.74e-05		1
	4*	0.277976	0.0002979	0.0015979	0.554221	2.49e-05	0.0012136	0.0437667	0.120607	4.03e-05	6.58e-05	0.000113	2.39e-05	3.13e-05	2.14e-05		1
	5	0.021516	0.0002036	3.96e-05	3.53e-05	8.31e-05	6.23e-05	0.206919	0.104593	5.6e-05	0.115782	5.41e-05	0.550572	5.4e-05	3e-05		1
	6	4.26e-05	4.25e-05	7.22e-05	0.0031358	0.709831	0.0002066	0.0001527	5.52e-05	2.5e-05	3.09e-05	0.286324	2.8e-05	1.78e-05	3.56e-05		1
Metastasis ECs	1	0.0054869	8.83e-05	5.02e-05	3.74e-05	3.27e-05	6.98e-05	0.0002487	0.0001796	8.25e-05	0.002025	3.92e-05	0.598206	0.393431	2.27e-05		1
	2	0.0031423	0.000133	6.65e-05	0.507589	0.0780357	0.0189764	0.254334	9e-05	0.000334	0.004289	0.1328	0.0001623	3.38e-05	1.41e-05		1
	3	0.0036364	0.0003295	3.35e-05	6.81e-05	0.0001427	0.0014888	0.445888	0.0001104	4.98e-05	0.0194342	0.519423	0.0093477	2.89e-05	1.91e-05		1
	4*	0.0252916	0.0067442	3.4e-05	8.68e-05	0.309411	0.0003318	0.405044	0.0003867	8.79e-05	0.0214843	0.149888	0.0811714	1.89e-05	1.98e-05		1
	5	0.0020674	0.0014496	5.53e-05	0.0001764	0.0136881	0.0042216	0.634504	9.21e-05	0.0084077	0.0131312	0.169169	0.0978983	0.0551207	1.86e-05		1
Meningioma ECs	1*	6.27e-05	0.316216	6.69e-05	0.0003665	0.0001311	0.0082019	0.495009	7.9e-05	0.14891	0.0015186	0.0032781	8.55e-05	0.0260632	1.22e-05		1
	2*	0.0001085	0.0046294	7.11e-05	0.0002134	7.75e-05	0.0002153	0.992225	4.43e-05	9.22e-05	0.0001511	0.001085	2.39e-05	0.0010507	1.3e-05		1
	3*	5.61e-05	0.357222	4.03e-05	0.0001677	0.0366738	9.1e-05	0.468633	4.4e-05	0.136729	7.94e-05	0.0001041	3.54e-05	9.05e-05	3.36e-05		1
	4	0.0372774	0.42877	3.39e-05	5.79e-05	0.0019266	7.81e-05	0.346546	4.78e-05	0.183808	0.0006044	0.0004822	4.48e-05	0.0002752	4.73e-05		1
	5	0.0433171	0.0724629	5.19e-05	0.0008588	0.611486	7.38e-05	0.223755	8.08e-05	0.0461359	1.8e-05	2.63e-05	0.0014351	1.61e-05	0.0002822		1
	6	0.0001862	0.26423	4.51e-05	0.0004555	0.49628	0.0001128	0.190522	6.66e-05	0.0462618	2.55e-05	5.24e-05	0.0002453	2.25e-05	0.0014942		1
	*also done with scRNA-seq
