# Supplementary material for: Single-cell atlas of the human brain vasculature across development, adulthood and disease
Source: Nature. 2024 Jul 10;632(8025):603–13. doi: 10.1038/s41586-024-07493-y (PMC11324530; doi:10.1038/s41586-024-07493-y)
Supplement: Supplementary file 6 — Supplementary Tables 1–27 and the legends for the Supplementary Tables. [file 41586_2024_7493_MOESM6_ESM.zip › Supplementary Table 27.xlsx]

## Sheet: silhouette scores
Silhouette score - quality control metrics for the measure of the quality of the integration/batch correction
Endothelial cell clusters	Silhouette score
	Integration/Batch correction method
	RPCA	Harmony	CCA
Large artery	0.668612	0.550029	0.405596
Artery	0.601249	0.638732	0.57251
Arteriole	0.686027	0.720679	0.736761
Capillary	0.669664	0.797139	0.737595
Angiogenic capillary	0.625302	0.726809	0.649568
Venule	0.565885	0.603473	0.574496
Vein	0.462346	0.624772	0.57709
Large vein	0.541475	0.581718	0.499711
EndoMT	0.447497	0.330769	0.456288
Proliferating EndoMT	0.487549	0.399858	0.477787
Stem-to-EC	0.529551	0.427634	0.542852
Proliferating Stem-to-EC	0.339586	0.327643	0.537311
Proliferating cell	0.324154	0.244505	0.308012
Mitochondrial	0.676421	0.580041	0.575402
mean silhouette score	0.544666	0.539557	0.546498
