# Supplementary material for: Single-cell atlas of the human brain vasculature across development, adulthood and disease
Source: Nature. 2024 Jul 10;632(8025):603–13. doi: 10.1038/s41586-024-07493-y (PMC11324530; doi:10.1038/s41586-024-07493-y)
Supplement: Supplementary file 6 — Supplementary Tables 1–27 and the legends for the Supplementary Tables. [file 41586_2024_7493_MOESM6_ESM.zip › Supplementary Table 3.xlsx]

## Sheet: cell count
Fetal
Tissue entity		Number of patients	Number of samples/datasets**	Number of sorted samples/datasets	Number of sorted ECs	Number of unsorted samples/datasets	Number of unsorted cells
CNS tissues	Brain	7	12	5	21512	7	40557
	Total	7	12	5	21512	7	40557
Peripheral tissues	Arm	4	6	2	1294	4	31531
	Kidney	3	6	3	37010	3	29002
	Throat	1	2	1	712	1	4396
	Leg	1	2	1	3734	1	9097
	GI Tract	1	1	0	-	1	13684
	Heart	1	2	1	17745	1	2440
	Total	7	19	8	60495	11	90150
Overall total fetal	Overall total	8	31	13	82007	18	130707
Tissue entity		Number of patients	Number of samples/datasets**	Number of sorted samples/datasets	Number of sorted ECs	Number of unsorted samples/datasets	Number of unsorted cells
Control brains	Temporal lobe	10	15	9	76125	6	80515
	Total	10	15	9	76125	6	80515
Brain vascular malformations	Arteriovenous malformation	5	8	5	20305	3	12013
	Total	5	8	5	20305	3	12013
Brain tumors	Lower grade glioma	6	10	6	17373	4	20712
	Glioblastoma/high-grade glioma	8	13	8	49999	5	22297
	Metastasis	5	8	5	23962	3	9204
	Meningioma	5	8	5	34245	3	26916
	Total	24	39	24	125579	15	79129
Overall total adult	Overall total	39	62	38	222009	24	171657
Overall total fetal and adult	Overall total	47	93	51	304016	42	302364
			**this column indicates the total number of samples/datasets coming from the different patients, as there were three different options: - i) patients from whom we collected only sorted samples/datatest - ii) patients from whom we collected only unsorted samples/datasets - iii) patients from whom we collected both sorted and unsorted samples/datasets
