# Supplementary material for: Single-cell atlas of the human brain vasculature across development, adulthood and disease
Source: Nature. 2024 Jul 10;632(8025):603–13. doi: 10.1038/s41586-024-07493-y (PMC11324530; doi:10.1038/s41586-024-07493-y)
Supplement: Supplementary file 6 — Supplementary Tables 1–27 and the legends for the Supplementary Tables. [file 41586_2024_7493_MOESM6_ESM.zip › Supplementary Table 4.xlsx]

## Sheet: number of cells by patient 
	patient	tissue type	number of cell before QC	number of cell after QC		patient	tissue type	number of cell before QC	number of cell after QC
Fetal CNS	FETAL_brain_IND1_EC	GW9 fetal CNS	548	444		FETAL_brain_IND1_all cells	GW9 fetal CNS	19327	14897
	FETAL_brain_IND2_EC	GW14.4 and GSW16.4 Fetal_CNS	4326	3762		FETAL_brain_IND2_all cells	GW14.4 fetal CNS	22878	17755
	FETAL_brain_IND3_EC					FETAL_brain_IND3_all cells	GW16.4 fetal CNS	5699	1641
	FETAL_brain_IND4_EC	GW18 fetal CNS	3741	3601		FETAL_brain_IND4_all cells	GW18 fetal CNS	3234	2992
	FETAL_brain_IND5_EC	GW15.5 fetal CNS	18314	13705		FETAL_brain_IND5_all cells	GW15.5 fetal CNS	3915	3094
						FETAL_brain_IND6_all cells	GW12.4 fetal CNS	637	32
						FETAL_brain_IND8_all cells	GW9.1 fetal CNS	189	146
Fetal peripehry	FETAL_periphery_IND2_EC	GW 14.4 kidney	16815	14329		FETAL_periphery_IND2_all cells	GW 14.4 kidney	14964	12851
	FETAL_periphery_IND3_EC	GW 16.4 kidney	15434	13476		FETAL_periphery_IND3_all cells	GW 16.4 kidney	18327	14794
						FETAL_periphery_IND3_all cells	GW 16.4 GIT	16217	13684
	FETAL_periphery_IND4_EC	GW 18 leg	3959	3734		FETAL_periphery_IND4_all cells	GW 18 leg	9598	9097
	FETAL_periphery_IND5_EC	GW 15.5 kidney	10927	9205		FETAL_periphery_IND5_all cells	GW 15.5 kidney	1837	1357
	FETAL_periphery_IND5_EC	GW 15.5 throat	933	712		FETAL_periphery_IND5_all cells	GW 15.5 throat	7049	4396
	FETAL_periphery_IND5_EC	GW 15.5 arm	1236	952		FETAL_periphery_IND5_all cells	GW 15.5 arm	2583	2099
	FETAL_periphery_IND5_EC	GW 15.5 heart	29102	17745		FETAL_periphery_IND5_all cells	GW 15.5 heart	2761	2440
	FETAL_periphery_IND6_EC	GW 12.4 arm	481	342		FETAL_periphery_IND6_all cells	GW 12.4 arm	5242	3799
						FETAL_periphery_IND7_all cells	GW 9.5 arm	22118	20861
						FETAL_periphery_IND8_all cells	GW 9.1 arm	5050	4772
Adult/control brain (temporal lobes)	TL_patient1_EC	adult/control brain (temporal lobe)	20073	19596
	TL_patient2_EC	adult/control brain (temporal lobe)	6265	6167
	TL_patient3_EC	adult/control brain (temporal lobe)	7066	3419
	TL_patient4_EC	adult/control brain (temporal lobe)	2348	2002
	TL_patient5_EC	adult/control brain (temporal lobe)	7574	7409		TL_patient5_all cells	adult/control brain (temporal lobe)	7657	7047
	TL_patient6_EC	adult/control brain (temporal lobe)	9155	9059		TL_patient6_all cells	adult/control brain (temporal lobe)	5664	5002
	TL_patient7_EC	adult/control brain (temporal lobe)	498	468		TL_patient7_all cells	adult/control brain (temporal lobe)	5750	4300
						TL_patient8_all cells	adult/control brain (temporal lobe)	40426	30956
	TL_patient9_EC	adult/control brain (temporal lobe)	9734	9252		TL_patient9_all cells	adult/control brain (temporal lobe)	23060	19669
	TL_patient10_EC	adult/control brain (temporal lobe)	19462	18753		TL_patient10_all cells	adult/control brain (temporal lobe)	14675	13541
brain arteriovenous malformations	AVM_patient1_EC	brain arteriovenous malformation	533	502
	AVM_patient2_EC	brain brain arteriovenous malformation	9225	8988
	AVM_patient3_EC	brain brain arteriovenous malformation	5922	5701		AVM_patient3_all cells	brain brain arteriovenous malformation	5796	4773
	AVM_patient4_EC	brain brain arteriovenous malformation	1356	1315		AVM_patient4_all cells	brain brain arteriovenous malformation	5162	3652
	AVM_patient5_EC	brain brain arteriovenous malformation	3985	3799		AVM_patient5_all cells	brain brain arteriovenous malformation	4054	3588
lower grade glioma	LGG_patient1_EC	lower grade glioma	928	923
	LGG_patient2_EC	lower grade glioma	2482	2447
	LGG_patient3_EC	lower grade glioma	1522	1501		LGG_patient3_all cells	lower grade glioma	776	540
	LGG_patient4_EC	lower grade glioma	5108	4284		LGG_patient4_all cells	lower grade glioma	9829	6725
	LGG_patient5_EC	lower grade glioma	3193	2866		LGG_patient5_all cells	lower grade glioma	15958	11947
	LGG_patient6_EC	lower grade glioma	5723	5352		LGG_patient6_all cells	lower grade glioma	1768	1500
glioblastoma/high grade glioma	GBM_patient1_EC	glioblastoma/high grade glioma	296	264
	GBM_patient2_EC	glioblastoma/high grade glioma	8641	8316
	GBM_patient3_EC	glioblastoma/high grade glioma	8395	8107		GBM_patient3_all cells	glioblastoma/high grade glioma	3814	3243
	GBM_patient4_EC	glioblastoma/high grade glioma	4156	3990		GBM_patient4_all cells	glioblastoma/high grade glioma	5483	5246
	GBM_patient5_EC	glioblastoma/high grade glioma	18513	17580		GBM_patient5_all cells	glioblastoma/high grade glioma	11405	8876
	GBM_patient6_EC	glioblastoma/high grade glioma	4170	3503		GBM_patient6_all cells	glioblastoma/high grade glioma	3444	2983
	GBM_patient7_EC	glioblastoma/high grade glioma	1362	1249		GBM_patient7_all cells	glioblastoma/high grade glioma	2487	1949
	GBM_patient8_EC	glioblastoma/high grade glioma	8802	6990
lung brain metastasis	MET_patient1_EC	lung brain metastasis	7037	6745
	MET_patient2_EC	lung brain metastasis	4137	4078
	MET_patient3_EC	lung brain metastasis	1137	828		MET_patient3_all cells	lung brain metastasis	5161	4447
	MET_patient4_EC	lung brain metastasis	8386	8018		MET_patient4_all cells	lung brain metastasis	6783	4440
	MET_patient5_EC	lung brain metastasis	4734	4293		MET_patient5_all cells	lung brain metastasis	463	317
meningioma	MEN_patient1_EC	meningioma	6736	6707
	MEN_patient2_EC	meningioma	13061	12982
	MEN_patient3_EC	meningioma	8264	7834		MEN_patient3_all cells	meningioma	11033	8695
	MEN_patient4_EC	meningioma	2270	2089		MEN_patient4_all cells	meningioma	7917	6913
	MEN_patient5_EC	meningioma	5054	4633		MEN_patient5_all cells	meningioma	12410	11308
