# Supplementary material for: Single-cell atlas of the human brain vasculature across development, adulthood and disease
Source: Nature. 2024 Jul 10;632(8025):603–13. doi: 10.1038/s41586-024-07493-y (PMC11324530; doi:10.1038/s41586-024-07493-y)
Supplement: Supplementary file 6 — Supplementary Tables 1–27 and the legends for the Supplementary Tables. [file 41586_2024_7493_MOESM6_ESM.zip › Supplementary Table 5.xlsx]

## Sheet: sorted ECs
Patient/individual/sample	mean number of transcripts	mean number of genes	mean percentage of mitochondrial genes
FETAL_brain_IND1_EC_GSW9 fetal CNS	10611.3	3727.12	1.85566
FETAL_brain_IND2_IND3_EC_GSW14.4 and GSW16.4 Fetal_CNS	4715.16	2116.29	2.91888
FETAL_brain_IND4_EC_GSW18 fetal CNS	2047.43	1306.77	1.72123
FETAL_brain_IND5_EC_GSW15.5 fetal CNS	4678.9	2219.59	14.3751
FETAL_periphery_IND2_EC_GSW 14.4 kidney	6428.54	2700.03	4.38414
FETAL_periphery_IND3_Ec_GSW 16.4 kidney	5121.93	2279.37	5.66193
FETAL_periphery_IND4_EC_GSW 18 leg	4370.04	2026.91	2.06442
FETAL_periphery_IND5_EC_GSW 15.5 kidney	3367.16	1754.44	16.2878
FETAL_periphery_IND5_EC_GSW 15.5 throat	7187.24	2806.55	9.54012
FETAL_periphery_IND5_EC_GSW 15.5 arm	8062.56	2847.03	15.4526
FETAL_periphery_IND5_EC_GSW 15.5 heart	6854.44	2728.06	6.80807
FETAL_periphery_IND6_EC_GSW 12.4 arm	9066.78	2399.71	3.60244
TL_patient1_EC	4413.2	1817.27	1.88792
TL_patient2_EC	1816.97	972.664	1.88889
TL_patient3_EC	5734.39	2300.01	12.5217
TL_patient4_EC	3655.67	1698.74	10.6464
TL_patient5_EC	5558.87	2297.07	4.06688
TL_patient6_EC	6583	2579.92	3.86373
TL_patient7_EC	5479.78	2207.27	6.51853
TL_patient9_EC	5711.91	2314.92	4.37022
TL_patient10_EC	7310.62	2685.5	2.96882
AVM_patient1_EC	4976.56	1704.33	3.28622
AVM_patient2_EC	2427.91	1012.08	3.05777
AVM_patient3_EC	6285.17	2067.14	3.25547
AVM_patient4_EC	4368.52	1830.33	2.91859
AVM_patient5_EC	7803.75	2403.55	3.26553
LGG_patient1_EC	4513.59	1846.05	3.52636
LGG_patient2_EC	5490.19	2232.19	4.32035
LGG_patient3_EC	7900.37	2761.68	3.81149
LGG_patient4_EC	4649.67	2006.56	1.96099
LGG_patient5_EC	3174.01	1561.01	2.90159
LGG_patient6_EC	7106.92	2549.59	4.50204
GBM_patient1_EC	4971.58	1940.35	6.15679
GBM_patient2_EC	7212.61	2374.72	4.71845
GBM_patient3_EC	6453.99	2454.39	4.50316
GBM_patient4_EC	9943.16	3316.4	3.72231
GBM_patient5_EC	10770	3314.98	4.72776
GBM_patient6_EC	8031.78	2799.29	2.43681
GBM_patient7_EC	1392.34	898.242	7.92924
GBM_patient8_EC	1695.13	862.846	1.5315
MET_patient1_EC	4645.48	1939.16	2.25847
MET_patient2_EC	6890	2234.64	2.6166
MET_patient3_EC	29639.7	5121.12	7.66641
MET_patient4_EC	6859.5	2589.25	5.3297
MET_patient5_EC	7804.52	2665.93	5.31819
MEN_patient1_EC	3532.14	1564.51	1.87236
MEN_patient2_EC	2614.54	1255.86	3.32231
MEN_patient3_EC	1913.75	1147.28	5.52884
MEN_patient4_EC	7645.91	3006.73	3.67347
MEN_patient5_EC	8595.45	3077.51	4.23209

## Sheet: unsorted ECs and PVCs
Patient/individual/sample	mean number of transcripts	mean number of genes	mean percentage of mitochondrial genes
FETAL_brain_IND1_all cells_GSW9 fetal CNS	1112.72	635.836	10.9009
FETAL_brain_IND2_all cells_GSW14.4 fetal CNS	4592.2	2114.99	7.01782
FETAL_brain_IND3_all cells_GSW16.4 fetal CNS	1132.2	475.049	22.5326
FETAL_brain_IND4_all cells_GSW18 fetal CNS	1267.67	856.214	2.51279
FETAL_brain_IND5_all cells_GSW15.5 fetal CNS	5281.21	2443.12	4.20732
FETAL_brain_IND6_all cells_GSW12.4 fetal CNS	175.031	92.2188	23.8183
FETAL_brain_IND8_all cells_GSW9.1 fetal CNS	147.603	90.0685	13.4626
FETAL_periphery_IND2_all cells_GSW 14.4 kidney	4366.87	1839.87	6.99862
FETAL_periphery_IND3_all cells_GSW 16.4 kidney	3919.61	1635.83	9.72318
FETAL_periphery_IND3_all cells_GSW 16.4 GIT	3526.54	1629.68	9.17237
FETAL_periphery_IND4_all cells_GSW 18 leg	3378.59	1669.1	2.20633
FETAL_periphery_IND5_all cells_GSW 15.5 kidney	8314.44	2719.73	8.38178
FETAL_periphery_IND5_all cells_GSW 15.5 throat	7637.88	2654.49	7.56094
FETAL_periphery_IND5_all cells_GSW 15.5 arm	5871.4	1298.41	7.29223
FETAL_periphery_IND5_all cells_GSW 15.5 heart	6456.37	1616.69	3.86258
FETAL_periphery_IND6_all cells_GSW 12.4 arm	5183.69	246.354	0.628241
FETAL_periphery_IND7_all cells_GSW 9.5 arm	1834.46	979.721	8.24761
FETAL_periphery_IND8_all cells_GSW 9.1 arm	292.138	204.605	2.67706
TL_patient5_all cells	4475.85	1724.83	6.96419
TL_patient6_all cells	4183.75	1650.23	10.0128
TL_patient7_all cells	3829.07	1720.61	7.10003
TL_patient8_all cells	3018.57	1400.43	16.1438
TL_patient9_all cells	5141.04	1972.5	6.77955
TL_patient10_all cells	5370.79	1979.66	7.01813
AVM_patient3_all cells	4345.88	1523.94	6.1527
AVM_patient4_all cells	4688.66	1631.79	5.5783
AVM_patient5_all cells	3606.22	1374.32	7.45049
LGG_patient3_all cells	8857.52	2975.79	10.1307
LGG_patient4_all cells	3103.3	1387.01	10.2009
LGG_patient5_all cells	4588.37	1833.25	6.43035
LGG_patient6_all cells	6456.88	2222.65	5.05854
GBM_patient3_all cells	4800.55	1779.02	7.42583
GBM_patient4_all cells	5978.06	2297.8	8.41288
GBM_patient5_all cells	10870.7	2818.77	9.93103
GBM_patient6_all cells	4954.23	1926.65	4.78243
GBM_patient7_all cells	5392.78	2247.66	7.00356
MET_patient3_all cells	10076	2513.33	7.82581
MET_patient4_all cells	4800.27	1625.69	12.3205
MET_patient5_all cells	12195.4	2679.03	7.02775
MEN_patient3_all cells	2293.66	1103.87	10.4503
MEN_patient4_all cells	4125.51	1562.68	6.42303
MEN_patient5_all cells	7599.11	2284.22	11.2869
