# Supplementary material for: Single-cell atlas of the human brain vasculature across development, adulthood and disease
Source: Nature. 2024 Jul 10;632(8025):603–13. doi: 10.1038/s41586-024-07493-y (PMC11324530; doi:10.1038/s41586-024-07493-y)
Supplement: Supplementary file 6 — Supplementary Tables 1–27 and the legends for the Supplementary Tables. [file 41586_2024_7493_MOESM6_ESM.zip › Supplementary Table 6.xlsx]

## Sheet: Supp table3
	feature	group	avgExpr	logFC	statistic	auc	pval	padj	pct_in	pct_out
1	NOC2L	CNS	0.237529	-0.0334537	625833727	0.480904	1.61413e-29	4.02752e-29	18.9197	24.6103
2	HES4	CNS	0.518436	0.19144	7.21237e+08	0.554215	1.4096e-197	1.28392e-196	33.2466	25.7558
3	ISG15	CNS	0.700886	0.213888	726597903	0.558334	6.81709e-189	5.99774e-188	41.8604	35.7418
4	AGRN	CNS	0.745319	0.297348	7.75094e+08	0.595599	0	0	47.8431	37.5072
5	TNFRSF4	CNS	0.176351	0.00171986	650557033	0.499902	0.944047	0.948259	13.8481	14.3797
6	SDF4	CNS	0.357514	-0.07234	609834712	0.46861	2.68406e-58	9.89394e-58	27.7938	37.4295
7	B3GALT6	CNS	0.113357	-0.0241085	6.29403e+08	0.483647	1.10504e-35	3.0345e-35	9.50632	13.4143
8	UBE2J2	CNS	0.22712	0.00814375	648803656	0.498555	0.367806	0.391789	18.6129	20.6546
9	ACAP3	CNS	0.0839839	-0.0260313	6.30458e+08	0.484458	5.88503e-41	1.74986e-40	6.86594	10.2885
10	PUSL1	CNS	0.0442432	-0.00633133	6.44172e+08	0.494996	5.6212e-09	9.17416e-09	4.09074	5.212
11	INTS11	CNS	0.215008	-0.0151175	6.36081e+08	0.488779	3.93058e-12	6.9701e-12	17.6367	21.5423
12	CPTP	CNS	0.0916073	0.00264587	6.4866e+08	0.498444	0.162958	0.182101	8.12105	8.7875
13	DVL1	CNS	0.106793	0.0212314	655772384	0.50391	0.000409066	0.000553906	8.74861	8.36433
14	AURKAIP1	CNS	0.523738	-0.0684397	6.1938e+08	0.475945	3.64541e-30	9.1873e-30	39.1409	48.9908
15	CCNL2	CNS	0.752295	0.0286985	666770662	0.512361	1.16501e-08	1.88312e-08	49.391	53.854
16	MRPL20	CNS	0.516067	-0.0150847	6.43471e+08	0.494457	0.00726852	0.00920078	38.1787	44.3094
17	ANKRD65	CNS	0.0435558	-0.00388211	6.4593e+08	0.496347	9.2318e-06	1.34808e-05	3.8955	4.72601
18	VWA1	CNS	0.882461	0.200746	7.34633e+08	0.564508	8.99209e-200	8.27621e-199	53.8351	47.9891
19	ATAD3B	CNS	0.0621002	-0.00652127	644418211	0.495185	5.80088e-07	8.8505e-07	5.45742	6.56914
20	ATAD3A	CNS	0.0658918	-0.019893	635691604	0.488479	3.25897e-27	7.84843e-27	5.94087	8.47508
21	TMEM240	CNS	0.048124	0.0122839	656317288	0.504329	1.0466e-08	1.69348e-08	4.35106	3.56558
22	SSU72	CNS	0.411999	-0.0166404	639722196	0.491577	1.86448e-05	2.69505e-05	31.5917	37.5188
23	MIB2	CNS	0.13102	0.000123549	644186644	0.495007	0.000109645	0.000152827	10.7428	12.3729
24	CDK11B	CNS	0.213458	-0.0197456	6.3291e+08	0.486342	3.83417e-17	7.60984e-17	17.46	21.8497
25	SLC35E2B	CNS	0.169102	-0.0122351	635643555	0.488442	1.51295e-15	2.89895e-15	13.2345	16.5088
26	CDK11A	CNS	0.247386	-0.0283329	630306981	0.484342	4.27403e-20	9.00494e-20	19.9052	24.9029
27	SLC35E2A	CNS	0.0839112	-0.00266266	645920753	0.49634	0.000572366	0.000769449	7.04723	8.00562
28	NADK	CNS	0.127619	0.00509012	646899687	0.497092	0.0218319	0.0267455	10.5987	11.7844
29	GNB1	CNS	1.1365	0.126068	725852074	0.557761	6.33437e-144	4.53847e-143	69.5054	70.4984
30	FAAP20	CNS	0.322732	-0.0643974	6.1387e+08	0.471711	3.65169e-50	1.22826e-49	25.7438	34.3681
31	SKI	CNS	0.423943	0.0554332	6.72259e+08	0.516578	2.21528e-18	4.50783e-18	31.5173	32.0423
32	RER1	CNS	0.346674	-0.0286874	6.32066e+08	0.485693	4.96248e-14	9.20135e-14	27.4173	33.7598
33	PEX10	CNS	0.0653091	-0.0270429	631080133	0.484936	1.04187e-42	3.17753e-42	5.92692	9.21894
34	PANK4	CNS	0.0442918	0.00252225	6.50439e+08	0.499812	0.810103	0.82204	3.97917	4.09455
35	TNFRSF14	CNS	0.358543	0.0859388	6.88678e+08	0.529195	1.18805e-62	4.60762e-62	27.3754	24.4334
36	PRXL2B	CNS	0.19812	0.0536846	673680506	0.517671	1.267e-36	3.5407e-36	16.2096	13.7185
37	MEGF6	CNS	0.39666	0.305326	786325125	0.604229	0	0	27.9611	8.36433
38	TPRG1L	CNS	0.108183	-0.00776255	639546362	0.491441	4.25205e-12	7.53407e-12	9.15768	11.4009
39	WRAP73	CNS	0.0932424	0.00170514	6.48282e+08	0.498154	0.0982557	0.112901	8.1257	8.8156
40	LRRC47	CNS	0.175244	-0.00460409	6.40424e+08	0.492116	1.03057e-07	1.61892e-07	14.4617	17.2394
41	CEP104	CNS	0.191179	0.028326	658072856	0.505678	7.1176e-05	0.00010006	15.2287	15.1153
42	C1orf174	CNS	0.0877879	-0.0541901	615659851	0.473087	1.71545e-95	8.97381e-95	7.81424	13.6243
43	RPL22	CNS	1.64052	-0.571307	3.71732e+08	0.285647	0	0	83.7858	94.1615
44	ICMT	CNS	0.137486	-0.0271461	6.2761e+08	0.48227	4.33168e-36	1.20039e-35	11.5052	15.9071
45	ACOT7	CNS	0.043801	-0.0130627	6.39809e+08	0.491643	7.80855e-21	1.67023e-20	4.01636	5.80709
46	TNFRSF25	CNS	0.301934	0.0305945	657879348	0.505529	0.00115976	0.00153628	22.7083	23.7259
47	PLEKHG5	CNS	0.181869	0.027956	658412183	0.505938	2.37934e-05	3.4246e-05	14.6895	14.4971
48	NOL9	CNS	0.166097	-0.0161866	634521988	0.487581	2.34302e-17	4.66716e-17	13.5273	16.9816
49	ZBTB48	CNS	0.061356	-0.00301399	6.46771e+08	0.496993	0.00146457	0.00192769	5.46672	6.22365
50	PHF13	CNS	0.0617244	-0.0424175	6.22017e+08	0.477972	5.00894e-85	2.40596e-84	5.40164	10.0388
51	THAP3	CNS	0.0618437	-0.0213157	6.35121e+08	0.488041	4.86806e-30	1.22441e-29	5.63406	8.24366
52	DNAJC11	CNS	0.113073	-0.00537226	6.40712e+08	0.492337	5.41422e-10	9.08371e-10	9.30179	11.3332
53	CAMTA1	CNS	0.578945	0.0741506	683002597	0.524834	1.61068e-33	4.26945e-33	40.9539	42.625
54	VAMP3	CNS	0.462966	0.0711355	683101795	0.52491	2.04043e-37	5.77656e-37	34.8689	34.8078
55	PER3	CNS	0.169587	0.12069	7.06988e+08	0.543265	0	0	12.9091	4.54748
56	PARK7	CNS	0.770276	-0.239637	549509913	0.422255	2.93472e-263	3.42436e-262	51.5898	70.0851
57	ERRFI1	CNS	0.0685399	0.00579088	6.50082e+08	0.499537	0.621367	0.64278	5.73168	5.99058
58	RERE	CNS	0.857405	-0.040571	639273575	0.491232	7.99876e-05	0.000112211	54.9414	63.2399
59	ENO1	CNS	0.554626	-0.206533	5.57497e+08	0.428393	9.10491e-241	9.84553e-240	39.9219	56.2724
60	H6PD	CNS	0.136654	-0.0333485	624536464	0.479907	1.20392e-46	3.87857e-46	10.952	15.6872
61	SLC25A33	CNS	0.0544155	0.00365924	6.50179e+08	0.499612	0.655325	0.675282	4.89959	5.0996
62	CLSTN1	CNS	0.695024	0.240355	757983159	0.582451	0	0	46.653	38.7255
63	CTNNBIP1	CNS	0.317953	-0.116303	5.94994e+08	0.457206	7.48637e-112	4.38666e-111	25.079	34.9401
64	LZIC	CNS	0.287487	-0.0566506	614393439	0.472113	1.2617e-52	4.38486e-52	22.5967	30.6736
65	NMNAT1	CNS	0.0730281	-0.0176289	637228266	0.48966	2.64449e-21	5.70795e-21	6.50335	8.82222
66	UBE4B	CNS	0.182969	-0.00651568	6.39725e+08	0.491579	1.42743e-08	2.30057e-08	14.6058	17.3171
67	KIF1B	CNS	0.696095	0.114053	6.97847e+08	0.536241	1.59593e-66	6.4413e-66	45.9883	45.9988
68	PGD	CNS	0.151932	-0.0300123	625842026	0.480911	1.74159e-38	5.00311e-38	12.672	17.5056
69	DFFA	CNS	0.296696	0.0208468	6.53701e+08	0.502318	0.180261	0.200491	23.1173	25.0252
70	PEX14	CNS	0.0481503	-0.0174476	6.37775e+08	0.49008	3.29367e-26	7.77945e-26	4.35106	6.46665
71	TARDBP	CNS	0.334176	-0.000114791	6.45726e+08	0.49619	0.0375003	0.0450378	26.0971	29.7264
72	SRM	CNS	0.255219	-0.060304	6.12378e+08	0.470565	3.09939e-61	1.18271e-60	20.6768	28.7677
73	EXOSC10	CNS	0.203885	-0.0331282	624476003	0.479861	5.93072e-36	1.63963e-35	16.2096	21.691
74	MTOR	CNS	0.224639	0.0537078	6.71182e+08	0.515751	1.58224e-26	3.75839e-26	17.7715	15.9187
75	UBIAD1	CNS	0.0616614	-0.00336068	645919317	0.496339	0.000124209	0.000172648	5.48531	6.384
76	FBXO6	CNS	0.0196635	0.0051535	652718749	0.501563	0.00120983	0.00160057	1.72462	1.42491
77	MAD2L2	CNS	0.0761789	-0.0315476	6.28559e+08	0.482999	6.92204e-48	2.26238e-47	6.81945	10.543
78	AGTRAP	CNS	0.164377	-0.0607418	6.09673e+08	0.468486	1.24758e-88	6.1715e-88	13.7226	21.3026
79	MTHFR	CNS	0.137817	-0.0201308	633301852	0.486643	7.68125e-23	1.70144e-22	10.9892	14.2838
80	CLCN6	CNS	0.0714861	0.000284259	6.48271e+08	0.498146	0.057387	0.067704	6.07103	6.58732
81	KIAA2013	CNS	0.187132	0.00633829	6.45823e+08	0.496265	0.0122359	0.0152588	15.2566	17.3023
82	PLOD1	CNS	0.231403	0.00711705	644869441	0.495532	0.00514001	0.00656989	18.0643	20.5174
83	MFN2	CNS	0.143551	0.0219327	656185753	0.504227	0.000983502	0.00130813	11.9282	11.7282
84	MIIP	CNS	0.0565773	-0.0221778	634376013	0.487468	1.12118e-34	3.03515e-34	5.10878	7.80726
85	TNFRSF1B	CNS	0.44377	0.127711	705271120	0.541946	1.69674e-117	1.03388e-116	31.9729	26.9543
86	VPS13D	CNS	0.356466	0.0777787	6.81192e+08	0.523443	1.31601e-41	3.94376e-41	26.3434	24.1243
87	DHRS3	CNS	0.373565	0.0469743	6.6878e+08	0.513905	4.99388e-15	9.4716e-15	26.971	26.1724
88	PRDM2	CNS	0.537233	0.0984713	6.92641e+08	0.532241	2.51937e-59	9.41732e-59	37.9044	36.7154
89	KAZN	CNS	0.170035	-0.00468106	641511296	0.492951	7.87407e-07	1.19606e-06	13.4901	15.6658
90	EFHD2	CNS	0.0947992	-0.0237478	6.28769e+08	0.48316	4.51752e-43	1.3833e-42	7.75381	11.601
91	DNAJC16	CNS	0.151377	0.015556	6.51783e+08	0.500845	0.524208	0.547693	12.2722	12.8639
92	DDI2	CNS	0.211561	0.018942	652968575	0.501755	0.24202	0.263458	16.4652	17.2196
93	PLEKHM2	CNS	0.232734	0.00577435	6.46667e+08	0.496913	0.0561606	0.0663238	18.7616	21.1108
94	SPEN	CNS	0.77066	0.129503	7.08763e+08	0.544629	3.54511e-97	1.87913e-96	49.9024	48.561
95	ZBTB17	CNS	0.0844624	0.0186354	658139159	0.505729	8.51589e-09	1.38176e-08	7.39122	6.48814
96	SRARP	CNS	0.939064	0.937286	992529104	0.762681	0	0	52.6357	0.181833
97	EPHA2	CNS	0.117912	0.00657111	6.47751e+08	0.497746	0.0606746	0.0712523	9.51562	10.3876
98	ARHGEF19	CNS	0.0345596	0.00292705	6.50473e+08	0.499838	0.815462	0.827239	3.10524	3.19696
99	FBXO42	CNS	0.140131	0.0101799	6.49035e+08	0.498732	0.323779	0.346997	11.1938	12.0374
100	SZRD1	CNS	0.301608	-0.0143926	6.37054e+08	0.489527	6.74337e-09	1.0975e-08	24.0424	28.9545
101	NECAP2	CNS	0.381252	-0.0883115	6.02953e+08	0.463323	2.5641e-76	1.13621e-75	29.0954	39.7504
102	NBPF1	CNS	0.14948	-0.0749671	601550666	0.462245	3.89539e-133	2.63205e-132	11.7888	20.3157
103	CROCC	CNS	0.0979423	0.0160158	6.52896e+08	0.5017	0.111433	0.127451	7.85608	7.82544
104	MFAP2	CNS	0.343038	0.132914	706880745	0.543183	2.69724e-158	2.0702e-157	25.0372	18.6445
105	ATP13A2	CNS	0.203255	0.0614519	674949537	0.518646	1.31718e-40	3.90133e-40	16.2328	13.6953
106	SDHB	CNS	0.168852	-0.0201135	6.31915e+08	0.485577	1.48739e-21	3.2243e-21	14.2479	18.4676
107	RCC2	CNS	0.295266	-0.00230437	642602653	0.49379	0.000416444	0.000563723	23.0708	26.6105
108	UBR4	CNS	0.436984	0.088777	6.86178e+08	0.527274	1.90769e-48	6.29244e-48	31.6103	29.9033
109	EMC1	CNS	0.126526	-0.00837951	6.37899e+08	0.490176	4.24417e-14	7.8803e-14	10.2454	12.8358
110	MRTO4	CNS	0.131621	-0.0638578	6.06911e+08	0.466363	3.1549e-113	1.86417e-112	11.0264	18.6726
111	AKR7A2	CNS	0.222061	-0.0491782	616952109	0.47408	4.8754e-52	1.68008e-51	18.3572	25.5608
112	CAPZB	CNS	0.529038	-0.195524	558264942	0.428983	4.15801e-237	4.44153e-236	39.034	56.398
113	MICOS10	CNS	0.334572	-0.0299932	629492291	0.483716	5.4054e-18	1.09008e-17	26.3155	33.0722
114	NBL1	CNS	0.196409	0.0588626	6.72848e+08	0.517031	3.4533e-36	9.58485e-36	15.1683	12.7432
115	MUL1	CNS	0.0907049	-0.00134507	6.43973e+08	0.494843	4.47662e-06	6.62515e-06	7.73057	9.13299
116	CDA	CNS	0.267002	0.1815	7.4015e+08	0.568747	0	0	20.8628	7.80395
117	PINK1	CNS	0.649242	0.351744	8.09615e+08	0.622126	0	0	44.4682	26.5113
118	DDOST	CNS	0.432374	-0.107552	5.97327e+08	0.458999	2.46182e-88	1.21336e-87	33.2512	45.3029
119	KIF17	CNS	0.0929202	-0.0140845	6.36232e+08	0.488894	3.81865e-21	8.22006e-21	7.75381	10.3926
120	HP1BP3	CNS	1.15513	-0.175065	5.89851e+08	0.453254	2.33903e-93	1.19824e-92	69.5612	82.1473
121	EIF4G3	CNS	0.60778	0.0196797	659547282	0.506811	0.00116003	0.00153653	42.1672	46.5129
122	ECE1	CNS	0.826612	0.123737	711012660	0.546358	1.11386e-101	6.09933e-101	53.8723	52.0241
123	ALPL	CNS	0.323333	0.237136	744741069	0.572275	0	0	20.714	6.86999
124	USP48	CNS	0.468673	0.014238	653408929	0.502094	0.291748	0.314918	34.2414	38.1007
125	HSPG2	CNS	0.915648	-1.17058	234793135	0.18042	0	0	55.039	92.8986
126	CDC42	CNS	1.36146	-0.15342	591167286	0.454266	6.07867e-89	3.01377e-88	77.6032	86.8667
127	ZBTB40	CNS	0.126191	0.00460276	646170611	0.496532	0.00537437	0.00686045	10.1432	11.3381
128	KDM1A	CNS	0.342084	-0.0320514	627688832	0.48233	6.21026e-21	1.33095e-20	26.376	32.9647
129	LUZP1	CNS	0.856177	-0.0201682	650774441	0.500069	0.975091	0.976871	55.8293	62.2795
130	HNRNPR	CNS	0.896747	-0.153769	591442314	0.454477	9.53839e-91	4.8078e-90	58.2977	71.3464
131	ZNF436	CNS	0.219951	0.0153792	650376125	0.499763	0.879034	0.887882	17.4647	19.0131
132	ASAP3	CNS	0.0666814	-0.0344673	626722668	0.481587	8.76408e-60	3.28859e-59	5.93622	9.89007
133	ID3	CNS	1.3763	-0.386513	512248896	0.393623	0	0	70.0632	82.02
134	RPL11	CNS	2.59977	-0.494388	352468851	0.270845	0	0	98.0151	97.8163
135	ELOA	CNS	0.218109	0.00869141	648144895	0.498049	0.212614	0.233342	17.5483	19.3884
136	PITHD1	CNS	0.237865	0.0365604	6.63938e+08	0.510185	1.10994e-10	1.89608e-10	19.4775	19.2495
137	LYPLA2	CNS	0.168815	-0.0216211	6.31955e+08	0.485608	1.34288e-21	2.91355e-21	14.2014	18.2957
138	GALE	CNS	0.0606109	-0.0243643	6.33704e+08	0.486952	1.239e-35	3.40129e-35	5.44812	8.24531
139	HMGCL	CNS	0.130863	-0.0104161	6.37838e+08	0.490128	1.93751e-13	3.54423e-13	11.0311	13.8028
140	FUCA1	CNS	0.0588971	0.00269187	6.49422e+08	0.49903	0.290447	0.31359	5.39234	5.7575
141	PNRC2	CNS	0.577215	0.0576918	6.7577e+08	0.519277	8.52669e-21	1.82251e-20	40.8981	42.9341
142	SRSF10	CNS	0.924147	0.047962	6.81406e+08	0.523607	3.21394e-26	7.59214e-26	58.8323	63.3275
143	SRRM1	CNS	0.84671	-0.229137	557290653	0.428234	4.0563e-222	4.11512e-221	55.9781	73.049
144	CLIC4	CNS	0.985737	0.0877824	6.98702e+08	0.536898	1.41919e-61	5.44397e-61	62.0491	62.1655
145	SYF2	CNS	0.463749	-0.0951782	6.03537e+08	0.463771	4.85586e-69	2.0022e-68	34.4226	45.4467
146	RSRP1	CNS	1.24856	0.0884604	702706420	0.539975	2.76263e-69	1.14286e-68	71.5508	75.3285
147	TMEM50A	CNS	0.683672	-0.083796	6.16301e+08	0.473579	1.45282e-33	3.85392e-33	47.2899	58.4147
148	MACO1	CNS	0.252398	0.00260826	6.43775e+08	0.494691	0.00142075	0.00187128	19.9331	22.8763
149	LDLRAP1	CNS	0.200889	0.0924315	693124858	0.532612	2.47787e-142	1.76027e-141	16.0004	10.3083
150	SELENON	CNS	0.366708	-0.011542	6.41031e+08	0.492582	8.60725e-05	0.000120603	28.2633	32.7399
151	MTFR1L	CNS	0.107625	-0.0155162	635663518	0.488458	2.62917e-20	5.5661e-20	9.04147	11.8423
152	STMN1	CNS	0.841053	-0.764186	3.80316e+08	0.292243	0	0	51.2412	80.0661
153	FAM110D	CNS	0.280412	0.0480916	668294412	0.513532	1.34951e-16	2.65265e-16	21.6995	20.9687
154	ZNF593	CNS	0.137244	-0.00948531	638050087	0.490292	1.22552e-12	2.20077e-12	11.5796	14.3648
155	SH3BGRL3	CNS	0.883609	-0.236652	555401843	0.426783	5.36751e-231	5.60065e-230	56.7404	72.9928
156	DHDDS	CNS	0.0918177	-0.0099062	6.41009e+08	0.492566	1.35755e-10	2.31231e-10	8.00019	9.84214
157	HMGN2	CNS	0.765805	-0.28127	546277358	0.419771	4.15659e-284	5.15857e-283	49.8745	66.1889
158	ARID1A	CNS	0.558224	-0.0258169	636570563	0.489155	2.10801e-07	3.27224e-07	39.2758	46.7427
159	ZDHHC18	CNS	0.121751	0.0316808	662348225	0.508963	4.13459e-15	7.85711e-15	10.0595	8.71973
160	GPN2	CNS	0.0804484	-0.00349825	6.45051e+08	0.495671	5.16525e-05	7.31036e-05	7.03328	8.15439
161	NUDC	CNS	0.443479	-0.0784317	611248606	0.469697	1.56085e-49	5.21004e-49	33.9624	44.0466
162	SLC9A1	CNS	0.146752	0.0435582	666153764	0.511887	1.06665e-22	2.35795e-22	11.6819	9.89834
163	WDTC1	CNS	0.157934	0.0394049	6.6574e+08	0.511569	1.90145e-19	3.9596e-19	12.9509	11.3596
164	TMEM222	CNS	0.139571	0.0128512	6.51751e+08	0.50082	0.529975	0.553323	11.826	12.4076
165	MAP3K6	CNS	0.0607187	-0.0141262	639066879	0.491073	4.35735e-20	9.17608e-20	4.96467	6.91793
166	FCN3	CNS	0.0213888	-0.172231	570243215	0.438187	0	0	1.7711	14.1268
167	WASF2	CNS	1.37286	0.103386	717003344	0.550961	1.5338e-110	8.89829e-110	77.7241	79.6975
168	AHDC1	CNS	0.270613	0.0272388	6.57314e+08	0.505095	0.00201042	0.00262921	20.9976	21.8117
169	FGR	CNS	0.156425	0.14554	725576517	0.557549	0	0	12.4954	1.06951
170	IFI6	CNS	1.0583	0.722217	8.94318e+08	0.687214	0	0	55.3273	24.8004
171	FAM76A	CNS	0.0892124	-0.0219666	6.3396e+08	0.487149	1.64834e-27	3.98878e-27	7.64689	10.5744
172	STX12	CNS	0.551787	0.185739	7.36706e+08	0.566101	1.05268e-255	1.19035e-254	39.6337	32.0638
173	PPP1R8	CNS	0.120145	-0.00843447	637702817	0.490025	9.41342e-15	1.77466e-14	9.92004	12.5762
174	RPA2	CNS	0.159836	-0.00841231	6.38945e+08	0.490979	4.49616e-10	7.5586e-10	13.4576	16.3435
175	EYA3	CNS	0.118531	-0.0103441	638099824	0.49033	4.03268e-14	7.49317e-14	9.84567	12.3614
176	DNAJC8	CNS	0.603198	-0.0908148	610238906	0.468921	3.70079e-47	1.20084e-46	43.0783	54.1632
177	ATP5IF1	CNS	0.740899	-0.147458	5.91224e+08	0.45431	4.4494e-94	2.29676e-93	49.6746	64.5095
178	PHACTR4	CNS	0.710203	0.0837271	6.91023e+08	0.530997	5.69326e-48	1.8632e-47	48.0615	48.7627
179	TRNAU1AP	CNS	0.1606	-0.0469306	6.17565e+08	0.474551	2.58127e-62	9.98452e-62	13.2438	19.4066
180	TAF12	CNS	0.121752	-0.0251965	628960974	0.483307	8.44877e-35	2.29247e-34	10.371	14.469
181	GMEB1	CNS	0.121607	-0.0141641	635641445	0.488441	3.7869e-19	7.82742e-19	9.86426	12.7366
182	YTHDF2	CNS	0.393772	-0.0579716	6.17171e+08	0.474248	1.05422e-38	3.04042e-38	30.0623	39.0131
183	EPB41	CNS	0.277537	0.115703	7.03454e+08	0.540549	1.45706e-173	1.20468e-172	20.8023	13.6325
184	SRSF4	CNS	0.826435	-0.0158569	651472991	0.500606	0.784377	0.798379	54.0071	61.6811
185	MECR	CNS	0.061958	-0.0180971	636772755	0.48931	4.85909e-25	1.12159e-24	5.58293	7.92627
186	SDC3	CNS	0.570961	0.377975	816537091	0.627445	0	0	39.1084	18.0131
187	PUM1	CNS	0.705231	0.0608168	680508092	0.522917	1.16324e-26	2.77287e-26	47.8291	50.8753
188	SNRNP40	CNS	0.239082	0.0434813	666922761	0.512478	2.07156e-15	3.96196e-15	19.4961	18.9685
189	ZCCHC17	CNS	0.451727	0.176426	7.31112e+08	0.561803	3.24857e-257	3.69005e-256	33.3442	25.4914
190	TINAGL1	CNS	0.194245	-0.387473	4.66631e+08	0.358569	0	0	13.6482	42.7093
191	PEF1	CNS	0.273458	-0.00559106	6.42501e+08	0.493712	0.000323509	0.000440193	22.355	26.2848
192	PTP4A2	CNS	0.501544	-0.103271	600875142	0.461726	2.26839e-74	9.90678e-74	36.7981	48.5792
193	KHDRBS1	CNS	0.697309	-0.172392	575838037	0.442487	5.21217e-149	3.81062e-148	48.0197	63.1341
194	TMEM39B	CNS	0.0740379	-0.0497229	6.18125e+08	0.474981	5.97886e-93	3.04774e-92	6.65675	11.9762
195	KPNA6	CNS	0.315576	0.0337202	661222485	0.508098	3.70504e-06	5.49714e-06	24.5351	25.574
196	TXLNA	CNS	0.272064	-0.00773464	6.38432e+08	0.490585	5.00835e-08	7.93788e-08	21.3602	25.4963
197	CCDC28B	CNS	0.118145	-0.103791	5.8515e+08	0.449642	2.98457e-235	3.15735e-234	10.0223	20.9439
198	TMEM234	CNS	0.0518459	-0.0139117	639202609	0.491177	1.38972e-20	2.95744e-20	4.64392	6.58071
199	EIF3I	CNS	0.544057	-0.0175622	643693709	0.494628	0.0101983	0.0127914	39.7871	46.6915
200	FAM167B	CNS	0.0417652	-0.495532	4.36734e+08	0.335596	0	0	3.55151	36.1236
201	HDAC1	CNS	0.225286	-0.180238	5.52601e+08	0.424631	0	0	18.3247	34.9599
202	MARCKSL1	CNS	0.962773	-0.845124	321654681	0.247166	0	0	57.4842	89.3297
203	BSDC1	CNS	0.228638	-0.023695	629775992	0.483934	2.04169e-22	4.49019e-22	17.9946	22.8862
204	ZBTB8A	CNS	0.176767	-0.083455	601409649	0.462136	2.66258e-122	1.66872e-121	13.9968	22.5308
205	ZBTB8OS	CNS	0.182221	0.0230023	6.56174e+08	0.504218	0.00330414	0.00427496	15.0567	15.398
206	RBBP4	CNS	0.542079	-0.0578064	622365549	0.478239	3.55632e-25	8.23259e-25	39.0061	47.9792
207	SYNC	CNS	0.209291	-0.0451536	6.17369e+08	0.4744	2.28822e-54	8.08682e-54	16.5861	23.3507
208	KIAA1522	CNS	0.107001	0.0603682	6.79401e+08	0.522067	3.68575e-128	2.41063e-127	8.74861	4.53591
209	YARS	CNS	0.145467	0.014261	651981678	0.500997	0.449087	0.472976	12.1142	12.6539
210	S100PBP	CNS	0.223632	0.00131734	6.42793e+08	0.493937	0.000125622	0.00017457	17.4275	20.0777
211	AK2	CNS	0.230205	-0.045774	619474608	0.476018	6.60522e-45	2.08136e-44	18.6408	25.3558
212	ZNF362	CNS	0.286298	0.0934179	6.92745e+08	0.532321	2.21152e-93	1.13358e-92	22.5549	18.0709
213	PHC2	CNS	0.309275	-0.0594629	6.14624e+08	0.47229	9.35793e-50	3.13376e-49	24.3538	32.7333
214	SMIM12	CNS	0.224083	0.00529883	646786202	0.497005	0.0626576	0.0734582	18.413	20.9174
215	GJA4	CNS	0.274166	-0.182807	590840510	0.454015	6.18664e-165	4.90048e-164	16.0887	25.007
216	ZMYM6	CNS	0.0656474	-0.0152126	6.39302e+08	0.491253	4.75667e-18	9.60468e-18	5.54109	7.44855
217	ZMYM1	CNS	0.13704	-0.0444466	6.19696e+08	0.476188	5.58871e-62	2.14944e-61	11.1798	16.6923
218	SFPQ	CNS	1.46904	0.046638	688192802	0.528822	1.85511e-36	5.17433e-36	78.2308	84.2764
219	ZMYM4	CNS	0.426872	-0.0301197	6.31744e+08	0.485446	1.81134e-13	3.3162e-13	31.5917	38.2726
220	KIAA0319L	CNS	0.311832	0.0424676	665548675	0.511422	2.94268e-11	5.1099e-11	24.0331	24.0565
221	PSMB2	CNS	0.369723	-0.107936	593561710	0.456106	1.43372e-106	8.13753e-106	29.0489	41.3505
222	AGO4	CNS	0.263519	-0.000172793	6.44181e+08	0.495003	0.00278792	0.00362147	20.3747	23.0531
223	AGO1	CNS	0.211075	0.0355436	661087295	0.507994	5.12499e-08	8.11834e-08	16.4931	16.0079
224	AGO3	CNS	0.483781	0.0446278	664476237	0.510598	5.21423e-08	8.25747e-08	33.4186	35.1732
225	ADPRHL2	CNS	0.110136	-0.0120447	637294259	0.489711	4.74004e-16	9.20489e-16	9.47378	12.1663
226	TRAPPC3	CNS	0.191981	-0.0270527	628783472	0.483171	3.425e-26	8.08529e-26	16.0097	20.9389
227	MAP7D1	CNS	0.294179	-0.0119525	637325766	0.489735	8.15289e-09	1.32359e-08	23.1359	27.7577
228	THRAP3	CNS	0.648662	-0.0764607	619032353	0.475678	4.4824e-29	1.11054e-28	45.9418	56.1699
229	EVA1B	CNS	0.796517	-0.300159	5.36664e+08	0.412384	0	0	51.3341	68.4552
230	STK40	CNS	0.133908	-0.00248149	641842157	0.493206	2.62644e-07	4.06406e-07	11.0822	13.097
231	LSM10	CNS	0.133455	0.0130471	651379642	0.500534	0.678586	0.6979	11.4215	12.0969
232	MRPS15	CNS	0.25461	-0.054783	614588442	0.472263	2.08164e-54	7.36713e-54	20.7791	28.8933
233	MEAF6	CNS	0.302671	-0.0757075	6.05535e+08	0.465306	5.21455e-76	2.3043e-75	23.9169	33.6953
234	SNIP1	CNS	0.135477	-0.00374264	6.4147e+08	0.49292	1.01162e-07	1.58971e-07	11.2123	13.3499
235	GNL2	CNS	0.136457	-0.0291785	6.27027e+08	0.481822	2.63809e-38	7.56491e-38	11.2728	15.6955
236	C1orf109	CNS	0.0663003	-0.0065491	6.44201e+08	0.495018	6.41305e-07	9.76922e-07	5.94087	7.11794
237	YRDC	CNS	0.119513	0.0185444	6.54878e+08	0.503223	0.00706138	0.00894051	10.1432	10.0355
238	C1orf122	CNS	0.330864	0.0207939	657314527	0.505095	0.00496024	0.00634797	26.3434	28.5395
239	MTF1	CNS	0.103366	0.00401673	646451470	0.496747	0.00457486	0.00586845	8.41391	9.43384
240	INPP5B	CNS	0.0683324	-0.00273768	6.45987e+08	0.496391	0.000221398	0.00030325	5.82001	6.70303
241	SF3A3	CNS	0.314365	0.0323912	6.59932e+08	0.507107	5.18749e-05	7.34125e-05	24.5073	25.9079
242	FHL3	CNS	0.31553	0.133052	7.12172e+08	0.547249	6.85732e-198	6.25891e-197	24.4329	17.3039
243	UTP11	CNS	0.280115	-0.0185359	634918223	0.487885	7.35442e-12	1.2941e-11	22.4154	27.3378
244	RRAGC	CNS	0.181299	-0.00202247	641700183	0.493096	3.6031e-06	5.34906e-06	14.8336	17.4163
245	AKIRIN1	CNS	0.384629	0.0548323	673097759	0.517223	1.03272e-20	2.20253e-20	29.3975	29.4404
246	NDUFS5	CNS	0.714645	-0.179914	5.74084e+08	0.441139	5.35055e-155	4.05004e-154	48.7821	64.5326
247	MACF1	CNS	2.26599	0.686221	937936263	0.720731	0	0	93.8918	86.3129
248	PABPC4	CNS	0.322214	-0.0195768	6.34219e+08	0.487348	5.31361e-12	9.38661e-12	25.0279	30.3
249	PPIE	CNS	0.144337	-0.0314056	6.26082e+08	0.481095	7.30617e-39	2.11234e-38	12.1653	16.9154
250	TRIT1	CNS	0.0526783	-0.0238539	633977590	0.487162	1.19565e-38	3.44548e-38	4.62068	7.32623
251	MFSD2A	CNS	1.89003	1.88925	1.18503e+09	0.910602	0	0	82.1448	0.0595091
252	CAP1	CNS	0.572574	-0.04732	6.29301e+08	0.483569	8.76516e-15	1.65333e-14	41.3304	49.5909
253	PPT1	CNS	0.168234	-0.0234574	6.29273e+08	0.483547	8.37069e-28	2.03401e-27	13.8667	18.3337
254	RLF	CNS	0.2381	-0.0436229	6.20165e+08	0.476548	2.66423e-43	8.18519e-43	18.6687	25.0566
255	ZMPSTE24	CNS	0.212273	0.0177437	651769596	0.500834	0.588458	0.610751	17.1579	18.5569
256	SMAP2	CNS	0.0873783	-0.0488137	6.19436e+08	0.475989	2.31587e-80	1.06575e-79	7.60971	12.7564
257	NFYC	CNS	0.190853	-0.0490367	615012397	0.472589	3.90118e-64	1.534e-63	15.4797	22.4944
258	CTPS1	CNS	0.120164	-0.00718931	640219918	0.491959	2.15887e-10	3.66016e-10	9.86426	11.9977
259	SCMH1	CNS	0.0492975	-0.0631673	6.09959e+08	0.468706	7.5933e-165	6.01199e-164	4.34641	10.7992
260	FOXJ3	CNS	0.317012	-0.0188399	6.35201e+08	0.488103	5.72989e-11	9.88143e-11	24.4282	29.3925
261	PPCS	CNS	0.214731	-0.0136123	6.35391e+08	0.488248	3.6015e-13	6.54449e-13	17.5065	21.5704
262	PPIH	CNS	0.0847412	-0.0588253	611277542	0.469719	1.02909e-116	6.23598e-116	7.69338	14.2673
263	YBX1	CNS	1.43691	-0.321439	508997793	0.391125	0	0	78.584	89.9578
264	P3H1	CNS	0.166522	-0.0319441	6.25306e+08	0.480499	2.61172e-38	7.49051e-38	13.5506	18.499
265	SVBP	CNS	0.264471	-0.0825219	601486303	0.462195	7.96886e-95	4.14272e-94	21.4067	31.3018
266	SLC2A1	CNS	1.81628	1.76589	1.17573e+09	0.90346	0	0	82.0007	4.64997
267	EBNA1BP2	CNS	0.157361	-0.0454117	6.17354e+08	0.474388	9.84099e-63	3.82255e-62	13.2577	19.5752
268	TIE1	CNS	1.15529	0.197715	748849339	0.575432	6.88112e-247	7.58088e-246	68.4502	65.7079
269	ELOVL1	CNS	0.225365	-0.0287639	627293137	0.482026	5.27918e-27	1.26581e-26	18.2503	23.7706
270	MED8	CNS	0.115856	-0.0258865	628292006	0.482793	5.43165e-38	1.55022e-37	9.85032	14.0045
271	SZT2	CNS	0.130347	-0.000683513	6.43629e+08	0.494579	1.82412e-05	2.6382e-05	10.2361	11.8291
272	HYI	CNS	0.0970779	-0.0503056	616129142	0.473447	3.0489e-89	1.51633e-88	8.36742	14.2408
273	KDM4A	CNS	0.103123	-0.00641208	6.39537e+08	0.491434	5.98439e-13	1.08219e-12	8.35348	10.5
274	ST3GAL3	CNS	0.0740684	-0.0286673	6.30736e+08	0.484671	5.31503e-43	1.62552e-42	6.1826	9.47682
275	ATP6V0B	CNS	0.537946	0.021135	661349401	0.508195	7.096e-05	9.97781e-05	39.3036	43.6846
276	B4GALT2	CNS	0.0610706	-0.0359112	6.24719e+08	0.480048	6.50821e-72	2.76666e-71	5.42488	9.69006
277	DMAP1	CNS	0.186727	-0.00178253	642349930	0.493596	2.1487e-05	3.09746e-05	15.2845	17.9007
278	ERI3	CNS	0.13362	-0.0642929	607348267	0.4667	9.97063e-109	5.7183e-108	11.4587	19.109
279	RNF220	CNS	0.272022	0.107423	6.97475e+08	0.535955	5.73613e-127	3.72118e-126	21.058	15.5732
280	RPS8	CNS	3.07422	-0.442055	3.59304e+08	0.276097	0	0	99.5119	98.7057
281	PLK3	CNS	0.195223	0.0427432	6.66181e+08	0.511908	1.83807e-17	3.6705e-17	15.4518	14.0673
282	BTBD19	CNS	0.0699608	0.0184667	6.5881e+08	0.506244	1.88902e-12	3.37399e-12	6.07568	4.97231
283	EIF2B3	CNS	0.0994432	-0.0541904	6.1481e+08	0.472434	2.17857e-93	1.11702e-92	8.65099	14.7169
284	HECTD3	CNS	0.0616429	-0.0108636	641379539	0.49285	5.52952e-13	1.00066e-12	5.48066	7.09976
285	UROD	CNS	0.182888	-0.0351106	6.24133e+08	0.479598	3.71642e-38	1.06276e-37	15.2287	20.8034
286	MUTYH	CNS	0.0333984	0.00251062	6.50314e+08	0.499716	0.680244	0.699483	3.03552	3.14737
287	TOE1	CNS	0.0422597	-0.012924	6.40418e+08	0.492111	9.03669e-20	1.89304e-19	3.77464	5.45996
288	PRDX1	CNS	0.861038	-0.220512	5.62907e+08	0.43255	2.29265e-197	2.08607e-196	55.1692	71.3547
289	AKR1A1	CNS	0.209092	-0.090911	595024051	0.45723	1.29448e-133	8.80419e-133	17.2927	27.5444
290	NASP	CNS	0.953795	-0.0667779	632496432	0.486024	4.75996e-10	7.99695e-10	59.4784	67.7775
291	GPBP1L1	CNS	0.344475	0.0171188	6.55047e+08	0.503352	0.0648372	0.0759273	26.534	28.6007
292	IPP	CNS	0.0797225	0.00201474	648355122	0.49821	0.0830766	0.0964567	6.85664	7.44028
293	MAST2	CNS	0.0548112	-0.0141771	639446605	0.491365	1.24436e-19	2.60053e-19	4.76013	6.61377
294	PIK3R3	CNS	0.302287	-0.0286173	6.31163e+08	0.484999	6.79211e-18	1.36691e-17	21.6484	26.0947
295	POMGNT1	CNS	0.095721	-0.0281833	6.30607e+08	0.484572	1.62879e-35	4.46365e-35	8.32559	11.834
296	LRRC41	CNS	0.194465	-0.00641601	6.40067e+08	0.491842	1.14498e-07	1.79399e-07	15.9213	18.8892
297	UQCRH	CNS	0.688164	-0.388288	482192825	0.370528	0	0	47.0342	72.0803
298	NSUN4	CNS	0.0774474	-0.0119	640674515	0.492308	9.26089e-13	1.66732e-12	6.67999	8.44863
299	MKNK1	CNS	0.143148	0.00411229	645924773	0.496343	0.00567626	0.00723793	11.5796	12.9961
300	MOB3C	CNS	0.0742697	0.0122731	6.55788e+08	0.503922	3.50027e-05	4.99944e-05	6.52194	5.89636
301	ATPAF1	CNS	0.0897231	0.00117496	648072121	0.497993	0.0698111	0.0815942	7.9444	8.66683
302	EFCAB14	CNS	0.72533	0.0172095	6.68028e+08	0.513328	3.43156e-10	5.78772e-10	47.0946	48.1263
303	CYP4B1	CNS	0.026091	0.0259224	663724828	0.510021	1.52257e-260	1.7556e-259	2.01748	0.0132242
304	TAL1	CNS	0.175317	-0.00306948	6.44568e+08	0.4953	0.00113806	0.00150845	14.2432	15.9831
305	CMPK1	CNS	0.471979	0.0511531	6.73339e+08	0.517408	1.14247e-18	2.34052e-18	35.2454	36.7055
306	SPATA6	CNS	0.0784567	-0.0907148	596897158	0.458669	1.00612e-208	9.66551e-208	6.69859	15.2839
307	BEND5	CNS	0.0496672	-0.0364721	625386503	0.480561	1.62335e-77	7.27609e-77	4.44403	8.51475
308	FAF1	CNS	0.136973	-0.00144771	6.42379e+08	0.493618	1.70634e-06	2.56792e-06	11.389	13.4044
309	RNF11	CNS	0.286598	-0.0203936	6.32869e+08	0.48631	1.40088e-14	2.63068e-14	22.5827	27.8552
310	EPS15	CNS	0.272584	-0.091659	598664155	0.460027	5.32478e-106	3.00574e-105	21.2533	31.2406
311	OSBPL9	CNS	0.284327	-0.0124172	6.37964e+08	0.490226	2.49152e-08	3.98883e-08	22.3643	26.5394
312	NRDC	CNS	0.451387	-0.0650446	6.16082e+08	0.473411	4.4934e-39	1.30427e-38	33.4697	42.7424
313	BTF3L4	CNS	0.280966	-0.0243387	6.31761e+08	0.485459	3.44945e-16	6.71497e-16	22.5874	28.085
314	ZFYVE9	CNS	0.222968	0.0193764	6.53223e+08	0.501951	0.206798	0.227229	17.5855	18.5586
315	CC2D1B	CNS	0.0646535	0.00243465	6.49833e+08	0.499346	0.480618	0.504371	5.60152	5.86329
316	PRPF38A	CNS	0.388136	0.0366241	6.63789e+08	0.51007	7.6045e-08	1.19909e-07	29.5324	31.1976
317	TUT4	CNS	0.792457	-0.074336	6.24567e+08	0.479931	1.06102e-19	2.21922e-19	51.4736	61.3257
318	GPX7	CNS	0.194252	-0.0862764	597375709	0.459037	2.57455e-128	1.687e-127	16.177	25.9426
319	ZYG11B	CNS	0.334379	0.027224	6.55759e+08	0.503899	0.0291108	0.0353098	25.3254	27.3527
320	ECHDC2	CNS	0.0756543	0.0127716	6.54779e+08	0.503146	0.000516844	0.000696071	5.89903	5.374
321	SCP2	CNS	0.587999	0.15317	721503014	0.554419	1.35492e-160	1.05143e-159	41.7534	38.0643
322	PODN	CNS	0.0668463	0.0657874	6.8243e+08	0.524394	0	0	4.97397	0.0975287
323	CPT2	CNS	0.0567454	0.00261769	6.50249e+08	0.499666	0.704536	0.722643	5.06229	5.25002
324	CZIB	CNS	0.243935	-0.0672911	608623684	0.46768	7.11965e-74	3.0894e-73	20.0028	28.7065
325	MAGOH	CNS	0.253479	-0.124472	5.79965e+08	0.445657	7.15041e-186	6.22859e-185	20.7652	34.0425
326	LRP8	CNS	0.983728	0.955896	1003738210	0.771294	0	0	55.7596	2.48285
327	YIPF1	CNS	0.0615912	-0.00281343	646956744	0.497136	0.00260309	0.0033859	5.57363	6.29969
328	HSPB11	CNS	0.153774	-0.0303944	626337364	0.481291	6.43421e-37	1.80584e-36	12.7882	17.5519
329	LRRC42	CNS	0.047366	-0.0256094	631926172	0.485586	1.95519e-48	6.44428e-48	4.33711	7.39235
330	TMEM59	CNS	0.761353	-0.0683486	6.24467e+08	0.479854	7.43596e-20	1.55957e-19	50.2882	61.5406
331	MRPL37	CNS	0.103785	-0.0373357	622499863	0.478343	1.09669e-60	4.14973e-60	8.89271	13.821
332	SSBP3	CNS	0.24542	-0.0877235	598913849	0.460219	1.13944e-109	6.56487e-109	19.6541	29.4239
333	USP24	CNS	0.177515	-0.0200766	631854988	0.485531	3.10078e-22	6.8015e-22	13.955	17.8031
334	OMA1	CNS	0.0461379	-0.0195456	636262611	0.488918	6.31567e-33	1.65982e-32	4.05355	6.40053
335	MYSM1	CNS	0.445284	-0.0346524	630001074	0.484107	1.13928e-15	2.19038e-15	31.8845	38.7735
336	JUN	CNS	2.46314	0.160183	706425840	0.542833	5.11151e-78	2.30517e-77	92.1951	90.5331
337	NFIA	CNS	1.59013	0.27973	765382222	0.588136	0	0	79.4952	76.2179
338	TM2D1	CNS	0.215857	-0.0592901	6.10869e+08	0.469405	8.1992e-74	3.55346e-73	17.0184	24.8351
339	KANK4	CNS	0.202137	0.0663543	6.778e+08	0.520837	4.77448e-56	1.71954e-55	15.1822	11.6787
340	USP1	CNS	0.251741	-0.125831	5.83418e+08	0.448311	7.17305e-177	6.00124e-176	19.7239	31.4704
341	DOCK7	CNS	0.162826	-0.140606	573905508	0.441002	7.92452e-280	9.70449e-279	12.3141	24.9508
342	ATG4C	CNS	0.06639	-0.0289905	630706365	0.484649	2.48747e-44	7.77407e-44	5.91298	9.21068
343	ALG6	CNS	0.0668163	-0.0366297	625869771	0.480932	1.30202e-63	5.09805e-63	5.91763	9.97603
344	ITGB3BP	CNS	0.0969714	-0.0961878	5.93028e+08	0.455695	3.81516e-209	3.67314e-208	8.41856	17.7519
345	CACHD1	CNS	0.130732	-0.152202	5.64376e+08	0.433679	0	0	10.5801	24.5475
346	RAVER2	CNS	0.0812767	-0.075041	6.04287e+08	0.464348	5.40496e-162	4.21851e-161	6.91707	14.4243
347	JAK1	CNS	1.27073	0.15489	7.38091e+08	0.567165	5.15118e-192	4.58257e-191	74.7908	74.2739
348	LEPROT	CNS	0.799116	-0.108985	609098027	0.468044	1.01827e-46	3.28467e-46	52.8356	64.8797
349	LEPR	CNS	0.536309	0.281109	7.78206e+08	0.597991	0	0	35.106	16.4724
350	PDE4B	CNS	0.335582	0.120401	699244050	0.537314	2.95447e-120	1.83593e-119	24.1586	18.4974
351	TCTEX1D1	CNS	0.160795	-0.0471279	6.17722e+08	0.474671	2.3831e-63	9.30818e-63	12.7836	18.7999
352	MIER1	CNS	0.424823	-0.0281344	6.33892e+08	0.487097	7.09316e-11	1.21929e-10	31.9589	38.3569
353	SERBP1	CNS	1.41694	-0.18821	575176302	0.441978	8.89284e-142	6.30723e-141	79.193	89.1528
354	GADD45A	CNS	0.714566	0.307965	7.7913e+08	0.5987	0	0	45.7326	31.5034
355	GNG12	CNS	0.0915885	-0.167686	557727352	0.42857	0	0	7.17274	21.8084
356	WLS	CNS	0.434047	0.202174	743873312	0.571609	0	0	32.1541	21.1753
357	LRRC40	CNS	0.116957	-0.0134689	6.36008e+08	0.488723	1.62281e-18	3.31296e-18	9.72016	12.5531
358	SRSF11	CNS	1.16204	-0.118325	616075610	0.473406	1.90413e-31	4.88651e-31	69.4217	81.2794
359	ANKRD13C	CNS	0.144182	-0.0218397	631304818	0.485108	3.03885e-26	7.18241e-26	11.7609	15.5352
360	ZRANB2	CNS	0.622485	-0.142823	589577900	0.453045	7.8264e-104	4.36315e-103	43.3386	56.5435
361	FPGT	CNS	0.0367788	-0.00530096	6.45538e+08	0.496045	2.64647e-07	4.09433e-07	3.26794	4.121
362	TYW3	CNS	0.174692	-0.0173156	632934322	0.486361	8.31377e-20	1.74285e-19	14.0898	17.9519
363	ACADM	CNS	0.280175	-0.0178729	6.35213e+08	0.488111	1.70426e-11	2.97825e-11	22.4479	27.2287
364	RABGGTB	CNS	0.153552	-0.0122972	636514987	0.489112	1.31682e-14	2.47561e-14	12.5093	15.5401
365	ST6GALNAC3	CNS	0.324294	0.0687647	682585907	0.524514	4.92163e-48	1.61338e-47	25.093	21.9671
366	PIGK	CNS	0.105762	-0.020192	6.32219e+08	0.485811	3.64018e-29	9.03408e-29	8.9392	12.3085
367	AC118549.1	CNS	0.316839	0.0392568	663356907	0.509738	1.78071e-08	2.86051e-08	24.1493	24.5971
368	USP33	CNS	0.386635	-0.0457915	622622482	0.478437	1.48943e-28	3.65664e-28	28.8583	36.6791
369	MIGA1	CNS	0.33707	0.0346132	662495463	0.509076	3.23724e-07	4.99333e-07	25.8367	26.5691
370	FUBP1	CNS	0.388017	-0.125892	5.84956e+08	0.449493	1.35022e-138	9.40175e-138	29.3371	42.4928
371	DNAJB4	CNS	0.252668	-0.223057	5.46271e+08	0.419767	0	0	19.4124	36.1071
372	IFI44L	CNS	0.672363	0.427719	811113576	0.623277	0	0	39.3501	16.1253
373	IFI44	CNS	0.397733	0.203985	7.42286e+08	0.570389	0	0	28.77	16.5799
374	ADGRL4	CNS	1.20292	0.19983	7.41652e+08	0.569902	1.90018e-212	1.86004e-211	68.2317	65.5393
375	ADGRL2	CNS	0.85381	0.23843	7.54202e+08	0.579546	7.3686e-305	9.67115e-304	53.7421	46.9163
376	PRKACB	CNS	0.30286	0.163322	7.26737e+08	0.558441	0	0	23.2428	13.1102
377	RPF1	CNS	0.155811	-0.00219376	6.41532e+08	0.492967	6.34184e-07	9.66325e-07	12.9277	15.35
378	GNG5	CNS	1.06428	-0.0605736	634739995	0.487748	6.0148e-08	9.50557e-08	61.6819	73.2788
379	SPATA1	CNS	0.0263829	0.00731194	6.53402e+08	0.502089	0.000176278	0.000243366	2.29639	1.90594
380	CTBS	CNS	0.250907	0.0936964	6.88211e+08	0.528836	1.64228e-87	8.04464e-87	18.9708	14.6491
381	SSX2IP	CNS	0.0492122	0.0126311	6.55284e+08	0.503534	2.78356e-06	4.14888e-06	4.2116	3.58542
382	C1orf52	CNS	0.216812	-0.0032984	6.42262e+08	0.493528	4.96074e-05	7.02431e-05	17.7017	20.5686
383	BCL10	CNS	0.220438	-0.0642225	6.10106e+08	0.468819	7.37536e-75	3.23392e-74	17.7203	25.5691
384	CCN1	CNS	0.301575	0.0101321	6.44487e+08	0.495238	0.00421509	0.00541962	20.3654	22.7192
385	ZNHIT6	CNS	0.220805	-0.0631572	6.10497e+08	0.469119	4.92062e-74	2.13836e-73	17.5344	25.2947
386	ODF2L	CNS	0.426006	-0.149638	577850997	0.444033	1.92311e-165	1.52675e-164	30.5318	44.607
387	SH3GLB1	CNS	0.72963	-0.118141	602180133	0.462728	7.90706e-64	3.10154e-63	49.7908	61.9506
388	SELENOF	CNS	0.503217	-0.0115449	643953834	0.494828	0.0118137	0.0147406	37.0816	43.5689
389	HS2ST1	CNS	0.152833	-0.0391441	621606192	0.477656	2.56968e-51	8.76408e-51	12.5465	17.9602
390	LMO4	CNS	0.28493	-0.0228338	629623361	0.483816	4.27515e-20	9.00622e-20	21.7599	27.2551
391	PKN2	CNS	0.723682	-0.0274678	643290796	0.494319	0.00925562	0.0116481	49.0656	56.8047
392	GTF2B	CNS	0.149847	0.00935014	6.49355e+08	0.498979	0.447223	0.471155	12.3652	13.3548
393	KYAT3	CNS	0.0549397	-0.0543039	6.14931e+08	0.472526	3.43541e-126	2.21717e-125	4.99256	10.7149
394	RBMXL1	CNS	0.0761064	-0.0231034	6.3388e+08	0.487088	3.89598e-31	9.9545e-31	6.4894	9.31317
395	GBP3	CNS	0.0794036	-0.0463643	617934227	0.474834	7.09248e-97	3.7538e-96	6.25232	11.6373
396	GBP1	CNS	0.048665	-0.0293644	6.31691e+08	0.485406	4.66625e-54	1.64315e-53	3.76999	6.78403
397	GBP2	CNS	0.0402084	0.0214384	661057128	0.507971	4.15694e-44	1.29456e-43	3.28189	1.71089
398	GBP4	CNS	0.396951	0.0345961	6.63464e+08	0.50982	1.10868e-07	1.74053e-07	29.0954	29.8454
399	LRRC8B	CNS	0.0973174	-0.0523834	6.1797e+08	0.474862	4.77267e-83	2.25243e-82	8.20472	13.6028
400	LRRC8C	CNS	0.359273	0.0676195	677571657	0.520661	1.69467e-31	4.3528e-31	27.0593	25.7476
401	ZNF326	CNS	0.478907	-0.059911	6.19241e+08	0.475838	3.18617e-32	8.28802e-32	34.6458	43.4515
402	ZNF644	CNS	0.651594	0.0325348	6.66385e+08	0.512065	1.26355e-08	2.03926e-08	44.6727	48.5941
403	TGFBR3	CNS	0.206412	-0.241162	5.40391e+08	0.415248	0	0	15.2008	32.4142
404	EPHX4	CNS	0.133203	0.121133	714386530	0.54895	0	0	10.9753	1.29432
405	BTBD8	CNS	0.0773426	-0.00371634	6.45213e+08	0.495796	3.5432e-05	5.05953e-05	6.30346	7.30804
406	GLMN	CNS	0.0789153	-0.0112789	640654399	0.492293	1.53439e-12	2.74813e-12	6.86594	8.66518
407	RPAP2	CNS	0.344457	-0.0234311	633351802	0.486681	4.5058e-13	8.16661e-13	25.5067	30.4604
408	EVI5	CNS	0.333969	-0.00275613	643052125	0.494135	0.00127907	0.00169026	25.5764	29.2718
409	RPL5	CNS	2.21396	-0.565266	339035619	0.260522	0	0	95.3235	97.3766
410	MTF2	CNS	0.45977	-0.00372496	644626235	0.495345	0.019415	0.0238909	33.7161	38.7751
411	TMED5	CNS	0.220129	-0.00282192	641307704	0.492795	6.05155e-06	8.9236e-06	17.553	20.5108
412	DR1	CNS	0.303994	0.0197612	653569499	0.502217	0.205577	0.225916	23.7542	25.9327
413	FNBP1L	CNS	0.655727	-0.14623	5.86213e+08	0.450459	5.87833e-114	3.48984e-113	44.6263	58.4842
414	BCAR3	CNS	0.259221	0.159739	727839737	0.559288	0	0	20.3561	9.62889
415	DNTTIP2	CNS	0.415727	-0.022962	634127445	0.487277	6.00144e-11	1.03406e-10	30.1739	36.127
416	GCLM	CNS	0.265428	0.0712576	678783646	0.521592	1.12466e-43	3.47652e-43	20.5606	18.0114
417	ARHGAP29	CNS	1.94163	0.0619306	683653549	0.525334	1.98588e-28	4.86525e-28	90.8144	91.6076
418	ABCD3	CNS	0.287297	0.135909	708017559	0.544056	4.08788e-197	3.71378e-196	21.4345	14.3681
419	F3	CNS	0.0467854	0.039137	6.66433e+08	0.512102	7.37431e-169	5.95129e-168	3.00762	0.593437
420	CNN3	CNS	0.750581	-0.440565	4.61477e+08	0.354609	0	0	50.7624	76.3038
421	ALG14	CNS	0.0362519	-0.0372289	6.25811e+08	0.480887	4.11839e-89	2.04592e-88	3.25865	7.19233
422	PTBP2	CNS	0.267072	-0.0408572	6.22817e+08	0.478586	4.45197e-35	1.21361e-34	20.1701	26.2137
423	DPYD	CNS	0.0346978	0.0248753	663728980	0.510024	4.79494e-100	2.5893e-99	2.90536	0.912472
424	SNX7	CNS	0.0952322	-0.041005	622613295	0.47843	6.88683e-62	2.64638e-61	8.57196	13.3928
425	PLPPR4	CNS	0.0351646	0.034143	668319180	0.513551	0	0	2.81238	0.104141
426	PALMD	CNS	1.21249	0.660907	9.13639e+08	0.702061	0	0	70.119	37.7932
427	AGL	CNS	0.36566	0.241574	7.59862e+08	0.583894	0	0	26.6224	11.4191
428	SLC35A3	CNS	0.315106	0.0786529	680012781	0.522537	1.21183e-42	3.69075e-42	23.2614	20.8745
429	TRMT13	CNS	0.150608	-0.0667536	607425519	0.466759	2.54422e-106	1.44173e-105	11.9375	19.4909
430	DBT	CNS	0.146525	-0.01553	6.34669e+08	0.487693	5.75549e-19	1.18699e-18	11.6679	14.8558
431	RTCA	CNS	0.128791	-0.0391063	622249275	0.47815	4.47779e-54	1.57711e-53	10.9195	16.036
432	CDC14A	CNS	0.1923	0.0245499	6.57453e+08	0.505201	0.000282721	0.0003855	15.2798	15.2128
433	EXTL2	CNS	0.171085	-0.0328516	6.25572e+08	0.480703	4.28664e-37	1.20618e-36	13.8806	18.7487
434	SLC30A7	CNS	0.221057	0.0158334	6.51752e+08	0.500821	0.595143	0.617143	17.4414	18.5701
435	DPH5	CNS	0.0611491	-0.0530623	6.15502e+08	0.472965	1.41257e-115	8.49235e-115	5.62012	11.3084
436	S1PR1	CNS	0.474368	0.0462108	6.66828e+08	0.512405	2.7019e-10	4.57331e-10	34.2274	36.2939
437	RNPC3	CNS	0.236863	0.0282766	6.5698e+08	0.504838	0.00184224	0.00241411	18.1945	18.6644
438	SLC25A24	CNS	0.248531	-0.165207	560465746	0.430674	6.52539e-296	8.39505e-295	19.8773	35.4872
439	PRPF38B	CNS	0.636285	-0.0477874	630354813	0.484378	3.04019e-13	5.53711e-13	43.492	52.0969
440	STXBP3	CNS	0.264849	-0.0139543	6.36273e+08	0.488926	1.17778e-10	2.01099e-10	20.8767	25.2418
441	GPSM2	CNS	0.0939341	-0.0477537	6.17226e+08	0.47429	1.14438e-91	5.78982e-91	7.34474	12.887
442	CLCC1	CNS	0.145764	0.00650523	647414599	0.497488	0.0587977	0.0693077	11.9003	13.1003
443	WDR47	CNS	0.0862472	-0.0113731	639454421	0.491371	2.32773e-14	4.34402e-14	7.37728	9.41731
444	TAF13	CNS	0.163804	0.0353637	6.63297e+08	0.509692	3.55547e-13	6.46218e-13	13.6157	12.5895
445	TMEM167B	CNS	0.188317	0.0124096	6.488e+08	0.498552	0.327242	0.3506	15.2659	16.8229
446	SARS	CNS	0.365854	-0.0553241	6.1943e+08	0.475984	5.6761e-35	1.54276e-34	28.6259	36.8609
447	SORT1	CNS	0.594779	0.476988	864561738	0.664348	0	0	41.084	11.2819
448	PSMA5	CNS	0.31418	-0.0780184	604902294	0.46482	5.09675e-76	2.25394e-75	24.921	35.1748
449	GNAI3	CNS	0.490348	-0.148308	579187824	0.445061	5.99367e-149	4.38014e-148	36.045	50.8323
450	GSTM3	CNS	0.0974661	-0.0254526	6.30198e+08	0.484258	6.71911e-38	1.91394e-37	7.97694	11.5018
451	CSF1	CNS	0.0375146	-0.0501984	6.20011e+08	0.47643	1.19605e-122	7.51479e-122	3.27724	8.06678
452	AHCYL1	CNS	0.41051	-0.00336959	6.44849e+08	0.495516	0.0211759	0.0259505	31.0803	35.8955
453	STRIP1	CNS	0.124507	-0.00721769	6.39477e+08	0.491388	1.87371e-11	3.27079e-11	10.0781	12.3696
454	KCNC4	CNS	0.220073	0.0171698	6.56531e+08	0.504493	0.00260572	0.00338905	16.8836	16.7667
455	RBM15	CNS	0.0833061	-0.00622708	6.43796e+08	0.494707	9.54574e-07	1.44798e-06	7.08442	8.37094
456	SLC16A4	CNS	0.234189	0.199402	7.51917e+08	0.57779	0	0	18.5896	3.45814
457	LAMTOR5	CNS	0.571589	-0.0487507	630001578	0.484107	7.9519e-14	1.46653e-13	41.4978	50.7034
458	LRIF1	CNS	0.0726857	-0.0265985	632074317	0.4857	5.11041e-37	1.43659e-36	6.48475	9.59914
459	DRAM2	CNS	0.144697	-0.0355475	623858749	0.479387	3.19563e-45	1.01169e-44	12.2025	17.2857
460	CEPT1	CNS	0.16529	-0.0125243	6.36684e+08	0.489242	6.55509e-14	1.21109e-13	13.0625	16.084
461	WDR77	CNS	0.198159	0.0269983	6.57342e+08	0.505116	0.000512705	0.000690726	16.0469	16.3485
462	ATP5PB	CNS	0.455822	-0.162227	570866116	0.438666	1.11031e-186	9.70544e-186	34.3948	50.2934
463	RAP1A	CNS	0.408594	-0.091904	602275656	0.462802	1.01801e-75	4.48728e-75	31.1547	42.2894
464	DDX20	CNS	0.066092	-0.0281921	630847536	0.484757	1.74007e-44	5.45474e-44	5.76422	9.04538
465	CTTNBP2NL	CNS	0.537187	0.00138772	649949265	0.499435	0.7837	0.797829	38.5273	43.3904
466	WNT2B	CNS	0.0511668	-0.00316322	6.46734e+08	0.496964	0.000384205	0.000521006	4.36036	5.05496
467	ST7L	CNS	0.115036	-0.00617195	640742123	0.49236	8.71501e-10	1.45673e-09	9.51097	11.5646
468	CAPZA1	CNS	0.407542	-0.0938134	601118117	0.461912	3.18041e-79	1.4488e-78	31.0943	42.3952
469	MOV10	CNS	0.194856	0.0169963	650935723	0.500193	0.895695	0.903048	15.4286	16.6212
470	RHOC	CNS	0.796355	-0.437076	4.65883e+08	0.357994	0	0	53.0216	75.9319
471	SLC16A1	CNS	1.61114	1.40666	1105450645	0.849452	0	0	76.5387	18.833
472	LRIG2	CNS	0.161493	-0.00422837	640425532	0.492117	2.0414e-08	3.27478e-08	12.7789	15.188
473	MAGI3	CNS	0.198005	0.0359952	6.62241e+08	0.508881	4.66802e-10	7.84526e-10	15.5959	14.8558
474	PHTF1	CNS	0.128058	0.0210666	6.55673e+08	0.503833	0.00147727	0.00194426	10.4453	10.1694
475	RSBN1	CNS	0.309991	0.0220225	6.54499e+08	0.502932	0.0946953	0.108924	23.9913	25.9988
476	HIPK1	CNS	0.472095	0.177736	7.29545e+08	0.560598	9.81907e-242	1.06637e-240	34.2274	26.4485
477	TRIM33	CNS	0.495366	0.0836412	684816170	0.526228	2.83381e-41	8.46481e-41	35.2919	34.6905
478	BCAS2	CNS	0.201552	-0.037301	6.24755e+08	0.480076	1.27585e-34	3.45174e-34	16.6326	22.1903
479	DENND2C	CNS	0.512941	0.266937	7.70881e+08	0.592362	0	0	35.5058	18.5172
480	NRAS	CNS	0.261392	-0.0302524	628172324	0.482701	3.73157e-23	8.31706e-23	20.9883	26.5873
481	CSDE1	CNS	0.999756	-0.0548836	6.39909e+08	0.49172	0.000249553	0.000340964	63.4158	72.3895
482	SIKE1	CNS	0.248155	-0.0109643	638873506	0.490924	6.68737e-08	1.05618e-07	20.0121	23.6482
483	TSPAN2	CNS	0.0356402	-0.075386	613332206	0.471298	3.55656e-173	2.93087e-172	2.89606	8.65195
484	VANGL1	CNS	0.145803	-0.0154628	6.34628e+08	0.487662	8.71566e-19	1.78908e-18	11.8678	15.1335
485	ATP1A1	CNS	0.524117	-0.052198	623106092	0.478808	1.26842e-24	2.90679e-24	36.7144	45.2666
486	CD58	CNS	0.129938	-0.0789143	6.04685e+08	0.464654	1.41882e-127	9.23839e-127	10.5569	18.2428
487	TTF2	CNS	0.0587311	-0.0382241	6.25884e+08	0.480943	7.31697e-71	3.07327e-70	4.95073	8.9247
488	MAN1A2	CNS	0.54713	0.115446	7.02248e+08	0.539623	5.38067e-88	2.64455e-87	39.1224	36.9386
489	GDAP2	CNS	0.110573	-0.00122122	6.4626e+08	0.4966	0.00447572	0.00574296	9.27854	10.3347
490	WDR3	CNS	0.134591	-0.0075995	6.37578e+08	0.489929	4.87492e-14	9.03997e-14	10.9055	13.6639
491	SEC22B	CNS	0.308502	0.0378504	664195540	0.510382	2.04978e-09	3.39139e-09	24.1911	24.7475
492	SRGAP2C	CNS	0.644238	0.291403	782856380	0.601564	0	0	44.3985	30.7761
493	SRGAP2B	CNS	0.622603	0.2948	7.82689e+08	0.601435	0	0	42.9202	28.8421
494	RNF115	CNS	0.603375	0.218115	7.39702e+08	0.568404	5.24218e-269	6.23699e-268	40.3031	33.1416
495	POLR3C	CNS	0.0670219	-0.0195709	636171723	0.488848	5.26742e-26	1.2393e-25	5.87114	8.30978
496	PIAS3	CNS	0.142736	0.0151939	651417769	0.500564	0.664482	0.684019	11.654	12.3035
497	ITGA10	CNS	0.182295	0.0850171	688581515	0.529121	6.07923e-128	3.97015e-127	14.1549	8.96438
498	PEX11B	CNS	0.0533183	-0.00606233	643984814	0.494852	2.18874e-08	3.50889e-08	4.80662	6.00215
499	RBM8A	CNS	0.612902	-0.12153	5.97223e+08	0.458919	1.24436e-79	5.6877e-79	43.994	57.0163
500	LIX1L	CNS	0.179812	-0.0425244	6.18464e+08	0.475241	2.16337e-55	7.72331e-55	14.6709	20.9802
501	POLR3GL	CNS	0.21532	-0.024024	629986765	0.484096	2.40287e-22	5.27855e-22	17.5065	22.4266
502	TXNIP	CNS	0.442414	-1.03894	2.86511e+08	0.220161	0	0	25.437	78.4594
503	PRKAB2	CNS	0.104974	-0.012434	6.36635e+08	0.489204	6.00116e-19	1.23722e-18	8.49293	11.0786
504	CHD1L	CNS	0.131869	0.0408179	6.67218e+08	0.512705	3.81627e-28	9.30283e-28	10.8451	8.7594
505	NBPF11	CNS	0.0374875	-0.0365465	626539419	0.481447	1.77928e-84	8.49999e-84	3.31908	7.12786
506	BOLA1	CNS	0.0542693	-0.0292548	629501276	0.483723	1.61737e-54	5.73096e-54	4.94608	8.41557
507	SF3B4	CNS	0.133813	-0.0297093	626352896	0.481303	6.86195e-40	2.01375e-39	11.3518	15.9914
508	OTUD7B	CNS	0.207428	0.0475596	666839346	0.512414	2.6863e-18	5.45807e-18	16.0329	14.6144
509	VPS45	CNS	0.10811	-0.0179937	6.32769e+08	0.486233	2.81108e-28	6.87157e-28	8.67423	11.9266
510	PLEKHO1	CNS	0.118844	-0.309935	4.86602e+08	0.373916	0	0	9.75734	35.3947
511	ANP32E	CNS	0.293411	-0.0654858	614212381	0.471974	2.25876e-53	7.90319e-53	22.8617	30.3199
512	APH1A	CNS	0.511231	0.0588269	6.7817e+08	0.521121	9.94618e-26	2.32918e-25	37.7138	39.3884
513	C1orf54	CNS	0.869638	0.101394	6.93075e+08	0.532574	1.28186e-51	4.38548e-51	52.9937	50.672
514	MRPS21	CNS	0.468415	-0.21277	5.49422e+08	0.422188	3.47417e-291	4.40824e-290	35.4872	53.7301
515	PRPF3	CNS	0.170233	-0.0406879	6.21772e+08	0.477783	5.00048e-48	1.63892e-47	13.6947	19.1751
516	RPRD2	CNS	0.22323	-0.00321699	641272588	0.492768	6.43127e-06	9.47558e-06	17.8412	20.8596
517	TARS2	CNS	0.0525215	-0.00868772	643124027	0.494191	2.06151e-10	3.4978e-10	4.66251	5.9476
518	ECM1	CNS	0.664598	0.595381	8.91127e+08	0.684761	0	0	41.4559	6.3311
519	MCL1	CNS	1.06431	0.400794	8.168e+08	0.627647	0	0	61.9933	49.9066
520	ENSA	CNS	0.522962	0.0264514	6.64425e+08	0.510559	2.4455e-07	3.78808e-07	38.704	42.0977
521	GOLPH3L	CNS	0.0756784	-0.0140281	639189437	0.491167	9.39446e-16	1.81054e-15	6.8334	8.88834
522	CTSS	CNS	0.069278	0.0593885	6.83308e+08	0.525068	0	0	5.92692	0.938921
523	ARNT	CNS	0.15676	0.00760695	647086046	0.497235	0.0437617	0.0521901	12.6999	14.1036
524	SETDB1	CNS	0.109213	-0.0248271	630113454	0.484193	4.30574e-35	1.17448e-34	8.99033	12.6589
525	CERS2	CNS	0.326275	0.0978509	6.94686e+08	0.533812	3.92734e-90	1.96883e-89	25.5671	21.6101
526	MINDY1	CNS	0.136879	0.0929959	696650727	0.535322	3.43442e-302	4.47417e-301	11.0915	4.32598
527	C1orf56	CNS	0.0810507	-0.0411819	623940952	0.47945	3.64802e-64	1.43574e-63	7.13555	11.5877
528	CDC42SE1	CNS	0.289376	0.00433592	646824486	0.497034	0.0890325	0.103011	22.8803	25.8451
529	GABPB2	CNS	0.0604209	-0.0494357	6.20661e+08	0.476929	1.05239e-95	5.51838e-95	5.0344	9.80246
530	SEMA6C	CNS	0.196267	-0.0497236	615262250	0.472781	2.04419e-63	7.98975e-63	15.5076	22.3969
531	SCNM1	CNS	0.083845	-0.0417756	6.22436e+08	0.478293	2.50437e-68	1.02611e-67	7.4563	12.2043
532	VPS72	CNS	0.147137	-0.00761353	6.3977e+08	0.491613	2.09853e-09	3.47074e-09	12.5093	15.1037
533	PIP5K1A	CNS	0.166446	0.00497349	6.46742e+08	0.49697	0.0321436	0.0388007	13.6435	15.1616
534	PSMD4	CNS	0.394815	-0.0671246	6.14947e+08	0.472539	4.71541e-43	1.44339e-42	30.834	40.2265
535	PI4KB	CNS	0.150546	0.00557889	646926218	0.497112	0.0333947	0.0402391	12.3977	13.778
536	RFX5	CNS	0.0608807	-0.000500588	6.47703e+08	0.497709	0.0137127	0.0170544	5.37374	5.97239
537	SELENBP1	CNS	0.0387931	0.0109241	6.54688e+08	0.503077	3.4207e-06	5.08129e-06	3.28189	2.72089
538	PSMB4	CNS	0.437344	-0.0702114	6.14526e+08	0.472215	2.57372e-42	7.78722e-42	33.3628	43.2548
539	POGZ	CNS	0.506278	-0.0621011	6.20021e+08	0.476438	3.41381e-30	8.60855e-30	36.0589	44.9409
540	SNX27	CNS	0.225813	-0.0100204	6.36488e+08	0.489091	1.50946e-11	2.64099e-11	17.725	21.5043
541	MRPL9	CNS	0.227852	-0.0609303	6.10963e+08	0.469477	3.78757e-69	1.56466e-68	18.743	26.9196
542	THEM4	CNS	0.0597567	-0.0495339	620486860	0.476796	4.46998e-95	2.32723e-94	5.1878	9.98264
543	S100A10	CNS	0.951543	-1.01769	3.13962e+08	0.241255	0	0	51.4968	88.3528
544	S100A11	CNS	0.657485	-0.881514	3.1857e+08	0.244796	0	0	42.5483	81.501
545	S100A6	CNS	0.252638	-0.539363	4.40351e+08	0.338376	0	0	14.1456	46.9989
546	S100A16	CNS	1.06646	-0.289111	5.35365e+08	0.411386	0	0	63.8853	78.5982
547	S100A13	CNS	0.764816	0.12423	7.04537e+08	0.541382	4.93774e-83	2.3297e-82	49.391	50.2256
548	CHTOP	CNS	0.316525	-0.0215193	6.33766e+08	0.486999	1.21057e-12	2.17416e-12	24.7397	30.1248
549	SNAPIN	CNS	0.132673	-0.010389	6.36907e+08	0.489413	5.45969e-15	1.03428e-14	11.1519	14.1301
550	ILF2	CNS	0.380567	-0.14985	5.74412e+08	0.441391	1.52026e-182	1.30805e-181	29.6253	44.1921
551	NPR1	CNS	0.0676696	-0.506197	394112198	0.302844	0	0	5.78282	45.0913
552	INTS3	CNS	0.330291	-0.0824592	604309631	0.464365	1.69766e-78	7.69158e-78	24.9024	34.6954
553	SLC27A3	CNS	0.0571546	-0.291388	4.91154e+08	0.377413	0	0	5.00186	29.7099
554	GATAD2B	CNS	0.352155	0.0394717	6.63133e+08	0.509566	1.05831e-07	1.6622e-07	26.5991	27.6122
555	DENND4B	CNS	0.109642	-0.00948965	6.39598e+08	0.491481	3.3178e-12	5.90073e-12	8.99963	11.1398
556	CRTC2	CNS	0.0617802	0.000400163	6.4861e+08	0.498406	0.0854591	0.099092	5.44812	5.89801
557	JTB	CNS	0.28265	-0.0244345	6.3016e+08	0.484229	1.16051e-18	2.3772e-18	22.4991	28.4404
558	RAB13	CNS	0.461089	-0.185401	563647424	0.433119	8.31928e-222	8.43504e-221	34.3622	50.1694
559	RPS27	CNS	2.78672	-0.343023	433038809	0.332757	0	0	97.8198	96.7154
560	TPM3	CNS	1.74022	0.118296	7.22684e+08	0.555326	5.66006e-129	3.72969e-128	87.8254	88.7792
561	C1orf43	CNS	0.296288	-0.0206349	6.34155e+08	0.487299	2.23562e-12	3.98859e-12	23.8193	29.2107
562	UBAP2L	CNS	0.311665	0.000564802	644400013	0.495171	0.00704427	0.0089195	24.3724	27.9775
563	HAX1	CNS	0.249598	-0.00219984	642475698	0.493692	0.000180495	0.000248173	20.2399	23.7358
564	ATP8B2	CNS	0.124392	-0.00792599	640416961	0.49211	7.01789e-10	1.1754e-09	10.1804	12.2556
565	IL6R	CNS	0.0641585	0.0586615	6.81905e+08	0.523991	0	0	5.31331	0.530622
566	SHE	CNS	0.465318	-0.191039	5.62928e+08	0.432566	7.57195e-227	7.79888e-226	33.6742	49.6124
567	TDRD10	CNS	0.0443662	-0.0414085	6.23014e+08	0.478737	1.51189e-96	7.98025e-96	3.84437	8.24696
568	UBE2Q1	CNS	0.217537	-0.015089	634934290	0.487897	9.19828e-14	1.69391e-13	17.7203	21.8283
569	ADAR	CNS	0.741244	0.122127	709285225	0.54503	1.47881e-98	7.89821e-98	49.7676	49.1413
570	PMVK	CNS	0.126515	-0.056132	6.11465e+08	0.469863	1.1355e-94	5.89432e-94	10.7986	17.7585
571	PBXIP1	CNS	0.155915	0.00256035	645732172	0.496195	0.00587152	0.0074794	12.8161	14.383
572	SHC1	CNS	0.583133	0.0546206	675989605	0.519445	4.67473e-21	1.00444e-20	41.2421	43.2465
573	CKS1B	CNS	0.0936574	-0.16264	5.64217e+08	0.433557	0	0	7.57252	21.1918
574	FLAD1	CNS	0.083287	-0.0120198	640170565	0.491921	8.66233e-13	1.56084e-12	7.43771	9.37433
575	ZBTB7B	CNS	0.0240519	0.00513838	6.52652e+08	0.501512	0.00594058	0.00756673	2.16158	1.88115
576	ADAM15	CNS	0.35837	-0.362163	4.8481e+08	0.372538	0	0	26.1761	51.9101
577	EFNA1	CNS	0.641913	-0.214116	559316124	0.429791	7.71663e-226	7.93394e-225	43.0922	59.9306
578	SLC50A1	CNS	0.136118	-0.0735699	604204293	0.464284	1.05884e-123	6.70306e-123	11.3983	19.3818
579	DPM3	CNS	0.345842	0.0185294	6.56105e+08	0.504166	0.0236278	0.0288645	27.2592	29.895
580	KRTCAP2	CNS	0.390692	-0.0512312	623523131	0.479129	4.50427e-26	1.06102e-25	30.3877	38.6429
581	MTX1	CNS	0.128839	-0.0325198	6.2487e+08	0.480164	4.61737e-45	1.4589e-44	11.0264	15.8988
582	GBA	CNS	0.0590159	-0.000566795	6.47663e+08	0.497679	0.0117444	0.0146584	5.25288	5.86825
583	FAM189B	CNS	0.0687319	-0.0214764	6.34858e+08	0.487839	4.30036e-29	1.06559e-28	6.1547	8.83709
584	SCAMP3	CNS	0.149593	-0.00545148	6.40409e+08	0.492104	1.44819e-08	2.3334e-08	12.4256	14.9054
585	CLK2	CNS	0.104979	-0.0032848	642783796	0.493929	2.80101e-07	4.33035e-07	8.6045	10.219
586	FDPS	CNS	0.886806	-0.0339512	6.45527e+08	0.496037	0.075822	0.0882204	57.7073	64.7045
587	RUSC1	CNS	0.13584	-0.0460581	6.17099e+08	0.474192	1.55201e-70	6.497e-70	11.2821	17.3585
588	ASH1L	CNS	0.847446	0.0171769	6.64493e+08	0.510611	1.50021e-06	2.26275e-06	54.1093	59.471
589	YY1AP1	CNS	0.135982	-0.00682145	6.4017e+08	0.491921	1.47122e-09	2.4466e-09	11.2402	13.5284
590	DAP3	CNS	0.214725	-0.0346555	623806881	0.479347	7.39054e-36	2.03905e-35	17.3624	23.23
591	GON4L	CNS	0.491783	0.054867	674460376	0.51827	2.7748e-20	5.87159e-20	35.966	36.9816
592	SYT11	CNS	0.379376	0.184959	732217129	0.562652	0	0	27.645	17.4213
593	RIT1	CNS	0.292801	0.00918076	6.49337e+08	0.498965	0.553538	0.576211	23.1685	25.8831
594	KHDC4	CNS	0.234057	-0.0013255	643031751	0.49412	0.000245923	0.00033616	18.1527	20.7852
595	ARHGEF2	CNS	0.325622	-0.00316689	642494492	0.493707	0.000515699	0.000694653	24.9814	28.9594
596	SSR2	CNS	0.662049	-0.336928	4.99773e+08	0.384036	0	0	46.7692	70.1777
597	UBQLN4	CNS	0.0816384	-0.0253998	6.32108e+08	0.485726	1.81135e-34	4.88245e-34	7.15415	10.3364
598	LAMTOR2	CNS	0.356979	-0.104739	595598019	0.457671	9.24499e-101	5.02169e-100	28.3795	40.2281
599	LMNA	CNS	0.38507	-0.479901	442370359	0.339927	0	0	27.4451	59.0445
600	SLC25A44	CNS	0.105375	0.045331	6.73618e+08	0.517623	5.1794e-71	2.17701e-70	9.06471	5.77899
601	PMF1	CNS	0.285097	0.00153771	6.46721e+08	0.496955	0.0833826	0.0967737	23.2242	26.5146
602	PAQR6	CNS	0.313707	0.300417	7.97336e+08	0.61269	0	0	23.624	1.29597
603	SMG5	CNS	0.165332	0.0669237	6.80578e+08	0.522971	1.55614e-78	7.05589e-78	13.4855	9.57269
604	GLMP	CNS	0.0896258	-0.00955139	642109345	0.493411	1.2343e-08	1.99352e-08	8.10245	9.78428
605	CCT3	CNS	0.599	-0.0733218	6.18489e+08	0.475261	1.0835e-30	2.75201e-30	42.8459	53.2143
606	MEF2D	CNS	0.216965	0.0193113	654514936	0.502944	0.0545709	0.0644943	17.4042	18.0709
607	NAXE	CNS	0.127351	-0.0115013	638543590	0.490671	2.78854e-12	4.96397e-12	11.0032	13.5846
608	GPATCH4	CNS	0.127837	-0.0376785	623395500	0.479031	3.64698e-52	1.258e-51	10.3803	15.1996
609	NES	CNS	0.511613	-0.17475	5.82162e+08	0.447346	1.56993e-143	1.12208e-142	34.9851	45.3707
610	ISG20L2	CNS	0.1455	0.00477418	645722693	0.496187	0.00440098	0.00564871	11.8817	13.3846
611	RRNAD1	CNS	0.0482444	0.00473749	6.51207e+08	0.500402	0.618424	0.639886	4.29993	4.31937
612	MRPL24	CNS	0.0656299	-0.0605599	6.10816e+08	0.469364	6.36228e-137	4.38321e-136	5.94087	12.406
613	HDGF	CNS	0.411957	-0.0335348	6.32256e+08	0.485839	6.37906e-13	1.15309e-12	31.4476	37.6577
614	PRCC	CNS	0.149124	-0.0308568	626602529	0.481495	7.99092e-37	2.23917e-36	12.4954	17.1502
615	PEAR1	CNS	0.249797	0.00771895	6.48031e+08	0.497961	0.214768	0.235603	19.789	21.9555
616	ARHGEF11	CNS	0.106642	-0.0129265	6.37552e+08	0.489909	1.00123e-16	1.97159e-16	8.64169	11.0538
617	ETV3	CNS	0.2401	0.0507622	670121776	0.514936	1.46123e-22	3.22329e-22	18.9755	17.3915
618	IFI16	CNS	0.83968	-0.368689	5.00899e+08	0.384902	0	0	52.9193	75.479
619	DUSP23	CNS	0.173286	-0.0114855	6.38849e+08	0.490906	3.73175e-10	6.28134e-10	13.7179	16.4278
620	TAGLN2	CNS	0.686863	-0.286088	532514618	0.409196	0	0	43.4967	63.3887
621	PIGM	CNS	0.18811	0.0535628	672277247	0.516593	5.00329e-35	1.362e-34	14.9358	12.4523
622	IGSF8	CNS	0.101594	0.0566897	6.77407e+08	0.520534	4.19785e-113	2.47877e-112	8.38602	4.5293
623	PEA15	CNS	1.07486	0.435045	8.41431e+08	0.646574	0	0	63.5878	50.1645
624	DCAF8	CNS	0.213014	0.0550823	6.73099e+08	0.517224	3.50147e-33	9.23819e-33	16.9812	14.6938
625	PEX19	CNS	0.112019	0.0285112	660831123	0.507797	2.14299e-12	3.82412e-12	9.37151	8.22547
626	COPA	CNS	0.528075	0.00633045	6.53181e+08	0.501918	0.350759	0.374699	38.4669	43.2449
627	NCSTN	CNS	0.13322	-0.0186004	6.32356e+08	0.485917	7.54845e-25	1.73756e-24	11.0125	14.6078
628	F11R	CNS	0.230203	0.051629	6.70628e+08	0.515325	1.34247e-24	3.07329e-24	18.1759	16.4824
629	USF1	CNS	0.0624969	0.0144068	6.56486e+08	0.504459	1.79931e-07	2.80121e-07	5.43882	4.66154
630	PFDN2	CNS	0.382463	-0.136691	580978446	0.446437	1.17625e-152	8.80481e-152	30.0623	44.1342
631	NIT1	CNS	0.0938603	-0.0231098	633484539	0.486783	1.49252e-27	3.61319e-27	8.16753	11.2224
632	DEDD	CNS	0.0912613	-0.0135855	639273233	0.491232	6.95316e-14	1.28409e-13	8.03737	10.1463
633	UFC1	CNS	0.423412	-0.0841211	607417362	0.466753	3.84055e-60	1.44512e-59	32.447	43.0234
634	PPOX	CNS	0.0539788	-0.0201958	635843041	0.488596	1.67705e-30	4.24544e-30	4.89494	7.34771
635	B4GALT3	CNS	0.0726646	-0.0541399	6.15367e+08	0.472862	1.33665e-106	7.5915e-106	6.59632	12.3713
636	NDUFS2	CNS	0.358612	-0.101991	595638589	0.457702	3.97151e-101	2.16193e-100	28.0216	39.914
637	SDHC	CNS	0.303719	-0.0545121	6.1805e+08	0.474923	1.64305e-41	4.9171e-41	24.1958	32.1018
638	DUSP12	CNS	0.110702	-0.0295805	6.26895e+08	0.48172	7.01036e-44	2.17353e-43	9.33897	13.6011
639	ATF6	CNS	0.339025	-0.015922	637399568	0.489792	3.74787e-08	5.95839e-08	26.2644	31.1844
640	NOS1AP	CNS	0.113985	0.0913847	697062145	0.535638	0	0	9.12049	2.06133
641	UHMK1	CNS	0.373565	0.0926555	689706561	0.529986	8.41427e-65	3.33175e-64	28.0355	25.093
642	UAP1	CNS	0.102416	-0.00327086	644931812	0.49558	0.000196835	0.000270133	8.9392	10.2339
643	DDR2	CNS	0.145062	0.0908268	693810365	0.533139	9.72883e-257	1.10296e-255	11.1054	4.65162
644	HSD17B7	CNS	0.078555	0.00505994	650148967	0.499589	0.682969	0.702244	6.68929	6.97909
645	RGS5	CNS	0.0899578	0.00360862	6.44092e+08	0.494934	4.1096e-07	6.31065e-07	5.92228	7.11794
646	PBX1	CNS	0.488339	-0.456278	4.77841e+08	0.367183	0	0	34.2692	58.6941
647	MGST3	CNS	1.05423	-0.0667085	634056844	0.487223	1.55154e-08	2.49762e-08	62.2769	72.1663
648	ALDH9A1	CNS	0.340751	0.0501715	669229598	0.514251	1.34188e-15	2.57398e-15	26.4178	26.7576
649	TMCO1	CNS	0.524706	0.0517363	6.76095e+08	0.519526	5.61851e-22	1.22674e-21	38.7691	40.1736
650	UCK2	CNS	0.134378	0.046176	6.69476e+08	0.51444	1.05747e-35	2.90615e-35	11.1008	8.73626
651	POGK	CNS	0.193973	0.0482963	668718610	0.513858	2.00444e-23	4.48864e-23	15.4611	13.7102
652	ILDR2	CNS	0.174185	0.171197	736928778	0.566272	0	0	13.4855	0.229771
653	POU2F1	CNS	0.291219	0.0308281	6.56788e+08	0.50469	0.0049797	0.00637054	21.6344	22.5572
654	CREG1	CNS	0.267596	0.086979	689962324	0.530182	1.06043e-84	5.07557e-84	21.4531	17.2775
655	RCSD1	CNS	0.642138	0.261278	7.58948e+08	0.583192	0	0	42.2508	30.6736
656	MPZL1	CNS	0.633926	0.0983588	6.96455e+08	0.535171	5.91253e-64	2.3223e-63	44.1939	44.2136
657	MPC2	CNS	0.316081	0.0269924	660037367	0.507187	5.31148e-05	7.51187e-05	25.2278	26.8931
658	DCAF6	CNS	0.206742	0.0093682	648451043	0.498284	0.261139	0.283446	16.5768	18.2015
659	GPR161	CNS	0.168859	-0.0273646	6.25627e+08	0.480745	7.46337e-38	2.12559e-37	13.2903	18.228
660	TIPRL	CNS	0.276976	-0.0658323	6.0993e+08	0.468684	1.84956e-65	7.37681e-65	22.262	31.1761
661	SFT2D2	CNS	0.366987	0.0974011	6.93195e+08	0.532666	1.93422e-78	8.75658e-78	27.7891	23.997
662	NME7	CNS	0.0825331	-0.0458634	6.20593e+08	0.476877	1.72314e-77	7.72139e-77	7.25177	12.2308
663	BLZF1	CNS	0.10335	-0.0280305	6.28205e+08	0.482726	6.20697e-43	1.89764e-42	8.37672	12.2837
664	SLC19A2	CNS	0.0302498	0.0104462	6.55889e+08	0.504	1.29516e-12	2.32298e-12	2.63574	1.8547
665	SCYL3	CNS	0.0599901	-0.0257296	633343262	0.486675	3.87165e-38	1.10679e-37	5.1971	8.01719
666	KIFAP3	CNS	0.331288	0.0278851	659222252	0.506561	0.000246931	0.00033746	25.7996	27.351
667	GORAB	CNS	0.068276	-0.0288849	631150934	0.48499	1.18272e-42	3.60335e-42	5.93157	9.14456
668	PRRC2C	CNS	1.63815	0.019698	682265993	0.524268	3.08856e-26	7.29793e-26	86.045	90.3959
669	VAMP4	CNS	0.169172	-0.00712854	639131474	0.491123	9.56278e-10	1.59722e-09	13.6575	16.4394
670	DNM3	CNS	0.254962	0.0333966	663826984	0.510099	1.00691e-10	1.72242e-10	19.4682	18.5586
671	PIGC	CNS	0.0912174	-0.0446021	6.21029e+08	0.477212	2.45423e-70	1.02543e-69	8.1164	13.1498
672	SUCO	CNS	0.326726	-0.021496	6.3272e+08	0.486196	6.31781e-14	1.16811e-13	25.0976	30.6372
673	PRDX6	CNS	0.558101	-0.170295	5.73606e+08	0.440772	8.75109e-166	6.96005e-165	40.3821	55.679
674	KLHL20	CNS	0.23533	0.023409	654195599	0.502698	0.0878072	0.101627	18.4967	19.676
675	DARS2	CNS	0.0443156	-0.0251096	6.33571e+08	0.48685	1.27109e-44	3.9917e-44	3.91874	6.65014
676	ZBTB37	CNS	0.23754	-0.000592881	6.43109e+08	0.494179	0.000234825	0.000321265	17.7157	20.0347
677	RC3H1	CNS	0.414077	0.0757185	6.81731e+08	0.523857	2.82007e-38	8.08147e-38	30.4481	28.9875
678	RABGAP1L	CNS	0.241741	0.00728856	6.47599e+08	0.49763	0.141162	0.159561	18.8732	20.8397
679	CACYBP	CNS	0.323709	-0.173573	562250327	0.432045	3.40801e-257	3.86865e-256	25.4463	41.0348
680	MRPS14	CNS	0.194803	-0.0333811	6.2332e+08	0.478972	5.5845e-39	1.61751e-38	15.9492	21.8415
681	KIAA0040	CNS	0.159545	0.0525544	6.70731e+08	0.515404	6.56817e-36	1.81472e-35	12.5558	10.0884
682	COP1	CNS	0.175706	-0.00454426	639876037	0.491695	1.85695e-08	2.98161e-08	14.3129	17.1055
683	RASAL2	CNS	0.496545	-0.316209	5.14479e+08	0.395337	0	0	35.7196	56.8609
684	RALGPS2	CNS	0.409194	0.189103	7.3157e+08	0.562154	2.70694e-302	3.5317e-301	29.3557	19.9223
685	ANGPTL1	CNS	0.0369228	0.0168925	6.6003e+08	0.507181	5.16917e-36	1.43067e-35	3.17497	1.75882
686	FAM20B	CNS	0.141054	-0.0113733	636913534	0.489418	9.47212e-15	1.78534e-14	11.5099	14.3632
687	TOR3A	CNS	0.0759673	-0.0109646	6.40715e+08	0.492339	2.11474e-12	3.77408e-12	6.84269	8.68006
688	ABL2	CNS	0.393591	0.10679	690718530	0.530763	9.78413e-69	4.02652e-68	27.9425	24.6715
689	SOAT1	CNS	0.130677	-0.0316872	6.25512e+08	0.480657	2.18536e-44	6.83961e-44	10.6499	15.2409
690	TOR1AIP2	CNS	0.47045	0.0224432	6.58769e+08	0.506212	0.00173989	0.00228289	34.6876	37.7684
691	TOR1AIP1	CNS	0.227177	0.00304764	644993458	0.495627	0.00638197	0.00810602	18.2596	20.724
692	CEP350	CNS	0.62563	-0.00718492	647775000	0.497764	0.290222	0.313367	42.7668	48.447
693	QSOX1	CNS	0.146847	-0.0259269	633803057	0.487028	1.8799e-20	3.99141e-20	12.0398	15.2508
694	ACBD6	CNS	0.30315	-0.0141009	637178220	0.489622	8.00956e-09	1.3008e-08	23.8565	28.5825
695	XPR1	CNS	0.313483	0.109486	699703834	0.537668	1.00153e-121	6.25683e-121	24.1586	18.7222
696	STX6	CNS	0.381891	0.0976017	6.91109e+08	0.531063	1.53657e-68	6.30903e-68	28.5143	25.5608
697	MR1	CNS	0.0155869	0.0135654	658053459	0.505663	9.64643e-93	4.91017e-92	1.32484	0.193404
698	IER5	CNS	0.352393	-0.181003	5.65776e+08	0.434754	1.78724e-237	1.91143e-236	26.0692	40.7373
699	GLUL	CNS	0.735303	0.0848507	676013006	0.519463	1.64559e-20	3.49772e-20	44.1521	45.8203
700	DHX9	CNS	0.449816	-0.0344163	6.3095e+08	0.484836	5.063e-14	9.38675e-14	33.6696	40.7984
701	LAMC1	CNS	1.06389	0.192355	7.34319e+08	0.564267	1.62784e-184	1.41307e-183	61.5656	59.7868
702	SMG7	CNS	0.27618	-0.0117839	6.36962e+08	0.489456	1.14113e-09	1.90289e-09	21.4857	25.6947
703	ARPC5	CNS	0.836431	-0.104126	6.11593e+08	0.469961	3.05945e-41	9.1357e-41	54.63	66.1146
704	RGL1	CNS	0.442162	0.116035	6.9285e+08	0.532401	8.4407e-71	3.54271e-70	30.4667	27.5527
705	TSEN15	CNS	0.0751541	-0.0566945	6.13884e+08	0.471722	9.48895e-114	5.62577e-113	6.62421	12.6324
706	EDEM3	CNS	0.316054	0.0574111	671788068	0.516217	1.561e-21	3.38302e-21	24.1214	23.2019
707	RNF2	CNS	0.179862	-0.0174989	633360901	0.486688	2.54687e-18	5.17717e-18	14.801	18.7437
708	TRMT1L	CNS	0.0656403	-0.0289442	6.30237e+08	0.484288	4.87364e-47	1.57849e-46	5.71774	9.09331
709	IVNS1ABP	CNS	0.826782	0.389071	7.94926e+08	0.610838	0	0	48.4613	34.631
710	HMCN1	CNS	0.56263	0.33067	793934224	0.610076	0	0	36.1008	14.4888
711	TPR	CNS	1.11979	-0.0421245	646531677	0.496809	0.15968	0.178607	67.4182	75.1583
712	ODR4	CNS	0.273178	0.0149731	6.5135e+08	0.500511	0.760472	0.775802	21.2486	23.0482
713	PTGS2	CNS	0.238506	0.2116	717397061	0.551264	0	0	12.3419	2.26961
714	PLA2G4A	CNS	0.0355153	0.0257749	6.64534e+08	0.510642	6.51778e-102	3.57907e-101	3.14243	1.0381
715	RGS2	CNS	0.0402131	-0.0229704	636559736	0.489146	2.14698e-36	5.97702e-36	3.30978	5.53599
716	UCHL5	CNS	0.139601	-0.014661	6.3474e+08	0.487748	5.34849e-19	1.10357e-18	11.4541	14.6954
717	RO60	CNS	0.696291	0.0263401	665130035	0.5111	2.4736e-07	3.8306e-07	47.434	52.0853
718	GLRX2	CNS	0.0918164	-0.0218486	633873200	0.487082	1.06559e-26	2.54147e-26	8.06527	11.067
719	CDC73	CNS	0.353242	0.00540676	647533452	0.497579	0.190947	0.210458	27.0175	30.662
720	CFH	CNS	0.341532	0.0817464	677934576	0.52094	8.57698e-39	2.47568e-38	22.341	19.4512
721	ZBTB41	CNS	0.150336	-0.0336964	6.24646e+08	0.479992	9.00843e-44	2.7881e-43	11.9515	16.7204
722	DENND1B	CNS	0.113122	0.015508	654359015	0.502824	0.0136034	0.0169222	9.2553	9.07017
723	NEK7	CNS	0.287803	0.0181785	653632211	0.502265	0.186433	0.205702	22.606	24.4004
724	ZNF281	CNS	0.323541	-0.0556285	616177318	0.473484	5.23431e-46	1.67157e-45	24.4794	32.2721
725	DDX59	CNS	0.0930266	-0.0393621	6.24375e+08	0.479783	1.18011e-57	4.3238e-57	8.08386	12.5415
726	CAMSAP2	CNS	0.528903	-0.0188063	639326895	0.491273	2.21551e-05	3.19221e-05	37.4396	43.7722
727	TMEM9	CNS	0.232035	0.00406826	645391396	0.495933	0.0124303	0.0154914	18.8592	21.5555
728	PHLDA3	CNS	0.031968	-0.0481715	616269898	0.473555	1.59935e-163	1.25778e-162	2.38007	7.79569
729	CSRP1	CNS	0.283315	-0.122876	5.85289e+08	0.449749	1.30166e-155	9.88258e-155	22.8477	34.7963
730	NAV1	CNS	0.670116	-0.0081851	645439156	0.49597	0.0584602	0.0689237	44.2404	50.1033
731	IPO9	CNS	0.268567	-0.0836228	599667837	0.460798	2.68194e-104	1.50088e-103	20.4398	30.2918
732	SHISA4	CNS	0.0167891	-0.00760544	644028969	0.494886	5.75184e-18	1.15901e-17	1.50149	2.55228
733	TIMM17A	CNS	0.168305	-0.0206557	6.31109e+08	0.484958	1.76931e-23	3.96615e-23	14.0433	18.3106
734	RNPEP	CNS	0.136895	-0.0537105	6.12764e+08	0.470861	1.15683e-86	5.63211e-86	11.3843	18.1552
735	ARL8A	CNS	0.198666	-0.0361537	623333388	0.478983	1.30867e-38	3.76624e-38	16.27	22.0448
736	PPP1R12B	CNS	0.141112	-0.00814659	6.38524e+08	0.490656	1.78434e-12	3.18962e-12	10.8962	13.33
737	KDM5B	CNS	0.715324	-0.0922838	6.10725e+08	0.469295	6.98754e-45	2.20025e-44	46.7646	57.8676
738	RABIF	CNS	0.066181	-0.0176556	636480074	0.489085	1.52017e-24	3.47736e-24	6.0199	8.47177
739	KLHL12	CNS	0.0549323	-0.00330111	6.46177e+08	0.496537	0.000123072	0.000171109	4.85311	5.66989
740	ADIPOR1	CNS	0.181702	-0.00874122	6.38944e+08	0.490979	2.52753e-09	4.17004e-09	15.1404	18.1965
741	CYB5R1	CNS	0.126194	-0.000627379	643588636	0.494548	2.38582e-05	3.43365e-05	10.6406	12.3994
742	TMEM183A	CNS	0.210748	-0.0317695	626311090	0.481271	3.27927e-30	8.27404e-30	17.2973	22.6878
743	BTG2	CNS	0.797237	0.27361	7.45465e+08	0.572832	1.10707e-281	1.36526e-280	46.1184	37.9899
744	ATP2B4	CNS	0.307267	-0.276014	516625109	0.396986	0	0	23.2196	44.8996
745	SNRPE	CNS	0.499739	-0.30015	5.10764e+08	0.392482	0	0	37.0909	59.8826
746	SOX13	CNS	0.240231	0.0557571	671474242	0.515976	1.29015e-26	3.07205e-26	18.3665	16.3848
747	PPP1R15B	CNS	0.378029	0.0519569	6.69456e+08	0.514424	1.4728e-15	2.82295e-15	27.8077	27.6816
748	PIK3C2B	CNS	0.206555	-0.0826148	601689183	0.462351	2.41299e-111	1.40639e-110	16.177	24.9277
749	MDM4	CNS	0.617355	-0.0619486	6.22981e+08	0.478712	1.53137e-23	3.43453e-23	41.4466	50.9447
750	LRRN2	CNS	0.0477416	0.00497903	6.51109e+08	0.500327	0.678942	0.698185	4.10469	4.12596
751	NFASC	CNS	0.0329691	0.0277903	663675742	0.509983	8.66176e-149	6.32734e-148	2.41726	0.423175
752	RBBP5	CNS	0.128414	0.0048066	6.45446e+08	0.495975	0.00145758	0.00191864	10.3617	11.7696
753	DSTYK	CNS	0.212915	-0.0517077	616815421	0.473974	3.98923e-56	1.43998e-55	16.7395	23.2978
754	ELK4	CNS	0.682955	0.0770754	6.84319e+08	0.525846	1.78065e-34	4.80116e-34	45.7837	46.9874
755	NUCKS1	CNS	1.1387	-0.301162	536629628	0.412358	0	0	67.7668	83.4829
756	RAB29	CNS	0.106956	-0.0102947	6.39631e+08	0.491506	1.85145e-12	3.30756e-12	8.72071	10.7778
757	SLC41A1	CNS	0.216471	0.0175681	654264460	0.502751	0.0696715	0.0814438	17.0835	17.6147
758	FAM72A	CNS	0.0716956	0.0439523	674316867	0.51816	3.01558e-129	1.9916e-128	6.3174	2.78866
759	SRGAP2	CNS	0.874472	0.348166	8.05665e+08	0.61909	0	0	55.662	42.5936
760	EIF2D	CNS	0.118651	-0.0369207	6.22378e+08	0.478249	6.27819e-57	2.28074e-56	9.93864	14.9814
761	MAPKAPK2	CNS	0.224682	-0.0722524	605548446	0.465317	1.36638e-89	6.81677e-89	18.055	26.7196
762	YOD1	CNS	0.111827	0.0257032	6.59588e+08	0.506842	5.19421e-10	8.71708e-10	9.13444	8.11141
763	CD55	CNS	0.237201	-0.0706862	6.10014e+08	0.468748	2.96735e-76	1.31391e-75	17.646	24.9872
764	CD46	CNS	0.834784	0.114861	702963332	0.540172	3.96852e-76	1.75633e-75	52.8728	54.1218
765	CD34	CNS	1.27535	-0.501463	454351701	0.349134	0	0	70.2678	86.389
766	PLXNA2	CNS	0.307879	0.104439	6.91439e+08	0.531317	6.39768e-87	3.11909e-86	22.7129	18.3503
767	UTP25	CNS	0.0653779	-0.0150118	639342011	0.491284	2.04246e-17	4.07541e-17	5.77817	7.69485
768	RCOR3	CNS	0.252152	-0.0332554	626773624	0.481627	4.57159e-27	1.09749e-26	19.5984	25.0037
769	TRAF5	CNS	0.174997	0.0102177	649246159	0.498895	0.432	0.455719	13.8109	14.8459
770	SLC30A1	CNS	1.01077	0.852777	9.87758e+08	0.759015	0	0	60.0363	14.5483
771	LPGAT1	CNS	0.341994	-0.034805	626153486	0.48115	8.94185e-24	2.01576e-23	25.9669	32.606
772	PPP2R5A	CNS	0.305525	-0.0996172	593875722	0.456347	6.15113e-118	3.76245e-117	23.4381	34.5764
773	PACC1	CNS	0.0546146	-0.0164741	638390539	0.490553	7.27927e-22	1.58698e-21	5.0437	7.0915
774	NENF	CNS	0.227527	-0.181629	5.48733e+08	0.421658	0	0	17.9435	35.6211
775	ATF3	CNS	0.179303	-0.291398	5.29892e+08	0.40718	0	0	11.3193	30.1198
776	NSL1	CNS	0.302744	-0.0811941	603732391	0.463921	1.87547e-82	8.80382e-82	23.6659	33.4606
777	TATDN3	CNS	0.0462625	-0.00891201	642812305	0.493951	3.85093e-12	6.833e-12	4.09539	5.41863
778	FLVCR1	CNS	0.0943597	-0.0494181	6.19127e+08	0.475751	1.69004e-80	7.78564e-80	7.80495	13.006
779	ANGEL2	CNS	0.205759	0.00261512	6.44378e+08	0.495154	0.0015214	0.0020016	16.1817	18.3933
780	RPS6KC1	CNS	0.141257	-0.0213349	6.31689e+08	0.485403	7.51338e-26	1.76323e-25	11.4401	15.1021
781	SMYD2	CNS	0.0899515	0.000638691	6.43255e+08	0.494291	2.11017e-07	3.2753e-07	7.24712	8.75775
782	PTPN14	CNS	0.458512	0.114637	701551271	0.539087	6.0606e-98	3.22711e-97	33.3209	29.0487
783	KCTD3	CNS	0.228792	0.0193471	652114313	0.501099	0.481712	0.505488	17.8598	19.1322
784	GPATCH2	CNS	0.283824	-0.0551572	616930677	0.474063	1.15478e-46	3.72229e-46	22.2992	29.6653
785	RRP15	CNS	0.20435	0.0383381	6.65677e+08	0.511521	2.37903e-15	4.54307e-15	16.6837	15.4806
786	TGFB2	CNS	0.0932122	-0.0870706	602584237	0.463039	6.40654e-170	5.19655e-169	7.1495	14.8095
787	LYPLAL1	CNS	0.146838	0.00799485	647057705	0.497213	0.0368928	0.0443264	11.9096	13.2705
788	EPRS	CNS	0.407207	0.029548	6.601e+08	0.507235	0.000144058	0.000199811	30.7317	32.8821
789	BPNT1	CNS	0.0517165	-0.0141527	640022501	0.491807	4.14926e-18	8.38976e-18	4.709	6.48153
790	IARS2	CNS	0.248189	-0.0943325	594825913	0.457077	2.19312e-124	1.39592e-123	19.9795	30.5695
791	RAB3GAP2	CNS	0.300079	0.00341688	645385322	0.495928	0.0201109	0.0247178	23.1173	26.1774
792	C1orf115	CNS	0.839661	0.525071	8.65453e+08	0.665033	0	0	52.1662	25.7079
793	2021-03-02	CNS	0.160918	0.0746188	6.85072e+08	0.526424	7.86476e-111	4.56723e-110	13.1926	8.57096
794	HLX	CNS	0.149769	-0.153591	567175707	0.43583	0	0	11.7981	25.3079
795	MIA3	CNS	0.498162	0.0635234	676881220	0.52013	2.00737e-24	4.58108e-24	35.9474	36.4642
796	AIDA	CNS	0.499825	-0.0206362	6.37284e+08	0.489703	4.99807e-07	7.64557e-07	36.4355	43.2218
797	BROX	CNS	0.234068	-0.0223965	6.31691e+08	0.485405	2.42361e-18	4.9289e-18	18.836	23.5788
798	DISP1	CNS	0.112224	0.0133111	649316170	0.498949	0.360233	0.384189	8.72536	9.36937
799	CAPN2	CNS	0.453337	-0.232477	540492757	0.415326	0	0	33.6696	52.2572
800	TP53BP2	CNS	0.243549	-0.023099	630358255	0.484381	1.9371e-20	4.11037e-20	19.2218	24.1623
801	FBXO28	CNS	0.178365	-0.00549106	6.39851e+08	0.491676	1.90137e-08	3.05238e-08	14.4338	17.2246
802	DEGS1	CNS	0.365045	-0.10915	592418696	0.455227	4.27397e-113	2.52286e-112	28.0448	39.8859
803	NVL	CNS	0.0860824	-0.0379614	6.24464e+08	0.479852	2.20037e-60	8.29911e-60	7.45165	11.8456
804	CNIH4	CNS	0.347639	0.0425466	6.63901e+08	0.510156	1.9282e-08	3.0946e-08	26.6363	28.0899
805	WDR26	CNS	0.46831	0.0818436	6.83269e+08	0.525039	6.20588e-39	1.79689e-38	33.6184	32.9416
806	LBR	CNS	0.760969	0.0965861	696808512	0.535443	5.12933e-61	1.95012e-60	50.595	50.8554
807	ENAH	CNS	0.366632	-0.124043	5.87686e+08	0.451591	1.92965e-134	1.3165e-133	26.9431	38.6743
808	SRP9	CNS	0.716175	-0.118737	601434293	0.462155	9.28092e-66	3.71343e-65	49.0935	62.1622
809	EPHX1	CNS	0.1866	-0.0540263	6.12925e+08	0.470985	1.11849e-72	4.78837e-72	14.8661	22.1886
810	TMEM63A	CNS	0.0581566	-0.0443883	6.23455e+08	0.479077	2.87345e-82	1.3467e-81	4.97862	9.31647
811	PYCR2	CNS	0.116877	-0.00293968	642429248	0.493657	4.26195e-07	6.54003e-07	9.83637	11.677
812	SDE2	CNS	0.123979	-0.012995	637725160	0.490042	2.06222e-14	3.85426e-14	10.3152	12.8573
813	H3F3A	CNS	2.3455	-0.318455	4.43904e+08	0.341105	0	0	97.1644	96.6691
814	ACBD3	CNS	0.368021	-0.027459	6.32911e+08	0.486343	1.06214e-12	1.90992e-12	28.5655	34.6756
815	PARP1	CNS	0.576878	0.0793392	6.88311e+08	0.528913	3.50337e-45	1.10792e-44	41.3676	41.5819
816	ITPKB	CNS	0.332757	-0.0701329	610418297	0.469059	2.29401e-60	8.65046e-60	25.1673	33.7664
817	PSEN2	CNS	0.0779938	0.0321764	6.67808e+08	0.513158	2.15647e-51	7.35908e-51	6.92172	4.43342
818	CDC42BPA	CNS	0.538866	-0.0978807	605095524	0.464969	3.8474e-62	1.48428e-61	38.1229	49.095
819	ZNF678	CNS	0.1969	0.0108294	648973115	0.498685	0.374576	0.398615	15.5123	16.8344
820	SNAP47	CNS	0.0722972	-0.016279	637714872	0.490034	3.67052e-20	7.74923e-20	6.42432	8.68171
821	JMJD4	CNS	0.0517932	-0.00854562	642919458	0.494033	9.84091e-11	1.68404e-10	4.72759	6.07323
822	ARF1	CNS	0.80774	-0.175573	5.79745e+08	0.445489	3.31246e-130	2.19676e-129	54.2209	69.9
823	C1orf35	CNS	0.225797	-0.0245645	6.28991e+08	0.48333	7.18318e-24	1.62368e-23	17.9667	23.1325
824	MRPL55	CNS	0.218506	-0.00676636	6.40629e+08	0.492273	1.97351e-06	2.96338e-06	18.241	21.6663
825	GUK1	CNS	1.20273	-0.153678	5.9819e+08	0.459662	4.71532e-70	1.96548e-69	69.4961	81.4067
826	IBA57	CNS	0.18754	0.0831922	6.88721e+08	0.529229	1.73633e-122	1.08899e-121	14.7964	9.57269
827	OBSCN	CNS	0.0439888	0.00581235	651143083	0.500353	0.633188	0.654199	3.59799	3.59038
828	TRIM11	CNS	0.157215	0.0748882	683925612	0.525543	1.76613e-111	1.03074e-110	12.4163	7.80726
829	HIST3H2A	CNS	0.132186	0.0702433	685038106	0.526398	1.5222e-141	1.07788e-140	11.0311	6.15423
830	RNF187	CNS	0.289494	0.0265219	657599784	0.505314	0.00204112	0.00266817	23.0522	24.6748
831	RAB4A	CNS	0.277894	-0.0160426	6.35728e+08	0.488507	6.96658e-11	1.19812e-10	22.3038	27.0369
832	NUP133	CNS	0.105568	-0.00367551	641197343	0.49271	1.20469e-09	2.00736e-09	8.68353	10.624
833	ABCB10	CNS	0.0652567	-0.0120803	640818527	0.492419	6.52195e-14	1.20509e-13	5.71774	7.40722
834	GALNT2	CNS	0.230993	0.0716769	680351645	0.522797	1.21519e-54	4.30849e-54	18.3711	15.2261
835	COG2	CNS	0.127695	-0.00906015	6.38719e+08	0.490806	1.96674e-12	3.51138e-12	10.4639	12.93
836	C1orf198	CNS	0.121984	-0.00426635	641293954	0.492784	1.66702e-08	2.68008e-08	10.1757	12.2291
837	ARV1	CNS	0.0621043	-0.00474267	644781816	0.495464	3.49735e-06	5.19426e-06	5.64801	6.77246
838	FAM89A	CNS	0.707336	0.462957	852030689	0.654719	0	0	46.7599	20.4182
839	C1orf131	CNS	0.176881	-0.0124488	636522379	0.489118	2.89735e-13	5.28079e-13	14.3408	17.6229
840	GNPAT	CNS	0.198268	-0.0284739	6.26408e+08	0.481346	1.25668e-31	3.23397e-31	15.9028	21.1737
841	EXOC8	CNS	0.159559	0.0509929	670920195	0.51555	8.40024e-36	2.31326e-35	12.8022	10.3645
842	SPRTN	CNS	0.272718	0.0801429	684907693	0.526298	9.28108e-64	3.63725e-63	21.2858	17.8362
843	EGLN1	CNS	0.233079	-0.0482643	6.19809e+08	0.476275	4.53409e-45	1.43285e-44	18.2317	24.44
844	TSNAX	CNS	0.382172	0.0295587	660760449	0.507743	3.48996e-05	4.98513e-05	29.1465	31.1811
845	DISC1	CNS	0.221598	0.0353649	6.60749e+08	0.507734	2.53145e-07	3.91913e-07	17.1951	16.9518
846	SIPA1L2	CNS	0.488349	0.218617	7.44577e+08	0.572149	0	0	33.7672	22.0613
847	NTPCR	CNS	0.106246	-0.0641797	6.09745e+08	0.468542	1.21091e-111	7.0812e-111	9.34827	16.2608
848	COA6	CNS	0.126342	-0.0518561	6.13594e+08	0.471499	1.58544e-86	7.70393e-86	10.7242	17.2808
849	TARBP1	CNS	0.221734	-0.0613179	616735020	0.473913	4.10784e-56	1.48157e-55	17.1393	23.3457
850	IRF2BP2	CNS	0.890535	0.177696	735271349	0.564999	4.00639e-195	3.60801e-194	56.9589	53.6672
851	TOMM20	CNS	0.762813	-0.167286	5.81676e+08	0.446973	1.24768e-124	7.95301e-124	51.6177	67.1675
852	ARID4B	CNS	0.921238	0.0296514	672620057	0.516856	3.88758e-14	7.22738e-14	58.3209	63.4168
853	GGPS1	CNS	0.12884	-0.0134739	6.35852e+08	0.488602	1.59142e-17	3.18194e-17	10.7661	13.7499
854	TBCE	CNS	0.0136194	0.00867239	6.55475e+08	0.503681	2.64682e-32	6.89524e-32	1.16214	0.424828
855	B3GALNT2	CNS	0.191569	0.064043	678100482	0.521067	1.58542e-57	5.80034e-57	15.1125	11.6076
856	GNG4	CNS	0.0572718	0.045683	673790461	0.517755	9.10875e-210	8.79861e-209	4.72759	1.21994
857	LYST	CNS	0.360255	0.124479	703467869	0.54056	8.84155e-133	5.95575e-132	26.2272	20.1686
858	NID1	CNS	0.781374	-0.0280732	6.42092e+08	0.493398	0.002521	0.00328203	49.7676	57.0328
859	GPR137B	CNS	0.0475081	0.00126615	649738256	0.499273	0.375485	0.399484	4.29528	4.52765
860	ERO1B	CNS	0.154619	-0.0426327	6.26072e+08	0.481087	2.18749e-38	6.27792e-38	12.751	17.0609
861	LGALS8	CNS	0.283762	-0.0787968	606985830	0.466421	9.48352e-76	4.18337e-75	22.0807	30.6505
862	HEATR1	CNS	0.168268	-0.0404438	6.21273e+08	0.4774	5.30376e-50	1.78018e-49	13.5087	19.0181
863	ACTN2	CNS	0.0212448	0.019767	6.60528e+08	0.507564	2.37713e-150	1.75472e-149	1.65024	0.138854
864	MTR	CNS	0.321615	-0.056885	616939695	0.47407	3.70535e-44	1.15474e-43	24.5816	32.1151
865	FH	CNS	0.116404	-0.0182851	6.33112e+08	0.486497	9.95453e-25	2.28571e-24	9.97118	13.3581
866	CHML	CNS	0.299796	0.0645992	6.7318e+08	0.517287	5.65056e-26	1.32873e-25	22.355	20.9009
867	CEP170	CNS	0.568121	-0.0958839	6.03981e+08	0.464112	3.61624e-64	1.42355e-63	39.1642	50.8125
868	SDCCAG8	CNS	0.242682	-0.0924448	5.96618e+08	0.458454	1.23009e-120	7.65746e-120	19.0452	29.1231
869	AKT3	CNS	0.601907	0.0544914	6.74928e+08	0.518629	2.54342e-19	5.28329e-19	42.0742	43.8152
870	ZBTB18	CNS	0.232849	0.0981986	691988920	0.531739	6.32284e-117	3.83674e-116	17.8552	12.5746
871	ADSS	CNS	0.279847	-0.0479085	6.19785e+08	0.476256	1.53592e-39	4.4864e-39	22.3503	29.4322
872	DESI2	CNS	0.34332	0.0351097	6.6258e+08	0.509141	4.48274e-07	6.87524e-07	26.8176	28.2337
873	COX20	CNS	0.363473	-0.0131815	640724493	0.492347	4.86906e-05	6.89894e-05	28.0495	32.4837
874	HNRNPU	CNS	1.9761	0.0101067	668293555	0.513531	3.51405e-09	5.76839e-09	89.4756	95.0459
875	EFCAB2	CNS	0.0973377	-0.0514464	6.16853e+08	0.474003	1.25505e-86	6.10523e-86	8.33488	14.0177
876	SMYD3	CNS	0.0997477	-0.00952799	6.42217e+08	0.493494	4.78548e-08	7.58669e-08	8.74396	10.4174
877	CNST	CNS	0.247556	0.0362474	6.62875e+08	0.509368	2.53739e-09	4.18514e-09	19.3659	19.0098
878	SCCPDH	CNS	0.159462	-0.0214755	6.31501e+08	0.485259	1.9909e-23	4.4589e-23	13.4018	17.4841
879	AHCTF1	CNS	0.289344	-0.0398253	6.2378e+08	0.479326	5.0795e-31	1.29596e-30	22.1458	28.366
880	ZNF669	CNS	0.0817174	-0.0126855	6.39329e+08	0.491275	6.77835e-15	1.28091e-14	7.18669	9.24043
881	ZNF124	CNS	0.10572	-0.0288115	628027690	0.48259	6.99189e-43	2.13538e-42	8.56731	12.5118
882	ZNF496	CNS	0.153423	0.024166	655867986	0.503983	0.00220082	0.00287307	12.2304	12.1398
883	SH3BP5L	CNS	0.0615077	-0.00966434	642311054	0.493566	4.72133e-11	8.16377e-11	5.41093	6.86172
884	ZNF672	CNS	0.0868113	0.00827161	652657755	0.501517	0.152289	0.170677	7.71662	7.6965
885	PGBD2	CNS	0.0619069	-0.00577243	644687682	0.495392	1.71749e-06	2.58403e-06	5.47136	6.55922
886	SH3YL1	CNS	0.196136	0.0352959	663374991	0.509752	7.37892e-12	1.29828e-11	15.7354	14.7417
887	ACP1	CNS	0.30719	-0.0472264	6.21468e+08	0.47755	1.25776e-33	3.3395e-33	24.6049	31.9283
888	TMEM18	CNS	0.247711	-0.0957225	594327832	0.456695	9.51363e-126	6.12198e-125	20.0958	30.8918
889	PXDN	CNS	0.584068	-0.605175	4.07226e+08	0.312922	0	0	37.7743	73.4242
890	EIPR1	CNS	0.0775616	-0.00361105	645738673	0.4962	0.000339602	0.000461734	6.9868	7.98248
891	TRAPPC12	CNS	0.157573	-0.0190761	633059500	0.486457	6.96193e-21	1.49059e-20	12.8486	16.4939
892	ADI1	CNS	0.228677	-0.00946209	6.40491e+08	0.492167	1.62863e-06	2.45244e-06	18.7616	21.8861
893	AC108488.2	CNS	0.0415177	-0.0155168	638434370	0.490587	2.03781e-26	4.83136e-26	3.76069	5.76907
894	RNASEH1	CNS	0.160187	0.00749868	6.46899e+08	0.497091	0.0359217	0.043204	13.016	14.4855
895	RPS7	CNS	2.23468	-0.566423	346690728	0.266405	0	0	94.2265	95.6575
896	SOX11	CNS	0.859958	0.292613	7.48006e+08	0.574784	3.4754e-289	4.37816e-288	47.7966	40.1339
897	CMPK2	CNS	0.0412015	-0.0111798	640003085	0.491792	7.25685e-23	1.60825e-22	3.33767	5.07976
898	RSAD2	CNS	0.050937	0.000705541	6.46713e+08	0.496948	0.000162252	0.000224602	3.82577	4.52434
899	RNF144A	CNS	0.213896	-0.0869199	597975537	0.459497	3.3195e-125	2.12751e-124	16.4652	25.9377
900	ID2	CNS	0.1455	-0.644717	382406126	0.293849	0	0	11.1473	51.2075
901	KIDINS220	CNS	0.808261	0.129749	711641141	0.546841	5.60261e-104	3.12738e-103	52.7148	52.0704
902	MBOAT2	CNS	0.282524	0.0406974	663883671	0.510143	7.68767e-10	1.28611e-09	21.7274	21.5274
903	ASAP2	CNS	0.358447	-0.212486	544743327	0.418593	0	0	27.2081	45.7013
904	ITGB1BP1	CNS	0.38498	-0.0466474	623508456	0.479118	2.00414e-26	4.75283e-26	29.8485	37.7552
905	CPSF3	CNS	0.0801465	-0.0243088	6.32456e+08	0.485993	3.24668e-33	8.57367e-33	7.18669	10.3414
906	IAH1	CNS	0.126748	-0.0186336	633284787	0.48663	1.4182e-23	3.18438e-23	10.4639	13.8078
907	ADAM17	CNS	0.362424	0.00378991	6.47145e+08	0.49728	0.14353	0.16205	27.4777	31.0141
908	YWHAQ	CNS	0.692098	-0.184634	570162690	0.438125	1.83415e-171	1.50091e-170	48.1313	64.1276
909	TAF1B	CNS	0.112977	-0.0536834	6.14131e+08	0.471911	3.03132e-92	1.53852e-91	9.33897	15.5418
910	KLF11	CNS	0.297162	0.0483769	668281776	0.513522	6.90289e-16	1.33504e-15	22.936	22.3341
911	HPCAL1	CNS	0.322005	-0.00572751	642766190	0.493916	0.000773867	0.00103392	24.9954	28.8024
912	ODC1	CNS	0.264337	-0.185377	5.63311e+08	0.43286	3.07503e-289	3.87935e-288	18.9848	33.2573
913	NOL10	CNS	0.143304	-0.020982	6.31762e+08	0.485459	6.66392e-25	1.53536e-24	11.9236	15.6724
914	PDIA6	CNS	0.92403	-0.398683	4.86553e+08	0.373878	0	0	57.8003	80.7654
915	SLC66A3	CNS	0.0594391	-0.00486519	6.44893e+08	0.49555	2.85723e-06	4.25652e-06	5.32261	6.37904
916	ROCK2	CNS	0.611765	-0.243745	543542476	0.41767	0	0	42.3345	61.1241
917	E2F6	CNS	0.0859606	-0.0222098	6.34464e+08	0.487536	3.60602e-26	8.51148e-26	7.6376	10.4604
918	GREB1	CNS	0.0582973	0.0306566	666278235	0.511983	1.42884e-64	5.64751e-64	4.99256	2.65972
919	LPIN1	CNS	0.126578	-0.00538018	641135906	0.492663	7.21212e-09	1.17281e-08	10.0316	11.9861
920	TRIB2	CNS	0.369422	-0.0186367	636624926	0.489197	1.1169e-08	1.80607e-08	27.9239	33.0259
921	LRATD1	CNS	0.387052	0.317132	794740080	0.610696	0	0	27.3336	5.82362
922	NBAS	CNS	0.280297	0.0496351	667186330	0.512681	1.07629e-14	2.02601e-14	21.6391	21.172
923	DDX1	CNS	0.336615	-0.0518634	6.1974e+08	0.476222	7.15023e-36	1.97367e-35	26.4782	34.2706
924	SMC6	CNS	0.24929	-0.0639431	610683061	0.469262	3.95572e-69	1.63297e-68	19.4357	27.3394
925	RDH14	CNS	0.12251	-0.0220261	6.30712e+08	0.484653	2.08258e-30	5.2675e-30	10.2176	13.9879
926	TTC32	CNS	0.0558727	0.00250537	6.49821e+08	0.499336	0.447358	0.471269	4.90889	5.16406
927	WDR35	CNS	0.0477177	0.020898	6.61263e+08	0.508129	1.78296e-33	4.72114e-33	4.13723	2.55889
928	MATN3	CNS	0.253308	0.252363	7.79023e+08	0.598618	0	0	19.8075	0.0925696
929	LAPTM4A	CNS	1.3559	0.32313	814469652	0.625856	0	0	75.344	71.5233
930	PUM2	CNS	0.496711	0.0202633	656030133	0.504108	0.0407952	0.048798	35.6824	39.5669
931	RHOB	CNS	1.70406	0.524701	8.55716e+08	0.657551	0	0	83.0839	69.8355
932	HS1BP3	CNS	0.0522821	-0.0118548	641344568	0.492823	1.10363e-14	2.07705e-14	4.65787	6.21539
933	AC011239.2	CNS	0.053967	0.0516404	6.79172e+08	0.521891	0	0	4.60208	0.229771
934	ATAD2B	CNS	0.317187	0.0351291	661354776	0.508199	1.9833e-06	2.97783e-06	23.9541	24.4235
935	UBXN2A	CNS	0.233692	-0.0386953	6.23061e+08	0.478773	2.45415e-36	6.82893e-36	18.5152	24.4417
936	FKBP1B	CNS	0.0348803	-0.0052954	645344174	0.495897	8.03086e-08	1.26518e-07	3.19821	4.0929
937	SF3B6	CNS	0.539624	-0.152059	579303711	0.44515	6.82608e-144	4.88878e-143	39.1781	54.4309
938	FAM228B	CNS	0.0870027	-0.0226109	634384254	0.487475	1.01412e-26	2.42002e-26	7.51209	10.3248
939	TP53I3	CNS	0.229715	-0.0779946	6.03182e+08	0.463499	1.04291e-95	5.4703e-95	18.8081	28.0684
940	ITSN2	CNS	0.58875	-0.0140836	644476435	0.49523	0.0226097	0.0276747	40.8749	46.4584
941	NCOA1	CNS	0.596296	0.231926	755781322	0.580759	0	0	41.6651	31.4505
942	PTRHD1	CNS	0.208637	-0.0534622	615143360	0.47269	2.59099e-59	9.68299e-59	17.381	24.6186
943	ADCY3	CNS	0.0566208	0.019077	659593981	0.506846	2.21957e-18	4.51604e-18	4.98791	3.71932
944	DNAJC27	CNS	0.0933511	0.0153488	6.54152e+08	0.502665	0.00948074	0.0119135	7.44701	7.11794
945	EFR3B	CNS	0.400795	0.304365	788196351	0.605667	0	0	28.677	9.17431
946	POMC	CNS	0.111644	0.0157127	6.5128e+08	0.500458	0.690165	0.708813	8.91131	9.28341
947	DNMT3A	CNS	0.386989	-0.0362237	627720611	0.482354	6.46428e-20	1.35691e-19	28.8909	35.593
948	ASXL2	CNS	0.27047	0.028907	658333444	0.505878	0.000368247	0.00049979	21.1091	21.8084
949	RAB10	CNS	0.467787	-0.0443493	625817572	0.480892	9.19498e-21	1.96439e-20	34.9479	43.354
950	HADHA	CNS	0.643148	-0.155091	5.81781e+08	0.447053	1.28492e-128	8.43846e-128	45.4769	60.2628
951	HADHB	CNS	0.357732	-0.0678918	613535831	0.471454	1.45989e-48	4.82263e-48	28.1843	37.2262
952	SELENOI	CNS	0.126655	0.0239556	657872345	0.505524	2.72349e-06	4.06107e-06	10.2222	9.53467
953	SLC35F6	CNS	0.101405	0.0329324	6.65609e+08	0.511468	8.476e-29	2.09026e-28	8.71607	6.72287
954	MAPRE3	CNS	0.0208775	0.00625431	6.53066e+08	0.50183	0.000192518	0.000264373	1.81294	1.46128
955	TMEM214	CNS	0.130872	-0.0216121	6.31827e+08	0.48551	2.60402e-26	6.16545e-26	10.9102	14.5549
956	OST4	CNS	0.861918	-0.418447	477195250	0.366687	0	0	55.4295	78.4693
957	PREB	CNS	0.098356	0.0272259	6.6013e+08	0.507258	2.45435e-12	4.3735e-12	8.17218	7.0419
958	SLC5A6	CNS	0.274123	0.229774	760470157	0.584362	0	0	20.6489	4.364
959	ATRAID	CNS	0.400078	-0.0902962	6.03433e+08	0.463691	1.49537e-72	6.39247e-72	30.82	41.9754
960	CAD	CNS	0.0583394	-0.00748527	643810319	0.494718	2.45613e-08	3.93361e-08	5.17386	6.36747
961	MPV17	CNS	0.189664	-0.0199071	6.32667e+08	0.486155	9.68968e-19	1.98762e-18	15.8098	20.0446
962	GTF3C2	CNS	0.0975036	0.00254463	6.45923e+08	0.496341	0.00122555	0.00162086	8.07921	9.18919
963	EIF2B4	CNS	0.163352	0.0220674	6.56115e+08	0.504173	0.00208886	0.00272914	13.3693	13.3928
964	SNX17	CNS	0.256473	-0.0405008	622501416	0.478344	1.34854e-34	3.64615e-34	20.9093	27.6982
965	ZNF513	CNS	0.0509063	-0.00437208	6.45954e+08	0.496365	4.31395e-05	6.12428e-05	4.66251	5.5112
966	PPM1G	CNS	0.690586	0.0730401	6.86832e+08	0.527777	1.13935e-38	3.28487e-38	47.5595	49.738
967	NRBP1	CNS	0.338409	-0.0670504	610069915	0.468791	3.0367e-59	1.1339e-58	26.2784	35.874
968	ZNF512	CNS	0.139556	0.00506063	6.45401e+08	0.495941	0.00187314	0.00245369	11.1705	12.6457
969	GPN1	CNS	0.113165	-0.0222227	6.3076e+08	0.48469	2.53681e-31	6.4978e-31	9.70621	13.4507
970	SUPT7L	CNS	0.171103	0.0345253	662322780	0.508943	2.66929e-11	4.63976e-11	13.797	12.806
971	SLC4A1AP	CNS	0.150573	-0.0160069	6.34262e+08	0.487381	7.13376e-19	1.4671e-18	12.4303	15.8707
972	MRPL33	CNS	0.403984	-0.126681	5.87116e+08	0.451153	9.4674e-127	6.13721e-126	31.164	44.1822
973	BABAM2	CNS	0.11258	-0.010101	6.41157e+08	0.492679	6.79374e-09	1.1056e-08	9.8968	11.8952
974	FOSL2	CNS	0.309021	0.060487	6.73617e+08	0.517622	7.45126e-27	1.78248e-26	22.8012	20.853
975	PPP1CB	CNS	0.585884	-0.0358753	634647042	0.487677	6.49917e-09	1.05825e-08	41.9533	50.0273
976	TRMT61B	CNS	0.0772559	-0.0176129	6.37241e+08	0.48967	1.27791e-20	2.72215e-20	6.80086	9.13133
977	WDR43	CNS	0.257021	-0.0330867	6.27254e+08	0.481996	1.8725e-25	4.35999e-25	20.3514	25.8286
978	YPEL5	CNS	0.374856	0.0386925	6.64951e+08	0.510963	3.20815e-09	5.27365e-09	28.7653	30.0603
979	LBH	CNS	0.358722	-0.133737	5.82446e+08	0.447564	4.7767e-158	3.66304e-157	26.1714	38.6115
980	LCLAT1	CNS	0.0923211	-0.0355614	6.2385e+08	0.47938	5.65931e-62	2.17612e-61	7.58181	12.1217
981	MEMO1	CNS	0.134375	-0.0191753	633437043	0.486747	5.67027e-23	1.25981e-22	10.6778	13.94
982	DPY30	CNS	0.235747	-0.0675181	607323211	0.46668	8.08551e-80	3.7044e-79	19.2311	28.0717
983	SPAST	CNS	0.251222	0.0195	652466177	0.501369	0.399433	0.423245	19.6774	21.1737
984	SLC30A6	CNS	0.0743399	-0.0186493	636595893	0.489174	6.99272e-23	1.5503e-22	6.56378	8.98256
985	YIPF4	CNS	0.514918	0.0465785	6.68768e+08	0.513896	3.64885e-12	6.47902e-12	36.4634	38.4908
986	BIRC6	CNS	0.72684	0.0347813	6.68531e+08	0.513714	2.08392e-10	3.53513e-10	48.3033	52.8077
987	LTBP1	CNS	0.323682	-0.103636	604010136	0.464135	9.15644e-83	4.30974e-82	24.1168	32.3217
988	RASGRP3	CNS	1.10156	0.312765	7.74589e+08	0.595211	0	0	60.7057	55.5947
989	FAM98A	CNS	0.169525	-0.0219771	630334787	0.484363	2.79178e-25	6.47813e-25	13.9736	18.2875
990	CRIM1	CNS	0.518261	0.0613781	672258758	0.516578	5.27511e-17	1.04391e-16	35.8126	36.8857
991	FEZ2	CNS	0.591214	0.0845747	691610871	0.531449	1.04059e-52	3.61858e-52	42.3252	42.1241
992	STRN	CNS	0.347187	-0.0388971	625325875	0.480514	5.24529e-25	1.21025e-24	26.4597	33.2176
993	HEATR5B	CNS	0.177294	0.0111907	649912616	0.499407	0.676423	0.695798	14.1828	15.1946
994	GPATCH11	CNS	0.147389	-0.0065901	639815693	0.491648	1.25309e-09	2.08742e-09	12.0258	14.4673
995	EIF2AK2	CNS	0.747713	0.22107	746846330	0.573893	6.64431e-276	8.06363e-275	48.7635	42.4581
996	CEBPZOS	CNS	0.234266	0.0248422	6.56381e+08	0.504378	0.00548694	0.0070011	18.6826	19.4347
997	CEBPZ	CNS	0.365176	-0.0535927	6.20152e+08	0.476539	4.56774e-34	1.22129e-33	28.0123	35.6509
998	NDUFAF7	CNS	0.103871	-0.0207485	635463264	0.488304	6.05063e-21	1.29706e-20	8.97639	11.7464
999	PRKD3	CNS	0.569886	0.159519	7.19756e+08	0.553077	1.52669e-159	1.18003e-158	39.6941	34.9913
1000	QPCT	CNS	0.36632	0.298532	788147844	0.60563	0	0	26.5712	6.69312
1001	CDC42EP3	CNS	0.244554	-0.0293793	6.30301e+08	0.484337	7.40653e-21	1.58521e-20	19.0777	23.5557
1002	ATL2	CNS	0.402999	0.175472	730884229	0.561627	1.11863e-292	1.42659e-291	29.9182	20.3521
1003	HNRNPLL	CNS	0.171814	-0.0119229	635890289	0.488632	1.33012e-14	2.50008e-14	13.8946	17.2279
1004	GALM	CNS	0.0700859	-0.0420029	6.22217e+08	0.478125	1.0615e-79	4.85571e-79	5.92692	10.5612
1005	SRSF7	CNS	0.970658	-0.054921	6.31906e+08	0.48557	1.39033e-10	2.36769e-10	58.6649	69.4834
1006	GEMIN6	CNS	0.0483434	-0.0405308	622354858	0.478231	4.66965e-93	2.38383e-92	4.40219	8.97099
1007	DHX57	CNS	0.135495	-0.00800102	638167978	0.490382	3.05123e-13	5.55607e-13	10.6685	13.2209
1008	MORN2	CNS	0.063069	-0.0519415	6.15289e+08	0.472801	8.25427e-115	4.92368e-114	5.77352	11.5365
1009	SOS1	CNS	0.917746	0.360222	802712691	0.616822	0	0	56.3313	41.6134
1010	MAP4K3	CNS	0.598252	0.232777	7.51325e+08	0.577334	0	0	40.8749	31.4737
1011	THUMPD2	CNS	0.132262	-0.00700802	6.39699e+08	0.491558	1.342e-10	2.28628e-10	10.7382	13.0622
1012	EML4	CNS	0.469826	-0.139675	5.83535e+08	0.448401	2.49523e-136	1.71502e-135	34.0275	47.0502
1013	COX7A2L	CNS	0.460293	-0.109865	5.97267e+08	0.458953	1.44424e-86	7.02166e-86	34.934	47.3163
1014	MTA3	CNS	0.138068	-0.0489702	617308741	0.474354	1.06109e-69	4.40829e-69	11.3843	17.3138
1015	ZFP36L2	CNS	0.763638	-0.323147	5.223e+08	0.401347	0	0	47.7873	68.2122
1016	THADA	CNS	0.145005	-0.00967533	638581678	0.4907	7.09369e-12	1.24859e-11	11.5331	14.0557
1017	PLEKHH2	CNS	0.0170533	-0.00546423	648283207	0.498155	0.000252625	0.000345117	1.36668	1.73733
1018	DYNC2LI1	CNS	0.0525457	-0.038173	6.25562e+08	0.480696	1.09019e-74	4.76952e-74	4.67181	8.70155
1019	LRPPRC	CNS	0.342281	-0.0209559	6.33805e+08	0.48703	3.53814e-12	6.28561e-12	26.2365	31.8324
1020	PPM1B	CNS	0.0921191	-0.0130175	6.39426e+08	0.491349	1.25416e-13	2.30403e-13	7.99554	10.0736
1021	PREPL	CNS	0.206751	-0.00021615	6.42378e+08	0.493617	3.7953e-05	5.41247e-05	16.4792	19.1156
1022	SRBD1	CNS	0.143965	-0.0306803	628071777	0.482624	1.31013e-34	3.54339e-34	11.733	15.9121
1023	PRKCE	CNS	0.10312	-0.0375522	625548193	0.480685	1.29684e-50	4.38547e-50	8.79044	13.0722
1024	EPAS1	CNS	1.89128	0.726222	934060911	0.717753	0	0	87.8951	69.9281
1025	RHOQ	CNS	0.139979	-0.0193594	6.32247e+08	0.485833	1.02967e-24	2.36336e-24	11.3053	14.8905
1026	PIGF	CNS	0.160039	-0.0317961	6.25521e+08	0.480664	4.76598e-38	1.36134e-37	13.3135	18.3056
1027	CRIPT	CNS	0.228857	-0.0307149	6.27185e+08	0.481943	3.71257e-27	8.93101e-27	18.3944	23.8466
1028	SOCS5	CNS	0.16692	-0.000327062	643168486	0.494225	5.04974e-05	7.14919e-05	13.4994	15.5781
1029	MCFD2	CNS	0.378852	0.0116621	6.52379e+08	0.501302	0.491275	0.51503	29.2813	32.5878
1030	CALM2	CNS	1.11389	-0.173083	589185934	0.452743	6.29036e-96	3.30239e-95	65.6564	78.509
1031	EPCAM	CNS	0.0160946	-0.0254368	6.38522e+08	0.490654	2.95317e-48	9.71353e-48	1.28765	3.16555
1032	MSH2	CNS	0.22916	-0.016642	633646362	0.486908	1.97403e-15	3.77748e-15	18.3386	22.7044
1033	MSH6	CNS	0.260007	-0.0437893	621673943	0.477708	1.48754e-37	4.21742e-37	20.3142	26.5675
1034	FBXO11	CNS	0.395062	-0.0168203	636999110	0.489484	5.15244e-08	8.16108e-08	29.6951	35.274
1035	FOXN2	CNS	0.157025	-0.031908	625544857	0.480682	2.06084e-39	6.0137e-39	12.6859	17.4709
1036	PPP1R21	CNS	0.0871048	-0.0280563	6.31028e+08	0.484896	2.85969e-36	7.9448e-36	7.67479	11.0323
1037	ASB3	CNS	0.154022	0.0122607	6.51087e+08	0.50031	0.817798	0.829464	12.6255	13.2837
1038	ERLEC1	CNS	0.279657	-0.0951777	596571188	0.458418	1.7119e-110	9.92496e-110	22.4526	32.9664
1039	PSME4	CNS	0.316268	0.0300831	657763750	0.50544	0.00172385	0.00226252	23.8286	25.0649
1040	ACYP2	CNS	0.075634	-0.0294656	629890552	0.484022	3.18418e-43	9.77064e-43	6.79621	10.3017
1041	SPTBN1	CNS	2.72681	0.380082	828505042	0.636641	0	0	98.8936	96.0575
1042	RTN4	CNS	1.15548	-0.197162	5.75638e+08	0.442333	4.53937e-141	3.2066e-140	68.5943	82.3688
1043	CLHC1	CNS	0.0622737	-0.0112467	6.41926e+08	0.49327	2.85549e-12	5.08263e-12	5.2064	6.66005
1044	RPS27A	CNS	2.53912	-0.429801	4.01375e+08	0.308426	0	0	97.0389	95.8906
1045	MTIF2	CNS	0.118991	-0.00311021	6.42855e+08	0.493984	1.56537e-06	2.35879e-06	9.8875	11.6092
1046	CCDC88A	CNS	0.677249	-0.118433	5.98311e+08	0.459755	7.28143e-77	3.25036e-76	43.9197	56.1336
1047	CFAP36	CNS	0.199481	-0.027255	629273252	0.483547	2.7638e-25	6.41574e-25	16.0097	20.6844
1048	PPP4R3B	CNS	0.407005	0.0245212	6.57225e+08	0.505026	0.00837658	0.0105714	30.4621	33.1829
1049	PNPT1	CNS	0.232475	0.0111609	6.49035e+08	0.498733	0.425773	0.449366	18.3944	20.1537
1050	CCDC85A	CNS	0.111488	-0.0151311	637777982	0.490083	3.90397e-15	7.42126e-15	9.51562	12.0026
1051	VRK2	CNS	0.0765243	-0.011521	6.39994e+08	0.491785	3.15727e-14	5.88273e-14	6.6521	8.56765
1052	FANCL	CNS	0.138741	-0.0273939	6.28419e+08	0.482891	3.90184e-34	1.04499e-33	11.4169	15.6377
1053	PAPOLG	CNS	0.157467	0.00198069	6.43572e+08	0.494535	7.74441e-05	0.000108704	12.579	14.5152
1054	REL	CNS	0.45297	-0.101322	600965069	0.461795	8.99749e-81	4.16021e-80	30.8758	41.1935
1055	PUS10	CNS	0.115339	-0.000856229	644408088	0.495177	6.75186e-05	9.50228e-05	9.29714	10.6934
1056	PEX13	CNS	0.138386	-0.0136407	6.35246e+08	0.488137	5.91877e-18	1.19197e-17	11.4587	14.631
1057	KIAA1841	CNS	0.201087	-0.03618	622330171	0.478212	1.31133e-42	3.98966e-42	15.5309	21.2332
1058	C2orf74	CNS	0.0724694	-0.0163492	634986534	0.487938	3.27376e-29	8.12817e-29	5.98271	8.65361
1059	USP34	CNS	0.843115	0.0828267	6.94968e+08	0.534029	1.88512e-54	6.67565e-54	54.5695	56.1319
1060	XPO1	CNS	0.604921	-0.149663	5.82895e+08	0.44791	7.24288e-128	4.72482e-127	41.9766	56.2542
1061	FAM161A	CNS	0.0666644	-0.0399372	624932352	0.480212	1.32391e-70	5.54346e-70	5.54109	9.67849
1062	CCT4	CNS	0.524292	-0.0947729	604925864	0.464838	4.94162e-62	1.90307e-61	38.611	50.1661
1063	COMMD1	CNS	0.315926	0.00842454	6.5003e+08	0.499497	0.781037	0.795349	25.2603	28.6321
1064	B3GNT2	CNS	0.352795	0.136406	712946968	0.547844	3.98476e-186	3.4745e-185	26.72	19.5421
1065	EHBP1	CNS	0.222172	-0.0410284	620646893	0.476919	4.48196e-44	1.39454e-43	17.3252	23.4962
1066	WDPCP	CNS	0.0913732	-0.04135	6.23872e+08	0.479397	5.53626e-62	2.12973e-61	7.6283	12.0754
1067	MDH1	CNS	0.192726	-0.0704826	604952946	0.464859	8.83486e-99	4.72727e-98	15.847	24.4103
1068	UGP2	CNS	0.292851	-0.0618709	615716814	0.47313	2.69083e-49	8.96143e-49	22.6897	30.2736
1069	VPS54	CNS	0.161261	-0.0246137	630745582	0.484679	6.11392e-26	1.43634e-25	12.9184	16.8179
1070	PELI1	CNS	0.293231	-0.0101167	6.40581e+08	0.492237	7.52014e-06	1.10511e-05	22.2759	25.498
1071	LGALSL	CNS	0.0879523	-0.0693689	6.09089e+08	0.468037	1.31815e-128	8.65344e-128	7.69803	14.4524
1072	AFTPH	CNS	0.212031	-0.00680369	6.39138e+08	0.491128	1.57335e-08	2.53135e-08	16.7163	19.843
1073	SERTAD2	CNS	0.204416	-0.00829666	6.39346e+08	0.491287	2.29664e-08	3.67953e-08	16.4745	19.5107
1074	SLC1A4	CNS	0.680373	0.623662	8.89903e+08	0.683821	0	0	40.4611	5.45996
1075	CEP68	CNS	0.649936	0.126701	707385343	0.54357	1.5555e-99	8.36889e-99	44.18	41.3852
1076	RAB1A	CNS	0.488726	-0.0594029	621367659	0.477473	1.53037e-27	3.70431e-27	36.5517	45.6352
1077	ACTR2	CNS	1.00596	-0.0232769	653765826	0.502368	0.293722	0.316853	63.1462	70.3
1078	SPRED2	CNS	0.15124	-0.0217371	632358041	0.485918	4.95878e-23	1.10243e-22	12.3373	15.9964
1079	ETAA1	CNS	0.0942452	-0.0227061	631642215	0.485368	1.73498e-34	4.67947e-34	7.60971	10.8951
1080	C1D	CNS	0.259233	-0.0281066	6.29023e+08	0.483355	2.09966e-21	4.54033e-21	21.0394	26.9278
1081	WDR92	CNS	0.0521045	-0.0317927	6.28515e+08	0.482965	1.66459e-61	6.37693e-61	4.59743	8.17754
1082	PNO1	CNS	0.0845667	-0.0207252	635687845	0.488476	6.07548e-23	1.34848e-22	7.60971	10.2389
1083	PPP3R1	CNS	0.240668	-0.00130896	6.43706e+08	0.494638	0.00117378	0.00155438	19.5519	22.4647
1084	CNRIP1	CNS	0.195549	-0.105402	585786077	0.450131	1.32087e-183	1.14209e-182	15.7958	27.399
1085	ARHGAP25	CNS	0.0948274	0.00267015	6.45058e+08	0.495677	9.91845e-05	0.000138483	7.6283	8.86189
1086	GFPT1	CNS	0.141561	-0.0702708	604242209	0.464313	2.50124e-123	1.57887e-122	11.4215	19.4148
1087	NFU1	CNS	0.133596	-0.0344189	624501337	0.47988	2.69914e-45	8.55587e-45	11.4215	16.3055
1088	AAK1	CNS	0.726718	0.177873	7.30612e+08	0.561419	2.2832e-189	2.01079e-188	48.3451	43.8367
1089	ANXA4	CNS	0.0761901	-0.0953162	5.93257e+08	0.455871	4.52056e-230	4.70293e-229	6.77761	15.9385
1090	GMCL1	CNS	0.161837	-0.0503548	615268717	0.472786	4.68085e-71	1.96982e-70	13.0299	19.4545
1091	SNRNP27	CNS	0.245441	-0.0490158	617341227	0.474379	5.97341e-49	1.98109e-48	19.6634	26.8948
1092	PCBP1	CNS	0.616473	-0.228107	5.47109e+08	0.420411	1.37711e-285	1.7188e-284	44.0591	62.6961
1093	TIA1	CNS	0.597376	-0.101913	6.04885e+08	0.464807	6.08424e-61	2.31067e-60	40.5123	52.3977
1094	PCYOX1	CNS	0.201455	-0.0441213	6.18263e+08	0.475087	2.98534e-53	1.04329e-52	15.9771	22.349
1095	SNRPG	CNS	0.47294	-0.123555	591469934	0.454498	1.09219e-104	6.11607e-104	35.5662	48.5643
1096	FAM136A	CNS	0.156144	-0.0199091	631574186	0.485315	7.54959e-24	1.70497e-23	12.9742	16.9287
1097	TEX261	CNS	0.105103	0.0121535	6.51516e+08	0.500639	0.576889	0.599169	8.91595	9.21729
1098	NAGK	CNS	0.181229	-0.121205	5.77355e+08	0.443652	2.72529e-235	2.88654e-234	14.736	27.4965
1099	MCEE	CNS	0.0376992	-0.020064	635798435	0.488561	6.62342e-39	1.91684e-38	3.37486	5.76577
1100	MPHOSPH10	CNS	0.314137	-0.0616416	6.13367e+08	0.471325	3.40145e-53	1.188e-52	24.3585	32.6853
1101	ZNF638	CNS	0.887383	-0.00238501	6.57809e+08	0.505475	0.0136615	0.0169919	55.9316	62.2068
1102	DYSF	CNS	0.130531	-0.23793	5.23215e+08	0.40205	0	0	10.8172	30.9447
1103	EXOC6B	CNS	0.205831	0.0221811	655309335	0.503554	0.0169488	0.0209338	16.3769	16.8063
1104	SFXN5	CNS	0.156429	0.0339533	6.61633e+08	0.508414	3.738e-11	6.47368e-11	12.3466	11.2737
1105	RAB11FIP5	CNS	0.1737	0.118231	7.09491e+08	0.545189	0	0	14.0759	5.45996
1106	PRADC1	CNS	0.0735546	-0.0286989	6.30207e+08	0.484265	4.47424e-42	1.34888e-41	6.77761	10.2719
1107	CCT7	CNS	0.401305	-0.0844375	606936855	0.466384	1.33974e-62	5.19248e-62	31.2058	41.615
1108	ALMS1	CNS	0.156091	-0.0377119	6.2341e+08	0.479042	4.64408e-47	1.50442e-46	12.1514	17.0907
1109	TPRKB	CNS	0.189536	-0.234396	524304383	0.402887	0	0	15.7586	36.3699
1110	DUSP11	CNS	0.137945	-0.125088	578553944	0.444574	1.21637e-259	1.39795e-258	11.5145	23.4251
1111	STAMBP	CNS	0.145592	-0.00083739	6.43606e+08	0.494561	6.62254e-05	9.32438e-05	12.1514	14.0474
1112	DGUOK	CNS	0.229451	-0.0805746	601012157	0.461831	2.78477e-103	1.5466e-102	18.9057	28.6024
1113	BOLA3	CNS	0.161689	-0.006234	6.39435e+08	0.491356	2.25076e-09	3.719e-09	13.4855	16.3088
1114	MOB1A	CNS	0.400034	-0.0783283	608134586	0.467304	4.92492e-60	1.85196e-59	30.5086	40.729
1115	DCTN1	CNS	0.421394	0.0987607	6.93153e+08	0.532634	1.01283e-69	4.20877e-69	31.4894	28.9181
1116	WDR54	CNS	0.122195	-0.0316969	6.26068e+08	0.481084	3.43258e-43	1.05255e-42	10.4035	14.9715
1117	RTKN	CNS	0.127402	0.00646441	647070296	0.497223	0.0275833	0.0335079	10.4732	11.6175
1118	MOGS	CNS	0.128131	0.000735662	643694049	0.494629	2.84764e-05	4.08558e-05	10.5244	12.2407
1119	CCDC142	CNS	0.0543631	-0.00564753	6.44974e+08	0.495612	9.35324e-07	1.41915e-06	4.63462	5.6203
1120	TTC31	CNS	0.0552743	-0.0406521	6.23592e+08	0.479182	1.96708e-82	9.22648e-82	4.85311	9.21564
1121	AUP1	CNS	0.305279	-0.0496472	619742417	0.476224	1.38218e-37	3.92187e-37	24.2795	31.9134
1122	HTRA2	CNS	0.1225	-0.024792	629591428	0.483792	4.78934e-33	1.26133e-32	10.3849	14.3698
1123	POLE4	CNS	0.134348	-0.0692019	603723566	0.463914	8.07267e-129	5.3135e-128	10.873	18.9867
1124	MRPL19	CNS	0.321076	0.00583569	648023336	0.497955	0.257726	0.279838	25.2929	28.5081
1125	GCFC2	CNS	0.0872403	-0.0435814	6.22561e+08	0.478389	1.40857e-67	5.74988e-67	7.55857	12.2093
1126	SUCLG1	CNS	0.328391	-0.0150864	6.37931e+08	0.4902	1.28154e-07	2.00456e-07	26.0366	31.2819
1127	TRABD2A	CNS	0.0417524	0.0391255	6.72428e+08	0.516708	0	0	3.59334	0.25622
1128	TMSB10	CNS	3.66785	0.00804583	6.11117e+08	0.469596	3.56174e-40	1.04893e-39	99.8466	98.1701
1129	KCMF1	CNS	0.296137	0.0238582	656751159	0.504662	0.00709587	0.00898354	23.3962	24.9988
1130	TCF7L1	CNS	0.341703	-0.116168	588310586	0.452071	2.96408e-133	2.00586e-132	25.8321	38.2098
1131	TGOLN2	CNS	0.648489	0.0379193	6.7045e+08	0.515188	8.1836e-13	1.47533e-12	45.1515	48.6751
1132	RETSAT	CNS	0.0664504	0.00837192	653701668	0.502319	0.0118331	0.0147638	5.94087	5.62195
1133	ELMOD3	CNS	0.0731547	-0.0286248	630443855	0.484447	8.01692e-44	2.48298e-43	6.21514	9.58592
1134	MAT2A	CNS	0.288046	-0.052257	6.15818e+08	0.473208	2.69374e-50	9.07089e-50	21.6437	29.2107
1135	GGCX	CNS	0.186043	0.0110776	6.50166e+08	0.499602	0.785692	0.799626	15.2241	16.3799
1136	VAMP8	CNS	0.0783316	-0.0277375	6.37536e+08	0.489897	7.24149e-20	1.51933e-19	6.94496	9.02885
1137	VAMP5	CNS	0.886538	-0.419796	4.84624e+08	0.372396	0	0	55.9595	76.2823
1138	RNF181	CNS	0.249835	-0.0726255	606369453	0.465948	5.9456e-80	2.72827e-79	20.4909	29.7347
1139	TMEM150A	CNS	0.071007	0.00617579	651597875	0.500702	0.467582	0.491512	6.28951	6.3311
1140	USP39	CNS	0.118636	0.00302397	645083774	0.495696	0.000535562	0.000720524	9.89215	11.3464
1141	C2orf68	CNS	0.160261	-0.00648331	639819099	0.491651	3.43555e-09	5.64322e-09	12.8626	15.4013
1142	ATOH8	CNS	0.0982737	0.0324307	6.59303e+08	0.506623	2.54925e-11	4.43372e-11	7.43306	6.43359
1143	ST3GAL5	CNS	0.112108	-0.0222415	635099397	0.488024	4.26882e-22	9.33908e-22	8.91595	11.591
1144	PTCD3	CNS	0.254647	-0.000337703	6.42366e+08	0.493608	0.000109204	0.000152237	19.51	22.4597
1145	IMMT	CNS	0.320168	-0.0303288	6.2968e+08	0.48386	2.87442e-18	5.83692e-18	25.2789	31.3084
1146	MRPL35	CNS	0.156726	-0.0183989	633106018	0.486493	1.73792e-20	3.69175e-20	13.0811	16.8063
1147	KDM3A	CNS	0.321818	0.0493825	668591238	0.51376	1.1289e-15	2.17066e-15	24.4003	23.9094
1148	CHMP3	CNS	0.437279	-0.0751529	610389340	0.469037	2.75399e-52	9.51463e-52	32.8096	43.1259
1149	RNF103	CNS	0.161482	0.0152134	6.52354e+08	0.501283	0.344464	0.368221	13.0578	13.5449
1150	RMND5A	CNS	0.295713	0.00996783	6.48754e+08	0.498517	0.395646	0.419689	23.1592	25.8517
1151	KRCC1	CNS	0.138417	-0.070239	6.04039e+08	0.464157	2.43653e-125	1.56274e-124	11.203	19.2727
1152	EIF2AK3	CNS	0.0600663	-0.0231987	6.34005e+08	0.487184	2.36158e-35	6.45978e-35	5.27148	8.00893
1153	RPIA	CNS	0.15358	-0.0924144	5.92678e+08	0.455427	2.13588e-169	1.72928e-168	12.7789	22.8201
1154	MRPS5	CNS	0.404538	-0.0735906	6.1131e+08	0.469744	5.23191e-52	1.80152e-51	30.5411	40.1157
1155	ZNF514	CNS	0.108402	-0.0235368	631509113	0.485265	7.42063e-32	1.91835e-31	8.69282	12.0853
1156	FAHD2A	CNS	0.132172	-0.00221105	6.42337e+08	0.493586	9.90392e-07	1.50179e-06	10.9195	12.8887
1157	ANKRD36C	CNS	0.401152	-0.155518	575224290	0.442015	4.45807e-183	3.84331e-182	28.2029	42.3556
1158	STARD7	CNS	0.470886	0.180525	7.32891e+08	0.56317	7.16513e-262	8.32188e-261	34.5714	26.4617
1159	TMEM127	CNS	0.175977	0.0361057	663296058	0.509691	1.3105e-12	2.34977e-12	14.3687	13.3532
1160	CIAO1	CNS	0.378137	-0.0108124	639607957	0.491489	8.31375e-06	1.21959e-05	28.7189	34.0425
1161	SNRNP200	CNS	0.470114	0.00278554	647652737	0.497671	0.244416	0.266001	34.3529	39.4099
1162	ARID5A	CNS	0.19453	0.0854863	6.88284e+08	0.528892	5.89481e-118	3.60693e-117	14.9591	9.77106
1163	KANSL3	CNS	0.118733	-0.026385	6.29779e+08	0.483936	1.47815e-34	3.99288e-34	9.59929	13.3449
1164	ANKRD39	CNS	0.065131	-0.0177922	637752982	0.490063	9.90158e-22	2.15387e-21	5.75958	7.92958
1165	SEMA4C	CNS	0.183033	-0.0709051	6.05601e+08	0.465357	9.4992e-102	5.2081e-101	14.5733	22.6614
1166	ANKRD36	CNS	0.246135	-0.0919361	597569237	0.459185	1.65582e-119	1.02459e-118	18.3618	28.0916
1167	ANKRD36B	CNS	0.103158	-0.0621714	610972673	0.469485	1.18101e-112	6.948e-112	8.48364	15.0277
1168	COX5B	CNS	0.952781	-0.157697	593860918	0.456336	3.21051e-83	1.51926e-82	59.748	73.1515
1169	ACTR1B	CNS	0.185987	-0.00125255	642330264	0.493581	2.18571e-05	3.14978e-05	15.3821	18.0527
1170	C2orf92	CNS	0.0462942	0.0144467	656869990	0.504753	1.71805e-11	3.00206e-11	3.93269	3.03992
1171	TMEM131	CNS	0.279506	-0.0149953	636051300	0.488756	9.8811e-11	1.69075e-10	21.7042	25.9509
1172	INPP4A	CNS	0.194648	0.0190695	6.53765e+08	0.502367	0.102692	0.117783	15.3217	15.8211
1173	COA5	CNS	0.215466	0.0128374	649687846	0.499234	0.624886	0.646115	17.5809	19.3933
1174	UNC50	CNS	0.177368	0.00308939	644910521	0.495563	0.00249234	0.0032452	14.5965	16.6609
1175	MGAT4A	CNS	0.396694	0.18584	735183905	0.564931	0	0	29.3975	19.0247
1176	KIAA1211L	CNS	0.12477	0.0296233	6.6054e+08	0.507573	8.75866e-11	1.50089e-10	10.278	9.26523
1177	TSGA10	CNS	0.14175	0.117444	710745633	0.546153	0	0	11.3797	2.26465
1178	LIPT1	CNS	0.0444141	-0.0117357	640837187	0.492433	4.60383e-18	9.30035e-18	3.8955	5.52608
1179	MITD1	CNS	0.214949	-0.0144635	6.3631e+08	0.488955	6.04238e-12	1.06536e-11	17.3996	21.1373
1180	MRPL30	CNS	0.124451	-0.0207802	6.32416e+08	0.485963	1.59195e-25	3.71166e-25	10.529	14.0359
1181	TXNDC9	CNS	0.218728	-0.0218754	6.31339e+08	0.485135	2.05761e-19	4.28175e-19	17.976	22.9044
1182	EIF5B	CNS	0.789814	-0.024229	6.44563e+08	0.495296	0.0321985	0.0388644	51.9199	58.304
1183	REV1	CNS	0.334262	0.0111646	6.49091e+08	0.498776	0.497109	0.520774	25.344	28.285
1184	AFF3	CNS	0.114388	0.0922513	6.98651e+08	0.536859	0	0	9.08795	1.73237
1185	PDCL3	CNS	0.120226	-0.0528233	6.12603e+08	0.470738	3.33053e-93	1.70269e-92	10.1943	16.8923
1186	NPAS2	CNS	0.349692	0.257231	7.63705e+08	0.586848	0	0	24.7164	8.66353
1187	RPL31	CNS	1.36339	-0.542757	413029152	0.317381	0	0	75.4742	90.8571
1188	TBC1D8	CNS	0.0389642	-0.0328671	6.31038e+08	0.484903	1.16516e-60	4.40787e-60	3.3981	6.48483
1189	CNOT11	CNS	0.119689	-0.00260099	6.42484e+08	0.493699	6.7393e-07	1.02591e-06	10.1013	11.9646
1190	RNF149	CNS	0.141885	-0.0615923	6.10694e+08	0.469271	1.43754e-95	7.52895e-95	11.3843	18.3271
1191	MAP4K4	CNS	1.17852	0.0048354	666582301	0.512216	7.20746e-08	1.1373e-07	67.7947	74.4739
1192	IL1R1	CNS	0.225693	-0.15321	5.61794e+08	0.431695	0	0	14.4385	29.614
1193	IL1RL1	CNS	0.0344925	0.00285876	649631946	0.499191	0.164558	0.183794	2.06861	2.24151
1194	IL18R1	CNS	0.045641	-0.0357501	6.27045e+08	0.481835	1.66221e-79	7.58777e-79	3.50037	7.24027
1195	SLC9A2	CNS	0.0194001	0.0192476	661205581	0.508085	9.2567e-211	8.986e-210	1.627	0.00991818
1196	MRPS9	CNS	0.133366	-0.0351086	6.24335e+08	0.479753	4.0099e-46	1.28196e-45	11.3146	16.1947
1197	TGFBRAP1	CNS	0.246004	0.148377	7.21568e+08	0.554468	0	0	19.2637	9.33135
1198	C2orf49	CNS	0.18218	-0.0272793	6.28579e+08	0.483013	2.89434e-28	7.07216e-28	14.7592	19.3818
1199	NCK2	CNS	0.291528	-0.0718563	6.05887e+08	0.465577	1.07855e-76	4.80598e-76	22.8756	32.5151
1200	UXS1	CNS	0.310212	0.0477861	668505559	0.513694	1.22683e-15	2.35613e-15	24.0563	23.7243
1201	CD8B2	CNS	0.0311459	0.0311459	6.64326e+08	0.510483	2.68212e-279	3.27772e-278	2.0965	0
1202	SULT1C2	CNS	0.0533852	0.00115491	648275290	0.498149	0.0290179	0.0352044	4.43938	4.9128
1203	SULT1C4	CNS	1.04322	0.172252	7.16755e+08	0.55077	1.91295e-117	1.16482e-116	59.3436	57.2279
1204	GCC2	CNS	0.775076	-0.139612	5.96459e+08	0.458332	4.17745e-79	1.90151e-78	50.2789	62.4382
1205	LIMS1	CNS	0.866477	-0.0464758	637249687	0.489677	3.25475e-06	4.83928e-06	54.0071	62.3952
1206	RANBP2	CNS	0.598984	0.0302444	662688784	0.509225	9.42861e-06	1.37624e-05	41.3769	45.126
1207	SEPTIN10	CNS	0.188134	-0.352557	464768483	0.357138	0	0	14.987	44.4615
1208	RGPD5	CNS	0.0964112	0.00997817	653496114	0.502161	0.042029	0.0502124	7.92116	7.69485
1209	MALL	CNS	0.0448831	-0.178877	5.48474e+08	0.42146	0	0	4.0582	19.9157
1210	NPHP1	CNS	0.0678974	-0.0184807	636479196	0.489085	2.0115e-25	4.67991e-25	5.75028	8.14447
1211	MTLN	CNS	0.159949	-0.0411305	620114862	0.47651	3.5148e-53	1.22735e-52	13.4716	19.4281
1212	BCL2L11	CNS	0.229543	0.0676757	676281382	0.519669	3.8079e-43	1.16743e-42	17.2741	14.3549
1213	ANAPC1	CNS	0.130312	-0.0064221	6.40599e+08	0.49225	2.64252e-09	4.35404e-09	10.6173	12.7415
1214	MERTK	CNS	0.123365	0.0321088	664877511	0.510906	1.94368e-22	4.27731e-22	10.0734	8.18911
1215	TMEM87B	CNS	0.181772	-0.0527437	615630759	0.473064	2.33565e-65	9.3092e-65	14.4663	20.9852
1216	ZC3H8	CNS	0.129215	-0.0108819	637548244	0.489906	1.08804e-14	2.04791e-14	10.3617	12.9515
1217	ZC3H6	CNS	0.190453	-0.0204847	632966363	0.486385	4.61725e-19	9.53251e-19	14.9963	18.7255
1218	TTL	CNS	0.307349	-0.173107	561852549	0.43174	2.77862e-270	3.32393e-269	23.1034	38.5701
1219	CHCHD5	CNS	0.202591	-0.0413395	621193111	0.477338	2.24901e-43	6.9168e-43	16.7627	22.9341
1220	SLC20A1	CNS	0.316854	0.0577225	671372033	0.515897	2.728e-21	5.88674e-21	23.4892	22.2828
1221	SLC35F5	CNS	0.319898	-0.0180877	634656263	0.487684	1.14779e-11	2.01161e-11	24.3446	29.3347
1222	ACTR3	CNS	0.775285	-0.0142665	649994234	0.49947	0.809342	0.821315	51.9431	58.5718
1223	DDX18	CNS	0.684894	0.03788	6.71729e+08	0.516171	4.65023e-14	8.62513e-14	47.355	51.0555
1224	CCDC93	CNS	0.218954	0.0123471	648384150	0.498233	0.256535	0.27862	17.3159	19.1536
1225	INSIG2	CNS	0.0640849	-0.0364842	625643438	0.480758	1.36202e-66	5.50482e-66	5.62012	9.70328
1226	C2orf76	CNS	0.0635574	-0.0166502	637376352	0.489774	1.10067e-22	2.43191e-22	5.76887	8.04695
1227	DBI	CNS	0.482986	-0.0253904	636671603	0.489232	1.17473e-07	1.83946e-07	35.3617	41.9969
1228	TMEM37	CNS	0.138168	0.0432934	671187903	0.515755	2.00815e-42	6.08544e-42	11.389	8.54781
1229	PTPN4	CNS	0.284024	-0.0274814	628988026	0.483328	1.41412e-21	3.06623e-21	21.3183	26.5758
1230	EPB41L5	CNS	0.209449	0.116288	7.06003e+08	0.542508	5.63402e-260	6.48781e-259	16.5303	8.74948
1231	TMEM185B	CNS	0.141697	0.0237841	6.57134e+08	0.504956	9.63972e-05	0.000134694	11.7516	11.4538
1232	RALB	CNS	0.637495	0.0481247	6.71633e+08	0.516098	1.85552e-14	3.47127e-14	43.6036	46.6055
1233	CLASP1	CNS	0.316837	0.050781	668399534	0.513613	1.69674e-15	3.25005e-15	24.0982	23.6267
1234	NIFK	CNS	0.249251	-0.0426215	621047441	0.477226	1.40773e-39	4.11402e-39	19.7378	26.2137
1235	TSN	CNS	0.381217	0.0273848	658830527	0.50626	0.000865268	0.0011542	29.2627	31.7134
1236	BIN1	CNS	0.318717	0.103241	698577448	0.536802	1.23747e-111	7.2341e-111	25.0325	19.9074
1237	ERCC3	CNS	0.118016	-0.00513707	6.41484e+08	0.49293	1.58069e-08	2.54269e-08	9.71086	11.6224
1238	MAP3K2	CNS	0.396908	-0.0228915	6.35212e+08	0.488111	6.05501e-10	1.0153e-09	29.2953	34.669
1239	IWS1	CNS	0.350993	0.0153253	6.52228e+08	0.501187	0.516577	0.540169	26.7339	29.3809
1240	LIMS2	CNS	0.679931	0.194358	7.39011e+08	0.567872	2.0596e-241	2.23263e-240	46.2533	39.4148
1241	WDR33	CNS	0.419409	0.0266486	662320732	0.508942	3.60618e-06	5.35318e-06	32.1402	34.3367
1242	SFT2D3	CNS	0.0892932	0.00745846	648341761	0.4982	0.0936282	0.107725	7.41447	8.11141
1243	POLR2D	CNS	0.113538	-0.013004	636324262	0.488965	3.83021e-18	7.75359e-18	9.48308	12.2539
1244	AMMECR1L	CNS	0.124096	-0.00296705	641624081	0.493038	4.29389e-08	6.81535e-08	10.0874	12.0423
1245	UGGT1	CNS	0.260382	0.0371795	660315223	0.507401	4.25354e-06	6.30189e-06	20.04	20.3537
1246	HS6ST1	CNS	0.162312	-0.0259942	629660326	0.483845	1.15615e-28	2.84437e-28	12.8068	16.851
1247	SMPD4	CNS	0.148983	-0.0146416	6.34909e+08	0.487878	4.90174e-18	9.89306e-18	12.0537	15.2789
1248	MZT2B	CNS	0.761772	-0.343094	5.04858e+08	0.387944	0	0	51.3713	72.8754
1249	CCDC115	CNS	0.09338	-0.0341052	6.26227e+08	0.481207	6.95147e-50	2.331e-49	8.2791	12.5382
1250	IMP4	CNS	0.12703	-0.0407308	619952453	0.476385	9.15838e-62	3.51695e-61	10.8544	16.4906
1251	PTPN18	CNS	0.0717861	-0.0427964	620161544	0.476546	9.67358e-87	4.71097e-86	6.19189	11.2323
1252	FAM168B	CNS	0.245278	0.0243638	655751860	0.503894	0.0155387	0.0192356	19.5379	20.5356
1253	PLEKHB2	CNS	0.349693	0.0789389	685815899	0.526996	2.0797e-53	7.28102e-53	27.2127	24.8781
1254	MZT2A	CNS	0.463845	0.0778827	684558015	0.526029	3.34033e-41	9.96593e-41	34.3622	34.0094
1255	MGAT5	CNS	0.238624	0.00957479	6.4738e+08	0.497461	0.113865	0.130147	18.6408	20.7125
1256	CCNT2	CNS	0.338075	-0.0447987	622678217	0.47848	9.7434e-31	2.47689e-30	25.3533	32.287
1257	RAB3GAP1	CNS	0.285013	0.00251421	6.45247e+08	0.495822	0.0159091	0.019683	22.341	25.4418
1258	R3HDM1	CNS	0.291125	0.06158	6.74884e+08	0.518595	1.24927e-29	3.1229e-29	22.6432	21.0216
1259	UBXN4	CNS	1.05732	0.0612766	6.94396e+08	0.533589	4.20569e-50	1.41351e-49	66.0004	69.8917
1260	MCM6	CNS	0.13298	0.00242947	646146586	0.496513	0.00638537	0.00810974	10.7847	12.0093
1261	DARS	CNS	0.412892	0.00303767	647724573	0.497726	0.238781	0.260094	30.7782	34.8574
1262	SPOPL	CNS	0.172009	-0.00188702	6.41569e+08	0.492996	1.08325e-06	1.6402e-06	13.6296	15.9335
1263	GTDC1	CNS	0.0717611	-0.0680028	6.08856e+08	0.467859	2.38682e-148	1.74065e-147	5.95946	12.6407
1264	ZEB2	CNS	0.126694	-0.202932	5.4647e+08	0.419919	0	0	8.62309	25.1806
1265	ACVR2A	CNS	0.147351	0.0160275	6.51793e+08	0.500852	0.513403	0.536946	11.8585	12.358
1266	ORC4	CNS	0.170494	-0.0247113	629531872	0.483746	1.92613e-27	4.65457e-27	13.7737	18.0742
1267	MBD5	CNS	0.378392	0.000988911	644095725	0.494937	0.00645556	0.00819415	27.2685	31.0571
1268	EPC2	CNS	0.286288	-0.00310056	643054800	0.494137	0.000759912	0.00101597	22.4944	25.8269
1269	MMADHC	CNS	0.224832	-0.0479463	6.17183e+08	0.474257	2.89757e-51	9.87275e-51	18.4316	25.612
1270	RND3	CNS	0.354563	0.00100479	6.46546e+08	0.49682	0.0727715	0.0849525	24.7118	26.7444
1271	RBM43	CNS	0.127351	-0.039891	622458952	0.478311	2.02228e-55	7.22109e-55	10.3617	15.3137
1272	NMI	CNS	0.136848	0.00339447	646155429	0.49652	0.0077261	0.00976523	11.31	12.6242
1273	RIF1	CNS	0.551227	-0.168448	5.76577e+08	0.443054	2.71031e-157	2.07118e-156	37.9602	52.5002
1274	ARL5A	CNS	0.412344	0.203501	739390197	0.568164	0	0	29.7322	19.1074
1275	STAM2	CNS	0.154035	-0.0209517	631696091	0.485409	4.18591e-24	9.50095e-24	12.6302	16.4344
1276	FMNL2	CNS	0.301562	-0.210708	548012532	0.421105	0	0	23.029	40.2017
1277	PRPF40A	CNS	0.628708	-0.0454042	631387118	0.485172	4.7715e-12	8.4383e-12	43.9755	52.3861
1278	ARL6IP6	CNS	0.125328	-0.0969056	589407542	0.452914	3.72158e-205	3.52127e-204	10.5708	20.8662
1279	NR4A2	CNS	0.142506	0.0220129	6.56966e+08	0.504827	6.06565e-05	8.56261e-05	10.6917	10.0289
1280	GPD2	CNS	0.115052	0.0271036	660313961	0.5074	3.58247e-11	6.20616e-11	9.48773	8.36267
1281	ACVR1	CNS	0.44615	0.346508	8.15547e+08	0.626684	0	0	33.0606	9.78263
1282	PKP4	CNS	1.00198	0.416236	8.27032e+08	0.63551	0	0	60.2222	44.7938
1283	TANC1	CNS	0.604769	0.167092	7.2415e+08	0.556453	2.1315e-178	1.80392e-177	41.2189	35.3054
1284	BAZ2B	CNS	1.04896	0.0613938	6.86482e+08	0.527508	1.42222e-34	3.84299e-34	62.4768	66.2617
1285	2021-03-07	CNS	0.606439	0.00479989	652660299	0.501518	0.47217	0.496187	42.5019	48.3296
1286	CD302	CNS	0.134053	0.0355869	663514916	0.509859	6.92715e-17	1.36744e-16	10.8684	9.39086
1287	LY75	CNS	0.020114	0.0177854	660473107	0.507522	4.40503e-137	3.03717e-136	1.69208	0.186792
1288	RBMS1	CNS	0.602499	-0.390666	4.82972e+08	0.371126	0	0	42.0602	68.0569
1289	TANK	CNS	0.346352	0.141419	7.15577e+08	0.549865	4.38258e-204	4.12226e-203	26.5433	19.2181
1290	PSMD14	CNS	0.213798	-0.0171329	633034627	0.486438	5.67135e-17	1.12207e-16	17.3531	21.777
1291	IFIH1	CNS	0.16387	0.0609824	676537333	0.519866	3.31584e-60	1.24929e-59	12.9137	9.49996
1292	GCA	CNS	0.134161	0.0353342	663898807	0.510154	2.17407e-17	4.33456e-17	11.1426	9.69336
1293	COBLL1	CNS	1.68469	1.31262	1087115426	0.835363	0	0	80.5364	28.4139
1294	SCN2A	CNS	0.0837768	0.0826407	6.89966e+08	0.530185	0	0	6.14076	0.107447
1295	TTC21B	CNS	0.249783	0.00849221	648410956	0.498253	0.281423	0.304184	19.3055	21.1604
1296	STK39	CNS	0.171884	0.0590421	675010152	0.518693	3.2597e-49	1.08478e-48	13.6854	10.6736
1297	NOSTRIN	CNS	0.842923	0.117574	704909374	0.541668	8.55278e-84	4.06813e-83	53.3702	49.5214
1298	BBS5	CNS	0.0277742	0.00131708	6.50235e+08	0.499655	0.579334	0.60153	2.4498	2.54732
1299	FASTKD1	CNS	0.0707787	0.000743131	647885671	0.49785	0.0285914	0.0347086	6.09427	6.70469
1300	PPIG	CNS	0.692112	-0.161732	5.81602e+08	0.446916	3.35985e-128	2.1983e-127	46.9877	61.6431
1301	KLHL23	CNS	0.164547	0.0223754	6.5401e+08	0.502556	0.0544819	0.0644064	12.6906	12.8027
1302	SSB	CNS	0.607188	-0.19909	561268336	0.431291	5.44058e-216	5.38264e-215	43.1945	60.2761
1303	METTL5	CNS	0.221842	-0.0201459	6.32309e+08	0.48588	1.44116e-17	2.88347e-17	18.2642	23.0416
1304	UBR3	CNS	0.288585	0.0248516	655997636	0.504083	0.0153313	0.0189815	22.0063	23.0945
1305	GORASP2	CNS	0.206868	-0.0259225	6.28658e+08	0.483075	1.54489e-25	3.60337e-25	16.9254	21.9489
1306	TLK1	CNS	0.360784	-0.00832642	6.41157e+08	0.492679	9.52748e-05	0.000133231	27.5521	32.1084
1307	METTL8	CNS	0.0913035	-0.0206608	6.35251e+08	0.48814	7.02468e-24	1.58847e-23	7.73057	10.4058
1308	DYNC1I2	CNS	0.639346	-0.228844	5.48447e+08	0.421439	3.54313e-277	4.30594e-276	45.1655	63.2895
1309	SLC25A12	CNS	0.056052	-0.00985959	6.4216e+08	0.49345	3.19692e-12	5.68632e-12	4.89959	6.3311
1310	HAT1	CNS	0.164457	-0.0576072	6.12135e+08	0.470378	3.82599e-80	1.75931e-79	13.5971	20.6728
1311	ITGA6	CNS	1.08384	0.0229609	6.66686e+08	0.512296	3.87273e-08	6.15466e-08	64.5919	63.6466
1312	PDK1	CNS	0.132225	-0.0301208	631491973	0.485252	7.2505e-28	1.76278e-27	10.6871	14.0871
1313	RAPGEF4	CNS	0.28805	0.137622	719931587	0.553211	0	0	22.0946	11.8076
1314	MAP3K20	CNS	0.216586	-0.0224685	629507449	0.483727	3.07096e-24	6.97842e-24	16.5675	21.2728
1315	SP3	CNS	0.442597	0.0265955	657627356	0.505335	0.0060949	0.00775935	32.2936	35.4558
1316	OLA1	CNS	0.287636	0.0470767	6.68666e+08	0.513818	1.63631e-16	3.21101e-16	22.8896	22.3737
1317	CIR1	CNS	0.317208	-0.0915767	600215940	0.461219	5.55958e-93	2.83566e-92	24.4329	34.5929
1318	SCRN3	CNS	0.0871752	-0.00445011	641618407	0.493034	3.41982e-10	5.76846e-10	7.24247	8.9743
1319	GPR155	CNS	0.300578	0.239547	7.59407e+08	0.583545	0	0	21.6577	5.59385
1320	WIPF1	CNS	0.174543	-0.101817	589131012	0.452701	4.92487e-178	4.15796e-177	14.1688	24.8516
1321	CHN1	CNS	0.179886	-0.0452872	6.19799e+08	0.476267	3.46913e-52	1.19712e-51	14.4756	20.3058
1322	ATF2	CNS	0.326472	-0.00696936	6.40705e+08	0.492332	2.61772e-05	3.76154e-05	25.2045	29.5826
1323	ATP5MC3	CNS	0.629975	-0.126551	5.95283e+08	0.457429	2.61332e-85	1.25905e-84	43.9336	57.1849
1324	LNPK	CNS	0.121777	-0.0141917	635718310	0.4885	5.82413e-19	1.201e-18	9.8875	12.7366
1325	MTX2	CNS	0.159234	-0.0717116	6.03452e+08	0.463706	7.28044e-115	4.34722e-114	13.4948	21.9886
1326	HNRNPA3	CNS	1.51395	-0.199448	5.68301e+08	0.436695	3.62175e-168	2.9135e-167	82.7631	92.0374
1327	NFE2L2	CNS	0.475473	-0.09635	606190955	0.46581	4.71856e-62	1.81756e-61	34.7945	44.6467
1328	AGPS	CNS	0.165586	-0.0333647	627242860	0.481987	1.79853e-33	4.76164e-33	13.5413	18.0246
1329	RBM45	CNS	0.0400771	-0.0225065	634490360	0.487556	7.46504e-44	2.31328e-43	3.46783	6.06
1330	PRKRA	CNS	0.13863	-0.0429067	618929642	0.475599	4.54956e-63	1.77268e-62	11.5517	17.3386
1331	PLEKHA3	CNS	0.395987	0.0658364	677650263	0.520721	3.15452e-29	7.83322e-29	29.8671	29.3313
1332	TTN	CNS	2.00456	1.87816	1.12908e+09	0.867607	0	0	77.4358	10.0504
1333	CCDC141	CNS	0.928433	0.905367	9.81922e+08	0.75453	0	0	52.2267	2.02827
1334	SESTD1	CNS	0.848363	0.384997	8.20796e+08	0.630718	0	0	54.5184	37.6378
1335	ZNF385B	CNS	0.0752358	0.068237	6.82734e+08	0.524627	0	0	5.46672	0.547153
1336	CWC22	CNS	0.228593	-0.0501228	616926998	0.47406	1.28177e-52	4.45284e-52	18.2317	25.1789
1337	UBE2E3	CNS	0.378537	-0.0648693	615243002	0.472766	1.37221e-43	4.23356e-43	29.3836	38.2428
1338	ITPRID2	CNS	0.916557	0.392308	8.16764e+08	0.627619	0	0	56.6382	39.5735
1339	DNAJC10	CNS	0.547787	0.0322615	6.64265e+08	0.510436	3.37342e-07	5.19836e-07	39.0805	41.9803
1340	NCKAP1	CNS	0.83239	0.085059	6.9393e+08	0.533231	4.46388e-52	1.53948e-51	53.9745	56.0757
1341	ZC3H15	CNS	0.543946	-0.0772737	614809034	0.472433	6.39958e-39	1.85237e-38	39.5268	49.4487
1342	ITGAV	CNS	0.37463	0.101757	693994701	0.533281	7.52507e-82	3.51457e-81	27.7938	23.7044
1343	FAM171B	CNS	0.484178	0.284725	774349554	0.595027	0	0	33.7904	18.0379
1344	CALCRL	CNS	0.588071	-1.02769	2.81529e+08	0.216333	0	0	39.299	82.8002
1345	TFPI	CNS	0.576876	-0.729867	408410715	0.313832	0	0	35.3105	68.037
1346	GULP1	CNS	0.347873	0.0554406	6.70562e+08	0.515275	1.67268e-18	3.4136e-18	25.516	24.7012
1347	COL5A2	CNS	0.442221	-0.0462858	628234317	0.482749	1.38163e-18	2.82486e-18	31.243	37.0477
1348	WDR75	CNS	0.140758	-0.0169151	633731747	0.486973	4.09622e-21	8.81433e-21	11.4866	14.8591
1349	SLC40A1	CNS	0.597991	0.316379	777336516	0.597322	0	0	38.7086	23.9772
1350	ASNSD1	CNS	0.121717	0.0126925	6.51423e+08	0.500568	0.641593	0.662298	10.1943	10.629
1351	ANKAR	CNS	0.12573	0.00162128	6.45645e+08	0.496128	0.00188845	0.00247338	10.1013	11.358
1352	ORMDL1	CNS	0.464162	0.0124466	6.54404e+08	0.502859	0.15145	0.169824	34.4924	38.6115
1353	PMS1	CNS	0.155042	-0.0217106	631711239	0.485421	5.90661e-24	1.33719e-23	12.7185	16.5303
1354	HIBCH	CNS	0.223085	-0.102682	591525058	0.454541	5.78702e-147	4.20463e-146	17.9063	28.5214
1355	INPP1	CNS	0.124531	-0.196767	5.40223e+08	0.415119	0	0	10.5801	28.2189
1356	MFSD6	CNS	0.05209	-0.122193	5.75939e+08	0.442564	0	0	4.42544	16.1848
1357	NAB1	CNS	0.213053	-0.0744664	604741142	0.464696	1.65724e-96	8.74219e-96	16.8418	25.3955
1358	GLS	CNS	0.716227	0.0534691	677349114	0.52049	8.22692e-22	1.7918e-21	47.592	49.6173
1359	STAT1	CNS	0.399118	0.19019	735962713	0.56553	0	0	29.1326	18.4544
1360	MYO1B	CNS	1.35009	0.663593	8.96078e+08	0.688566	0	0	69.6681	47.0452
1361	NABP1	CNS	0.100342	-0.00826138	6.41846e+08	0.493208	2.08652e-09	3.45153e-09	7.77241	9.34457
1362	CAVIN2	CNS	1.164	-0.559427	4.59649e+08	0.353205	0	0	55.8479	83.5309
1363	SLC39A10	CNS	2.33266	1.71619	1185774065	0.911175	0	0	92.4182	47.5031
1364	HECW2	CNS	0.200224	-0.710855	365758142	0.281057	0	0	14.5779	56.6444
1365	GTF3C3	CNS	0.191069	-0.0104907	637065059	0.489535	6.47077e-12	1.14009e-11	15.2473	18.5371
1366	PGAP1	CNS	0.146557	-0.0579364	607854628	0.467089	4.21008e-112	2.4702e-111	10.5708	17.9403
1367	ANKRD44	CNS	0.333256	0.0928428	694536572	0.533697	1.88003e-97	9.98042e-97	24.4794	18.7371
1368	SF3B1	CNS	1.14867	-0.0567921	643238575	0.494279	0.0119629	0.0149247	69.5984	78.8346
1369	COQ10B	CNS	0.214037	0.00930993	6.4894e+08	0.49866	0.388526	0.41261	17.3252	19.0115
1370	HSPD1	CNS	1.03788	-0.360288	520688067	0.400108	0	0	62.4535	79.4562
1371	HSPE1	CNS	0.774161	-0.246587	5.5624e+08	0.427427	1.66009e-232	1.73943e-231	50.688	66.3576
1372	MOB4	CNS	0.236315	-0.0814125	6.01226e+08	0.461995	1.2612e-101	6.9018e-101	19.1939	28.89
1373	RFTN2	CNS	0.265445	0.0209048	6.54126e+08	0.502645	0.110354	0.126323	20.8349	22.1969
1374	C2orf69	CNS	0.0815729	-0.0332323	6.26719e+08	0.481585	7.05197e-54	2.48126e-53	7.00074	11.0323
1375	TYW5	CNS	0.129178	-0.0297626	6.26958e+08	0.481768	1.64238e-41	4.91595e-41	10.1106	14.3863
1376	MAIP1	CNS	0.0542089	-0.0155701	6.38372e+08	0.490539	3.77026e-22	8.25967e-22	4.95073	7.02041
1377	SPATS2L	CNS	0.349185	-0.174285	565216030	0.434324	1.07631e-236	1.1469e-235	26.8455	41.8944
1378	KCTD18	CNS	0.0363993	-0.0165386	638313590	0.490494	1.071e-29	2.68071e-29	3.23075	5.21531
1379	BZW1	CNS	0.730428	0.0306049	6.69086e+08	0.514141	7.12611e-11	1.22484e-10	49.6142	54.2243
1380	CLK1	CNS	0.650433	-0.0571623	627501078	0.482186	8.82643e-17	1.73943e-16	43.743	51.8836
1381	PPIL3	CNS	0.0562058	-0.029719	6.29984e+08	0.484093	1.11285e-51	3.81175e-51	5.09483	8.46516
1382	ORC2	CNS	0.157161	0.0195479	654392981	0.50285	0.0330556	0.0398468	12.7975	13.0093
1383	FAM126B	CNS	0.233656	0.0155404	6.50118e+08	0.499565	0.781355	0.795626	17.8412	19.3388
1384	NDUFB3	CNS	0.353668	-0.0287208	631534823	0.485285	1.34178e-14	2.52146e-14	27.6869	34.4756
1385	CFLAR	CNS	1.52792	0.375144	8.22246e+08	0.631832	0	0	80.4202	73.7251
1386	CASP10	CNS	0.439209	0.135006	7.07429e+08	0.543604	2.43959e-127	1.58673e-126	31.773	26.7923
1387	CASP8	CNS	0.0367673	-0.00250599	647802458	0.497786	0.00293066	0.00380098	3.28654	3.77717
1388	TRAK2	CNS	0.192069	-0.0312348	625896912	0.480953	9.33e-34	2.48475e-33	15.3728	20.4628
1389	STRADB	CNS	0.0480028	-0.00769441	6.44369e+08	0.495147	2.62406e-08	4.19835e-08	4.29063	5.36243
1390	TMEM237	CNS	0.0673957	-0.0282816	630589344	0.484559	2.55055e-44	7.96978e-44	6.0013	9.32804
1391	ALS2	CNS	0.141025	0.0167476	6.52431e+08	0.501342	0.290512	0.313641	11.2635	11.601
1392	SUMO1	CNS	0.534675	-0.134495	586436727	0.450631	1.21746e-117	7.42868e-117	38.9736	53.5515
1393	NOP58	CNS	0.2609	-0.07413	607083080	0.466496	1.2029e-77	5.40123e-77	20.8674	29.4702
1394	BMPR2	CNS	1.45323	0.370944	820969174	0.630851	0	0	79.1047	70.4042
1395	FAM117B	CNS	0.138309	0.0273649	659051748	0.50643	1.56206e-07	2.43726e-07	11.203	10.424
1396	ICA1L	CNS	0.0840572	-0.0176385	6.36529e+08	0.489123	3.42987e-22	7.51865e-22	6.95891	9.38094
1397	CARF	CNS	0.08181	-0.0235075	6.33893e+08	0.487097	3.01478e-30	7.60997e-30	6.76832	9.59253
1398	NBEAL1	CNS	0.252022	-0.0936633	5.95206e+08	0.45737	1.15928e-124	7.39223e-124	19.4636	29.9066
1399	CYP20A1	CNS	0.328184	-0.00865837	6.40348e+08	0.492058	1.38783e-05	2.01502e-05	25.4277	29.7297
1400	ABI2	CNS	0.718343	-0.0308732	637986793	0.490243	7.16841e-06	1.05449e-05	47.699	55.6277
1401	RAPH1	CNS	0.528905	0.0512731	6.69827e+08	0.51471	1.65625e-13	3.03415e-13	36.6447	38.0246
1402	NRP2	CNS	0.901839	-0.55386	446409665	0.343031	0	0	55.2296	77.4295
1403	INO80D	CNS	0.432233	0.0559524	671311407	0.51585	4.67608e-17	9.26929e-17	31.2709	31.6125
1404	NDUFS1	CNS	0.358127	-0.0189854	634599713	0.48764	5.29382e-11	9.13929e-11	27.1848	32.7366
1405	EEF1B2	CNS	1.13892	-0.319612	5.24296e+08	0.40288	0	0	66.363	82.5605
1406	ZDBF2	CNS	0.192115	-0.0224709	6.32054e+08	0.485684	3.69742e-21	7.96007e-21	14.6988	18.4544
1407	FASTKD2	CNS	0.156482	-0.00992482	638273884	0.490464	1.62465e-11	2.84026e-11	12.7603	15.5319
1408	KLF7	CNS	0.41794	-0.0291255	632561171	0.486074	8.9573e-13	1.61316e-12	30.4528	36.3931
1409	CREB1	CNS	0.533044	0.00780908	649892469	0.499392	0.765819	0.780848	37.3187	42.2977
1410	METTL21A	CNS	0.143268	0.028803	6.59762e+08	0.506975	2.78325e-08	4.44455e-08	11.7795	11.0241
1411	CCNYL1	CNS	0.186918	0.0195611	6.52816e+08	0.501638	0.255742	0.277845	14.9266	15.6443
1412	PLEKHM3	CNS	0.089168	0.00229781	6.48941e+08	0.49866	0.214145	0.234935	7.63295	8.14117
1413	IDH1	CNS	0.155919	-0.0356673	624998818	0.480263	7.39675e-41	2.19787e-40	12.7603	17.5866
1414	PIKFYVE	CNS	0.318834	0.0428897	664898082	0.510922	2.15417e-10	3.65255e-10	24.0749	24.159
1415	MAP2	CNS	0.0797474	0.0217602	649854594	0.499362	0.461643	0.485473	4.80662	5.07811
1416	RPE	CNS	0.161917	-0.00154699	6.42539e+08	0.493741	9.83945e-06	1.43502e-05	13.2019	15.3798
1417	KANSL1L	CNS	0.226115	-0.0363881	624702663	0.480035	1.52393e-33	4.04072e-33	17.7064	23.1986
1418	LANCL1	CNS	0.122515	-0.00172638	642896417	0.494016	2.26275e-06	3.38382e-06	10.1339	11.8803
1419	SPAG16	CNS	0.12565	-0.0233326	630081035	0.484168	2.00356e-31	5.14092e-31	10.5476	14.4409
1420	BARD1	CNS	0.104175	-0.0571742	6.13356e+08	0.471316	4.75851e-101	2.58953e-100	8.52547	14.7417
1421	FN1	CNS	2.67331	1.27383	1042735342	0.801261	0	0	97.2248	69.695
1422	XRCC5	CNS	0.96991	-0.108558	614050449	0.47185	1.29174e-35	3.54551e-35	61.998	72.6159
1423	SMARCAL1	CNS	0.0619492	-0.0368387	6.25855e+08	0.480921	1.8086e-66	7.29129e-66	5.5132	9.54955
1424	RPL37A	CNS	2.5499	-0.527307	328310402	0.252281	0	0	96.5508	96.8659
1425	IGFBP2	CNS	1.07225	-0.376434	511600831	0.393125	0	0	59.9433	77.656
1426	TNS1	CNS	0.342523	-0.0643517	6.11273e+08	0.469716	1.066e-57	3.90735e-57	25.1859	34.0028
1427	ARPC2	CNS	1.06141	-0.261058	542649904	0.416984	1.27115e-290	1.61058e-289	66.0329	81.6382
1428	AAMP	CNS	0.215377	-0.00498703	641593348	0.493014	1.38495e-05	2.01101e-05	17.8923	21.0282
1429	PNKD	CNS	0.321653	-0.0604542	6.16267e+08	0.473553	3.73027e-44	1.16209e-43	25.7856	34.2144
1430	TMBIM1	CNS	0.12188	-0.0568489	612098033	0.47035	3.67866e-96	1.93648e-95	10.1199	16.7849
1431	CTDSP1	CNS	0.371162	-0.0311399	631849017	0.485527	5.68119e-14	1.05173e-13	28.7467	35.2277
1432	USP37	CNS	0.143451	-0.0332558	625824352	0.480897	3.27618e-41	9.77788e-41	11.5703	16.127
1433	CNOT9	CNS	0.163258	0.0109291	649759330	0.499289	0.609112	0.630659	13.3972	14.4541
1434	BCS1L	CNS	0.0782883	-0.0333103	6.27353e+08	0.482071	1.02869e-51	3.52759e-51	6.94961	10.8835
1435	CYP27A1	CNS	0.0757558	0.0276893	664269245	0.510439	6.38487e-32	1.65205e-31	6.68464	4.7756
1436	CNPPD1	CNS	0.144506	0.0219058	6.56245e+08	0.504273	0.000973068	0.00129475	12.1002	12.0307
1437	RETREG2	CNS	0.187645	0.0226656	655772218	0.50391	0.00713067	0.00902694	15.4193	15.8724
1438	ZFAND2B	CNS	0.17291	0.00603194	6.46646e+08	0.496897	0.0314369	0.0380628	14.1921	15.9335
1439	ANKZF1	CNS	0.141799	0.00670477	647490266	0.497546	0.0595451	0.0699821	11.375	12.4903
1440	STK16	CNS	0.071496	-0.0168112	6.37589e+08	0.489938	3.36245e-20	7.10479e-20	6.54983	8.84536
1441	TUBA4A	CNS	0.0656998	-0.0381374	6.28835e+08	0.48321	1.52716e-52	5.29799e-52	5.78282	9.29002
1442	DNAJB2	CNS	0.17084	0.0251021	6.57895e+08	0.505541	6.14037e-05	8.66739e-05	14.1084	13.9697
1443	DNPEP	CNS	0.226177	0.0464425	667689854	0.513068	4.99364e-18	1.00762e-17	18.0922	17.008
1444	GMPPA	CNS	0.0498612	-0.0159048	638233142	0.490432	5.22105e-24	1.18275e-23	4.52771	6.58897
1445	OBSL1	CNS	0.0819084	-0.0072542	6.44203e+08	0.495019	4.52264e-06	6.69043e-06	7.22852	8.45194
1446	EPHA4	CNS	0.436036	0.268832	771262537	0.592655	0	0	31.1036	14.6227
1447	SGPP2	CNS	0.304343	0.30044	793565219	0.609793	0	0	22.2713	0.352095
1448	ACSL3	CNS	0.760447	0.247721	759744397	0.583804	0	0	49.7862	41.8745
1449	WDFY1	CNS	0.477439	0.105386	6.98533e+08	0.536768	3.09887e-82	1.45157e-81	35.1013	32.0936
1450	MRPL44	CNS	0.109187	-0.0287482	626948219	0.481761	1.47408e-43	4.54624e-43	9.34827	13.6606
1451	FAM124B	CNS	0.532684	0.418517	8.29513e+08	0.637416	0	0	35.5801	10.095
1452	CUL3	CNS	0.5022	0.0426992	6.68122e+08	0.5134	2.21868e-11	3.86454e-11	36.5099	38.7735
1453	RHBDD1	CNS	0.0522223	-0.00497436	6.45199e+08	0.495785	2.17703e-06	3.25673e-06	4.59743	5.55583
1454	COL4A4	CNS	0.0136441	0.00651347	654855584	0.503205	3.2566e-25	7.54474e-25	1.08312	0.441359
1455	MFF	CNS	0.269993	0.00486692	645073148	0.495688	0.0113201	0.0141651	21.1742	24.2962
1456	AGFG1	CNS	0.853501	0.469911	8.57656e+08	0.659042	0	0	54.9321	33.1961
1457	SLC19A3	CNS	0.0348079	0.0341265	669494387	0.514454	0	0	2.94719	0.056203
1458	TRIP12	CNS	0.7403	0.0294962	667897318	0.513227	1.0706e-09	1.78612e-09	49.7443	54.0739
1459	SLC16A14	CNS	0.485651	0.412827	826970053	0.635462	0	0	32.5679	7.21878
1460	SP110	CNS	0.148078	-0.104868	589984823	0.453357	2.63399e-193	2.35636e-192	11.6911	21.7654
1461	SP140L	CNS	0.075025	-0.110646	587718828	0.451616	9.99963e-273	1.20359e-271	6.41967	16.3369
1462	SP100	CNS	0.564659	-0.0504204	628316617	0.482812	2.30101e-16	4.49878e-16	39.4152	47.2766
1463	CAB39	CNS	0.284491	0.0277497	658059417	0.505667	0.000860525	0.00114796	22.5037	23.7309
1464	ITM2C	CNS	0.131301	-0.252948	5.18668e+08	0.398556	0	0	10.371	31.2075
1465	PSMD1	CNS	0.403031	-0.0113651	6.41435e+08	0.492892	0.000256123	0.000349804	30.7782	35.8972
1466	NCL	CNS	1.34124	-0.206515	571691098	0.4393	3.22677e-155	2.44457e-154	75.8089	87.0667
1467	PTMA	CNS	3.49097	-0.0371579	614925636	0.472522	3.97776e-33	1.04838e-32	99.9582	99.6562
1468	PDE6D	CNS	0.0828027	-0.0428596	621817229	0.477818	3.09612e-71	1.30699e-70	7.40517	12.2308
1469	COPS7B	CNS	0.118116	-0.0261083	629741038	0.483907	4.0391e-34	1.0811e-33	9.79918	13.6044
1470	DIS3L2	CNS	0.1536	-0.0323291	6.26716e+08	0.481582	2.05074e-36	5.71092e-36	12.6302	17.1617
1471	EIF4E2	CNS	0.267057	-0.111899	5.85604e+08	0.449991	5.75931e-157	4.39354e-156	21.5043	34.0855
1472	EFHD1	CNS	0.0334229	0.0292454	6.65185e+08	0.511143	5.3231e-179	4.51371e-178	2.61714	0.395074
1473	GIGYF2	CNS	0.403186	0.00891197	6.4947e+08	0.499067	0.625342	0.64651	30.0576	33.6838
1474	INPP5D	CNS	0.5774	0.342435	799840678	0.614615	0	0	39.3176	20.0248
1475	ATG16L1	CNS	0.0715752	-0.0112064	6.40316e+08	0.492033	2.28973e-14	4.27492e-14	6.12216	7.93123
1476	USP40	CNS	0.166695	0.000189613	643775361	0.494691	0.000167278	0.000231359	13.2949	15.1682
1477	SH3BP4	CNS	0.482769	0.296405	788756415	0.606098	0	0	35.1339	17.2312
1478	AGAP1	CNS	0.333149	0.130731	705669252	0.542252	1.26027e-154	9.52306e-154	24.5258	18.1403
1479	COPS8	CNS	0.180372	-0.0918548	592529604	0.455313	2.77073e-155	2.10181e-154	14.9823	25.5558
1480	LRRFIP1	CNS	0.489464	-0.370093	4.88626e+08	0.375471	0	0	33.7486	59.9306
1481	UBE2F	CNS	0.148803	0.0268538	6.58588e+08	0.506073	2.82788e-06	4.2135e-06	12.3977	11.9613
1482	ILKAP	CNS	0.178967	-0.00951365	6.38087e+08	0.49032	1.08919e-10	1.86116e-10	14.6941	17.8279
1483	HES6	CNS	0.0954884	0.0719742	6.85808e+08	0.52699	5.77944e-286	7.22883e-285	7.58181	2.28449
1484	PER2	CNS	0.0979352	0.0215809	659199494	0.506543	3.17892e-10	5.36728e-10	8.20007	7.12125
1485	TRAF3IP1	CNS	0.162199	0.0301917	6.60384e+08	0.507454	1.56674e-08	2.52117e-08	13.1229	12.3299
1486	HDAC4	CNS	0.156132	6.21411e-05	644227124	0.495038	0.000290099	0.000395315	12.4628	14.1218
1487	NDUFA10	CNS	0.454781	-0.045506	626879046	0.481708	2.40093e-19	4.99027e-19	34.325	42.5027
1488	COPS9	CNS	0.660819	-0.109426	604974272	0.464875	5.52026e-58	2.02976e-57	46.3044	58.742
1489	RNPEPL1	CNS	0.232578	0.0305107	660104002	0.507238	4.2617e-06	6.31345e-06	18.8825	19.271
1490	CAPN10	CNS	0.0934161	0.0162001	6.54367e+08	0.50283	0.007296	0.0092349	7.82354	7.55765
1491	SNED1	CNS	0.153825	0.0633419	680793952	0.523137	6.11979e-94	3.1553e-93	12.0212	7.63699
1492	MTERF4	CNS	0.1969	0.00710741	6.4685e+08	0.497053	0.0487511	0.0578067	15.6145	17.3287
1493	PPP1R7	CNS	0.261362	0.0203963	6.54401e+08	0.502856	0.0882105	0.102073	21.1789	22.9705
1494	HDLBP	CNS	0.600893	-0.0602771	624378763	0.479786	3.49003e-21	7.51635e-21	42.8226	51.9861
1495	SEPTIN2	CNS	1.30668	-0.0886558	6.25873e+08	0.480934	7.30651e-17	1.44217e-16	76.3574	84.7872
1496	FARP2	CNS	0.127851	0.0273471	6.59119e+08	0.506481	3.58187e-08	5.69913e-08	10.3105	9.4702
1497	STK25	CNS	0.380535	0.0394583	6.65703e+08	0.511541	6.02953e-10	1.01112e-09	29.286	30.7149
1498	BOK	CNS	0.242292	0.0880212	690911607	0.530912	1.2373e-98	6.61236e-98	19.4914	14.9004
1499	THAP4	CNS	0.111175	0.00477459	646998726	0.497168	0.0186937	0.0230162	9.40405	10.5017
1500	ATG4B	CNS	0.240792	0.00622125	6.46991e+08	0.497162	0.080787	0.093848	19.1196	21.3803
1501	DTYMK	CNS	0.193976	-0.0715085	607513478	0.466827	8.0886e-90	4.04568e-89	15.8377	23.7094
1502	ING5	CNS	0.145148	-0.0401481	6.22729e+08	0.478519	1.23764e-49	4.13905e-49	11.9189	17.0212
1503	D2HGDH	CNS	0.0649792	-0.0336998	6.2875e+08	0.483145	2.74039e-53	9.58262e-53	5.67125	9.24539
1504	TRNT1	CNS	0.191188	-0.020113	631912140	0.485575	1.24305e-20	2.64854e-20	15.3589	19.4942
1505	CRBN	CNS	0.44099	-0.0972933	601662865	0.462331	9.66837e-76	4.26384e-75	32.7631	44.1954
1506	SUMF1	CNS	0.0805095	-0.0279679	630503222	0.484492	8.20341e-40	2.403e-39	7.12161	10.5579
1507	ITPR1	CNS	0.132997	-0.381701	4.73058e+08	0.363508	0	0	10.1292	37.418
1508	BHLHE40	CNS	0.437157	0.12546	6.9854e+08	0.536773	2.6378e-95	1.37578e-94	29.7787	25.1062
1509	ARL8B	CNS	0.257917	0.00774742	647229072	0.497345	0.113118	0.129318	20.6025	23.1937
1510	EDEM1	CNS	0.0934904	-0.011452	637876153	0.490158	1.54845e-17	3.09743e-17	7.59576	9.90826
1511	LMCD1	CNS	0.564492	0.236743	7.53421e+08	0.578945	0	0	38.5971	26.6303
1512	RAD18	CNS	0.0559003	-0.03675	625725525	0.480821	5.04187e-73	2.16374e-72	4.77408	8.77924
1513	THUMPD3	CNS	0.117125	-0.00211664	6.42378e+08	0.493617	2.94115e-07	4.54302e-07	9.68297	11.472
1514	SETD5	CNS	0.708232	0.0281534	6.66098e+08	0.511844	3.88236e-08	6.16941e-08	47.871	52.4969
1515	MTMR14	CNS	0.135875	0.011615	6.50386e+08	0.499771	0.858799	0.868843	11.3657	12.1184
1516	BRPF1	CNS	0.116453	0.0182321	6.53619e+08	0.502255	0.0523094	0.0619007	9.43659	9.43218
1517	OGG1	CNS	0.0781408	-0.0540429	6.15357e+08	0.472854	7.2571e-106	4.09255e-105	6.69394	12.4638
1518	CAMK1	CNS	0.0602882	-0.0524647	617486409	0.47449	2.35163e-108	1.34605e-107	5.35515	10.6786
1519	TADA3	CNS	0.0724911	-0.0514187	616945677	0.474075	1.60066e-99	8.60924e-99	6.53124	12.044
1520	ARPC4	CNS	0.428034	-0.0746308	6.14062e+08	0.471859	1.14508e-43	3.53841e-43	33.2187	42.5754
1521	TTLL3	CNS	0.0858409	-0.0398992	6.25101e+08	0.480342	1.85955e-59	6.95985e-59	7.17739	11.4125
1522	RPUSD3	CNS	0.12746	-0.0105369	638136022	0.490358	2.70611e-13	4.93633e-13	10.6499	13.2408
1523	JAGN1	CNS	0.157566	-0.0555647	612682739	0.470799	2.18359e-78	9.883e-78	13.453	20.5356
1524	IL17RC	CNS	0.0478852	-0.0292765	630815936	0.484733	2.29625e-54	8.11357e-54	4.20231	7.39565
1525	CRELD1	CNS	0.167855	-0.0202542	633206558	0.48657	1.9767e-19	4.11533e-19	13.9318	17.7287
1526	EMC3	CNS	0.307644	0.00477981	648145286	0.498049	0.275984	0.298635	24.5537	27.8502
1527	BRK1	CNS	0.675341	-0.175525	573351091	0.440576	3.87933e-159	2.9945e-158	47.1225	63.1358
1528	VHL	CNS	0.194845	-0.00780085	6.38995e+08	0.491017	4.20998e-09	6.89466e-09	15.6099	18.6098
1529	TATDN2	CNS	0.0633946	-0.000221475	648235991	0.498119	0.0466693	0.0555521	5.64336	6.17241
1530	SEC13	CNS	0.231578	-0.0673802	6.07392e+08	0.466733	1.40533e-80	6.48255e-80	18.9104	27.5709
1531	ATG7	CNS	0.11705	0.00881852	6.49956e+08	0.499441	0.640872	0.661631	9.70621	10.2637
1532	VGLL4	CNS	0.841491	0.0232119	669126252	0.514171	1.34236e-10	2.28667e-10	54.5138	59.5653
1533	TAMM41	CNS	0.0809936	-0.0156099	6.37895e+08	0.490172	1.11754e-18	2.28971e-18	6.92637	9.18588
1534	MKRN2	CNS	0.150547	0.00983684	6.49009e+08	0.498712	0.343326	0.367094	12.5976	13.7499
1535	RAF1	CNS	0.339076	0.0206911	6.53051e+08	0.501819	0.31186	0.33507	25.502	27.9395
1536	RPL32	CNS	2.57811	-0.692102	287237487	0.22072	0	0	97.1644	97.7254
1537	IQSEC1	CNS	0.386607	0.00365109	649133842	0.498809	0.528644	0.55213	29.193	32.5333
1538	HDAC11	CNS	0.0405683	0.0166974	6.5912e+08	0.506482	1.11527e-23	2.50932e-23	3.64448	2.39689
1539	FBLN2	CNS	0.153193	-0.0341603	649857546	0.499365	0.610706	0.632236	11.124	11.0406
1540	TMEM43	CNS	0.238583	-0.00200426	640797830	0.492403	3.69017e-06	5.47555e-06	18.8732	22.2018
1541	XPC	CNS	0.228741	-0.00174542	643195929	0.494246	0.000334017	0.000454281	18.1759	20.7852
1542	LSM3	CNS	0.319357	-0.116956	587256114	0.45126	1.97018e-138	1.37023e-137	25.3998	37.9668
1543	SLC6A6	CNS	0.189415	0.00437691	6.47687e+08	0.497697	0.086132	0.0998392	12.4675	13.2821
1544	CCDC174	CNS	0.183093	-0.0170042	6.33678e+08	0.486932	8.80852e-18	1.76886e-17	14.801	18.6164
1545	FGD5	CNS	0.481132	-0.022415	637603852	0.489949	6.47438e-07	9.86093e-07	34.8224	40.9488
1546	NR2C2	CNS	0.219509	0.0152299	6.49849e+08	0.499358	0.67576	0.695157	16.9394	18.3602
1547	MRPS25	CNS	0.259559	0.020717	6.54674e+08	0.503066	0.0629705	0.0738102	20.6025	21.9274
1548	RBSN	CNS	0.156897	0.0183436	652837178	0.501654	0.217727	0.238671	12.7231	13.1912
1549	CAPN7	CNS	0.268272	0.0288125	6.59312e+08	0.506629	5.31615e-05	7.51787e-05	20.9883	21.4018
1550	SH3BP5	CNS	0.767502	-0.330962	522665308	0.401627	0	0	49.8698	67.5213
1551	METTL6	CNS	0.0675836	-0.0133427	6.39336e+08	0.49128	4.33269e-17	8.59344e-17	5.92692	7.87503
1552	EAF1	CNS	0.0933495	0.0212246	6.56404e+08	0.504395	1.93929e-05	2.80157e-05	7.66549	7.07331
1553	HACL1	CNS	0.083976	0.00736696	652350042	0.50128	0.219715	0.240805	7.4563	7.44194
1554	BTD	CNS	0.0985235	-0.0195271	636377632	0.489007	1.3189e-19	2.75434e-19	8.50688	11.0604
1555	ANKRD28	CNS	0.313593	0.0787015	680664131	0.523037	1.30027e-44	4.08262e-44	23.3219	20.7356
1556	GALNT15	CNS	0.205759	0.10283	6.76116e+08	0.519543	6.85614e-66	2.74637e-65	11.5331	8.15274
1557	DPH3	CNS	0.162263	-0.0100945	6.37172e+08	0.489617	9.1993e-13	1.65657e-12	13.439	16.603
1558	PLCL2	CNS	0.139519	-0.0532375	6.16454e+08	0.473697	2.54492e-74	1.11062e-73	11.1287	17.0163
1559	TBC1D5	CNS	0.259635	-0.110988	587777835	0.451661	4.66482e-152	3.48294e-151	20.6118	32.239
1560	SATB1	CNS	0.158711	-0.163068	5.65963e+08	0.434899	0	0	12.4954	26.0798
1561	RAB5A	CNS	0.466053	0.0491991	6.70613e+08	0.515313	4.92038e-15	9.33319e-15	34.2367	35.6129
1562	KAT2B	CNS	0.111591	0.0214414	6.56309e+08	0.504322	0.000102326	0.000142819	8.95779	8.43375
1563	ZNF385D	CNS	0.0371975	-0.00203777	648283872	0.498156	0.00945929	0.0118874	3.02157	3.42012
1564	UBE2E1	CNS	0.230663	-0.0674193	6.07064e+08	0.466481	4.08215e-82	1.91113e-81	18.7895	27.4138
1565	RPL15	CNS	2.564	-0.484708	360390940	0.276932	0	0	97.6804	96.6906
1566	NR1D2	CNS	0.331255	0.0812026	6.85264e+08	0.526572	9.25908e-56	3.32105e-55	25.2743	22.1787
1567	TOP2B	CNS	0.670184	0.0524165	673043224	0.517181	5.19697e-16	1.00833e-15	45.2445	48.3065
1568	NGLY1	CNS	0.228966	-0.00904758	637934564	0.490203	1.74397e-09	2.88895e-09	18.1806	21.8134
1569	SLC4A7	CNS	0.335092	0.0820559	680915872	0.523231	1.7916e-44	5.61327e-44	24.0563	21.2398
1570	CMC1	CNS	0.137612	-0.0367875	6.22248e+08	0.478149	7.75788e-52	2.66503e-51	11.5749	16.8675
1571	AZI2	CNS	0.20081	-0.00655744	6.39299e+08	0.491251	1.45734e-08	2.3477e-08	16.0608	19.0479
1572	RBMS3	CNS	0.425379	0.00965212	651917893	0.500948	0.621037	0.642476	31.0292	33.7945
1573	TGFBR2	CNS	1.08676	-0.22087	5.7752e+08	0.443779	1.2143e-135	8.32983e-135	66.0422	75.0376
1574	STT3B	CNS	0.363255	0.0070532	648236270	0.498119	0.312598	0.33569	27.5893	31.2092
1575	OSBPL10	CNS	0.187925	0.0633364	677364419	0.520502	4.39136e-56	1.58285e-55	14.6988	11.2141
1576	GPD1L	CNS	0.44655	0.414735	8.35663e+08	0.642142	0	0	30.8851	3.19035
1577	CMTM8	CNS	0.173441	-0.058032	6.12448e+08	0.470618	5.03114e-81	2.33057e-80	13.1136	19.9868
1578	CMTM6	CNS	0.382795	-0.0250168	6.35473e+08	0.488311	1.37725e-09	2.29185e-09	29.4301	35.2558
1579	DYNC1LI1	CNS	0.295718	-0.0713262	608886109	0.467881	4.84628e-67	1.96639e-66	23.4055	32.2985
1580	CNOT10	CNS	0.141715	-0.00709027	6.40448e+08	0.492134	5.5763e-09	9.10426e-09	11.5703	13.8226
1581	GLB1	CNS	0.0924471	-0.0199748	632885557	0.486323	5.5743e-30	1.40043e-29	7.85608	11.0026
1582	CRTAP	CNS	0.278102	-0.133967	575199129	0.441996	7.0403e-205	6.64703e-204	21.8715	35.722
1583	UBP1	CNS	0.26486	0.0096151	647536193	0.497581	0.147285	0.165419	20.5234	22.9077
1584	CLASP2	CNS	0.327761	0.0821571	6.81078e+08	0.523355	6.67483e-45	2.10292e-44	23.889	21.3274
1585	PDCD6IP	CNS	0.59205	0.0600952	678443541	0.521331	7.02062e-25	1.61691e-24	41.9626	43.6267
1586	EPM2AIP1	CNS	0.296465	-0.048928	617907586	0.474814	6.13874e-44	1.90565e-43	22.434	29.8273
1587	MLH1	CNS	0.0587021	-0.0421528	622012490	0.477968	3.61346e-86	1.75147e-85	5.27612	9.90991
1588	LRRFIP2	CNS	0.2673	-0.0316402	6.2676e+08	0.481616	1.35381e-25	3.16188e-25	21.2579	27.1692
1589	GOLGA4	CNS	0.890266	-0.0750582	626969637	0.481777	3.40623e-16	6.63158e-16	56.2756	65.655
1590	CTDSPL	CNS	0.183076	-0.132767	572080840	0.439599	8.65901e-267	1.02329e-265	14.6616	28.0684
1591	ACAA1	CNS	0.230589	0.0319055	6.6185e+08	0.50858	4.27985e-08	6.7943e-08	18.9476	18.914
1592	MYD88	CNS	0.133567	-0.00523333	638984399	0.49101	1.61975e-11	2.83198e-11	11.0032	13.5697
1593	OXSR1	CNS	0.196069	-0.00713794	6.38518e+08	0.490651	1.21246e-09	2.02012e-09	15.7586	18.9173
1594	ACVR2B	CNS	0.164475	-0.0159664	6.34054e+08	0.487221	7.40437e-19	1.5224e-18	12.9184	16.3385
1595	EXOG	CNS	0.09308	-0.0382415	624595594	0.479953	2.1467e-57	7.84072e-57	7.963	12.3729
1596	WDR48	CNS	0.235066	-0.0246296	630122502	0.4842	4.16252e-21	8.9537e-21	18.8406	23.8202
1597	GORASP1	CNS	0.11452	0.0259605	659422040	0.506714	2.27258e-09	3.7547e-09	9.45984	8.50318
1598	CSRNP1	CNS	0.242409	0.037063	6.62699e+08	0.509232	1.63774e-09	2.71479e-09	18.4455	17.6874
1599	SLC25A38	CNS	0.0656162	0.0077737	6.52985e+08	0.501768	0.058315	0.0687618	6.0013	5.83023
1600	RPSA	CNS	1.68863	-0.380425	4.63327e+08	0.356031	0	0	85.4546	92.039
1601	MYRIP	CNS	0.439783	0.355224	811811876	0.623814	0	0	31.1919	7.475
1602	EIF1B	CNS	0.474436	-0.0701796	6.16371e+08	0.473633	2.19254e-37	6.2002e-37	35.4128	45.1591
1603	RPL14	CNS	1.89089	-0.639108	3.2944e+08	0.253149	0	0	89.0108	95.393
1604	ZNF620	CNS	0.0741446	0.0273587	6.63912e+08	0.510164	1.82148e-31	4.67577e-31	6.46151	4.57228
1605	ZNF621	CNS	0.279545	0.104265	6.9602e+08	0.534837	5.08881e-119	3.1378e-118	21.1789	15.6013
1606	CTNNB1	CNS	1.32979	0.374539	825889146	0.634631	0	0	74.6514	66.3476
1607	ULK4	CNS	0.0582153	-0.0128281	640545317	0.492209	6.20324e-16	1.20145e-15	5.02975	6.72452
1608	TRAK1	CNS	0.187116	-0.0751921	6.03727e+08	0.463917	1.46223e-108	8.37514e-108	14.736	23.1606
1609	SEC22C	CNS	0.220152	0.0332799	660142140	0.507268	1.708e-06	2.57019e-06	17.539	17.537
1610	SS18L2	CNS	0.161486	0.010083	6.47356e+08	0.497442	0.0684839	0.0800909	13.3274	14.9368
1611	NKTR	CNS	1.55126	-0.0566755	649141144	0.498814	0.604209	0.625916	78.849	86.7791
1612	ZBTB47	CNS	0.111432	0.0435745	6.69143e+08	0.514184	1.63276e-43	5.02946e-43	9.05541	6.50963
1613	HIGD1A	CNS	0.16593	0.0104351	649191957	0.498853	0.417569	0.441344	13.8481	15.107
1614	ZNF662	CNS	0.0768602	-0.00682171	6.43945e+08	0.494821	6.19204e-07	9.43746e-07	6.4801	7.70146
1615	SNRK	CNS	0.66801	-0.313606	5.17306e+08	0.397509	0	0	45.1283	66.6518
1616	ANO10	CNS	0.309088	0.0906227	690451489	0.530558	2.01999e-77	9.04235e-77	24.0842	20.3141
1617	ABHD5	CNS	0.214177	0.0503941	670089812	0.514912	2.01895e-25	4.69662e-25	16.6605	14.669
1618	TCAIM	CNS	0.12325	0.00499553	6.47404e+08	0.497479	0.0428854	0.0512112	10.2501	11.2704
1619	ZNF445	CNS	0.260718	0.0356847	659913816	0.507092	9.49587e-06	1.3856e-05	19.8215	20.0942
1620	ZNF660	CNS	0.0967603	-0.0252778	6.33126e+08	0.486508	1.34686e-28	3.31032e-28	8.20937	11.234
1621	ZNF197	CNS	0.163046	0.0255972	656292017	0.504309	0.00113239	0.0015015	12.7696	12.6159
1622	ZNF35	CNS	0.15569	0.0579652	6.7668e+08	0.519976	3.44505e-61	1.31404e-60	12.8161	9.44541
1623	KIAA1143	CNS	0.269112	0.000174619	643918523	0.494801	0.00243338	0.00316913	21.5322	24.802
1624	TMEM42	CNS	0.0715223	-0.0074622	6.43083e+08	0.494159	1.95646e-08	3.13938e-08	6.36389	7.76924
1625	ZDHHC3	CNS	0.432092	0.0396639	6.66387e+08	0.512066	3.72741e-10	6.27465e-10	32.2425	33.9945
1626	EXOSC7	CNS	0.130997	-0.0483021	615574521	0.473021	2.64738e-77	1.18477e-76	11.0032	17.3237
1627	CLEC3B	CNS	0.494221	0.2668	769188298	0.591061	0	0	34.9107	20.3984
1628	LIMD1	CNS	0.181225	0.00409219	6.44301e+08	0.495095	0.000642277	0.000861521	13.9689	15.8344
1629	SACM1L	CNS	0.219275	-0.00753282	6.39002e+08	0.491023	1.91458e-08	3.07303e-08	17.4461	20.762
1630	LZTFL1	CNS	0.0562774	-0.0279239	631279339	0.485089	4.17261e-47	1.35269e-46	4.98327	8.14282
1631	FYCO1	CNS	0.0923793	0.00619414	648080494	0.497999	0.0640309	0.0750182	7.52603	8.21886
1632	TDGF1	CNS	0.0709263	0.0565583	6.81009e+08	0.523302	2.1629e-299	2.79696e-298	5.99665	1.37367
1633	ALS2CL	CNS	0.0741769	-0.0250308	6.33667e+08	0.486924	8.00373e-33	2.09907e-32	6.19654	9.03546
1634	CCDC12	CNS	0.272452	-0.0413708	622412713	0.478276	8.09475e-34	2.15676e-33	21.8901	28.8718
1635	NBEAL2	CNS	0.144285	0.0414127	666689549	0.512299	1.58508e-24	3.62444e-24	11.6121	9.6884
1636	SETD2	CNS	0.754493	0.0528553	676501120	0.519838	3.80637e-20	8.0312e-20	49.5258	52.3547
1637	KIF9	CNS	0.110735	-0.0215629	6.31664e+08	0.485384	1.76266e-29	4.39315e-29	9.46913	12.9879
1638	KLHL18	CNS	0.130025	0.021044	6.55408e+08	0.50363	0.00287834	0.00373479	10.622	10.424
1639	PTPN23	CNS	0.0806411	-0.0235218	632810096	0.486265	1.63444e-32	4.26866e-32	7.06118	10.1496
1640	SCAP	CNS	0.145412	0.0331748	6.61917e+08	0.508632	5.5386e-12	9.77717e-12	11.9282	10.8835
1641	ELP6	CNS	0.205832	0.0223775	655290891	0.50354	0.0194647	0.0239487	16.8604	17.6345
1642	SMARCC1	CNS	0.47855	-0.0837739	6.06815e+08	0.46629	3.14732e-60	1.18605e-59	34.511	45.0219
1643	DHX30	CNS	0.250184	0.0176869	654024637	0.502567	0.117966	0.134041	20.2956	21.7142
1644	MAP4	CNS	0.885848	-0.242913	5.55458e+08	0.426826	1.5188e-230	1.58289e-229	56.7125	73.3581
1645	NME6	CNS	0.152384	-0.00905408	636743863	0.489288	2.23779e-14	4.17929e-14	12.249	15.2856
1646	SPINK8	CNS	0.272357	0.272357	7.82352e+08	0.601176	0	0	20.2352	0
1647	TMA7	CNS	1.14497	-0.251627	5.53751e+08	0.425514	7.33166e-234	7.72354e-233	67.7296	83.1804
1648	SHISA5	CNS	0.439164	-0.00234624	646806753	0.49702	0.132224	0.149767	33.0327	37.9602
1649	UQCRC1	CNS	0.298411	-0.00111192	643838810	0.49474	0.00317355	0.00410842	23.7774	27.6651
1650	NCKIPSD	CNS	0.0511017	-0.0479855	620190214	0.476568	3.34178e-104	1.86955e-103	4.46727	9.31978
1651	IP6K2	CNS	0.296109	-0.0627215	6.12785e+08	0.470878	4.06419e-56	1.46643e-55	23.2847	31.5943
1652	PRKAR2A	CNS	0.422684	0.0364016	6.62596e+08	0.509153	1.70071e-06	2.55966e-06	31.336	33.3118
1653	ARIH2	CNS	0.315673	0.0231187	6.55574e+08	0.503758	0.0329585	0.0397435	24.4375	26.265
1654	P4HTM	CNS	0.0671271	0.00423568	6.49699e+08	0.499243	0.426074	0.449656	5.8479	6.19225
1655	WDR6	CNS	0.236002	-0.0320399	626662003	0.481541	5.57054e-28	1.35641e-27	18.7244	24.2251
1656	DALRD3	CNS	0.122537	-0.0164324	634634644	0.487667	1.32661e-20	2.82451e-20	10.3431	13.5251
1657	NDUFAF3	CNS	0.37424	-0.0691418	6.12906e+08	0.470971	3.65767e-49	1.21606e-48	29.0024	38.5883
1658	IMPDH2	CNS	0.171237	-0.0983921	5.89675e+08	0.453119	1.53849e-174	1.27802e-173	14.2153	24.926
1659	QRICH1	CNS	0.144798	-0.0178434	633592428	0.486866	8.01609e-21	1.71421e-20	11.9515	15.4062
1660	QARS	CNS	0.24477	-0.0757736	6.03783e+08	0.46396	3.33794e-90	1.67527e-89	19.9935	29.3925
1661	USP19	CNS	0.0498582	0.00135458	6.4902e+08	0.498721	0.127206	0.144251	4.41149	4.7756
1662	LAMB2	CNS	0.519184	0.00404745	6.51403e+08	0.500552	0.786129	0.799972	37.0956	41.5505
1663	KLHDC8B	CNS	0.0706598	-0.145826	563496023	0.433003	0	0	6.36389	20.167
1664	USP4	CNS	0.251838	0.041463	6.65701e+08	0.511539	3.66889e-13	6.66281e-13	20.0074	19.4413
1665	GPX1	CNS	1.07126	0.138936	719512062	0.552889	5.31029e-124	3.37022e-123	63.6203	62.873
1666	RHOA	CNS	1.43311	-0.0402673	6.48916e+08	0.498641	0.552304	0.574995	78.9327	85.3426
1667	TCTA	CNS	0.0733805	-0.00611509	6.43876e+08	0.494768	6.32726e-07	9.64188e-07	6.60097	7.90148
1668	DAG1	CNS	0.307463	0.122283	7.07799e+08	0.543888	6.87988e-171	5.60638e-170	24.14	17.4345
1669	RNF123	CNS	0.0521443	-0.00547626	645207417	0.495792	2.56894e-06	3.83256e-06	4.66251	5.61699
1670	GMPPB	CNS	0.0413171	-0.00691518	6.43779e+08	0.494694	2.0243e-10	3.43599e-10	3.76534	4.9376
1671	IP6K1	CNS	0.204996	0.0180846	652094738	0.501084	0.473847	0.4978	16.4838	17.7023
1672	INKA1	CNS	0.10851	-0.101875	5.85577e+08	0.44997	6.84927e-246	7.52691e-245	8.90201	19.6677
1673	UBA7	CNS	0.0637107	-0.0254075	6.33889e+08	0.487094	1.52523e-34	4.11881e-34	5.55969	8.32465
1674	RBM6	CNS	0.626744	0.00789837	653399144	0.502086	0.322107	0.345331	42.3345	47.7461
1675	RBM5	CNS	0.762338	0.051265	6.74073e+08	0.517972	8.76391e-17	1.7275e-16	49.0889	52.8473
1676	SEMA3F	CNS	0.0637332	-0.0701935	606763514	0.46625	1.39293e-167	1.11746e-166	5.41093	12.4126
1677	SLC38A3	CNS	0.672014	0.670968	938241812	0.720966	0	0	44.2637	0.0925696
1678	GNAI2	CNS	2.04563	0.234128	767821081	0.590011	0	0	94.4729	90.7249
1679	SEMA3B	CNS	0.135398	0.105374	7.05385e+08	0.542034	0	0	10.9241	2.62501
1680	IFRD2	CNS	0.138797	0.00227932	645276069	0.495844	0.00192307	0.00251816	11.7888	13.449
1681	NAA80	CNS	0.0356169	0.00959986	6.54472e+08	0.50291	7.47948e-06	1.09932e-05	3.14708	2.61509
1682	HYAL1	CNS	0.0347717	0.0100108	653964540	0.502521	5.37461e-05	7.59992e-05	2.87746	2.41508
1683	HYAL2	CNS	0.949597	-0.0651089	619842961	0.476301	2.6596e-26	6.29535e-26	54.2627	66.3113
1684	TUSC2	CNS	0.158383	0.0153046	6.52366e+08	0.501293	0.34838	0.372226	13.3507	14.102
1685	RASSF1	CNS	0.252953	0.017844	6.52666e+08	0.501523	0.354234	0.378158	20.1329	21.8679
1686	NPRL2	CNS	0.0631633	-0.0103677	6.4099e+08	0.492551	9.71139e-14	1.78765e-13	5.55039	7.25515
1687	CYB561D2	CNS	0.0512895	-0.00173011	646388986	0.496699	0.000170509	0.00023581	4.56025	5.36573
1688	TMEM115	CNS	0.156772	-0.000523541	6.43277e+08	0.494308	5.77269e-05	8.15561e-05	13.1833	15.3682
1689	HEMK1	CNS	0.0554907	-0.0127713	640323297	0.492038	5.26369e-17	1.04188e-16	4.80662	6.5493
1690	MANF	CNS	0.303262	-0.158255	567250874	0.435888	1.59324e-239	1.71545e-238	23.3405	38.218
1691	RBM15B	CNS	0.162118	-0.00261539	640164124	0.491916	1.6409e-08	2.63833e-08	13.2298	15.9104
1692	DCAF1	CNS	0.114925	0.00597156	646780697	0.497	0.0122943	0.0153263	9.31108	10.3761
1693	RAD54L2	CNS	0.205611	0.0313091	6.59475e+08	0.506755	4.17093e-06	6.18212e-06	16.2793	16.0856
1694	TEX264	CNS	0.201136	0.00773236	6.48925e+08	0.498648	0.378588	0.402517	16.7163	18.4759
1695	RRP9	CNS	0.0444862	-0.00692659	6.43928e+08	0.494808	1.6896e-09	2.79995e-09	4.09539	5.25994
1696	PCBP4	CNS	0.125102	-0.00377626	641354334	0.492831	2.25722e-08	3.61671e-08	10.2408	12.3101
1697	ABHD14B	CNS	0.0949854	-0.0228646	632988732	0.486402	2.65597e-28	6.49604e-28	8.39067	11.5993
1698	ABHD14A	CNS	0.0738722	-0.0279869	6.3143e+08	0.485205	3.16255e-38	9.05554e-38	6.71718	9.97603
1699	RPL29	CNS	2.03337	-0.675045	3.21221e+08	0.246833	0	0	90.6331	95.1054
1700	DUSP7	CNS	0.110481	-0.0372348	622024329	0.477977	1.6232e-61	6.21972e-61	9.12049	14.1251
1701	ALAS1	CNS	0.147382	0.0168353	652633954	0.501498	0.255842	0.277902	12.1653	12.6771
1702	TWF2	CNS	0.174388	-0.0243134	628878231	0.483244	1.09961e-27	2.66717e-27	14.5361	19.3008
1703	PPM1M	CNS	0.0411233	0.00956791	654170270	0.502679	0.000179081	0.000246287	3.69561	3.23498
1704	WDR82	CNS	0.500275	0.00756496	650958034	0.50021	0.917499	0.923388	36.482	41.4613
1705	GLYCTK	CNS	0.067146	0.00583986	651371727	0.500528	0.575217	0.597538	5.93622	6.01372
1706	BAP1	CNS	0.147901	0.00925227	647496425	0.49755	0.0676162	0.0790972	12.0537	13.373
1707	SEMA3G	CNS	0.58466	0.49329	8.42533e+08	0.647421	0	0	35.3384	6.73113
1708	NISCH	CNS	0.277486	0.00410537	6.45898e+08	0.496322	0.0302584	0.0366688	21.3462	23.9871
1709	STAB1	CNS	0.465128	-0.0250356	6.46421e+08	0.496724	0.0923319	0.106289	33.5069	35.0839
1710	NT5DC2	CNS	0.219923	-0.00143442	6.41204e+08	0.492715	4.88238e-06	7.2147e-06	17.5251	20.5934
1711	SMIM4	CNS	0.115977	0.00818062	651863134	0.500906	0.460941	0.484822	10.3988	10.7844
1712	PBRM1	CNS	0.577334	-0.0236358	6.37706e+08	0.490027	2.01492e-06	3.02427e-06	40.3356	47.4271
1713	GNL3	CNS	0.229224	-0.0742708	605813910	0.465521	1.40172e-87	6.87012e-87	18.5199	27.0733
1714	GLT8D1	CNS	0.193878	-0.0457565	618700334	0.475423	1.1937e-51	4.08547e-51	16.0469	22.4845
1715	SPCS1	CNS	0.540638	-0.00335107	6.49561e+08	0.499137	0.678132	0.697474	39.392	45.6186
1716	NEK4	CNS	0.0942384	0.00875886	6.50068e+08	0.499527	0.660908	0.680675	7.72592	8.11472
1717	SFMBT1	CNS	0.0582	0.0249801	6.62565e+08	0.50913	1.57676e-34	4.25731e-34	4.94608	3.19531
1718	RFT1	CNS	0.0600173	-0.00118029	647290757	0.497392	0.00546534	0.00697455	5.42953	6.11786
1719	TKT	CNS	0.274573	-0.110455	586323569	0.450544	7.38327e-154	5.56232e-153	21.6158	33.9218
1720	DCP1A	CNS	0.237939	0.00107466	644751360	0.495441	0.00525294	0.00670838	19.1382	21.7406
1721	ACTR8	CNS	0.0868016	-0.0258853	6.32002e+08	0.485644	1.67203e-33	4.42942e-33	7.57252	10.7926
1722	SELENOK	CNS	0.392097	-0.0665675	6.14998e+08	0.472578	1.34849e-43	4.1611e-43	30.0902	39.1156
1723	CCDC66	CNS	0.277292	-0.055005	615011998	0.472589	8.44642e-53	2.94009e-52	21.3974	29.0569
1724	TASOR	CNS	0.430768	-0.0303773	631924691	0.485585	2.93521e-13	5.34868e-13	31.5731	38.1552
1725	ARHGEF3	CNS	0.148731	-0.229945	529902254	0.407188	0	0	11.9887	31.1894
1726	IL17RD	CNS	0.372138	0.306452	794610166	0.610596	0	0	27.3615	6.24514
1727	APPL1	CNS	0.545151	0.0579407	676076403	0.519512	8.74828e-22	1.90441e-21	39.2386	40.7984
1728	PDE12	CNS	0.137062	0.0328554	662467756	0.509055	6.27264e-14	1.16012e-13	11.203	9.92975
1729	ARF4	CNS	0.424646	-0.0717348	6.13495e+08	0.471423	2.95804e-45	9.37148e-45	32.5307	42.1903
1730	DENND6A	CNS	0.21107	-0.0168712	6.34531e+08	0.487587	5.89689e-15	1.11602e-14	16.8092	20.6777
1731	SLMAP	CNS	0.291437	0.0394003	6.62767e+08	0.509285	2.68139e-08	4.28501e-08	22.1783	22.3374
1732	FLNB	CNS	0.823482	0.229318	756930589	0.581642	0	0	53.8769	45.9955
1733	DNASE1L3	CNS	0.0496956	-0.215743	590458282	0.453721	1.40136e-305	1.84339e-304	4.23949	13.2375
1734	ABHD6	CNS	0.0663611	-0.0255931	6.37138e+08	0.489591	1.44813e-23	3.24949e-23	5.81071	7.97256
1735	RPP14	CNS	0.0887866	-0.0193341	636144853	0.488828	1.03139e-21	2.24218e-21	7.64689	10.1893
1736	PXK	CNS	0.151064	-0.0154634	6.36769e+08	0.489307	2.28474e-14	4.26606e-14	12.3466	15.1831
1737	PDHB	CNS	0.284836	-0.0345916	6.26911e+08	0.481732	4.40829e-24	1.00018e-23	22.8988	29.2504
1738	KCTD6	CNS	0.045689	-0.00668916	644241927	0.49505	6.45955e-09	1.05189e-08	4.03961	5.13596
1739	FAM107A	CNS	0.30901	0.273981	7.30964e+08	0.561689	0	0	15.3356	3.47301
1740	FHIT	CNS	0.0922582	0.0316897	666711875	0.512316	1.21977e-36	3.40925e-36	8.08386	5.8385
1741	PTPRG	CNS	1.29558	0.547236	875224633	0.672542	0	0	71.9552	52.368
1742	C3orf14	CNS	0.0414201	-0.0211952	6.34636e+08	0.487668	1.24277e-41	3.72491e-41	3.69096	6.26498
1743	THOC7	CNS	0.213566	-0.0741449	603830505	0.463997	1.39138e-96	7.35078e-96	17.6739	26.7642
1744	PSMD6	CNS	0.260746	-0.0122135	6.37405e+08	0.489796	3.02282e-09	4.97272e-09	20.9976	25.2847
1745	PRICKLE2	CNS	0.180171	0.121529	710287011	0.5458	0	0	14.2572	5.52112
1746	ADAMTS9	CNS	0.412629	-0.562671	4.26516e+08	0.327745	0	0	27.8635	60.5141
1747	MAGI1	CNS	0.380368	-0.138151	5.85038e+08	0.449556	1.42048e-143	1.01568e-142	27.9054	39.6099
1748	SLC25A26	CNS	0.0935742	-0.00565452	641519304	0.492957	9.41475e-10	1.5731e-09	7.91186	9.70493
1749	SUCLG2	CNS	0.26725	0.0356845	661851228	0.508581	1.81467e-07	2.82438e-07	21.2161	21.5158
1750	EOGT	CNS	0.367141	0.223652	755310786	0.580397	0	0	27.5381	13.3466
1751	TMF1	CNS	0.382906	-0.0478755	621788972	0.477796	2.46266e-30	6.22255e-30	28.7189	36.3038
1752	UBA3	CNS	0.178217	-0.018479	6.32594e+08	0.486099	4.44937e-20	9.36763e-20	14.4942	18.4693
1753	ARL6IP5	CNS	0.383199	-0.0133559	6.40574e+08	0.492231	4.891e-05	6.92836e-05	29.3882	34.0607
1754	FRMD4B	CNS	0.710975	-0.0288742	639373764	0.491309	5.73914e-05	8.10951e-05	46.495	53.8061
1755	FOXP1	CNS	1.37638	0.498489	8.53646e+08	0.65596	0	0	74.4887	58.4412
1756	RYBP	CNS	0.713542	0.190708	738140772	0.567204	1.50781e-228	1.5594e-227	48.029	42.7358
1757	SHQ1	CNS	0.0657316	-0.0199368	635987384	0.488707	1.17328e-26	2.79602e-26	5.8386	8.30812
1758	PPP4R2	CNS	0.500508	-0.0175689	6.41542e+08	0.492975	0.000606742	0.000815038	36.9561	43.0631
1759	ZNF717	CNS	0.0701086	-0.0109607	641493938	0.492938	6.32096e-12	1.11415e-11	6.03384	7.62873
1760	GBE1	CNS	0.0743502	0.000891332	6.47435e+08	0.497503	0.0143699	0.0178302	6.54518	7.28986
1761	CHMP2B	CNS	0.238673	-0.00505955	641874167	0.49323	4.32295e-05	6.13607e-05	19.4868	22.6267
1762	CGGBP1	CNS	0.463755	-0.115678	5.94217e+08	0.45661	9.09735e-97	4.81346e-96	34.6737	47.0832
1763	ZNF654	CNS	0.187729	-0.0176346	6.33226e+08	0.486585	1.02278e-18	2.09653e-18	14.7546	18.5305
1764	C3orf38	CNS	0.0890619	-0.0297769	628939747	0.483291	1.7188e-42	5.21669e-42	7.80495	11.558
1765	EPHA3	CNS	0.0611161	0.0180213	655710317	0.503862	9.56631e-07	1.45098e-06	4.61138	3.9309
1766	PROS1	CNS	0.306775	-0.0791562	602062176	0.462638	9.57479e-89	4.73909e-88	23.201	33.292
1767	ARL13B	CNS	0.197264	0.00266824	6.45335e+08	0.49589	0.00690281	0.00874605	16.098	18.1519
1768	NSUN3	CNS	0.087609	-0.035014	626994636	0.481796	7.69403e-51	2.60638e-50	7.4656	11.4373
1769	CRYBG3	CNS	0.655959	-0.13377	598295174	0.459743	3.71099e-78	1.67529e-77	43.3386	53.4838
1770	RIOX2	CNS	0.0975774	-0.0298559	626859827	0.481693	7.04052e-49	2.3328e-48	8.00019	12.0985
1771	CLDND1	CNS	0.324223	-0.066121	612327054	0.470526	2.18559e-54	7.73034e-54	25.4974	34.3499
1772	CPOX	CNS	0.0577424	-0.0402661	6.23518e+08	0.479125	1.20874e-79	5.52635e-79	5.20175	9.58922
1773	ST3GAL6	CNS	0.224496	0.0166073	653829926	0.502417	0.114983	0.130837	17.5298	18.1155
1774	DCBLD2	CNS	0.0683927	-0.0356628	6.28265e+08	0.482772	3.25106e-54	1.14711e-53	5.88044	9.495
1775	CMSS1	CNS	0.129383	-0.0270482	6.29581e+08	0.483784	1.88411e-32	4.91924e-32	10.7707	14.6607
1776	TBC1D23	CNS	0.23402	0.0308531	658318645	0.505866	0.000176755	0.000243366	18.5199	18.995
1777	NIT2	CNS	0.0493809	-0.0025353	646820006	0.497031	0.000581818	0.000782096	4.44868	5.1591
1778	TOMM70	CNS	0.205367	-0.0223378	630159863	0.484229	8.02439e-23	1.77678e-22	16.6279	21.3241
1779	TFG	CNS	0.369751	-0.0459531	6.24156e+08	0.479615	8.56347e-26	2.00698e-25	28.8769	36.3567
1780	SENP7	CNS	0.606568	-0.0836279	614401153	0.472119	6.90593e-39	1.99761e-38	41.9022	51.9927
1781	TRMT10C	CNS	0.183372	-0.0275503	628266371	0.482774	2.2855e-28	5.59383e-28	15.1776	19.9851
1782	PCNP	CNS	0.452064	-0.0370887	630544066	0.484524	1.9919e-14	3.72362e-14	33.9857	41.5291
1783	ZBTB11	CNS	0.251104	-0.0359798	6.2546e+08	0.480617	5.23415e-30	1.31554e-29	19.431	24.9541
1784	RPL24	CNS	2.21486	-0.458423	392115151	0.30131	0	0	94.431	95.5484
1785	CEP97	CNS	0.0807566	-0.055853	6.13732e+08	0.471605	6.62317e-115	3.96149e-114	6.60562	12.6043
1786	NXPE3	CNS	0.0628759	-0.0167206	6.38872e+08	0.490923	8.97752e-20	1.88087e-19	5.32726	7.27168
1787	NFKBIZ	CNS	0.256676	-0.134145	5.86551e+08	0.450719	4.24409e-175	3.53225e-174	17.3949	27.9428
1788	CBLB	CNS	0.205894	-0.143587	570237277	0.438183	7.87972e-269	9.36237e-268	15.754	29.4983
1789	BBX	CNS	0.432866	-0.082808	608024813	0.46722	6.6141e-60	2.4845e-59	31.4894	41.048
1790	CD47	CNS	0.248488	-0.0273433	630261938	0.484307	1.94359e-20	4.12363e-20	19.6077	24.4202
1791	IFT57	CNS	0.14473	-0.0574505	6.10901e+08	0.46943	9.36562e-91	4.72207e-90	12.1281	19.2479
1792	DZIP3	CNS	0.0718815	-0.0303968	629567593	0.483774	1.165e-47	3.802e-47	6.11752	9.58757
1793	NECTIN3	CNS	0.125328	-0.0215594	6.32463e+08	0.485998	4.24556e-26	1.00049e-25	10.199	13.5714
1794	PHLDB2	CNS	0.395361	-0.0217802	634593690	0.487636	6.9837e-11	1.20095e-10	28.2958	33.2226
1795	ABHD10	CNS	0.0729718	-0.022279	634303737	0.487413	9.54747e-30	2.39245e-29	6.4894	9.27845
1796	CD200	CNS	0.290285	0.106259	7.00001e+08	0.537896	8.52312e-139	5.93947e-138	22.2248	15.5765
1797	ATG3	CNS	0.233609	-0.00665179	6.39499e+08	0.491405	1.88896e-07	2.93713e-07	18.9755	22.5457
1798	SLC35A5	CNS	0.10548	0.00188192	6.46265e+08	0.496604	0.0040653	0.00523047	8.97174	10.0868
1799	GTPBP8	CNS	0.0977934	-0.015695	637224088	0.489657	1.85021e-17	3.69432e-17	8.59055	11.1051
1800	NEPRO	CNS	0.142263	-0.019647	6.31725e+08	0.485431	1.74884e-25	4.0742e-25	11.5749	15.3137
1801	BOC	CNS	0.0388915	-0.111925	5.8924e+08	0.452785	0	0	3.25865	12.773
1802	USF3	CNS	0.209901	-0.00248714	6.4212e+08	0.493419	2.29952e-05	3.3108e-05	16.6558	19.2578
1803	NAA50	CNS	0.262278	0.00121198	6.44573e+08	0.495304	0.0055084	0.00702797	20.9279	23.8565
1804	ATP6V1A	CNS	0.245587	0.0381825	6.63451e+08	0.509811	6.10978e-10	1.02438e-09	19.682	19.4611
1805	GRAMD1C	CNS	0.043195	-0.0183861	638010824	0.490261	1.07345e-27	2.60478e-27	3.83507	5.87652
1806	CCDC191	CNS	0.0561545	-0.0600957	614207517	0.471971	1.15971e-134	7.92133e-134	4.70435	10.4653
1807	QTRT2	CNS	0.110962	-0.0700623	605927334	0.465608	1.47364e-130	9.79511e-130	9.27389	16.7369
1808	ZBTB20	CNS	0.608388	0.024378	643676693	0.494615	0.00836267	0.0105546	36.4959	42.5192
1809	B4GALT4	CNS	0.0483289	-0.0103504	6.42278e+08	0.49354	2.4026e-13	4.38678e-13	4.17906	5.5674
1810	ARHGAP31	CNS	0.492188	-0.0162082	6.41449e+08	0.492904	0.000466531	0.000629485	35.8033	41.3836
1811	TMEM39A	CNS	0.103203	-0.0109655	6.38198e+08	0.490406	1.30041e-15	2.49498e-15	8.41856	10.7447
1812	POGLUT1	CNS	0.114852	-0.0219258	631726642	0.485433	1.36393e-29	3.40807e-29	9.37616	12.8242
1813	TIMMDC1	CNS	0.229836	-0.0244658	630397432	0.484411	1.36368e-20	2.90238e-20	18.8081	23.8251
1814	ADPRH	CNS	0.026291	-0.016455	639284812	0.49124	6.24793e-32	1.61686e-31	2.32893	4.12431
1815	PLA1A	CNS	0.0329537	0.0306689	6.6619e+08	0.511915	3.29729e-235	3.48608e-234	2.6032	0.223159
1816	COX17	CNS	0.311248	-0.0381262	6.25694e+08	0.480797	1.52507e-25	3.55763e-25	24.2748	30.8075
1817	GSK3B	CNS	0.486163	0.0403202	666879030	0.512444	3.46746e-10	5.84769e-10	35.3756	37.4279
1818	LRRC58	CNS	0.129318	-0.0371376	6.22839e+08	0.478603	3.84719e-55	1.36928e-54	10.0781	14.9351
1819	FSTL1	CNS	0.820636	-0.10288	6.15897e+08	0.473268	1.90771e-33	5.04765e-33	53.0774	62.7225
1820	NDUFB4	CNS	0.568491	-0.211953	553284195	0.425156	2.94609e-258	3.36387e-257	40.9539	59.1801
1821	RABL3	CNS	0.0643394	-0.0421311	6.22293e+08	0.478184	5.83823e-81	2.70159e-80	5.71774	10.3397
1822	GTF2E1	CNS	0.0630523	-0.0132038	6.39846e+08	0.491672	2.02243e-16	3.96161e-16	5.61547	7.48161
1823	GOLGB1	CNS	1.06802	-0.00997533	6.58614e+08	0.506094	0.00686789	0.00870369	64.1967	69.5297
1824	IQCB1	CNS	0.105437	-0.0268078	628841723	0.483216	1.18536e-39	3.46645e-39	8.73931	12.6027
1825	CCDC58	CNS	0.0479633	-0.0286634	630405194	0.484417	1.29229e-54	4.58093e-54	4.39755	7.67832
1826	FAM162A	CNS	0.147792	0.0230798	6.5824e+08	0.505806	8.48835e-06	1.24469e-05	12.5558	12.1084
1827	KPNA1	CNS	0.250551	-0.0076461	6.39212e+08	0.491185	1.33177e-07	2.08239e-07	19.7332	23.2879
1828	PARP9	CNS	0.284469	0.137121	7.12774e+08	0.547711	7.25794e-242	7.88717e-241	21.4671	13.1465
1829	DTX3L	CNS	0.209558	0.0540692	672158630	0.516501	3.15635e-31	8.0741e-31	16.5721	14.3136
1830	PARP14	CNS	0.824847	0.0792507	6.89177e+08	0.529579	1.21033e-42	3.68683e-42	51.4364	52.1795
1831	SLC49A4	CNS	0.0539095	0.00579487	6.51576e+08	0.500685	0.420866	0.4444	4.83916	4.8285
1832	SEC22A	CNS	0.0526081	-0.0221764	6.35184e+08	0.488089	6.53983e-34	1.74511e-33	4.66716	7.18902
1833	HACD2	CNS	0.237951	0.112148	703512338	0.540594	1.48475e-191	1.31886e-190	18.9615	11.9977
1834	MYLK	CNS	0.176032	-0.0977769	5.95468e+08	0.45757	6.46096e-152	4.81583e-151	13.6621	22.9192
1835	CCDC14	CNS	0.286854	-0.165909	568807054	0.437084	7.39496e-245	8.11643e-244	20.9093	34.9186
1836	KALRN	CNS	0.187227	-0.0608335	6.09162e+08	0.468093	1.07811e-89	5.38471e-89	14.1177	21.5819
1837	UMPS	CNS	0.101434	-0.0239388	6.29932e+08	0.484054	5.58684e-37	1.56952e-36	8.47434	12.1828
1838	ITGB5	CNS	0.0743755	-0.0734597	6.10604e+08	0.469202	6.56666e-136	4.50634e-135	6.30346	12.5762
1839	HEG1	CNS	0.977888	0.224691	7.47912e+08	0.574712	1.81448e-257	2.06373e-256	58.8509	52.7283
1840	ZNF148	CNS	0.5831	-0.0070444	646216804	0.496567	0.101534	0.116585	40.7958	46.994
1841	SNX4	CNS	0.226732	-0.0419353	6.20041e+08	0.476453	5.07498e-44	1.5771e-43	18.2828	24.8103
1842	OSBPL11	CNS	0.165919	-0.0233391	6.30663e+08	0.484615	4.51272e-25	1.0426e-24	13.6203	17.7535
1843	SLC41A3	CNS	0.234304	0.0698961	6.80902e+08	0.52322	2.278e-55	8.12592e-55	18.8499	15.6707
1844	KLF15	CNS	0.0134287	0.0128307	657701351	0.505392	1.52763e-122	9.58783e-122	1.1296	0.0512439
1845	ZXDC	CNS	0.0964656	-0.00200472	646655373	0.496904	0.00633125	0.00804508	8.26515	9.17596
1846	PLXNA1	CNS	0.0935307	0.061828	6.81241e+08	0.52348	6.41872e-193	5.72469e-192	7.54927	2.95066
1847	TPRA1	CNS	0.128753	0.0294652	6.60729e+08	0.507718	9.04878e-11	1.55e-10	10.6964	9.69667
1848	ABTB1	CNS	0.072447	-0.0136569	638967635	0.490997	2.89573e-17	5.75639e-17	6.26162	8.34284
1849	MGLL	CNS	0.469899	0.127606	7.05003e+08	0.541739	8.18291e-115	4.88277e-114	33.0234	27.3477
1850	SEC61A1	CNS	0.47162	0.104228	6.96993e+08	0.535585	1.09261e-76	4.86742e-76	34.841	32.6192
1851	RUVBL1	CNS	0.177706	-0.0428718	6.19085e+08	0.475718	1.71157e-53	5.99937e-53	14.6802	20.8844
1852	EEFSEC	CNS	0.061614	-0.00299908	645934066	0.49635	0.000126446	0.000175688	5.45277	6.36086
1853	GATA2	CNS	0.431933	0.113308	699837728	0.537771	1.85553e-96	9.78233e-96	31.2802	26.7229
1854	RPN1	CNS	0.366359	-0.00243274	6.44827e+08	0.495499	0.0173319	0.0213665	28.4353	32.849
1855	RAB7A	CNS	0.466846	-0.0106464	6.46467e+08	0.496759	0.109188	0.125021	35.701	40.9555
1856	ACAD9	CNS	0.0808505	-0.0202304	635076046	0.488006	1.05305e-25	2.46471e-25	7.11231	9.83056
1857	EFCC1	CNS	0.1034	0.051851	6.76685e+08	0.519979	6.86779e-103	3.80218e-102	8.62309	4.78387
1858	ISY1	CNS	0.167739	0.0069393	647338807	0.497429	0.0714099	0.083424	13.9271	15.4624
1859	CNBP	CNS	0.730322	-0.0480564	634215680	0.487345	8.58448e-09	1.39263e-08	49.9489	59.4495
1860	COPG1	CNS	0.13012	-0.025141	6.28584e+08	0.483018	1.19977e-34	3.24691e-34	10.9148	15.1219
1861	HMCES	CNS	0.0794021	-0.0255745	6.3264e+08	0.486134	5.14862e-33	1.35453e-32	7.09372	10.1777
1862	H1FX	CNS	0.738956	-0.342591	510927315	0.392608	0	0	48.029	69.252
1863	MBD4	CNS	0.24184	-0.0226988	631652671	0.485376	3.51794e-18	7.12966e-18	19.2544	23.9838
1864	IFT122	CNS	0.0982297	-0.0556169	614948428	0.47254	2.10014e-94	1.08792e-93	8.4418	14.4095
1865	PLXND1	CNS	1.08354	-0.211891	5.72921e+08	0.440245	3.21588e-152	2.40213e-151	64.2665	78.8941
1866	TMCC1	CNS	0.223913	0.0346282	6.60995e+08	0.507923	1.85517e-07	2.88638e-07	17.7343	17.5072
1867	PIK3R4	CNS	0.0759046	-0.0135419	6.39269e+08	0.491229	5.27441e-16	1.02302e-15	6.59167	8.59245
1868	ATP2C1	CNS	0.349833	0.0638078	6.76499e+08	0.519836	2.99645e-29	7.44175e-29	26.7897	25.6914
1869	NUDT16	CNS	0.202401	0.0122438	646604922	0.496865	0.0389815	0.046689	15.9446	18.0908
1870	MRPL3	CNS	0.162516	-0.0530527	613395244	0.471346	2.34205e-75	1.03054e-74	13.5785	20.5719
1871	DNAJC13	CNS	0.25321	-0.0673819	6.08193e+08	0.467349	2.78909e-76	1.23529e-75	19.7285	28.1841
1872	UBA5	CNS	0.176236	-0.00837302	638187350	0.490397	9.16132e-11	1.56912e-10	14.2851	17.3105
1873	NPHP3	CNS	0.282288	0.0196878	6.54966e+08	0.50329	0.0492242	0.0583481	21.6437	22.6895
1874	CDV3	CNS	0.804519	-0.0154602	6.50947e+08	0.500202	0.927112	0.932315	53.4771	60.7918
1875	TOPBP1	CNS	0.197896	-0.0510893	6.15581e+08	0.473026	3.10856e-62	1.20056e-61	15.6843	22.3804
1876	SRPRB	CNS	0.166817	0.0095446	648450450	0.498284	0.227652	0.249007	13.9132	15.3616
1877	SLCO2A1	CNS	0.46518	0.239492	749482889	0.575919	0	0	30.899	17.3998
1878	RYK	CNS	0.285919	-0.0962628	594996143	0.457208	3.05134e-116	1.84203e-115	22.3689	33.3515
1879	AMOTL2	CNS	0.252158	0.0444685	6.66001e+08	0.51177	7.69218e-14	1.41908e-13	19.7099	18.9867
1880	ANAPC13	CNS	0.185786	-0.0485449	616272707	0.473557	2.14687e-60	8.09909e-60	15.3821	22.1721
1881	CEP63	CNS	0.152035	-0.0572248	6.1181e+08	0.470128	1.61509e-86	7.84582e-86	12.3512	19.2446
1882	PPP2R3A	CNS	0.0913477	-0.0330999	628818528	0.483198	2.20271e-43	6.77557e-43	7.76311	11.4042
1883	MSL2	CNS	0.17983	0.00226267	6.4394e+08	0.494818	0.000376986	0.000511255	14.3362	16.4129
1884	PCCB	CNS	0.067748	0.00671838	651915006	0.500946	0.318286	0.341401	6.06173	6.06
1885	STAG1	CNS	0.393893	-0.0953184	600213547	0.461217	3.95842e-84	1.88794e-83	29.5928	40.6
1886	SLC35G2	CNS	0.118465	-0.00536253	6.41049e+08	0.492596	3.15654e-09	5.18978e-09	9.62254	11.634
1887	NCK1	CNS	0.324732	-0.03579	628538420	0.482983	4.59951e-20	9.6791e-20	25.4044	31.4836
1888	ARMC8	CNS	0.225517	-0.000164092	6.43225e+08	0.494268	0.000334359	0.00045471	17.9249	20.6149
1889	MRAS	CNS	0.126433	0.0268817	6.6123e+08	0.508104	4.1836e-12	7.41579e-12	10.4546	9.24539
1890	CEP70	CNS	0.0718486	-0.0102047	642364955	0.493607	6.68861e-10	1.1209e-09	6.25697	7.71303
1891	FAIM	CNS	0.0696414	-0.0517791	6.15409e+08	0.472894	1.35725e-109	7.81464e-109	6.22443	12.006
1892	PIK3CB	CNS	0.185354	0.0126784	6.47621e+08	0.497646	0.104817	0.120118	14.5454	16.1121
1893	FOXL2	CNS	0.274017	0.273698	787726223	0.605306	0	0	21.0859	0.0247954
1894	FOXL2NB	CNS	0.12961	0.129422	718499174	0.55211	0	0	10.436	0.0132242
1895	MRPS22	CNS	0.155678	-0.0181023	633438199	0.486748	8.40258e-20	1.76104e-19	13.0578	16.7816
1896	COPB2	CNS	0.354893	-0.0297079	630289944	0.484329	1.91267e-16	3.74955e-16	27.5474	34.107
1897	RBP1	CNS	1.1665	-0.309868	532421674	0.409124	0	0	64.9544	79.1355
1898	NMNAT3	CNS	0.0259407	-0.000639467	649527059	0.499111	0.139	0.157219	2.20342	2.39855
1899	SLC25A36	CNS	0.52143	0.0101671	6.53075e+08	0.501837	0.368006	0.391979	37.4256	42.0944
1900	ZBTB38	CNS	0.783932	0.365265	8.11877e+08	0.623864	0	0	51.283	34.8128
1901	RASA2	CNS	0.302685	0.0529993	6.69527e+08	0.514479	4.19218e-18	8.47559e-18	22.95	22.0531
1902	RNF7	CNS	0.552338	-0.136901	587306270	0.451299	5.52059e-114	3.27856e-113	39.9498	53.9747
1903	ATP1B3	CNS	0.489401	-0.165834	5.74078e+08	0.441134	1.80422e-170	1.46821e-169	36.2216	50.9546
1904	TFDP2	CNS	0.264427	-0.0522112	617433983	0.47445	1.16532e-47	3.80234e-47	20.6443	27.5973
1905	GK5	CNS	0.156809	0.0315152	6.60966e+08	0.507901	4.06222e-10	6.83433e-10	12.1653	11.1084
1906	XRN1	CNS	0.448261	-0.0429808	626224258	0.481204	6.7254e-21	1.44013e-20	32.698	40.2694
1907	ATR	CNS	0.309338	-0.0180939	6.35081e+08	0.48801	1.37224e-11	2.40162e-11	22.95	27.4271
1908	TRPC1	CNS	0.0413185	-0.00951771	642209582	0.493488	3.03486e-15	5.78038e-15	3.50037	4.89131
1909	U2SURP	CNS	0.694092	-0.125831	5.98707e+08	0.460059	7.29545e-74	3.16334e-73	47.699	59.9471
1910	CHST2	CNS	0.162301	0.120859	7.12741e+08	0.547685	0	0	13.1926	3.87305
1911	DIPK2A	CNS	0.280641	0.0772914	683877822	0.525507	9.02211e-60	3.38469e-59	21.5694	17.9089
1912	PLOD2	CNS	0.136251	-0.119782	5.81211e+08	0.446615	6.68897e-252	7.50575e-251	10.7521	22.187
1913	PLSCR4	CNS	0.140109	-0.132704	585687489	0.450055	1.0182e-227	1.0518e-226	10.8916	21.1373
1914	PLSCR1	CNS	0.350844	-0.0419655	6.26406e+08	0.481344	2.85039e-23	6.36413e-23	26.4039	32.5944
1915	ZIC4	CNS	0.0311843	0.0311843	668046285	0.513341	0	0	2.66828	0
1916	ZIC1	CNS	0.108089	0.108089	699261705	0.537328	0	0	7.4656	0
1917	GYG1	CNS	0.0966951	-0.0101561	6.38223e+08	0.490425	7.9706e-16	1.5395e-15	8.18148	10.5414
1918	HLTF	CNS	0.240928	-0.0515604	616346901	0.473614	4.63976e-53	1.61696e-52	19.0033	26.0055
1919	HPS3	CNS	0.0667924	-0.0964368	5.9446e+08	0.456796	1.84578e-239	1.98614e-238	5.75028	14.631
1920	CP	CNS	0.0427334	-0.0415977	6.28653e+08	0.483071	1.37618e-80	6.35307e-80	2.78449	6.20878
1921	TM4SF18	CNS	1.05638	-0.0952688	615831948	0.473219	8.40716e-33	2.20323e-32	60.2687	67.7196
1922	TM4SF1	CNS	1.03122	-0.567981	4.50121e+08	0.345883	0	0	56.3732	82.5093
1923	WWTR1	CNS	1.34851	0.379507	8.1738e+08	0.628093	0	0	76.3527	62.4647
1924	COMMD2	CNS	0.583942	0.173184	729933629	0.560897	1.67196e-206	1.58538e-205	41.27	35.5996
1925	RNF13	CNS	0.309974	-0.0488887	6.20017e+08	0.476434	3.71967e-37	1.04765e-36	24.2795	31.5696
1926	PFN2	CNS	0.128448	-0.0901783	591435292	0.454472	3.01004e-194	2.7038e-193	10.4965	20.5273
1927	TSC22D2	CNS	0.42988	-0.00811443	6.40121e+08	0.491883	3.01796e-05	4.32322e-05	30.8247	35.9964
1928	SERP1	CNS	0.635384	-0.0491233	6.31444e+08	0.485215	7.75001e-12	1.3633e-11	45.291	54.2871
1929	EIF2A	CNS	0.254959	-0.120328	582030462	0.447245	2.83019e-177	2.37236e-176	20.6489	33.3829
1930	SELENOT	CNS	0.393889	0.0650961	6.78999e+08	0.521758	1.40964e-31	3.62495e-31	30.2994	30.1265
1931	SIAH2	CNS	0.0817264	-0.036622	6.25809e+08	0.480886	1.96853e-56	7.12625e-56	7.19598	11.3712
1932	MBNL1	CNS	0.84942	0.0972205	7.00478e+08	0.538263	1.27871e-68	5.25397e-68	54.5463	55.3368
1933	P2RY1	CNS	0.112548	0.0311855	6.62515e+08	0.509091	6.81469e-18	1.37129e-17	8.79509	7.21713
1934	RAP2B	CNS	0.167433	-0.129615	574324977	0.441324	5.60436e-263	6.53074e-262	13.6482	26.5394
1935	DHX36	CNS	0.632777	-0.0639914	6.23057e+08	0.47877	5.7667e-23	1.28091e-22	43.9662	53.3366
1936	SLC33A1	CNS	0.115176	0.0117683	650767201	0.500064	0.9565	0.959944	9.25995	9.66526
1937	GMPS	CNS	0.232544	-0.0468787	6.18068e+08	0.474937	1.83995e-48	6.07013e-48	18.7663	25.6996
1938	SSR3	CNS	0.502994	-0.117131	593726670	0.456233	2.0543e-95	1.07304e-94	37.1978	50.1843
1939	TIPARP	CNS	0.417063	0.298729	766443813	0.588952	0	0	26.7432	10.6191
1940	CCNL1	CNS	1.40824	0.422047	8.14356e+08	0.625769	0	0	72.4572	64.0417
1941	RSRC1	CNS	0.21759	-0.0524541	615359901	0.472856	5.52335e-59	2.05369e-58	17.3252	24.3756
1942	MLF1	CNS	0.183094	0.00386493	645299999	0.495863	0.00493577	0.00631804	14.8336	16.7468
1943	GFM1	CNS	0.354013	0.0518224	6.70099e+08	0.514919	6.39753e-17	1.26389e-16	26.878	26.6865
1944	LXN	CNS	0.704246	0.237538	7.44543e+08	0.572124	3.89165e-285	4.8469e-284	44.2404	35.6691
1945	RARRES1	CNS	0.0247236	-0.0042167	645805467	0.496251	4.03516e-09	6.61268e-09	2.06861	2.85313
1946	MFSD1	CNS	0.151384	0.00926349	6.48919e+08	0.498643	0.31561	0.338696	12.4814	13.573
1947	IFT80	CNS	0.0799009	-0.0327415	6.28699e+08	0.483106	4.05466e-47	1.31469e-46	6.90777	10.5711
1948	SMC4	CNS	0.212794	-0.249038	536435292	0.412209	0	0	15.754	33.8226
1949	KPNA4	CNS	0.499153	0.00942379	652198039	0.501163	0.565575	0.587974	36.3611	40.8563
1950	B3GALNT1	CNS	0.0712883	-0.0217569	631901656	0.485567	5.84235e-40	1.7151e-39	5.87114	9.04042
1951	NMD3	CNS	0.178934	-0.0267475	628498439	0.482952	1.28081e-28	3.14975e-28	14.5965	19.2578
1952	PDCD10	CNS	0.348597	-0.0670541	613223203	0.471214	4.47025e-50	1.50186e-49	27.4126	36.3617
1953	GOLIM4	CNS	0.514963	-0.028103	635264617	0.488151	8.10525e-09	1.3161e-08	37.1049	43.6284
1954	MECOM	CNS	1.11449	0.547739	8.61911e+08	0.662311	0	0	63.4669	35.9964
1955	MYNN	CNS	0.151924	0.00862265	6.4752e+08	0.497568	0.0728032	0.0849838	12.3977	13.7135
1956	SEC62	CNS	1.08762	-0.253831	550698829	0.423169	5.58534e-249	6.21178e-248	66.8882	82.2977
1957	PHC3	CNS	0.307942	-0.000230803	643799369	0.49471	0.00251215	0.00327075	23.0058	26.1559
1958	PRKCI	CNS	0.183212	-0.0151092	634818178	0.487808	7.85226e-16	1.51681e-15	14.7453	18.3205
1959	SKIL	CNS	1.07393	0.12302	710024038	0.545598	7.57288e-93	3.85918e-92	62.7882	62.5655
1960	RPL22L1	CNS	0.249644	-0.173716	558483487	0.429151	0	0	19.5054	35.1814
1961	FNDC3B	CNS	0.279849	-0.231493	533921434	0.410277	0	0	21.3137	40.762
1962	TNFSF10	CNS	0.60449	0.238379	750587883	0.576768	0	0	39.7964	27.4882
1963	ECT2	CNS	0.101863	-0.0072823	641978252	0.49331	9.45473e-09	1.53225e-08	8.28375	9.92479
1964	TBL1XR1	CNS	0.678259	0.0312157	666551726	0.512193	1.04391e-08	1.68929e-08	45.7512	49.6173
1965	ZMAT3	CNS	0.125257	0.0467237	6.71636e+08	0.5161	4.67533e-51	1.58715e-50	10.0549	7.1196
1966	PIK3CA	CNS	0.33803	-0.00645896	640534501	0.492201	1.93006e-05	2.78847e-05	25.4509	29.5826
1967	ZNF639	CNS	0.136201	-0.0225942	629651982	0.483838	2.17489e-31	5.57484e-31	11.124	15.1599
1968	MFN1	CNS	0.174294	-0.00649767	6.39127e+08	0.491119	1.48882e-09	2.47165e-09	14.0852	16.9121
1969	GNB4	CNS	0.402658	-0.154205	571877918	0.439444	1.34357e-193	1.20441e-192	29.5788	44.807
1970	ACTL6A	CNS	0.154772	-0.0531548	6.12791e+08	0.470882	5.52684e-80	2.53677e-79	12.8998	19.9173
1971	MRPL47	CNS	0.251169	-0.0245209	6.31124e+08	0.484969	3.75143e-18	7.59673e-18	20.5699	25.9426
1972	NDUFB5	CNS	0.378313	-0.0925631	601459655	0.462175	5.15042e-80	2.36523e-79	29.4626	40.7637
1973	USP13	CNS	0.15007	-0.0533354	619673498	0.476171	8.33868e-60	3.1303e-59	12.077	17.3419
1974	TTC14	CNS	0.530131	-0.040659	6.29089e+08	0.483406	7.01677e-16	1.35662e-15	36.3936	44.0284
1975	FXR1	CNS	0.586772	-0.169361	573582223	0.440753	9.13397e-164	7.19613e-163	41.7767	57.5155
1976	DNAJC19	CNS	0.234016	-0.0234022	631368772	0.485158	1.39023e-18	2.84179e-18	19.2218	24.2268
1977	ATP11B	CNS	0.265207	0.056854	6.72399e+08	0.516686	5.80204e-26	1.3638e-25	20.6722	19.0231
1978	DCUN1D1	CNS	0.223256	-0.00781401	638595292	0.490711	7.55043e-09	1.22737e-08	17.6971	21.1141
1979	KLHL24	CNS	0.512551	-0.0539753	624552768	0.47992	1.11281e-22	2.45842e-22	36.0729	43.3606
1980	YEATS2	CNS	0.423586	-0.00414238	641373255	0.492845	0.00022738	0.000311249	30.5922	35.7104
1981	PARL	CNS	0.118938	-0.00901408	638795125	0.490864	1.70338e-12	3.04676e-12	10.1664	12.6887
1982	ABCC5	CNS	0.222061	0.0807987	684576995	0.526044	5.47172e-79	2.48741e-78	17.1439	12.9333
1983	EIF2B5	CNS	0.19775	0.0532802	672590233	0.516833	3.05741e-33	8.07507e-33	16.0933	13.8689
1984	DVL3	CNS	0.24794	0.0122054	649205071	0.498863	0.487023	0.510695	19.603	21.6613
1985	AP2M1	CNS	0.698872	-0.101226	609517661	0.468367	8.58564e-47	2.77359e-46	48.8193	60.6364
1986	ABCF3	CNS	0.0795058	-0.0160365	6.37875e+08	0.490157	1.69944e-18	3.46659e-18	7.05188	9.31978
1987	ALG3	CNS	0.100796	-0.0164149	6.34955e+08	0.487913	1.50039e-22	3.30884e-22	8.67888	11.6175
1988	PSMD2	CNS	0.41006	0.0352773	6.6553e+08	0.511408	2.64071e-09	4.35146e-09	31.5917	33.5152
1989	EIF4G1	CNS	0.526186	0.041182	667820701	0.513168	8.4519e-11	1.44874e-10	38.1183	40.5901
1990	FAM131A	CNS	0.0849517	-0.0105119	6.41136e+08	0.492663	4.99091e-11	8.62142e-11	7.34009	9.09993
1991	POLR2H	CNS	0.300227	0.00958047	649531421	0.499114	0.614812	0.636298	23.6566	26.4485
1992	MAGEF1	CNS	0.161853	-0.0138518	6.36707e+08	0.489259	1.41941e-13	2.60409e-13	13.4437	16.5551
1993	VPS8	CNS	0.191695	-0.000463249	6.44204e+08	0.495021	0.000810746	0.00108229	15.1776	17.1717
1994	MAP3K13	CNS	0.255508	-0.00614415	6.39989e+08	0.491781	1.08273e-06	1.63955e-06	20.198	23.8102
1995	TMEM41A	CNS	0.125895	0.00111007	645231381	0.49581	0.000964051	0.00128314	10.4593	11.8704
1996	SENP2	CNS	0.148603	0.0134437	6.50294e+08	0.4997	0.820518	0.832127	12.0165	12.7911
1997	IGF2BP2	CNS	0.742176	-0.0884142	6.14882e+08	0.472488	7.01259e-36	1.9369e-35	47.9779	60.5042
1998	TRA2B	CNS	0.95336	-0.0182374	649279298	0.49892	0.629411	0.65045	57.9026	66.0798
1999	DNAJB11	CNS	0.274722	-0.0317715	6.27547e+08	0.482221	7.91368e-24	1.7865e-23	21.6437	27.5048
[truncated: 33,123 more rows]
