# Supplementary material for: Single-cell atlas of the human brain vasculature across development, adulthood and disease
Source: Nature. 2024 Jul 10;632(8025):603–13. doi: 10.1038/s41586-024-07493-y (PMC11324530; doi:10.1038/s41586-024-07493-y)
Supplement: Supplementary file 6 — Supplementary Tables 1–27 and the legends for the Supplementary Tables. [file 41586_2024_7493_MOESM6_ESM.zip › Supplementary Table 7.xlsx]

## Sheet: FETAL CNSvsTL_presto
feature	group	avgExpr	logFC	statistic	auc	pval	padj	pct_in	pct_out
LINC01128	Control	0.0354896	0.0354896	842205556	0.514292	9.0484e-139	5.42823e-138	2.85846	0
LINC00115	Control	0.0114209	0.0114209	826620112	0.504775	6.27364e-47	2.14313e-46	0.955008	0
AL645608.1	Control	0	0	818800500	0.5	1	1	0	0
SAMD11	Control	0.00122593	-0.00123782	818058931	0.499547	0.00265769	0.00389032	0.132677	0.223131
NOC2L	Control	0.154699	-0.0828294	777968817	0.475066	2.05356e-69	8.43635e-69	14.9438	18.9197
HES4	Control	0.450552	-0.0678847	797554346	0.487026	3.34087e-12	7.0503e-12	32.892	33.2466
ISG15	Control	1.61805	0.91716	1216021413	0.742563	0	0	79.7649	41.8604
AGRN	Control	0.323126	-0.422193	605707806	0.369875	0	0	28.3626	47.8431
C1orf159	Control	0.0248374	-0.00223993	819244592	0.500271	0.64772	0.7139	2.43678	2.36612
TNFRSF4	Control	0.19743	0.0210796	8.34948e+08	0.50986	2.24909e-12	4.7678e-12	16.0053	13.8481
SDF4	Control	0.391211	0.0336976	8.52932e+08	0.520842	2.84144e-29	8.07435e-29	33.8851	27.7938
B3GALT6	Control	0.0718596	-0.0414973	799555442	0.488248	1.71849e-29	4.90006e-29	7.43777	9.50632
UBE2J2	Control	0.192883	-0.0342367	808593200	0.493767	3.56435e-05	5.83468e-05	18.3961	18.6129
ACAP3	Control	0.0520627	-0.0319212	803720374	0.490791	1.8412e-25	4.95582e-25	5.15468	6.86594
PUSL1	Control	0.0346594	-0.00958382	8.13612e+08	0.496831	1.12055e-05	1.88914e-05	3.48768	4.09074
INTS11	Control	0.18398	-0.0310277	8.1009e+08	0.494681	0.000315791	0.000492391	17.487	17.6367
CPTP	Control	0.163794	0.0721863	8.75007e+08	0.534323	4.02717e-147	2.50264e-146	15.1672	8.12105
DVL1	Control	0.110338	0.00354492	8.34388e+08	0.509519	1.05359e-15	2.39985e-15	11.0161	8.74861
AURKAIP1	Control	0.65976	0.136022	9.08401e+08	0.554715	3.38287e-153	2.15087e-152	51.6887	39.1409
CCNL2	Control	0.422423	-0.329871	6.49311e+08	0.396501	0	0	35.3484	49.391
AL391244.1	Control	0.0269319	0.0269319	836257488	0.51066	2.00111e-103	1.01622e-102	2.13202	0
MRPL20	Control	0.681693	0.165626	926279061	0.565632	7.98182e-219	6.35922e-218	52.4217	38.1787
ANKRD65	Control	0.0877271	0.0441712	8.54818e+08	0.521994	4.00812e-105	2.05066e-104	8.35862	3.8955
VWA1	Control	0.539851	-0.34261	6.49341e+08	0.39652	0	0	41.6236	53.8351
ATAD3C	Control	0.0334541	0.00678699	8.27108e+08	0.505073	4.96423e-14	1.09167e-13	3.36946	2.32893
ATAD3B	Control	0.0449784	-0.0171218	810519904	0.494943	6.90957e-10	1.36898e-09	4.52282	5.45742
AL645728.2	Control	0.00433977	0.00433977	821672352	0.501754	3.37501e-18	8.05352e-18	0.350739	0
ATAD3A	Control	0.051251	-0.0146408	811535535	0.495564	3.03501e-07	5.5033e-07	5.13366	5.94087
SSU72	Control	0.594444	0.182446	9.38526e+08	0.57311	1.5789e-286	1.5299e-285	47.2013	31.5917
AL645728.1	Control	0.0068353	0.0068353	823759016	0.503028	2.6189e-30	7.53433e-30	0.605583	0
AL691432.2	Control	0.0132534	0.0132534	827340764	0.505215	4.00464e-51	1.4246e-50	1.04302	0
MIB2	Control	0.0885594	-0.0424603	799716898	0.488347	1.8677e-25	5.02665e-25	8.76453	10.7428
CDK11B	Control	0.245793	0.0323353	8.53117e+08	0.520956	3.50234e-39	1.108e-38	22.5813	17.46
SLC35E2B	Control	0.133495	-0.0356071	8.10884e+08	0.495165	0.000206505	0.000325453	12.9392	13.2345
CDK11A	Control	0.167028	-0.0803578	780256729	0.476463	3.84594e-58	1.44751e-57	16.3836	19.9052
AL031282.1	Control	0.00388356	0.00388356	821424964	0.501603	9.24961e-17	2.14777e-16	0.320525	0
NADK	Control	0.131892	0.00427385	834385916	0.509517	9.60668e-14	2.09667e-13	12.9655	10.5987
GNB1	Control	0.983734	-0.15277	734214698	0.448348	1.06331e-123	5.97559e-123	64.6358	69.5054
CFAP74	Control	0.00176181	0.00023911	8.19234e+08	0.500265	0.102143	0.126181	0.187849	0.134808
AL590822.2	Control	0.00105666	0.00105666	819531908	0.500447	1.1593e-05	1.95028e-05	0.0893268	0
FAAP20	Control	0.338378	0.0156464	8.38942e+08	0.512299	5.15651e-12	1.08373e-11	29.6801	25.7438
SKI	Control	0.290831	-0.133112	752805191	0.4597	4.27284e-117	2.31632e-116	26.266	31.5173
RER1	Control	0.42953	0.0828561	883091556	0.539259	2.45179e-95	1.19023e-94	36.8828	27.4173
PEX10	Control	0.108278	0.0429687	857086045	0.523379	8.87907e-93	4.24774e-92	10.7586	5.92692
PANK4	Control	0.0327109	-0.0115809	813082260	0.496508	7.61526e-07	1.35208e-06	3.31823	3.97917
AL139246.5	Control	0.00614601	0.00614601	822941560	0.502529	1.44849e-25	3.90352e-25	0.505747	0
TNFRSF14-AS1	Control	0.0247635	0.0247635	834611820	0.509655	1.03196e-93	4.96452e-93	1.93103	0
TNFRSF14	Control	0.463709	0.105166	8.95392e+08	0.546771	8.02989e-132	4.6691e-131	38.4131	27.3754
FAM213B	Control	0.120498	0.120498	914034124	0.558154	0	0	11.6309	0
MEGF6	Control	0.22547	-0.171189	737271041	0.450214	3.03772e-209	2.35339e-208	20.1787	27.9611
TPRG1L	Control	0.110016	0.00183293	831741054	0.507902	3.54251e-11	7.2805e-11	11.0673	9.15768
WRAP73	Control	0.0768246	-0.0164178	8.13679e+08	0.496873	0.00253729	0.00373066	7.69655	8.1257
TP73-AS1-ENSG00000227372	Control	0.0158699	0.0158699	829534988	0.506555	6.35333e-64	2.50766e-63	1.311	0
LRRC47	Control	0.150489	-0.0247551	815227759	0.497818	0.111707	0.136404	14.7271	14.4617
CEP104	Control	0.134953	-0.0562256	7.95395e+08	0.485707	4.85e-27	1.3344e-26	13.1126	15.2287
C1orf174	Control	0.0978934	0.0101056	833868501	0.509201	3.79428e-16	8.7095e-16	9.87586	7.81424
AJAP1	Control	0.00867146	-0.0632203	775861092	0.473779	0	0	0.8	6.03384
NPHP4	Control	0.0241017	-0.00206388	8.19762e+08	0.500587	0.321327	0.362151	2.44072	2.30569
RPL22	Control	2.28072	0.640197	1218421581	0.744028	0	0	94.6076	83.7858
ICMT	Control	0.0820399	-0.0554458	7.89563e+08	0.482146	1.3606e-58	5.14416e-58	8.28637	11.5052
ACOT7	Control	0.0390785	-0.00472259	819665912	0.500528	0.492293	0.547892	4.17865	4.01636
HES2	Control	0.00765411	0.00281929	820931794	0.501301	1.79735e-05	3.00226e-05	0.679146	0.418371
TNFRSF25	Control	0.0898105	-0.212123	6.97327e+08	0.425822	0	0	8.74877	22.7083
PLEKHG5	Control	0.106661	-0.0752078	780183070	0.476418	1.65608e-81	7.36018e-81	10.5576	14.6895
NOL9	Control	0.100805	-0.0652917	786103000	0.480033	5.50555e-62	2.13761e-61	10.0519	13.5273
ZBTB48	Control	0.0510876	-0.0102684	816058312	0.498325	0.0525804	0.0677937	5.22824	5.46672
KLHL21	Control	0.0301875	0.00860465	8.27759e+08	0.50547	1.26959e-17	2.99813e-17	3.07258	1.9617
PHF13	Control	0.0485793	-0.0131451	8.15009e+08	0.497685	0.00651947	0.00928875	5.03514	5.40164
THAP3	Control	0.074565	0.0127213	8.32277e+08	0.508229	6.74003e-17	1.57079e-16	7.37471	5.63406
DNAJC11	Control	0.0676849	-0.0453884	797510759	0.486999	2.09088e-37	6.49527e-37	6.97537	9.30179
CAMTA1	Control	1.13045	0.551502	1123511465	0.686072	0	0	71.5323	40.9539
VAMP3	Control	0.647478	0.184513	9.37454e+08	0.572456	1.56141e-272	1.45227e-271	50.1478	34.8689
PER3	Control	0.465821	0.296235	1.01971e+09	0.622684	0	0	38.1438	12.9091
TNFRSF9	Control	0.00719406	0.00530189	823209819	0.502693	2.57726e-20	6.37644e-20	0.692282	0.153403
PARK7	Control	1.03151	0.261233	968557106	0.591449	0	0	68.2851	51.5898
AL034417.3	Control	0.00170244	0.00170244	820005172	0.500736	1.81241e-08	3.42982e-08	0.147126	0
ERRFI1	Control	0.094239	0.0256991	847739191	0.517671	1.60969e-59	6.125e-59	9.46076	5.73168
RERE	Control	0.422259	-0.435146	5.91463e+08	0.361176	0	0	36.0775	54.9414
ENO1	Control	0.521348	-0.0332781	809938735	0.494589	0.00676136	0.00959261	42.4092	39.9219
GPR157	Control	0.0325965	0.0293456	841228478	0.513696	1.92044e-117	1.04405e-116	3.03317	0.29286
H6PD	Control	0.149108	0.0124541	842344553	0.514377	2.89812e-27	8.00926e-27	14.3829	10.952
SPSB1	Control	0.0151269	-0.0452288	7.87425e+08	0.48084	1.51022e-228	1.2418e-227	1.58424	5.38769
SLC25A33	Control	0.115996	0.0615808	8.72449e+08	0.53276	1.81433e-173	1.24181e-172	11.5993	4.89959
TMEM201	Control	0.0247782	-0.0192709	8.0703e+08	0.492812	4.2479e-29	1.20415e-28	2.5353	3.94199
CLSTN1	Control	0.330202	-0.364822	626411642	0.382518	0	0	29.3097	46.653
CTNNBIP1	Control	0.268966	-0.0489875	801125593	0.489207	1.62336e-10	3.27696e-10	24.6358	25.079
LZIC	Control	0.195	-0.092487	774743114	0.473096	6.36595e-68	2.58614e-67	18.7573	22.5967
NMNAT1	Control	0.0480578	-0.0249703	8.044e+08	0.491206	1.14552e-24	3.04765e-24	4.83284	6.50335
RBP7	Control	0.0550061	0.0487145	8.52393e+08	0.520513	2.86086e-172	1.9486e-171	4.64893	0.543882
UBE4B	Control	0.0924361	-0.0905333	770055002	0.470234	2.16999e-140	1.31153e-139	9.19015	14.6058
KIF1B	Control	0.240652	-0.455443	5.81927e+08	0.355353	0	0	22.3304	45.9883
AL139424.3	Control	0.00139338	0.00139338	819822320	0.500624	2.17421e-07	3.96564e-07	0.124795	0
PGD	Control	0.0482824	-0.10365	753518950	0.460136	0	0	4.93924	12.672
DFFA	Control	0.191181	-0.105516	7.65585e+08	0.467504	9.86286e-100	4.9086e-99	18.1241	23.1173
PEX14	Control	0.049062	0.000911732	8.22829e+08	0.50246	0.00282359	0.0041309	4.89721	4.35106
CASZ1	Control	0.0089508	0.00379312	8.22616e+08	0.50233	1.92787e-11	3.98918e-11	0.918227	0.450911
TARDBP	Control	0.2559	-0.078276	7.81604e+08	0.477286	3.24867e-42	1.05904e-41	23.3432	26.0971
SRM	Control	0.204719	-0.0505	7.99755e+08	0.48837	6.87582e-14	1.50658e-13	19.6243	20.6768
EXOSC10	Control	0.121957	-0.081928	778525394	0.475406	1.62474e-79	7.14113e-79	12.092	16.2096
MTOR	Control	0.107637	-0.117001	7.54965e+08	0.461019	6.94766e-206	5.32374e-205	10.7954	17.7715
UBIAD1	Control	0.0533626	-0.00829879	817413383	0.499153	0.332878	0.374819	5.40427	5.48531
AL031731.1	Control	0.00127033	0.00127033	819671736	0.500532	1.69912e-06	2.9734e-06	0.106404	0
FBXO44	Control	0.0384244	0.0348367	8.46999e+08	0.517219	4.71614e-150	2.96465e-149	3.77143	0.3254
FBXO6	Control	0.0878262	0.0681627	874503699	0.534015	8.55155e-259	7.66764e-258	8.56749	1.72462
MAD2L2	Control	0.191068	0.114889	906772212	0.55372	0	0	17.7222	6.81945
DRAXIN	Control	0.00104707	-0.0106401	812985442	0.496449	7.05302e-73	2.96978e-72	0.103777	0.813499
AGTRAP	Control	0.269874	0.105498	9.02678e+08	0.55122	5.27664e-219	4.21026e-218	24.6003	13.7226
C1orf167	Control	0.0368845	0.0344854	8.46535e+08	0.516936	1.41306e-152	8.95878e-152	3.60722	0.218483
MTHFR	Control	0.228336	0.0905185	895807453	0.547024	7.69244e-210	5.96646e-209	21.0772	10.9892
CLCN6	Control	0.0511712	-0.0203149	810160314	0.494724	1.20474e-09	2.37212e-09	5.12315	6.07103
KIAA2013	Control	0.178076	-0.00905554	827555374	0.505346	0.000226879	0.000357119	17.1796	15.2566
PLOD1	Control	0.0751131	-0.15629	727659754	0.444345	0	0	7.51133	18.0643
MFN2	Control	0.100285	-0.0432662	8.00358e+08	0.488738	2.42339e-21	6.10795e-21	10.132	11.9282
MIIP	Control	0.0667032	0.0101259	8.30296e+08	0.50702	6.45438e-14	1.41493e-13	6.59048	5.10878
TNFRSF1B	Control	0.273388	-0.170382	734550546	0.448553	4.10578e-195	3.02277e-194	24.7172	31.9729
VPS13D	Control	0.1554	-0.201065	711101803	0.434234	0	0	14.9767	26.3434
DHRS3	Control	0.264667	-0.108898	7.67587e+08	0.468726	8.92649e-80	3.92666e-79	22.3737	26.971
PRDM2	Control	0.318357	-0.218876	706724411	0.431561	0	0	28.3691	37.9044
KAZN	Control	0.0198705	-0.150165	724419312	0.442366	0	0	2.10706	13.4901
TMEM51	Control	0.0614539	-0.0184602	8.1174e+08	0.495688	2.27447e-06	3.96567e-06	5.75895	6.51264
EFHD2	Control	0.199739	0.104939	908535073	0.554796	0	0	19.1685	7.75381
CASP9	Control	0.0221296	0.00188812	822356059	0.502171	0.000115852	0.000184834	2.27389	1.82689
DNAJC16	Control	0.101204	-0.0501732	7.96416e+08	0.486331	9.8295e-31	2.84196e-30	10.0007	12.2722
AGMAT	Control	0.00403544	0.00165482	820338894	0.500939	4.91177e-05	7.98788e-05	0.40197	0.213834
DDI2	Control	0.0829221	-0.128639	7.4742e+08	0.456412	1.68721e-304	1.71199e-303	8.37701	16.4652
PLEKHM2	Control	0.150793	-0.0819408	7.77987e+08	0.475077	7.02322e-70	2.89327e-69	14.8007	18.7616
FBLIM1	Control	0.0609758	0.0438651	8.47714e+08	0.517656	1.66369e-115	8.95158e-115	4.95764	1.42711
UQCRHL	Control	0.00831539	-0.00558043	815149362	0.49777	2.70475e-09	5.25577e-09	0.853859	1.29695
FLJ37453	Control	0.0458986	0.0458986	849283004	0.518614	2.4838e-181	1.74988e-180	3.72282	0
SPEN	Control	0.466172	-0.304488	665263209	0.406243	0	0	37.7668	49.9024
ZBTB17	Control	0.11018	0.025718	8.4601e+08	0.516615	7.40899e-46	2.50371e-45	10.9478	7.39122
SRARP	Control	1.68578	0.74672	1159429235	0.708005	0	0	82.1149	52.6357
EPHA2	Control	0.111456	-0.00645618	826362354	0.504618	9.93375e-05	0.000159076	10.7888	9.51562
ARHGEF19	Control	0.0379616	0.00340199	8.25504e+08	0.504094	2.68216e-08	5.04782e-08	3.96585	3.10524
FBXO42	Control	0.0768431	-0.0632882	787188024	0.480696	5.63167e-72	2.35863e-71	7.6913	11.1938
SZRD1	Control	0.227643	-0.073965	784213564	0.47888	4.70402e-39	1.48658e-38	21.4148	24.0424
NECAP2	Control	0.311604	-0.0696482	7.90454e+08	0.48269	1.44756e-22	3.7159e-22	28.0578	29.0954
NBPF1	Control	0.0544771	-0.0950025	765244953	0.467296	5.14569e-244	4.42201e-243	5.53695	11.7888
CROCCP2	Control	0.031513	0.031513	839613360	0.512709	2.55188e-123	1.43079e-122	2.54187	0
CROCC	Control	0.035442	-0.0625003	7.82411e+08	0.477779	2.4743e-170	1.67249e-169	3.52315	7.85608
BX284668.5	Control	0.075101	0.075101	865750440	0.52867	1.44302e-282	1.38118e-281	5.73399	0
MFAP2	Control	0.00565833	-0.33738	6.17624e+08	0.377152	0	0	0.520197	25.0372
ATP13A2	Control	0.0882966	-0.114959	752047958	0.459238	6.65007e-264	6.05018e-263	8.59113	16.2328
SDHB	Control	0.281601	0.112749	907833616	0.554368	2.52148e-238	2.13792e-237	25.7603	14.2479
RCC2	Control	0.132154	-0.163112	7.26359e+08	0.443551	0	0	13.0259	23.0708
IFFO2	Control	0.00979019	-0.042941	788623673	0.481573	7.95966e-275	7.46579e-274	1.04171	4.709
UBR4	Control	0.175175	-0.261809	6.77907e+08	0.413963	0	0	16.9589	31.6103
EMC1	Control	0.079162	-0.0473639	7.97362e+08	0.486908	4.31089e-34	1.29467e-33	7.94745	10.2454
MRTO4	Control	0.108632	-0.022989	8.14896e+08	0.497616	0.048862	0.0630757	10.9806	11.0264
AKR7A2	Control	0.260856	0.0387945	858132373	0.524018	1.56174e-48	5.41905e-48	24.1852	18.3572
PQLC2	Control	0.0345495	0.0345495	846690808	0.517031	1.11829e-165	7.43466e-165	3.40624	0
CAPZB	Control	0.580327	0.0512884	858903020	0.524489	2.04839e-33	6.09829e-33	46.4368	39.034
MINOS1	Control	0.80478	0.80478	1297517792	0.792328	0	0	58.4657	0
NBL1	Control	0.261904	0.0654943	8.77305e+08	0.535726	2.0649e-110	1.08648e-109	23.2263	15.1683
TMCO4	Control	0.021252	0.0179923	834326593	0.509481	6.69231e-77	2.89468e-76	2.20033	0.302157
OTUD3	Control	0.0342013	-0.0234166	8.06864e+08	0.492711	4.95946e-23	1.2831e-22	3.48374	4.881
CAMK2N1	Control	0.0299739	0.0128262	832428064	0.508322	4.16734e-44	1.38424e-43	2.8243	1.14355
MUL1	Control	0.0982027	0.00749787	8.34029e+08	0.509299	1.56919e-16	3.62821e-16	9.83645	7.73057
CDA	Control	0.482769	0.215767	954064225	0.582599	0	0	37.2217	20.8628
PINK1	Control	0.600586	-0.0486554	8.009e+08	0.489069	9.23539e-08	1.71331e-07	46.4906	44.4682
PINK1-AS	Control	0.00257509	0.00257509	820499948	0.501038	2.27239e-11	4.69333e-11	0.207553	0
DDOST	Control	0.41674	-0.0156333	820474830	0.501022	0.591371	0.65477	35.9658	33.2512
KIF17	Control	0.0794924	-0.0134278	817411311	0.499152	0.412322	0.46147	7.77668	7.75381
HP1BP3	Control	0.767108	-0.388022	607979571	0.371262	0	0	56.0867	69.5612
EIF4G3	Control	0.272067	-0.335714	639172087	0.39031	0	0	25.1087	42.1672
ECE1	Control	0.555691	-0.270921	675399375	0.412432	0	0	43.5875	53.8723
NBPF3	Control	0.0169633	0.00221412	8.21805e+08	0.501834	0.000182267	0.000288053	1.72085	1.34808
ALPL	Control	0.5127	0.189367	9.19219e+08	0.561321	4.58732e-251	4.0133e-250	32.9537	20.714
USP48	Control	0.261019	-0.207654	708476658	0.432631	0	0	23.9567	34.2414
HSPG2	Control	0.278159	-0.637489	5.06916e+08	0.309548	0	0	23.8805	55.039
LINC00339	Control	0.0227158	0.0227158	833546976	0.509005	1.91957e-87	8.87283e-87	1.80099	0
CDC42	Control	1.31639	-0.0450788	7.90842e+08	0.482927	1.30391e-14	2.90211e-14	77.0246	77.6032
ZBTB40	Control	0.0628731	-0.0633174	7.85373e+08	0.479588	2.95107e-93	1.41586e-92	6.31987	10.1432
KDM1A	Control	0.157121	-0.184963	715369215	0.43684	0	0	15.4522	26.376
LUZP1	Control	0.565026	-0.291152	661462166	0.403921	0	0	44.9314	55.8293
HTR1D	Control	0.0056671	0.00483751	823207350	0.502691	2.55293e-22	6.53011e-22	0.635796	0.0976199
LINC01355	Control	0.0105197	0.0105197	825834924	0.504296	2.3105e-42	7.54399e-42	0.859113	0
AL109936.8	Control	0.0013574	0.0013574	819811564	0.500617	2.51731e-07	4.58015e-07	0.123481	0
HNRNPR	Control	0.713105	-0.183642	717642849	0.438228	1.64107e-186	1.17636e-185	53.311	58.2977
ZNF436	Control	0.0645012	-0.15545	725593907	0.443083	0	0	6.5931	17.4647
ZNF436-AS1	Control	0.0065987	0.0065987	823274996	0.502732	1.68425e-27	4.6662e-27	0.54647	0
TCEA3	Control	0.0272703	0.0158915	8.34114e+08	0.509351	8.95129e-55	3.27653e-54	2.88998	1.00874
ID3	Control	2.12458	0.748279	1156181225	0.706021	0	0	89.0982	70.0632
RPL11	Control	3.15227	0.5525	1236362155	0.754984	0	0	98.4722	98.0151
ELOA	Control	0.157774	-0.0603352	7.94537e+08	0.485183	2.55731e-25	6.87225e-25	15.6506	17.5483
PITHD1	Control	0.33416	0.0962956	8.97136e+08	0.547836	1.47146e-162	9.70758e-162	30.1714	19.4775
LYPLA2	Control	0.151038	-0.0177769	816372501	0.498517	0.276069	0.312849	14.4657	14.2014
GALE	Control	0.0998021	0.0391912	8.53861e+08	0.521409	2.31681e-84	1.04925e-83	9.85616	5.44812
HMGCL	Control	0.166614	0.0357505	8.5552e+08	0.522423	2.61394e-59	9.93492e-59	15.9908	11.0311
FUCA1	Control	0.08978	0.0308828	8.4723e+08	0.51736	2.47317e-60	9.48234e-60	8.97209	5.39234
PNRC2	Control	0.703355	0.12614	9.00695e+08	0.550009	3.92122e-127	2.24096e-126	52.5544	40.8981
SRSF10	Control	0.778403	-0.145744	7.42112e+08	0.45317	2.41767e-106	1.24339e-105	56.3718	58.8323
STPG1	Control	0.0100439	0.00581258	823461504	0.502846	1.09603e-15	2.49566e-15	0.978654	0.409074
NIPAL3	Control	0.0309706	-0.000116651	8.21837e+08	0.501854	0.00542027	0.00776872	3.16322	2.7659
RCAN3	Control	0.00425719	-0.00125633	8.18138e+08	0.499595	0.116613	0.142349	0.43087	0.511343
SRRM1	Control	0.86346	0.0167503	831194352	0.507568	0.000443284	0.00068573	60.6608	55.9781
CLIC4	Control	1.07508	0.0893461	869123170	0.53073	1.05754e-44	3.53344e-44	69.1205	62.0491
SYF2	Control	0.741651	0.277902	9.9027e+08	0.604708	0	0	55.2762	34.4226
AL031432.4	Control	0.00970376	0.00970376	825490732	0.504085	2.31198e-40	7.39402e-40	0.817077	0
RSRP1	Control	0.911351	-0.337213	6.4263e+08	0.392422	0	0	61.9967	71.5508
TMEM50A	Control	0.960895	0.277223	9.79992e+08	0.598431	0	0	65.8115	47.2899
TMEM57	Control	0.174405	0.174405	956283692	0.583954	0	0	16.7908	0
LDLRAP1	Control	0.158926	-0.0419635	8.04045e+08	0.49099	9.52168e-11	1.93157e-10	14.9517	16.0004
SELENON	Control	0.310467	-0.0562404	7.97423e+08	0.486946	1.36287e-13	2.96914e-13	27.891	28.2633
MTFR1L	Control	0.114479	0.00685417	8.35268e+08	0.510056	6.96813e-17	1.62267e-16	11.3931	9.04147
PAQR7	Control	0.0243402	-0.00134768	8.19408e+08	0.500371	0.530838	0.589511	2.42627	2.33823
STMN1	Control	0.430223	-0.41083	6.19647e+08	0.378387	0	0	32.6437	51.2412
PAFAH2	Control	0.0281365	-0.0018615	820643631	0.501126	0.0808368	0.101259	2.92545	2.67293
PDIK1L	Control	0.0430841	-0.0134568	813458298	0.496738	4.77403e-05	7.76814e-05	4.39015	4.97397
FAM110D	Control	0.343925	0.0635135	8.70697e+08	0.531691	5.059e-73	2.1332e-72	29.1232	21.6995
ZNF593	Control	0.138922	0.00167805	830705400	0.50727	2.52068e-08	4.74726e-08	13.4647	11.5796
SH3BGRL3	Control	1.122	0.238395	947255873	0.578441	1.99578e-280	1.89934e-279	71.1475	56.7404
UBXN11	Control	0.0351982	0.0199405	835034432	0.509913	2.82772e-52	1.01377e-51	3.37209	1.38062
CD52	Control	0.0320162	0.0293438	8.39129e+08	0.512413	7.21854e-106	3.70315e-105	2.75993	0.278914
DHDDS	Control	0.0837686	-0.008049	821310452	0.501533	0.153304	0.184219	8.53596	8.00019
HMGN2	Control	1.1019	0.336097	1007616254	0.6153	0	0	70.3317	49.8745
ARID1A	Control	0.287431	-0.270792	675812973	0.412685	0	0	26.1819	39.2758
PIGV	Control	0.0284123	0.0129704	8.31371e+08	0.507676	1.90505e-35	5.79776e-35	2.97011	1.42246
ZDHHC18	Control	0.0981418	-0.0236096	813836198	0.496969	0.00860574	0.0121149	9.822	10.0595
GPN2	Control	0.0730261	-0.00742228	819402710	0.500368	0.712875	0.783091	7.25517	7.03328
GPATCH3	Control	0.0434228	0.0127079	831452112	0.507726	2.02049e-24	5.35516e-24	4.35599	2.77984
NUDC	Control	0.630573	0.187094	942144271	0.57532	1.20258e-295	1.19657e-294	49.8338	33.9624
SLC9A1	Control	0.0584082	-0.0883433	770448305	0.470474	1.30992e-188	9.4381e-188	6.11626	11.6819
WDTC1	Control	0.107012	-0.0509218	7.95398e+08	0.485709	6.84358e-32	2.00672e-31	10.5865	12.9509
TMEM222	Control	0.148822	0.00925052	833808863	0.509165	4.86152e-12	1.02229e-11	14.0479	11.826
MAP3K6	Control	0.1327	0.0719809	8.80596e+08	0.537735	5.83043e-213	4.5674e-212	12.7278	4.96467
FCN3	Control	0.0309299	0.00954116	829890514	0.506772	4.85774e-26	1.31924e-25	3.14483	1.7711
WASF2	Control	1.15533	-0.217529	692739177	0.423021	1.30254e-266	1.19196e-265	71.5337	77.7241
AHDC1	Control	0.16186	-0.108753	7.65337e+08	0.467353	7.40913e-111	3.90767e-110	15.8949	20.9976
FGR	Control	0.404386	0.247961	9.88783e+08	0.6038	0	0	33.6959	12.4954
IFI6	Control	2.21428	1.15599	1.28661e+09	0.785666	0	0	91.4732	55.3273
FAM76A	Control	0.152497	0.0632842	871389547	0.532113	1.48682e-135	8.78911e-135	14.3172	7.64689
STX12	Control	0.574073	0.0222856	841578049	0.513909	6.43381e-12	1.34899e-11	45.3281	39.6337
AL020997.2	Control	0.00584079	0.00584079	822790976	0.502437	1.08293e-24	2.88168e-24	0.487356	0
PPP1R8	Control	0.0938083	-0.0263363	811504396	0.495545	8.43281e-05	0.000135442	9.36355	9.92004
RPA2	Control	0.201155	0.0413189	860091444	0.525214	2.54524e-64	1.00819e-63	19.1317	13.4576
SMPDL3B	Control	0.00974116	-0.00906202	812522618	0.496166	9.9266e-21	2.47409e-20	0.976026	1.73856
XKR8	Control	0.0375867	-0.00458236	8.17658e+08	0.499302	0.344937	0.388072	3.78194	3.8862
EYA3	Control	0.0839131	-0.034618	804023480	0.490976	1.07736e-16	2.4986e-16	8.33366	9.84567
RN7SL559P	Control	0.00200651	0.00200651	820317096	0.500926	2.67023e-10	5.35532e-10	0.185222	0
PTAFR	Control	0.00256938	0.00123105	820107438	0.500798	1.69591e-05	2.83548e-05	0.266667	0.106917
DNAJC8	Control	0.677774	0.0745765	870489958	0.531564	9.49732e-52	3.39439e-51	52.0171	43.0783
ATPIF1	Control	0.968039	0.968039	1356837132	0.828552	0	0	65.7103	0
SESN2	Control	0.0369207	-0.0298902	801368767	0.489355	6.63457e-42	2.15438e-41	3.8647	5.91298
MED18	Control	0.0215812	-0.0025712	818569385	0.499859	0.806172	0.881582	2.26732	2.28245
PHACTR4	Control	0.512473	-0.19773	7.16183e+08	0.437337	1.0725e-213	8.41407e-213	41.1875	48.0615
RCC1	Control	0.0212098	-0.0218474	8.05082e+08	0.491623	1.43896e-42	4.71101e-42	2.22135	3.86761
SNHG3	Control	0.0357289	0.0357289	841979680	0.514154	2.02199e-137	1.20704e-136	2.83087	0
TRNAU1AP	Control	0.142443	-0.0181571	8.18823e+08	0.500014	0.991632	1	13.8273	13.2438
SNHG12	Control	0.0225484	0.0225484	833407148	0.50892	1.27531e-86	5.86234e-86	1.78391	0
TAF12	Control	0.19761	0.075859	882673630	0.539004	2.86399e-159	1.86909e-158	18.5787	10.371
GMEB1	Control	0.0979302	-0.0236767	815522877	0.497999	0.0824994	0.103307	9.84959	9.86426
YTHDF2	Control	0.286808	-0.106964	7.67175e+08	0.468475	9.43099e-73	3.96604e-72	26.4263	30.0623
EPB41	Control	0.12394	-0.153597	738827052	0.451164	2.32493e-287	2.25771e-286	12.1826	20.8023
SRSF4	Control	0.617852	-0.208583	710000459	0.433561	6.66249e-224	5.4017e-223	48.134	54.0071
MECR	Control	0.0634372	0.00147925	825627373	0.504169	9.18899e-06	1.55527e-05	6.52479	5.58293
LAPTM5	Control	0.0085331	-0.0341692	793949708	0.484825	4.30305e-232	3.58131e-231	0.81445	3.84437
SDC3	Control	0.2634	-0.307561	659465933	0.402702	0	0	23.7596	39.1084
PUM1	Control	0.418996	-0.286236	6.6697e+08	0.407285	0	0	35.8411	47.8291
SNRNP40	Control	0.277073	0.037991	856596085	0.52308	1.67734e-43	5.53632e-43	25.2348	19.4961
ZCCHC17	Control	0.391756	-0.059971	797657326	0.487089	5.97619e-12	1.25392e-11	33.8181	33.3442
SERINC2	Control	0.0148668	-0.0252895	8.00696e+08	0.488945	4.88011e-90	2.28745e-89	1.58424	3.77929
TINAGL1	Control	0.735159	0.540914	1136534752	0.694024	0	0	52.5084	13.6482
PEF1	Control	0.423603	0.150145	926435208	0.565727	7.46609e-271	6.91287e-270	36.3901	22.355
COL16A1	Control	0.00742163	0.00538897	8.23562e+08	0.502908	2.51532e-21	6.33667e-21	0.763218	0.181294
PTP4A2	Control	0.458212	-0.0433319	8.05441e+08	0.491842	2.81882e-05	4.64049e-05	38.58	36.7981
KHDRBS1	Control	0.608938	-0.0883711	7.75988e+08	0.473857	9.50525e-37	2.93059e-36	47.7583	48.0197
AL445248.1	Control	0.00352695	0.00352695	821231356	0.501484	1.23649e-15	2.81262e-15	0.29688	0
TMEM39B	Control	0.0701079	-0.00392998	820279049	0.500903	0.356152	0.400183	6.95172	6.65675
KPNA6	Control	0.274036	-0.0415401	8.08338e+08	0.493611	0.000165277	0.000261964	25.1967	24.5351
TXLNA	Control	0.13121	-0.140854	741055169	0.452525	1.37606e-259	1.23799e-258	13.0299	21.3602
CCDC28B	Control	0.0471384	-0.0710066	7.73614e+08	0.472407	4.52934e-204	3.44788e-203	4.64631	10.0223
TMEM234	Control	0.0750441	0.0231982	8.39959e+08	0.51292	1.09274e-40	3.51073e-40	7.3064	4.64392
EIF3I	Control	0.667353	0.123296	8.98119e+08	0.548436	1.03725e-120	5.7492e-120	51.2381	39.7871
MTMR9LP	Control	0.0380495	0.0380495	842227068	0.514305	6.73049e-139	4.04042e-138	2.86108	0
FAM167B	Control	0.0984999	0.0567347	8.67877e+08	0.529968	8.80365e-174	6.03802e-173	9.63941	3.55151
HDAC1	Control	0.224877	-0.000408986	8.33204e+08	0.508795	2.34127e-08	4.41654e-08	21.2269	18.3247
MARCKSL1	Control	0.285975	-0.676798	4.84197e+08	0.295674	0	0	24.5701	57.4842
BSDC1	Control	0.237573	0.00893529	842874834	0.514701	3.07344e-20	7.58926e-20	22.2016	17.9946
ZBTB8B	Control	0.00418289	-0.00124006	8.18649e+08	0.499907	0.708829	0.778742	0.409852	0.427668
ZBTB8A	Control	0.240742	0.0639749	8.77806e+08	0.536032	3.72968e-117	2.02269e-116	22.0677	13.9968
ZBTB8OS	Control	0.257975	0.0757542	884063731	0.539853	9.7372e-135	5.73563e-134	23.8463	15.0567
RBBP4	Control	0.395776	-0.146303	745431031	0.455197	6.41035e-123	3.58813e-122	34.002	39.0061
SYNC	Control	0.161319	-0.0479717	799000627	0.487909	4.0775e-18	9.71676e-18	14.8453	16.5861
KIAA1522	Control	0.0826544	-0.0243467	812715510	0.496284	0.000523902	0.00080707	8.28112	8.74861
YARS	Control	0.0774267	-0.06804	781221539	0.477052	2.90817e-97	1.4279e-96	7.88966	12.1142
S100PBP	Control	0.149053	-0.0745792	785462414	0.479642	5.45395e-49	1.90037e-48	14.287	17.4275
TMEM54	Control	0.0415829	0.0408607	8.54925e+08	0.52206	8.71873e-212	6.814e-211	4.47816	0.06508
RNF19B	Control	0.0701452	0.0405496	8.56213e+08	0.522846	6.99941e-131	4.05576e-130	7.31823	2.68687
AK2	Control	0.267863	0.0376582	8.57048e+08	0.523356	1.16766e-45	3.9379e-45	24.3993	18.6408
AZIN2	Control	0.037747	0.014584	8.32382e+08	0.508293	1.51257e-32	4.46225e-32	3.75304	2.07326
TRIM62	Control	0.0281112	0.00230007	823673095	0.502975	3.55986e-06	6.15612e-06	2.98062	2.36147
ZNF362	Control	0.141212	-0.145086	737272656	0.450215	1.08512e-271	1.00751e-270	13.8404	22.5549
PHC2	Control	0.252266	-0.0570096	7.98188e+08	0.487413	4.0382e-14	8.89058e-14	23.6716	24.3538
RN7SKP16	Control	0.000908016	0.000908016	819488884	0.50042	2.09902e-05	3.49479e-05	0.0840722	0
SMIM12	Control	0.252001	0.027918	851387526	0.519899	2.11461e-34	6.3694e-34	23.5271	18.413
GJA4	Control	0.0449311	-0.229235	717467425	0.438121	0	0	4.07488	16.0887
AC114490.2	Control	0.00900682	0.00694259	8.24835e+08	0.503685	4.64338e-28	1.29723e-27	0.923481	0.185943
ZMYM6	Control	0.0560443	-0.00960316	8.18073e+08	0.499556	0.615668	0.679894	5.55796	5.54109
ZMYM1	Control	0.0700372	-0.0670024	783002670	0.47814	3.11178e-96	1.51809e-95	7.13432	11.1798
SFPQ	Control	0.963352	-0.505691	5.64501e+08	0.344712	0	0	63.2066	78.2308
ZMYM4	Control	0.212195	-0.214678	702845247	0.429192	0	0	20.1051	31.5917
KIAA0319L	Control	0.220583	-0.0912495	776902542	0.474415	1.22966e-57	4.61444e-57	20.6608	24.0331
NCDN	Control	0.0252651	-0.00984418	813544067	0.49679	2.61914e-07	4.76347e-07	2.54187	3.16103
PSMB2	Control	0.512914	0.143191	9.18998e+08	0.561186	2.07411e-212	1.62337e-211	42.4801	29.0489
C1orf216	Control	0.046379	0.0109374	830645743	0.507233	3.99198e-20	9.84373e-20	4.67126	3.18427
CLSPN	Control	0.00760438	-0.0251429	8.05324e+08	0.491771	2.05056e-91	9.71401e-91	0.75665	2.39401
AGO4	Control	0.1344	-0.129119	7.49808e+08	0.45787	2.0005e-207	1.54266e-206	13.0286	20.3747
AGO1	Control	0.0929138	-0.118162	753991403	0.460424	5.32066e-238	4.50415e-237	9.20197	16.4931
AGO3	Control	0.229393	-0.254387	6.91796e+08	0.422445	0	0	21.0706	33.4186
ADPRHL2	Control	0.116174	0.0060378	833457446	0.50895	1.90963e-13	4.15081e-13	11.5941	9.47378
TRAPPC3	Control	0.284151	0.0921695	892043839	0.544726	3.09281e-160	2.02337e-159	25.6972	16.0097
MAP7D1	Control	0.207719	-0.0864597	7.77039e+08	0.474498	1.34441e-59	5.11997e-59	19.5021	23.1359
THRAP3	Control	0.544401	-0.104262	7.65105e+08	0.467211	8.84898e-59	3.35133e-58	43.954	45.9418
EVA1B	Control	0.430163	-0.366354	6.28769e+08	0.383957	0	0	36.4138	51.3341
STK40	Control	0.0822212	-0.0516864	7.94429e+08	0.485118	5.14871e-41	1.65856e-40	8.48342	11.0822
LSM10	Control	0.177579	0.0441248	858953616	0.524519	4.54679e-68	1.84937e-67	16.7396	11.4215
MRPS15	Control	0.331132	0.0765223	8.82477e+08	0.538884	2.78165e-108	1.44733e-107	29.7103	20.7791
LINC01137	Control	0.00562338	0.00562338	822554344	0.502292	2.55647e-23	6.64821e-23	0.458456	0
ZC3H12A	Control	0.0371106	0.0252732	840386219	0.513181	3.77376e-85	1.71813e-84	3.72939	1.08312
MEAF6	Control	0.428737	0.126065	9.10288e+08	0.555867	4.14361e-195	3.04978e-194	36.3573	23.9169
SNIP1	Control	0.0858009	-0.0496765	795523184	0.485786	9.94855e-37	3.06691e-36	8.75402	11.2123
DNALI1	Control	0.0114027	-0.0120876	811298380	0.495419	5.19017e-24	1.36746e-23	1.19803	2.1058
GNL2	Control	0.0933595	-0.0430977	799930961	0.488477	1.12297e-23	2.94242e-23	9.35698	11.2728
C1orf109	Control	0.0765174	0.0102171	8.31319e+08	0.507645	2.10611e-14	4.66769e-14	7.57964	5.94087
YRDC	Control	0.132778	0.0132653	843298330	0.51496	8.52236e-31	2.46536e-30	13.6302	10.1432
C1orf122	Control	0.357683	0.026819	849207235	0.518568	1.93151e-24	5.12138e-24	31.8805	26.3434
MTF1	Control	0.089393	-0.0139729	821440072	0.501612	0.14326	0.172414	9.04302	8.41391
INPP5B	Control	0.0491517	-0.0191807	811147371	0.495327	4.73122e-08	8.84731e-08	4.99442	5.82001
SF3A3	Control	0.224574	-0.0897907	7.77254e+08	0.47463	1.67344e-55	6.16694e-55	21.3294	24.5073
FHL3	Control	0.203117	-0.112413	7.57267e+08	0.462425	3.63739e-131	2.10995e-130	18.1176	24.4329
UTP11	Control	0.323412	0.0432974	858924941	0.524502	1.18275e-44	3.94982e-44	28.599	22.4154
RRAGC	Control	0.141177	-0.040122	8.06419e+08	0.492439	2.44393e-08	4.60337e-08	14.1084	14.8336
MYCBP	Control	0.0496136	-0.00127895	8.20017e+08	0.500743	0.37162	0.416931	4.91166	4.71365
AKIRIN1	Control	0.351413	-0.0332163	8.13368e+08	0.496682	0.0687209	0.086886	31.1934	29.3975
NDUFS5	Control	1.22303	0.508385	1.10165e+09	0.672721	0	0	75.7189	48.7821
MACF1	Control	1.18514	-1.08085	312228038	0.190662	0	0	71.3668	93.8918
AL365277.1	Control	0.00222526	0.00222526	820317096	0.500926	2.67023e-10	5.35532e-10	0.185222	0
PABPC4	Control	0.178274	-0.143941	7.40646e+08	0.452275	1.11776e-215	8.82359e-215	17.1665	25.0279
PPIE	Control	0.181707	0.0373696	856505965	0.523025	1.94743e-58	7.35244e-58	17.2952	12.1653
TRIT1	Control	0.046744	-0.00593435	8.18898e+08	0.500059	0.941984	1	4.69754	4.62068
MFSD2A	Control	1.75562	-0.134411	7.44841e+08	0.454837	6.61624e-92	3.14658e-91	80.5307	82.1448
CAP1	Control	0.636306	0.0637319	8.6512e+08	0.528285	9.54904e-43	3.1305e-42	49.5619	41.3304
PPT1	Control	0.29403	0.125797	9.17733e+08	0.560413	7.82952e-288	7.61978e-287	26.6995	13.8667
RLF	Control	0.136337	-0.101764	7.67891e+08	0.468912	6.4652e-114	3.45493e-113	13.5002	18.6687
AL050341.2	Control	0.0229116	0.0229116	833880412	0.509209	2.09539e-89	9.79761e-89	1.84171	0
ZMPSTE24	Control	0.166665	-0.0456074	8.01999e+08	0.48974	7.81634e-13	1.67454e-12	16.0053	17.1579
SMAP2	Control	0.107764	0.0203855	842875220	0.514701	1.63727e-36	5.02932e-36	10.7875	7.60971
AL603839.3	Control	0.00245443	0.00245443	820456924	0.501011	4.05572e-11	8.32626e-11	0.202299	0
EXO5	Control	0.0156951	-0.000413234	820577395	0.501085	0.025465	0.0340461	1.6578	1.43176
NFYC	Control	0.141293	-0.0495602	7.9885e+08	0.487817	1.94524e-19	4.73974e-19	13.7852	15.4797
CITED4	Control	0.0330925	-0.0166551	8.10238e+08	0.494771	6.6355e-13	1.42374e-12	3.46535	4.46263
CTPS1	Control	0.0241896	-0.0959745	7.57794e+08	0.462747	0	0	2.52348	9.86426
SCMH1	Control	0.0514926	0.0021951	8.25082e+08	0.503836	5.1769e-06	8.85258e-06	5.18227	4.34641
HIVEP3	Control	0.0261869	-0.0489499	7.91009e+08	0.483029	1.02167e-128	5.87534e-128	2.70082	6.02454
FOXJ3	Control	0.163926	-0.153086	735705591	0.449258	1.63196e-256	1.45447e-255	15.8108	24.4282
PPCS	Control	0.363756	0.149025	930932390	0.568473	0	0	32.0893	17.5065
CCDC30	Control	0.0257332	-0.0150948	811918234	0.495797	2.315e-11	4.78023e-11	2.54713	3.35627
PPIH	Control	0.110637	0.0258959	844371266	0.515615	2.63917e-40	8.43332e-40	11.0135	7.69338
YBX1	Control	1.7097	0.272796	9.83553e+08	0.600606	0	0	86.5366	78.584
P3H1	Control	0.0678202	-0.0987014	760020949	0.464106	7.33211e-251	6.41253e-250	6.69819	13.5506
C1orf50	Control	0.0404808	0.0244367	840683894	0.513363	7.37679e-79	3.2258e-78	4.10378	1.41316
SVBP	Control	0.243327	-0.0211436	816435465	0.498556	0.372232	0.417582	22.2936	21.4067
ERMAP	Control	0.0176447	0.000741227	8.21204e+08	0.501468	0.0036616	0.00530595	1.80887	1.50614
ZNF691	Control	0.0314218	0.013369	830769322	0.507309	1.59844e-30	4.61098e-30	3.11987	1.64559
SLC2A1	Control	2.26035	0.444073	1.033e+09	0.630798	0	0	91.33	82.0007
SLC2A1-AS1	Control	0.0217907	0.0217907	833622268	0.509051	6.92286e-88	3.20439e-87	1.81018	0
EBNA1BP2	Control	0.184013	0.0266521	8.50583e+08	0.519408	8.76988e-41	2.82062e-40	17.7931	13.2577
TIE1	Control	1.1108	-0.0444897	795410988	0.485717	7.28309e-11	1.48106e-10	67.9435	68.4502
ELOVL1	Control	0.183517	-0.0418473	8.04025e+08	0.490978	1.07835e-09	2.1267e-09	17.4266	18.2503
MED8	Control	0.134449	0.0185933	844443094	0.515659	4.01565e-34	1.20682e-33	13.3951	9.85032
SZT2	Control	0.0811746	-0.0491722	798655276	0.487698	7.83673e-30	2.24486e-29	8.14713	10.2361
HYI	Control	0.22725	0.130172	918785826	0.561056	0	0	20.8854	8.36742
PTPRF	Control	0.0194904	0.00592671	825195280	0.503905	5.73798e-15	1.28741e-14	1.8798	1.09241
KDM4A	Control	0.0634862	-0.0396372	8.0174e+08	0.489582	2.11779e-26	5.77907e-26	6.49984	8.35348
KDM4A-AS1	Control	0.00100114	0.00100114	819531908	0.500447	1.1593e-05	1.95028e-05	0.0893268	0
ST3GAL3	Control	0.0373319	-0.0367364	7.98489e+08	0.487597	3.28365e-56	1.218e-55	3.79376	6.1826
IPO13	Control	0.0333847	-0.0110175	8.13701e+08	0.496886	1.19305e-05	2.00591e-05	3.38654	3.96988
DPH2	Control	0.0392274	0.0107287	8.30043e+08	0.506865	6.30299e-21	1.5764e-20	4.03547	2.63574
ATP6V0B	Control	0.620345	0.0823989	8.77464e+08	0.535823	4.93328e-68	2.00535e-67	49.0338	39.3036
B4GALT2	Control	0.072238	0.0111675	834202377	0.509405	1.42314e-21	3.60292e-21	7.44302	5.42488
CCDC24	Control	0.0345725	0.0162608	8.33259e+08	0.508829	4.29653e-40	1.37063e-39	3.46273	1.68278
DMAP1	Control	0.172655	-0.0140722	821978552	0.501941	0.174592	0.20702	16.444	15.2845
ERI3	Control	0.140289	0.00666906	8.32993e+08	0.508667	3.50075e-11	7.20078e-11	13.6079	11.4587
RNF220	Control	0.131573	-0.140449	7.42172e+08	0.453207	7.75518e-256	6.89103e-255	12.7961	21.058
TMEM53	Control	0.0278815	0.0035633	8.23152e+08	0.502657	1.90363e-05	3.17423e-05	2.78095	2.23596
RPS8	Control	3.21559	0.14137	938445036	0.573061	1.24823e-235	1.04968e-234	98.3475	99.5119
PLK3	Control	0.328595	0.133373	919629290	0.561571	3.43857e-283	3.29712e-282	28.6108	15.4518
BTBD19	Control	0.0696564	-0.000304419	825303786	0.503971	4.47528e-05	7.28736e-05	7.00952	6.07568
EIF2B3	Control	0.0740705	-0.0253727	807215801	0.492926	6.74908e-12	1.41453e-11	7.44039	8.65099
HECTD3	Control	0.0449478	-0.0166951	8.11336e+08	0.495442	3.86247e-08	7.23851e-08	4.66338	5.48066
UROD	Control	0.171426	-0.0114614	8.21839e+08	0.501855	0.192614	0.224319	16.2706	15.2287
ZSWIM5	Control	0.0583142	0.0367437	8.52166e+08	0.520375	7.27809e-127	4.15228e-126	6.01379	1.90126
MUTYH	Control	0.0755077	0.0421093	8.53157e+08	0.52098	5.02916e-110	2.63991e-109	7.27225	3.03552
TOE1	Control	0.0556883	0.0134286	8.33861e+08	0.509196	1.48315e-26	4.05762e-26	5.68013	3.77464
PRDX1	Control	1.30455	0.443517	1060190843	0.647405	0	0	76.5596	55.1692
AKR1A1	Control	0.231422	0.0223299	8.45557e+08	0.516339	2.71056e-25	7.28259e-25	21.4095	17.2927
NASP	Control	0.480259	-0.473536	5.7049e+08	0.34837	0	0	38.8926	59.4784
CCDC17	Control	0.00585039	0.00113953	820068130	0.500774	0.00712153	0.0100953	0.592447	0.436965
GPBP1L1	Control	0.2748	-0.0696757	789549104	0.482138	1.01668e-25	2.74873e-25	25.0286	26.534
TMEM69	Control	0.0603079	0.0268942	842451275	0.514442	2.69846e-62	1.05262e-61	5.96782	3.03552
IPP	Control	0.101885	0.0221625	8.44776e+08	0.515862	2.17907e-44	7.25977e-44	10.2713	6.85664
MAST2	Control	0.0363628	-0.0184484	809427330	0.494276	2.10316e-14	4.66154e-14	3.67291	4.76013
PIK3R3	Control	0.509189	0.206901	953614615	0.582324	0	0	39.0069	21.6484
TSPAN1	Control	0.00721389	0.00650739	8.24081e+08	0.503224	6.51154e-29	1.84015e-28	0.705419	0.0604314
POMGNT1	Control	0.106772	0.011051	8.3469e+08	0.509703	6.98004e-17	1.6253e-16	10.5222	8.32559
LURAP1	Control	0.0423783	0.040586	8.52393e+08	0.520513	2.20916e-190	1.59993e-189	4.27586	0.171997
LRRC41	Control	0.153407	-0.0410587	804830655	0.491469	9.41435e-10	1.8593e-09	15.0542	15.9213
UQCRH	Control	0.910913	0.222749	948476042	0.579186	2.86628e-295	2.84876e-294	63.5836	47.0342
NSUN4	Control	0.0721223	-0.0053251	822864372	0.502482	0.0130156	0.0179868	7.35501	6.67999
FAAH	Control	0.0379795	0.0297372	844041296	0.515413	9.90219e-117	5.35602e-116	3.79901	0.706582
MKNK1	Control	0.11183	-0.0313182	8.09998e+08	0.494625	9.82369e-06	1.66123e-05	10.9714	11.5796
MOB3C	Control	0.0888965	0.0146269	836556328	0.510843	3.60639e-24	9.52914e-24	8.86043	6.52194
ATPAF1	Control	0.101525	0.0118016	834255274	0.509437	1.15447e-16	2.67604e-16	10.0545	7.9444
EFCAB14	Control	0.553853	-0.171477	7.40712e+08	0.452315	1.52929e-121	8.5136e-121	44.2745	47.0946
CYP4B1	Control	0.0393491	0.0132581	8.33634e+08	0.509058	9.52724e-38	2.97278e-37	3.86207	2.01748
TAL1	Control	0.132681	-0.0426363	8.03186e+08	0.490465	4.10526e-13	8.84756e-13	13.0128	14.2432
CMPK1	Control	0.640539	0.168561	928693267	0.567106	2.36665e-234	1.98082e-233	49.8903	35.2454
TRABD2B	Control	0.00775116	0.00621982	8.24319e+08	0.50337	4.55381e-27	1.25368e-26	0.809195	0.134808
SPATA6	Control	0.0934789	0.0150221	838944062	0.512301	2.53928e-29	7.22344e-29	9.3688	6.69859
BEND5	Control	0.0738082	0.024141	8.42927e+08	0.514733	1.06011e-51	3.78839e-51	7.48768	4.44403
FAF1	Control	0.117643	-0.0193299	818605566	0.499881	0.923958	1	11.87	11.389
CDKN2C	Control	0.0194182	0.015146	831059125	0.507486	7.63863e-56	2.82278e-55	1.87061	0.371885
RNF11	Control	0.301223	0.014625	8.43371e+08	0.515004	3.16263e-18	7.55485e-18	27.2053	22.5827
TTC39A	Control	0.00273086	-0.000201806	8.18677e+08	0.499925	0.710908	0.780962	0.273235	0.288211
EPS15	Control	0.245173	-0.0274113	8.17658e+08	0.499302	0.667799	0.735362	22.6575	21.2533
OSBPL9	Control	0.225136	-0.059191	796056228	0.486111	3.8859e-18	9.26432e-18	21.1718	22.3643
NRDC	Control	0.311633	-0.139754	748344875	0.456976	1.09371e-127	6.26797e-127	27.9593	33.4697
RAB3B	Control	0.00544323	-0.00453478	8.16236e+08	0.498434	2.46326e-07	4.48854e-07	0.553038	0.864634
TXNDC12	Control	0.392195	0.360436	1.0759e+09	0.656996	0	0	34.2673	2.91465
KTI12	Control	0.0510744	0.0270124	843105623	0.514842	1.64322e-75	7.03453e-75	5.23744	2.24061
BTF3L4	Control	0.305901	0.0249346	8.48859e+08	0.518355	3.34338e-26	9.10298e-26	27.7491	22.5874
ZFYVE9	Control	0.0942042	-0.128764	7.46335e+08	0.455749	9.56408e-287	9.27403e-286	9.45944	17.5855
CC2D1B	Control	0.0561809	-0.00847255	818839264	0.500024	0.978903	1	5.71954	5.60152
PRPF38A	Control	0.436774	0.0486374	861808156	0.526263	2.2284e-43	7.33702e-43	36.8026	29.5324
ZCCHC11	Control	0.450381	0.450381	1124916260	0.686929	0	0	37.3859	0
GPX7	Control	0.0789953	-0.115256	7.4752e+08	0.456473	0	0	7.93957	16.177
FAM159A	Control	0.0151964	0.0151964	830911756	0.507396	5.61744e-72	2.35304e-71	1.47915	0
COA7	Control	0.039264	0.00437636	8.2712e+08	0.50508	1.42889e-11	2.96727e-11	4.18259	3.11919
ZYG11B	Control	0.209767	-0.124612	757311031	0.462451	3.42552e-124	1.92874e-123	19.6506	25.3254
ECHDC2	Control	0.296419	0.220765	9.80831e+08	0.598944	0	0	26.0795	5.89903
SCP2	Control	1.13596	0.547965	1126036839	0.687614	0	0	72.3429	41.7534
PODN	Control	0.223819	0.156973	9.43801e+08	0.576331	0	0	20.6397	4.97397
CPT2	Control	0.0739907	0.0172453	837167549	0.511216	2.17284e-30	6.2605e-30	7.41149	5.06229
C1orf123	Control	0.39818	0.39818	1102371684	0.673163	0	0	34.6325	0
MAGOH	Control	0.502129	0.24865	990490711	0.604843	0	0	42.2095	20.7652
LRP8	Control	0.454346	-0.529381	5.77248e+08	0.352496	0	0	36.1156	55.7596
NDC1	Control	0.0318914	-0.0092346	815036597	0.497702	0.000862253	0.00130961	3.20657	3.63053
YIPF1	Control	0.0616113	2.00595e-05	822704805	0.502384	0.00942678	0.0132038	6.13596	5.57363
HSPB11	Control	0.281427	0.127652	916734073	0.559803	2.91792e-294	2.89577e-293	25.3163	12.7882
LRRC42	Control	0.0753897	0.0280236	8.45933e+08	0.516568	2.01762e-63	7.93187e-63	7.74516	4.33711
TMEM59	Control	1.44156	0.680204	1181817975	0.721676	0	0	81.3202	50.2882
TCEANC2	Control	0.0432775	-0.0202678	808929039	0.493972	9.56534e-14	2.08799e-13	4.35599	5.48531
CYB5RL	Control	0.0169661	-0.0051223	817261050	0.49906	0.0671687	0.0849637	1.76289	1.93845
MRPL37	Control	0.1057	0.00191461	828314159	0.50581	5.50991e-07	9.88877e-07	10.3067	8.89271
SSBP3	Control	0.185123	-0.0602968	7.9423e+08	0.484996	1.68215e-23	4.39293e-23	17.8745	19.6541
ACOT11	Control	0.0231621	0.0130538	8.30421e+08	0.507096	1.98745e-40	6.36757e-40	2.25813	0.832094
TTC4	Control	0.0219253	-0.00786177	8.15025e+08	0.497694	9.20323e-05	0.000147706	2.29097	2.73336
AL590440.2	Control	0.000357666	0.000357666	819037132	0.500144	0.012644	0.0174852	0.0288998	0
USP24	Control	0.092855	-0.0846595	7.75792e+08	0.473737	1.57404e-110	8.28696e-110	9.26371	13.955
PLPP3	Control	0.0259558	-0.0561036	785332116	0.479563	6.07191e-192	4.42266e-191	2.42627	6.47081
OMA1	Control	0.0523901	0.0062522	8.28349e+08	0.505831	4.66422e-12	9.80961e-12	5.28867	4.05355
TACSTD2	Control	0.00342251	0.00286782	821071245	0.501387	1.45532e-12	3.1041e-12	0.319212	0.0418371
MYSM1	Control	0.203529	-0.241755	692190400	0.422686	0	0	19.1593	31.8845
JUN	Control	3.03718	0.57404	1101763846	0.672791	0	0	94.2095	92.1951
FGGY	Control	0.029769	0.0119151	8.31406e+08	0.507698	1.28996e-33	3.85067e-33	3.14351	1.58516
NFIA	Control	0.782639	-0.80749	4.46498e+08	0.272654	0	0	55.8818	79.4952
TM2D1	Control	0.30502	0.0891638	8.91472e+08	0.544377	3.08605e-152	1.9533e-151	26.9281	17.0184
PATJ	Control	0.0493527	0.0286522	846136773	0.516693	5.98062e-101	2.99098e-100	5.03383	1.65954
L1TD1	Control	0.00854906	0.00274242	8.21601e+08	0.50171	4.33146e-07	7.80792e-07	0.849918	0.506694
USP1	Control	0.266738	0.0149968	8.45845e+08	0.516515	1.67708e-23	4.38011e-23	24.398	19.7239
DOCK7	Control	0.0965316	-0.066294	7.90405e+08	0.48266	1.45405e-50	5.14445e-50	9.32414	12.3141
ATG4C	Control	0.0809863	0.0145963	834330611	0.509483	1.09018e-20	2.71437e-20	7.92512	5.91298
ALG6	Control	0.0580715	-0.00874483	8.15643e+08	0.498072	0.030977	0.0410512	5.60788	5.91763
ITGB3BP	Control	0.158903	0.0619317	868515185	0.530358	1.05046e-117	5.72017e-117	14.7021	8.41856
EFCAB7	Control	0.0295401	-0.000424801	821168566	0.501446	0.0249668	0.0334018	2.94122	2.63109
DLEU2L	Control	0.00414738	0.00414738	821779912	0.501819	8.00591e-19	1.932e-18	0.363875	0
PGM1	Control	0.0634539	0.0350839	8.50586e+08	0.51941	5.16852e-105	2.64284e-104	6.5156	2.5846
ROR1	Control	0.0289847	-0.136959	736595879	0.449802	0	0	2.81248	12.7045
CACHD1	Control	0.0343163	-0.0964153	760439630	0.464362	0	0	3.64138	10.5801
RAVER2	Control	0.0764022	-0.0048745	8.23084e+08	0.502616	0.0100161	0.0140204	7.62036	6.91707
JAK1	Control	0.788639	-0.48209	550022512	0.335871	0	0	56.4966	74.7908
AK4	Control	0.0093713	-0.0455247	7.87474e+08	0.48087	3.09854e-299	3.11208e-298	0.990476	4.79732
LEPROT	Control	1.08088	0.281762	977768645	0.597074	0	0	68.155	52.8356
LEPR	Control	0.783237	0.246929	964412879	0.588918	0	0	54.5747	35.106
PDE4B	Control	0.0795755	-0.256007	6.74798e+08	0.412065	0	0	7.27225	24.1586
MIER1	Control	0.396232	-0.0285913	8.15262e+08	0.49784	0.249847	0.283737	34.2805	31.9589
SLC35D1	Control	0.0292201	-0.0120425	813114240	0.496528	2.37235e-07	4.32377e-07	2.98062	3.63983
SERBP1	Control	1.12732	-0.289623	648083302	0.395752	0	0	70.9005	79.193
GADD45A	Control	0.643489	-0.0710768	791008754	0.483029	1.32104e-16	3.05789e-16	46.7704	45.7326
GNG12	Control	0.0959101	0.00432152	834974133	0.509876	3.29903e-19	8.01056e-19	9.42397	7.17274
WLS	Control	0.274094	-0.159953	735498402	0.449132	6.0262e-191	4.37622e-190	24.6279	32.1541
LRRC7	Control	0.0161103	-0.0240081	810075546	0.494672	5.77933e-26	1.56761e-25	1.51461	2.56136
LRRC40	Control	0.0841009	-0.0328563	805809199	0.492067	3.45302e-13	7.45391e-13	8.42956	9.72016
SRSF11	Control	0.980431	-0.181609	7.19399e+08	0.439301	1.09366e-169	7.37197e-169	65.4489	69.4217
ANKRD13C	Control	0.0850899	-0.0590919	788972284	0.481785	1.28844e-59	4.90822e-59	8.49918	11.7609
HHLA3	Control	0.0369309	0.0150036	8.32282e+08	0.508232	1.54752e-32	4.56433e-32	3.69918	2.03607
ZRANB2	Control	0.557871	-0.0646135	7.9229e+08	0.483812	1.28935e-15	2.93061e-15	44.2772	43.3386
FPGT	Control	0.0609688	0.02419	841846927	0.514073	2.0428e-57	7.64753e-57	6.1399	3.26794
CRYZ	Control	0.0503173	-0.00390211	819457894	0.500401	0.633125	0.698421	5.022	4.87635
TYW3	Control	0.207957	0.0332648	857154191	0.523421	1.45229e-54	5.30212e-54	19.5901	14.0898
ACADM	Control	0.276679	-0.00349615	830098755	0.506899	4.26077e-05	6.95165e-05	25.2506	22.4479
RABGGTB	Control	0.227013	0.073461	880909218	0.537927	5.93733e-137	3.53562e-136	20.7067	12.5093
ST6GALNAC3	Control	0.300993	-0.0233009	8.16649e+08	0.498686	0.446223	0.498386	26.5511	25.093
AC104458.1	Control	0.00521695	0.00521695	822393004	0.502194	2.20762e-22	5.65281e-22	0.438752	0
PIGK	Control	0.118604	0.0128421	837973164	0.511708	3.99629e-22	1.02035e-21	11.5783	8.9392
ZZZ3	Control	0.166736	0.166736	949539680	0.579836	0	0	15.9672	0
USP33	Control	0.262128	-0.124508	758737969	0.463323	1.22159e-103	6.20595e-103	24.0026	28.8583
MIGA1	Control	0.259364	-0.0777056	785491704	0.47966	6.36969e-34	1.90805e-33	23.7649	25.8367
NEXN	Control	0.0159016	-0.0115597	8.12374e+08	0.496076	7.66507e-15	1.71647e-14	1.56979	2.34288
FUBP1	Control	0.245841	-0.142176	745427522	0.455195	1.46486e-157	9.4972e-157	22.781	29.3371
DNAJB4	Control	0.34274	0.0900725	8.86746e+08	0.541491	1.3342e-126	7.60696e-126	28.6516	19.4124
GIPC2	Control	0.014969	0.00809546	826020694	0.504409	6.34103e-24	1.66805e-23	1.4936	0.608962
AC103591.3	Control	0.0360249	0.0360249	840635180	0.513333	2.11461e-129	1.21841e-128	2.66667	0
IFI44L	Control	1.35122	0.678856	1.1315e+09	0.69095	0	0	73.2335	39.3501
IFI44	Control	0.612977	0.215243	9.57926e+08	0.584957	0	0	47.2236	28.77
ADGRL4	Control	1.12212	-0.0807983	7.72885e+08	0.471962	2.81043e-37	8.71431e-37	70.0677	68.2317
ADGRL2	Control	0.323153	-0.530656	5.47465e+08	0.334309	0	0	28.4611	53.7421
LINC01725	Control	0.0037344	0.0037344	821478744	0.501635	4.50256e-17	1.05164e-16	0.327094	0
TTLL7	Control	0.0155679	-0.0145808	813873932	0.496992	8.49451e-10	1.67988e-09	1.51067	2.0965
PRKACB	Control	0.51912	0.21626	962331937	0.587647	0	0	41.4345	23.2428
SAMD13	Control	0.0471733	0.0267807	8.40734e+08	0.513394	7.90531e-71	3.28252e-70	4.5491	1.85478
RPF1	Control	0.238704	0.0828932	8.8894e+08	0.542831	8.54192e-166	5.68169e-165	22.1504	12.9277
GNG5	Control	1.62547	0.561194	1.10869e+09	0.677019	0	0	84.4506	61.6819
SPATA1	Control	0.0526414	0.0262584	841873486	0.51409	4.73973e-69	1.94326e-68	5.1468	2.29639
CTBS	Control	0.623803	0.372896	1.05002e+09	0.641196	0	0	47.0568	18.9708
SSX2IP	Control	0.0556557	0.00644347	8.30172e+08	0.506944	1.45736e-15	3.30515e-15	5.6867	4.2116
LPAR3	Control	0	0	818800500	0.5	1	1	0	0
C1orf52	Control	0.251229	0.0344167	855057372	0.52214	7.03557e-43	2.30934e-42	23.0857	17.7017
BCL10	Control	0.204821	-0.0156173	8.23461e+08	0.502846	0.0619906	0.0791649	19.3248	17.7203
AL078459.1	Control	0.00399582	0.00399582	821779912	0.501819	8.00591e-19	1.932e-18	0.363875	0
DDAH1	Control	0.00848089	0.00119393	820751475	0.501191	0.000576791	0.000885833	0.863054	0.622908
CYR61	Control	0.510293	0.510293	1094014272	0.668059	0	0	33.6118	0
ZNHIT6	Control	0.149995	-0.0708102	7.86671e+08	0.48038	4.32534e-45	1.45118e-44	14.5406	17.5344
ODF2L	Control	0.559636	0.13363	9.12357e+08	0.55713	1.1121e-181	7.84322e-181	44.0223	30.5318
AL049597.2	Control	0.00222447	0.00222447	820424656	0.500992	6.26371e-11	1.27893e-10	0.198358	0
SH3GLB1	Control	0.667241	-0.0623892	7.89274e+08	0.48197	6.83855e-18	1.62253e-17	51.1094	49.7908
SELENOF	Control	0.783187	0.27997	990047837	0.604572	0	0	57.6342	37.0816
HS2ST1	Control	0.0648307	-0.088002	7.66883e+08	0.468297	1.5694e-204	1.19673e-203	6.50903	12.5465
LMO4	Control	0.424713	0.139783	922240651	0.563166	3.90366e-254	3.44799e-253	35.5468	21.7599
PKN2	Control	0.46788	-0.255802	6.8298e+08	0.417062	0	0	39.1606	49.0656
GTF2B	Control	0.144148	-0.00569926	8.29198e+08	0.506349	2.07444e-06	3.61975e-06	14.2463	12.3652
KYAT3	Control	0.0896971	0.0347574	8.49084e+08	0.518493	4.98074e-70	2.05471e-69	8.7803	4.99256
RBMXL1	Control	0.104601	0.0284944	8.48103e+08	0.517894	2.07742e-56	7.71648e-56	10.2739	6.4894
GBP3	Control	0.197504	0.118101	9.09386e+08	0.555316	0	0	17.5882	6.25232
GBP1	Control	0.396188	0.347523	1.05313e+09	0.643093	0	0	32.553	3.76999
GBP2	Control	0.33273	0.292522	1.02844e+09	0.628015	0	0	29.0496	3.28189
GBP7	Control	0.0286017	0.0218718	835690189	0.510314	9.04418e-74	3.83178e-73	2.66535	0.599665
GBP4	Control	0.808896	0.411945	1.05623e+09	0.644989	0	0	56.4742	29.0954
GBP1P1	Control	0.0593924	0.0593924	857027324	0.523343	1.49882e-228	1.23281e-227	4.66864	0
LRRC8B	Control	0.118569	0.0212516	844255416	0.515544	4.02541e-38	1.26136e-37	11.6177	8.20472
LRRC8C-DT	Control	0.0149382	0.0149382	828620728	0.505997	1.38449e-58	5.23373e-58	1.19934	0
LRRC8C	Control	0.45523	0.0959566	8.91547e+08	0.544423	2.89368e-120	1.60056e-119	37.7603	27.0593
LRRC8D	Control	0.0377467	-0.0112639	814650350	0.497466	0.000783553	0.00119178	3.87652	4.32782
ZNF326	Control	0.278903	-0.200004	7.15522e+08	0.436933	7.29665e-284	7.01668e-283	25.3701	34.6458
AL590094.1	Control	0.0056271	0.0056271	822672660	0.502365	5.26136e-24	1.38554e-23	0.472906	0
ZNF644	Control	0.35235	-0.299243	6.60379e+08	0.40326	0	0	30.7731	44.6727
CDC7	Control	0.0136299	-0.0217499	8.05354e+08	0.491789	2.85066e-58	1.07428e-57	1.42003	3.04481
TGFBR3	Control	0.248966	0.0425538	869904110	0.531206	6.18482e-86	2.83278e-85	22.6956	15.2008
EPHX4	Control	0.115826	-0.0173773	815637829	0.498069	0.109429	0.134981	10.8952	10.9753
SETSIP	Control	1.40788e-05	1.40788e-05	818811256	0.500007	0.595027	0.657945	0.00131363	0
GLMN	Control	0.0680101	-0.0109052	8.15006e+08	0.497683	0.0156696	0.0214809	6.51429	6.86594
RPAP2	Control	0.188887	-0.15557	7.39636e+08	0.451658	1.3486e-217	1.06997e-216	17.5461	25.5067
EVI5	Control	0.16966	-0.164309	728107031	0.444618	1.19166e-299	1.19777e-298	16.0066	25.5764
RPL5	Control	2.23557	0.0216024	848109812	0.517898	9.72006e-16	2.21477e-15	93.3911	95.3235
MTF2	Control	0.273199	-0.186571	7.21498e+08	0.440582	6.22112e-256	5.52974e-255	24.9025	33.7161
TMED5	Control	0.167257	-0.0528724	7.99224e+08	0.488045	1.01645e-16	2.35857e-16	16.1668	17.553
CCDC18	Control	0.0152993	-0.0177459	8.07956e+08	0.493378	2.37535e-37	7.37296e-37	1.54877	2.85887
CCDC18-AS1	Control	0.0242983	0.0242983	835149620	0.509984	6.96282e-97	3.4093e-96	1.99672	0
DR1	Control	0.233977	-0.0700167	789748061	0.482259	9.74404e-28	2.70858e-27	21.9442	23.7542
FNBP1L	Control	0.292118	-0.363609	625881652	0.382194	0	0	26.3422	44.6263
BCAR3	Control	0.143545	-0.115676	757726007	0.462705	3.01131e-156	1.94101e-155	14.0138	20.3561
DNTTIP2	Control	0.315498	-0.100229	7.78071e+08	0.475128	1.41391e-44	4.71822e-44	28.0368	30.1739
GCLM	Control	0.175301	-0.0901267	7.76645e+08	0.474258	4.63193e-68	1.88371e-67	16.6581	20.5606
ARHGAP29	Control	1.33558	-0.606047	4.89374e+08	0.298836	0	0	77.6026	90.8144
ABCD3	Control	0.285418	-0.00187866	8.35442e+08	0.510162	1.26941e-09	2.49817e-09	24.9392	21.4345
F3	Control	0.0408072	-0.00597818	8.21815e+08	0.501841	0.00783859	0.0110728	3.41412	3.00762
CNN3	Control	0.851129	0.100548	8.783e+08	0.536333	2.14998e-64	8.52258e-64	59.9461	50.7624
AC105942.1	Control	0.00802832	0.00802832	824275304	0.503343	2.6424e-33	7.85531e-33	0.668637	0
ALG14	Control	0.0511746	0.0149227	8.34607e+08	0.509652	1.53577e-31	4.48259e-31	5.24269	3.25865
PTBP2	Control	0.108163	-0.158908	731293970	0.446564	0	0	10.3264	20.1701
DPYD	Control	0.105468	0.0707698	878618101	0.536528	6.34882e-247	5.50383e-246	10.3107	2.90536
SNX7	Control	0.168604	0.0733719	881715892	0.538419	2.35678e-171	1.59913e-170	16.5596	8.57196
PLPPR4	Control	0.368631	0.333467	1043167883	0.63701	0	0	30.2936	2.81238
PALMD	Control	1.39587	0.183382	9.21983e+08	0.563008	2.63294e-178	1.83604e-177	77.3084	70.119
AGL	Control	0.100994	-0.264666	6.71711e+08	0.41018	0	0	9.94023	26.6224
SLC35A3	Control	0.234134	-0.0809717	7.8956e+08	0.482144	2.04462e-28	5.73673e-28	21.6079	23.2614
AC118553.2	Control	0.01043	-0.0137865	8.11189e+08	0.495352	1.22319e-26	3.34917e-26	1.08374	2.00353
MFSD14A	Control	0.0280655	0.0116386	8.29881e+08	0.506766	8.04637e-29	2.27197e-28	2.84007	1.4736
TRMT13	Control	0.114607	-0.0360009	806840126	0.492696	2.02592e-09	3.96616e-09	10.9307	11.9375
DBT	Control	0.0889215	-0.057604	791205059	0.483149	1.06045e-50	3.75936e-50	8.68177	11.6679
RTCA	Control	0.149029	0.0202384	8.4546e+08	0.516279	4.30452e-34	1.29291e-33	14.6391	10.9195
CDC14A	Control	0.156282	-0.0360173	8.09376e+08	0.494245	3.24097e-05	5.31837e-05	14.9255	15.2798
VCAM1	Control	0.175989	0.14519	8.98126e+08	0.54844	0	0	11.7465	2.04072
EXTL2	Control	0.0707728	-0.100313	759692056	0.463905	9.88682e-245	8.51557e-244	7.02923	13.8806
AC104506.1	Control	0.0187369	0.0187369	831019316	0.507461	1.31705e-72	5.5325e-72	1.49228	0
SLC30A7	Control	0.143065	-0.0779929	780917248	0.476867	1.89396e-64	7.5133e-64	13.6617	17.4414
DPH5	Control	0.0591012	-0.00204794	8.21568e+08	0.50169	0.0645732	0.0823959	6.05057	5.62012
AC093157.1	Control	0.0175633	0.0175633	830825708	0.507343	1.79229e-71	7.47587e-71	1.46864	0
AL109741.1	Control	0.0225175	0.0225175	834052508	0.509314	2.03333e-90	9.55262e-90	1.86273	0
S1PR1	Control	0.68235	0.207981	946734316	0.578123	0	0	50.0585	34.2274
AL109741.3	Control	0.00185368	0.00185368	820112732	0.500801	4.2223e-09	8.15764e-09	0.160263	0
RNPC3	Control	0.170622	-0.0662417	7.93542e+08	0.484576	1.54916e-26	4.23736e-26	16.2338	18.1945
PRMT6	Control	0.0346877	0.0101879	8.28513e+08	0.505931	2.83613e-18	6.78098e-18	3.47192	2.2685
SLC25A24	Control	0.198845	-0.0496864	8.00839e+08	0.489032	7.25511e-13	1.55518e-12	18.8716	19.8773
PRPF38B	Control	0.47867	-0.157615	742438185	0.453369	4.66384e-123	2.61109e-122	39.2867	43.492
STXBP3	Control	0.255318	-0.00953095	828683614	0.506035	0.000237444	0.000373089	23.5415	20.8767
GPSM2	Control	0.0363785	-0.0575556	7.86986e+08	0.480573	5.49536e-133	3.21076e-132	3.56125	7.34474
CLCC1	Control	0.110235	-0.0355289	8.07137e+08	0.492878	5.15573e-09	9.93228e-09	10.9675	11.9003
WDR47	Control	0.0797017	-0.00654559	8.23449e+08	0.502839	0.00676188	0.00959261	8.16683	7.37728
TAF13	Control	0.201281	0.0374773	8.57522e+08	0.523645	5.9281e-57	2.21089e-56	19.0003	13.6157
AL356488.3	Control	0.00855331	0.00855331	824501180	0.503481	1.29089e-34	3.89442e-34	0.696223	0
TMEM167B	Control	0.228933	0.0406162	861180883	0.52588	4.45191e-62	1.73154e-61	21.311	15.2659
KIAA1324	Control	0.00546093	-0.00244649	818493353	0.499812	0.512436	0.569643	0.545156	0.581071
SARS	Control	0.396735	0.0308802	8.50029e+08	0.51907	1.58191e-24	4.20027e-24	34.354	28.6259
SORT1	Control	0.64356	0.0487812	8.55016e+08	0.522115	3.98018e-27	1.09678e-26	47.9002	41.084
PSMA5	Control	0.333077	0.0188973	846274204	0.516777	5.66264e-21	1.41704e-20	30.1149	24.921
CYB561D1	Control	0.0139538	-0.000510009	819236676	0.500266	0.552774	0.613259	1.38194	1.32484
GNAI3	Control	0.41274	-0.077608	7.84977e+08	0.479346	2.28091e-27	6.30877e-27	35.2762	36.045
GSTM4	Control	0.0581941	0.0412788	8.53511e+08	0.521196	5.57713e-144	3.43226e-143	5.78785	1.52473
GSTM3	Control	0.109686	0.0122197	841466663	0.513841	9.44315e-32	2.7629e-31	11.0726	7.97694
CSF1	Control	0.107452	0.0699377	875456389	0.534597	1.56205e-220	1.25274e-219	10.2726	3.27724
AHCYL1	Control	0.402613	-0.00789711	8.28491e+08	0.505917	0.00166074	0.00246908	34.8217	31.0803
STRIP1	Control	0.0792756	-0.0452314	7.98499e+08	0.487603	6.05244e-31	1.75391e-30	7.9133	10.0781
AL160006.1	Control	0.00404578	0.00404578	821672352	0.501754	3.37501e-18	8.05352e-18	0.350739	0
KCNC4	Control	0.125993	-0.0940806	772262543	0.471582	6.45472e-105	3.29924e-104	12.0158	16.8836
RBM15	Control	0.0512071	-0.032099	802505715	0.49005	6.3482e-29	1.79437e-28	5.23875	7.08442
SLC16A4	Control	0.334582	0.100393	8.98361e+08	0.548584	5.24893e-171	3.55881e-170	29.4069	18.5896
AL355488.1	Control	0.00790378	0.00790378	823984892	0.503166	1.28062e-31	3.74031e-31	0.633169	0
LAMTOR5	Control	0.884128	0.312539	1.00574e+09	0.614155	0	0	63.0187	41.4978
LRIF1	Control	0.0696459	-0.0030398	8.2229e+08	0.502131	0.0298191	0.0395443	7.04631	6.48475
DRAM2	Control	0.208399	0.0637024	8.71357e+08	0.532094	1.25892e-104	6.4225e-104	19.0502	12.2025
CEPT1	Control	0.100959	-0.0643304	7.86683e+08	0.480388	3.03297e-62	1.18242e-61	9.57241	13.0625
AL355816.2	Control	0.00487049	0.00487049	821941252	0.501918	9.255e-20	2.26937e-19	0.38358	0
DENND2D	Control	0.00351032	-0.000554936	819000683	0.500122	0.603392	0.666807	0.378325	0.353291
WDR77	Control	0.122186	-0.0759733	778786765	0.475566	6.75241e-80	2.97374e-79	11.7964	16.0469
ATP5F1	Control	0.480914	0.480914	1148256780	0.701182	0	0	40.2365	0
C1orf162	Control	0.0155018	0.00463838	8.2374e+08	0.503016	4.21053e-11	8.64142e-11	1.55665	0.948308
RAP1A	Control	0.737528	0.328935	1.02281e+09	0.624577	0	0	55.2604	31.1547
DDX20	Control	0.0454294	-0.0206626	8.08518e+08	0.493721	3.87337e-14	8.53543e-14	4.59639	5.76422
AL445426.1	Control	0	0	818800500	0.5	1	1	0	0
CTTNBP2NL	Control	0.551091	0.0139042	8.35513e+08	0.510205	3.29592e-07	5.97234e-07	42.8808	38.5273
WNT2B	Control	0.0781252	0.0269585	844938518	0.515961	1.62789e-59	6.19336e-59	7.65057	4.36036
ST7L	Control	0.0966411	-0.018395	8.1662e+08	0.498668	0.241358	0.274364	9.56059	9.51097
CAPZA1	Control	0.31548	-0.0920626	7.71973e+08	0.471405	1.62571e-58	6.14299e-58	27.6204	31.0943
MOV10	Control	0.157817	-0.0370399	8.08016e+08	0.493415	1.96441e-06	3.43203e-06	14.869	15.4286
AL603832.1	Control	0.0103816	0.0103816	826211384	0.504525	1.4962e-44	4.99156e-44	0.90509	0
RHOC	Control	1.37118	0.574826	1125628142	0.687364	0	0	78.6141	53.0216
SLC16A1	Control	0.919342	-0.691798	5.18117e+08	0.316388	0	0	56.5452	76.5387
SLC16A1-AS1	Control	0.0671412	0.0671412	861329724	0.52597	4.41309e-255	3.90832e-254	5.19409	0
LRIG2	Control	0.087379	-0.0741142	7.81232e+08	0.477059	1.42611e-90	6.71527e-90	8.64105	12.7789
MAGI3	Control	0.141241	-0.0567639	7.97094e+08	0.486745	1.18302e-22	3.04443e-22	13.8167	15.5959
PHTF1	Control	0.0698664	-0.0581914	7.87953e+08	0.481163	1.77263e-74	7.54731e-74	6.95172	10.4453
RSBN1	Control	0.272164	-0.0378268	811899089	0.495786	0.0126174	0.0174852	25.0115	23.9913
AP4B1	Control	0.0379501	0.000413369	822671992	0.502364	0.00116475	0.00175426	3.80296	3.29119
HIPK1	Control	0.250717	-0.221378	701789681	0.428547	0	0	23.2013	34.2274
TRIM33	Control	0.322968	-0.172398	734471781	0.448505	6.47805e-178	4.5091e-177	28.754	35.2919
BCAS2	Control	0.317822	0.116271	9.10679e+08	0.556105	3.82908e-233	3.19382e-232	28.7475	16.6326
DENND2C	Control	0.359282	-0.153659	7.49032e+08	0.457396	2.18918e-118	1.19747e-117	30.7455	35.5058
NRAS	Control	0.15262	-0.108771	7.59389e+08	0.46372	6.70317e-142	4.08751e-141	14.8677	20.9883
CSDE1	Control	1.03185	0.0320982	840143699	0.513033	2.47207e-09	4.82473e-09	66.9898	63.4158
SIKE1	Control	0.206229	-0.0419261	8.03906e+08	0.490905	3.5195e-09	6.8161e-09	19.2959	20.0121
TSPAN2	Control	0.0737232	0.0380829	8.50139e+08	0.519137	7.24939e-98	3.57258e-97	6.77044	2.89606
VANGL1	Control	0.108318	-0.0374846	8.04687e+08	0.491382	8.30363e-13	1.77723e-12	10.5865	11.8678
ATP1A1	Control	0.813509	0.289392	978387999	0.597452	0	0	54.4631	36.7144
CD58	Control	0.224906	0.094968	8.93777e+08	0.545784	5.02353e-206	3.85157e-205	20.1721	10.5569
TTF2	Control	0.0548005	-0.00393065	822037504	0.501977	0.02272	0.0306295	5.43711	4.95073
MAN1A2	Control	0.466854	-0.0802761	7.84865e+08	0.479277	3.69421e-26	1.0052e-25	38.865	39.1224
AL157902.2	Control	0.00185873	-0.00225756	817417621	0.499156	2.61355e-06	4.54499e-06	0.179967	0.348643
GDAP2	Control	0.0552599	-0.0553128	786304423	0.480156	7.44252e-99	3.68752e-98	5.48834	9.27854
WDR3	Control	0.0547014	-0.0798893	7.73261e+08	0.472192	1.86945e-180	1.31463e-179	5.60263	10.9055
WARS2	Control	0.0330539	-0.0100351	815305987	0.497866	0.00273156	0.00399779	3.44171	3.82112
NOTCH2	Control	0.0156091	-0.000970789	821145464	0.501432	0.00306056	0.00447145	1.65911	1.36203
SEC22B	Control	0.332444	0.0239415	847438360	0.517488	4.89916e-23	1.26777e-22	29.3517	24.1911
NBPF26	Control	0.00249634	-0.00380774	8.16265e+08	0.498452	2.89382e-12	6.11607e-12	0.262726	0.571774
LINC00623	Control	0.00301265	0.00301265	820618264	0.50111	4.62557e-12	9.72909e-12	0.222003	0
FAM72B	Control	0.0231069	0.00996093	8.28085e+08	0.50567	7.92919e-25	2.11482e-24	2.33169	1.19003
SRGAP2C	Control	0.830595	0.186357	9.28528e+08	0.567005	1.25544e-218	9.9933e-218	57.6342	44.3985
NBPF15	Control	0.0286233	-0.0320447	799872033	0.488441	2.31921e-61	8.9629e-61	2.89787	5.15526
SRGAP2B	Control	0.817624	0.195021	9.33999e+08	0.570346	3.65446e-242	3.12539e-241	56.9616	42.9202
FAM72D	Control	0.0154347	0.00029446	819731712	0.500569	0.220038	0.255377	1.48966	1.37133
AC241585.2	Control	0.0195077	0.0186173	831458615	0.50773	1.00457e-70	4.168e-70	1.62496	0.0790257
AC241585.3	Control	0.00103858	0.00103858	819456616	0.500401	3.27968e-05	5.37431e-05	0.0801314	0
AC245014.3	Control	0.00478102	0.00478102	822048812	0.501984	2.19703e-20	5.4438e-20	0.396716	0
NBPF20	Control	0.0379457	0.0149549	833958585	0.509256	7.10304e-39	2.23941e-38	3.91461	2.03607
GPR89A	Control	0.0470975	0.0216657	8.37953e+08	0.511695	1.62938e-52	5.84937e-52	4.63317	2.2685
RNF115	Control	0.957127	0.353752	1010574325	0.617107	0	0	61.0141	40.3031
POLR3C	Control	0.0693583	0.00233636	827930705	0.505575	1.12337e-08	2.14522e-08	7.13038	5.87114
PIAS3	Control	0.137403	-0.00533283	8.27742e+08	0.50546	2.63579e-05	4.34293e-05	13.2782	11.654
ANKRD35	Control	0.013478	0.0100953	8.276e+08	0.505373	6.19304e-39	1.95367e-38	1.38719	0.311454
ITGA10	Control	0.293376	0.111081	904029258	0.552045	3.42489e-221	2.7525e-220	25.3136	14.1549
PEX11B	Control	0.0718198	0.0185016	836738750	0.510954	2.81492e-30	8.09564e-30	7.08177	4.80662
RBM8A	Control	0.79526	0.182357	930979815	0.568502	3.89344e-228	3.19847e-227	57.9783	43.994
GNRHR2	Control	0.018407	0.018407	831955088	0.508033	4.30904e-78	1.87661e-77	1.60657	0
LIX1L-AS1	Control	0.00440207	0.00440207	821758400	0.501806	1.06751e-18	2.57124e-18	0.361248	0
LIX1L	Control	0.188914	0.00910173	841226178	0.513694	1.71036e-20	4.24501e-20	18.2923	14.6709
POLR3GL	Control	0.371625	0.156305	9.35466e+08	0.571242	0	0	32.6542	17.5065
TXNIP	Control	0.590501	0.148087	9.10635e+08	0.556079	8.92035e-190	6.44984e-189	38.4906	25.437
NBPF10	Control	0.00127559	-0.000438593	818721868	0.499952	0.74061	0.812286	0.139245	0.148754
NOTCH2NL	Control	0.00165079	0.00165079	820317096	0.500926	2.67023e-10	5.35532e-10	0.185222	0
NBPF12	Control	0.0534976	0.0261058	843985342	0.515379	5.0891e-77	2.20338e-76	5.51593	2.39401
PRKAB2	Control	0.0612982	-0.0436759	797058291	0.486723	9.46195e-44	3.13159e-43	6.0243	8.49293
AC242426.3	Control	0.00453317	0.00453317	821876716	0.501878	2.19359e-19	5.34048e-19	0.375698	0
FMO5	Control	0.0244452	0.0177701	834033445	0.509302	1.92105e-64	7.61848e-64	2.47356	0.608962
CHD1L	Control	0.069529	-0.0623396	7.84363e+08	0.478971	9.35625e-92	4.44492e-91	6.911	10.8451
BCL9	Control	0.0235468	-0.0333023	797520457	0.487005	1.60442e-86	7.36757e-86	2.44072	4.99721
ACP6	Control	0.0317628	0.00839645	8.27828e+08	0.505513	1.69242e-17	3.98922e-17	3.14351	2.02213
GJA5	Control	0.053361	0.022777	832896467	0.508608	5.55084e-38	1.73568e-37	3.47061	1.73856
GPR89B	Control	0.0270537	0.0187948	8.34362e+08	0.509502	2.85172e-62	1.11208e-61	2.65353	0.748419
NBPF11	Control	0.0353543	-0.00213321	8.1993e+08	0.50069	0.327824	0.369318	3.48768	3.31908
AC239803.1	Control	0.000403858	0.000403858	819112424	0.50019	0.00419511	0.00605111	0.0380952	0
NBPF14	Control	0.00226801	-0.00535516	8.15541e+08	0.49801	9.30197e-19	2.24273e-18	0.25353	0.6508
PDE4DIP	Control	0.0363455	-0.0540405	792795227	0.48412	6.77041e-90	3.17181e-89	3.70181	6.75437
NBPF9	Control	0.0147539	-0.00722132	8.15493e+08	0.49798	3.55826e-05	5.82507e-05	1.54089	1.9338
AC245297.3	Control	0.0471876	0.0471876	850412384	0.519304	3.56028e-188	2.56175e-187	3.86076	0
NBPF19	Control	0.0155922	0.0152847	8.3179e+08	0.507932	1.77163e-75	7.58183e-75	1.61445	0.0278914
HIST2H2AA4	Control	0.00131126	-0.015562	807233769	0.492937	9.13288e-173	6.23336e-172	0.116913	1.52938
AC239868.3	Control	0.00532041	0.00532041	822306956	0.502141	6.97155e-22	1.77355e-21	0.428243	0
HIST2H2BE	Control	0.0713273	0.0361232	8.4409e+08	0.515443	1.10566e-68	4.52062e-68	6.1977	3.09595
HIST2H2AC	Control	0.0805226	-0.0244314	8.07635e+08	0.493182	9.55477e-11	1.93814e-10	7.81609	8.99498
BOLA1	Control	0.0958059	0.0415366	8.52527e+08	0.520595	7.11952e-84	3.21288e-83	9.1376	4.94608
SF3B4	Control	0.132374	-0.00143967	828581083	0.505973	3.42466e-06	5.93078e-06	12.9852	11.3518
MTMR11	Control	0.039434	0.0339774	847519805	0.517537	1.09766e-144	6.77083e-144	4.02365	0.511343
OTUD7B	Control	0.135953	-0.0714747	7.86549e+08	0.480305	6.6993e-50	2.3546e-49	12.8473	16.0329
VPS45	Control	0.0698203	-0.0382897	803101138	0.490413	2.28387e-21	5.75847e-21	7.00821	8.67423
PLEKHO1	Control	0.0174608	-0.101383	7.53169e+08	0.459922	0	0	1.81544	9.75734
ANP32E	Control	0.34029	0.0468792	863085221	0.527042	1.14171e-52	4.10806e-52	29.7957	22.8617
APH1A	Control	0.711959	0.200728	9.45166e+08	0.577165	1.17292e-299	1.17938e-298	53.5461	37.7138
C1orf54	Control	1.01955	0.149912	892805211	0.545191	1.74301e-96	8.50953e-96	64.8289	52.9937
MRPS21	Control	0.611783	0.143368	911524741	0.556622	5.98582e-170	4.03993e-169	47.9724	35.4872
PRPF3	Control	0.126493	-0.0437395	802759854	0.490205	2.71198e-14	5.9955e-14	12.3442	13.6947
RPRD2	Control	0.162501	-0.0607292	793378964	0.484476	1.91813e-27	5.31029e-27	15.7491	17.8412
TARS2	Control	0.0559245	0.003403	826190842	0.504513	2.51781e-07	4.58074e-07	5.64466	4.66251
ECM1	Control	0.254126	-0.410472	6.22853e+08	0.380345	0	0	22.7534	41.4559
ADAMTSL4	Control	0.0110004	0.00226404	821871182	0.501875	2.16018e-06	3.76813e-06	1.14548	0.767014
ADAMTSL4-AS1	Control	0.00537437	0.00537437	822554344	0.502292	2.55647e-23	6.64821e-23	0.458456	0
RN7SL473P	Control	0.00233321	0.00233321	820510704	0.501044	1.96609e-11	4.06543e-11	0.208867	0
RN7SL600P	Control	0.00328047	0.00328047	821188332	0.501458	2.20061e-15	4.97428e-15	0.291626	0
MCL1	Control	1.20365	0.139344	889595861	0.543231	8.21083e-87	3.78022e-86	68.5688	61.9933
ENSA	Control	0.762204	0.239241	966827346	0.590392	0	0	56.5346	38.704
GOLPH3L	Control	0.0997208	0.0240423	841945010	0.514133	8.66455e-37	2.67294e-36	9.81938	6.8334
CTSS	Control	0.140369	0.071091	8.78518e+08	0.536466	8.77346e-188	6.30771e-187	13.4292	5.92692
ARNT	Control	0.10885	-0.0479094	798820447	0.487799	1.61109e-23	4.20983e-23	10.7849	12.6999
SETDB1	Control	0.0620714	-0.0471413	794893706	0.485401	2.49585e-50	8.81631e-50	6.2936	8.99033
CERS2	Control	0.489331	0.163055	9.33561e+08	0.570078	1.60729e-286	1.55685e-285	40.8197	25.5671
MINDY1	Control	0.182806	0.0459272	8.61464e+08	0.526053	9.08813e-77	3.92714e-76	16.7816	11.0915
PRUNE1	Control	0.0346162	-0.00103446	8.21662e+08	0.501747	0.0140695	0.0194151	3.6046	3.21681
BNIPL	Control	0.0106131	0.00748368	824671631	0.503585	5.375e-24	1.41518e-23	1.01018	0.29286
C1orf56	Control	0.23312	0.15207	9.25299e+08	0.565033	0	0	20.2089	7.13555
CDC42SE1	Control	0.257476	-0.0318999	8.09965e+08	0.494605	0.00104079	0.0015729	23.1291	22.8803
MLLT11	Control	0.0166997	-0.0222828	8.05955e+08	0.492156	5.29484e-46	1.79292e-45	1.73793	3.28654
GABPB2	Control	0.0804145	0.0199936	841688411	0.513976	8.27457e-44	2.73997e-43	7.97241	5.0344
SCNM1	Control	0.107256	0.0234109	8.39746e+08	0.51279	2.4044e-29	6.84119e-29	10.157	7.4563
VPS72	Control	0.150809	0.0036714	8.32496e+08	0.508363	6.46493e-10	1.28164e-09	14.7008	12.5093
PIP5K1A	Control	0.096702	-0.0697442	781960970	0.477504	4.05573e-80	1.7876e-79	9.63415	13.6435
PSMD4	Control	0.491764	0.0969486	8.89824e+08	0.54337	1.05923e-108	5.52638e-108	41.1534	30.834
AL391069.2	Control	0.00388585	0.00388585	821500256	0.501649	3.37605e-17	7.91853e-17	0.329721	0
ZNF687	Control	0.0371566	0.00988775	8.30282e+08	0.507011	1.64126e-22	4.21069e-22	3.90411	2.46839
PI4KB	Control	0.125439	-0.0251072	8.13113e+08	0.496527	0.00624245	0.00889928	12.222	12.3977
RFX5	Control	0.0797922	0.0189115	839539079	0.512664	9.86348e-36	3.00697e-35	8.03941	5.37374
SELENBP1	Control	0.155495	0.116702	912767453	0.557381	0	0	14.8992	3.28189
PSMB4	Control	0.446245	0.00890115	8.35744e+08	0.510346	7.91695e-08	1.47148e-07	37.7563	33.3628
POGZ	Control	0.307736	-0.198542	717803917	0.438327	1.74777e-259	1.57134e-258	27.3826	36.0589
SNX27	Control	0.133007	-0.0928058	7.73259e+08	0.47219	1.73059e-94	8.36469e-94	13.0667	17.725
MRPL9	Control	0.257207	0.0293555	851764095	0.520129	8.06417e-35	2.43781e-34	23.8253	18.743
OAZ3	Control	0.011725	0.00277353	821823658	0.501846	7.58941e-06	1.28822e-05	1.23612	0.864634
THEM4	Control	0.0690631	0.00930646	831537629	0.507778	2.97177e-16	6.82913e-16	6.85189	5.1878
S100A10	Control	2.19555	1.24401	1329252536	0.811707	0	0	91.4798	51.4968
S100A11	Control	1.15244	0.494953	1069410179	0.653035	0	0	68.1813	42.5483
TCHH	Control	0.000815033	-0.0105432	812522224	0.496166	3.46516e-90	1.62508e-89	0.0748768	0.841391
S100A6	Control	1.47612	1.22348	1.27357e+09	0.777703	0	0	67.1159	14.1456
S100A4	Control	0.0220398	0.0202308	8.31097e+08	0.507509	6.47292e-65	2.57699e-64	1.65517	0.153403
S100A3	Control	0.00156556	0.00156556	820317096	0.500926	2.67023e-10	5.35532e-10	0.185222	0
S100A16	Control	1.32727	0.260803	9.53794e+08	0.582434	3.36595e-304	3.41279e-303	77.9074	63.8853
S100A13	Control	1.48377	0.718955	1187123979	0.724916	0	0	81.8706	49.391
CHTOP	Control	0.28607	-0.0304552	8.13666e+08	0.496865	0.0667594	0.0844661	25.8759	24.7397
SNAPIN	Control	0.274917	0.142244	926870452	0.565993	0	0	24.8079	11.1519
ILF2	Control	0.35545	-0.025117	8.15652e+08	0.498077	0.29313	0.331058	31.5415	29.6253
NPR1	Control	0.109373	0.0417032	8.56332e+08	0.522919	5.42776e-91	2.56534e-90	10.5274	5.78282
INTS3	Control	0.185491	-0.1448	744172750	0.454429	7.41281e-195	5.45447e-194	17.5146	24.9024
SLC27A3	Control	0.0693312	0.0121766	833324120	0.508869	9.85907e-21	2.45749e-20	6.87291	5.00186
GATAD2B	Control	0.203511	-0.148644	7.42576e+08	0.453454	2.27247e-189	1.64088e-188	19.3616	26.5991
DENND4B	Control	0.0737312	-0.0359105	802792713	0.490225	1.93977e-21	4.8969e-21	7.28539	8.99963
CRTC2	Control	0.090993	0.0292127	8.48584e+08	0.518187	1.90149e-64	7.54204e-64	9.24795	5.44812
SLC39A1	Control	0.360429	0.349255	1072266689	0.654779	0	0	31.9777	1.01804
AL358472.4	Control	0.0353481	0.0353481	843894248	0.515323	7.11011e-149	4.44857e-148	3.0647	0
CREB3L4	Control	0.0466171	0.0248671	8.40899e+08	0.513494	6.56517e-70	2.70541e-69	4.67389	1.9524
JTB	Control	0.604957	0.322307	1.02805e+09	0.627778	0	0	47.9842	22.4991
RAB13	Control	0.833854	0.372765	1.04252e+09	0.636615	0	0	59.6151	34.3622
RPS27	Control	3.65011	0.863385	1.366e+09	0.834148	0	0	99.1356	97.8198
NUP210L	Control	0.0081678	0.00349092	8.22174e+08	0.50206	7.8578e-10	1.55454e-09	0.849918	0.436965
TPM3	Control	1.24631	-0.493907	5.42595e+08	0.331335	0	0	73.801	87.8254
C1orf43	Control	0.518503	0.222215	968305063	0.591295	0	0	42.5984	23.8193
UBAP2L	Control	0.179293	-0.132372	7.47813e+08	0.456652	1.10888e-178	7.7427e-178	17.286	24.3724
HAX1	Control	0.447606	0.198008	957246791	0.584542	0	0	37.9389	20.2399
ATP8B2	Control	0.0579397	-0.0664525	782414597	0.477781	1.31039e-113	6.99415e-113	6.00197	10.1804
IL6R-AS1	Control	0.00214234	0.00214234	820435412	0.500998	5.4188e-11	1.10905e-10	0.199672	0
IL6R	Control	0.146992	0.0828337	884546323	0.540148	2.42933e-228	1.99631e-227	13.5133	5.31331
SHE	Control	0.438577	-0.0267411	8.18482e+08	0.499806	0.919128	0.999937	36.7094	33.6742
TDRD10	Control	0.0535519	0.00918572	8.30961e+08	0.507426	1.74536e-18	4.18617e-18	5.40164	3.84437
UBE2Q1	Control	0.194246	-0.023291	8.18379e+08	0.499743	0.864797	0.943177	18.7678	17.7203
ADAR	Control	0.747278	0.00603389	8.29588e+08	0.506587	0.00184697	0.00274182	54.8125	49.7676
KCNN3	Control	0.0274183	-0.0390435	797754468	0.487148	7.80816e-79	3.41276e-78	2.68506	5.20175
PMVK	Control	0.190635	0.0641204	874222390	0.533843	1.73562e-122	9.69664e-122	18.0085	10.7986
PBXIP1	Control	0.103169	-0.0527461	793356830	0.484463	2.07704e-38	6.51682e-38	10.178	12.8161
PYGO2	Control	0.0423263	-0.00306918	819876250	0.500657	0.395577	0.443101	4.22332	4.04425
AL451085.2	Control	0.00413158	0.00413158	821801424	0.501833	6.0042e-19	1.45144e-18	0.366502	0
SHC1	Control	0.233624	-0.349509	625454275	0.381933	0	0	21.7865	41.2421
CKS1B	Control	0.0791319	-0.0145256	820047372	0.500761	0.464341	0.517669	7.95008	7.57252
FLAD1	Control	0.0879905	0.00470355	8.28106e+08	0.505682	1.27323e-07	2.34135e-07	8.74614	7.43771
ZBTB7B	Control	0.0393937	0.0153419	8.34532e+08	0.509606	7.93265e-40	2.52425e-39	4.11297	2.16158
ADAM15	Control	0.666304	0.307934	1004430311	0.613355	0	0	48.9287	26.1761
EFNA1	Control	0.46265	-0.179263	7.30179e+08	0.445884	8.69533e-170	5.86715e-169	36.8263	43.0922
SLC50A1	Control	0.152335	0.0162174	8.41682e+08	0.513973	2.31781e-25	6.23052e-25	14.6719	11.3983
DPM3	Control	0.496265	0.150423	9.22159e+08	0.563116	2.72973e-231	2.26481e-230	40.8959	27.2592
KRTCAP2	Control	0.596769	0.206077	9.42138e+08	0.575316	0	0	45.2269	30.3877
MUC1	Control	0.00567469	0.00405267	822636268	0.502342	5.70323e-18	1.3557e-17	0.599015	0.13016
THBS3	Control	0.0190737	-0.00508697	8.17063e+08	0.498939	0.0490053	0.0632515	1.94417	2.14299
MTX1	Control	0.120784	-0.00805501	823139492	0.50265	0.0334388	0.0440574	11.9369	11.0264
FAM189B	Control	0.0716322	0.00290027	827032598	0.505027	3.72846e-07	6.74146e-07	7.30115	6.1547
SCAMP3	Control	0.141243	-0.00834916	8.23237e+08	0.502709	0.0389238	0.0511125	13.4437	12.4256
CLK2	Control	0.0540583	-0.0509204	791567227	0.48337	1.12176e-71	4.68853e-71	5.46995	8.6045
FDPS	Control	0.870453	-0.0163531	8.08509e+08	0.493716	0.00357134	0.00519322	60.7186	57.7073
RUSC1-AS1	Control	0.00296878	0.00296878	820704312	0.501163	1.45491e-12	3.10348e-12	0.232512	0
RUSC1	Control	0.114778	-0.0210615	815112886	0.497748	0.0655899	0.08301	11.246	11.2821
ASH1L	Control	0.539383	-0.308062	661387258	0.403876	0	0	42.999	54.1093
ASH1L-AS1	Control	0.00582536	0.00582536	822694172	0.502378	3.94709e-24	1.04252e-23	0.475534	0
MSTO1	Control	0.0321545	-0.00303754	819876968	0.500657	0.337922	0.380389	3.29852	3.13313
YY1AP1	Control	0.109888	-0.0260947	8.12653e+08	0.496246	0.0019311	0.00286041	10.9333	11.2402
DAP3	Control	0.169968	-0.0447569	803321718	0.490548	6.30886e-11	1.28805e-10	16.4453	17.3624
GON4L	Control	0.342916	-0.148868	7.43975e+08	0.454308	4.76366e-136	2.82347e-135	30.5327	35.966
SYT11	Control	0.314195	-0.0651811	798333288	0.487502	1.07232e-12	2.29252e-12	27.5481	27.645
RIT1	Control	0.251148	-0.0416533	805010323	0.491579	2.93502e-07	5.32343e-07	22.9071	23.1685
KHDC4	Control	0.198831	-0.0352259	8.11622e+08	0.495617	0.00355978	0.0051767	18.3737	18.1527
ARHGEF2	Control	0.200653	-0.124969	7.54897e+08	0.460977	2.19211e-137	1.30801e-136	18.886	24.9814
SSR2	Control	0.713948	0.0518989	854052762	0.521527	1.58668e-24	4.21249e-24	54.0887	46.7692
UBQLN4	Control	0.0498872	-0.0317512	801189054	0.489246	7.21659e-34	2.15979e-33	5.13235	7.15415
LAMTOR2	Control	0.465357	0.108378	895125696	0.546608	1.1551e-129	6.6613e-129	38.8939	28.3795
LMNA	Control	0.673627	0.288557	989041315	0.603957	0	0	48.4571	27.4451
SEMA4A	Control	0.0437565	0.0226652	838668806	0.512133	3.0359e-62	1.18338e-61	4.23645	1.7897
SLC25A44	Control	0.0845326	-0.0208423	8.12664e+08	0.496253	0.000583885	0.000896365	8.59639	9.06471
PMF1-BGLAP	Control	0.00215544	-0.000278081	8.18323e+08	0.499708	0.083811	0.104905	0.178654	0.237077
PMF1	Control	0.308911	0.0238142	845021016	0.516012	2.67548e-20	6.61822e-20	27.6296	23.2242
PAQR6	Control	0.277153	-0.0365543	806781517	0.492661	8.98641e-06	1.52137e-05	23.2893	23.624
SMG5	Control	0.0850248	-0.0803072	773108634	0.472098	1.17636e-134	6.92469e-134	8.27586	13.4855
GLMP	Control	0.113665	0.024039	840614996	0.513321	1.01776e-29	2.91135e-29	10.9386	8.10245
CCT3	Control	0.464	-0.135	7.49236e+08	0.457521	1.04656e-102	5.29252e-102	39.2368	42.8459
MEF2D	Control	0.123213	-0.0937519	7.69437e+08	0.469856	5.8091e-116	3.13194e-115	12.1826	17.4042
NAXE	Control	0.157084	0.0297329	8.4886e+08	0.518356	5.31236e-42	1.72777e-41	15.0673	11.0032
GPATCH4	Control	0.107614	-0.0202227	8.168e+08	0.498778	0.302616	0.341583	10.5182	10.3803
AL365181.2	Control	0.00997774	0.00997774	826125336	0.504473	4.73537e-44	1.57174e-43	0.894581	0
AL365181.3	Control	0.0164379	0.0164379	830341688	0.507048	1.21998e-68	4.98498e-68	1.40952	0
NES	Control	0.722271	0.210658	9.44419e+08	0.576709	1.24017e-302	1.25361e-301	51.2315	34.9851
ISG20L2	Control	0.118888	-0.0266125	813819038	0.496958	0.0149116	0.0204586	11.7964	11.8817
RRNAD1	Control	0.0821263	0.0338819	849441697	0.518711	2.24662e-77	9.75071e-77	8.14056	4.29993
MRPL24	Control	0.145699	0.0800694	880616451	0.537748	4.55921e-199	3.40073e-198	13.6	5.94087
HDGF	Control	0.3514	-0.0605578	795358633	0.485685	5.88504e-15	1.3203e-14	31.3498	31.4476
PRCC	Control	0.131894	-0.0172302	817281677	0.499073	0.472297	0.526098	12.7842	12.4954
PEAR1	Control	0.220225	-0.0295719	8.14583e+08	0.497425	0.100448	0.124173	20.5071	19.789
ARHGEF11	Control	0.0524077	-0.0542344	7.91421e+08	0.483281	6.66144e-72	2.78904e-71	5.5225	8.64169
ETV3	Control	0.0882914	-0.151809	730225203	0.445912	0	0	8.87619	18.9755
FCRL2	Control	0.000611515	-0.000506075	818523116	0.499831	0.0889519	0.111215	0.0591133	0.0929714
PYHIN1	Control	0.00248931	0.00220234	820664334	0.501138	4.51044e-11	9.2541e-11	0.250903	0.0232428
IFI16	Control	0.870539	0.0308587	840972352	0.513539	2.88044e-10	5.773e-10	59.9619	52.9193
AIM2	Control	0.000298489	-0.000376983	818596045	0.499875	0.110041	0.135261	0.035468	0.0604314
CADM3	Control	0.0011658	-0.00449603	816188679	0.498405	1.64955e-21	4.17055e-21	0.118227	0.436965
CADM3-AS1	Control	0.000169722	0.000169722	818951084	0.500092	0.0466843	0.0603404	0.0183908	0
ACKR1	Control	0.0767649	0.0674196	8.45331e+08	0.516201	2.40929e-126	1.37073e-125	3.89228	0.660097
DUSP23	Control	0.404213	0.230927	9.72853e+08	0.594072	0	0	32.8276	13.7179
TAGLN2	Control	1.61863	0.931771	1.26681e+09	0.773577	0	0	84.176	43.4967
PIGM	Control	0.0937237	-0.0943864	7.67298e+08	0.46855	1.02769e-155	6.61465e-155	9.17176	14.9358
IGSF8	Control	0.112307	0.0107136	8.37249e+08	0.511265	1.31673e-21	3.33511e-21	10.9412	8.38602
AL121987.2	Control	0.00648847	0.00648847	823318020	0.502759	9.47964e-28	2.63536e-27	0.551724	0
PEA15	Control	0.651595	-0.42327	597102064	0.36462	0	0	49.6223	63.5878
DCAF8	Control	0.167908	-0.0451068	803450883	0.490627	6.05125e-11	1.23716e-10	16.0762	16.9812
PEX19	Control	0.120825	0.00880585	836075907	0.510549	7.13146e-18	1.69143e-17	11.8345	9.37151
COPA	Control	0.361585	-0.16649	7.31427e+08	0.446646	2.08298e-179	1.45902e-178	31.757	38.4669
NCSTN	Control	0.145073	0.0118529	841051836	0.513588	1.25374e-24	3.3329e-24	14.2765	11.0125
AL121985.1	Control	0.00128107	0.00128107	819811564	0.500617	2.51731e-07	4.58015e-07	0.123481	0
F11R	Control	0.331971	0.101768	899860751	0.549499	1.6245e-178	1.13311e-177	29.2243	18.1759
USF1	Control	0.0390175	-0.0234793	807386275	0.49303	1.63343e-18	3.91981e-18	4.13268	5.43882
KLHDC9	Control	0.0373924	0.0252442	840436723	0.513212	1.8498e-83	8.32519e-83	3.81346	1.16214
PFDN2	Control	0.542263	0.1598	9.28965e+08	0.567272	1.0694e-249	9.32834e-249	44.712	30.0623
NIT1	Control	0.115355	0.0214949	842900725	0.514717	7.10446e-35	2.14891e-34	11.38	8.16753
DEDD	Control	0.0816628	-0.00959849	818599941	0.499878	0.907913	0.988341	8.20755	8.03737
UFC1	Control	0.599605	0.176193	935494558	0.571259	1.9922e-270	1.84202e-269	47.7478	32.447
USP21	Control	0.0291432	0.0101207	828588681	0.505977	5.40579e-22	1.37759e-21	2.91494	1.70602
PPOX	Control	0.0648503	0.0108715	830154243	0.506933	4.74111e-14	1.04269e-13	6.3514	4.89494
B4GALT3	Control	0.0886322	0.0159677	8.34974e+08	0.509876	1.50274e-20	3.73215e-20	8.70148	6.59632
ADAMTS4	Control	0.0167952	0.00966464	825105836	0.50385	5.30827e-20	1.3069e-19	1.37011	0.599665
NDUFS2	Control	0.300358	-0.0582537	796508958	0.486388	9.80521e-15	2.18818e-14	27.623	28.0216
TOMM40L	Control	0.0302294	-0.000494118	821257882	0.501501	0.0242161	0.0324137	3.13957	2.81238
NR1I3	Control	0.00302064	0.0023605	821053546	0.501376	6.76899e-12	1.41859e-11	0.331034	0.0557828
SDHC	Control	0.325422	0.021703	846199249	0.516731	2.77286e-21	6.98281e-21	29.1862	24.1958
AL592295.4	Control	0.000459787	0.000459787	819155448	0.500217	0.00225626	0.00332295	0.0433498	0
HSPA6	Control	0.0124543	-0.0260829	8.04744e+08	0.491417	4.96414e-94	2.39374e-93	0.803941	2.51952
RPL31P11	Control	0	0	818800500	0.5	1	1	0	0
DUSP12	Control	0.133525	0.0228229	8.46989e+08	0.517214	1.0544e-41	3.41845e-41	13.156	9.33897
ATF6	Control	0.256516	-0.0825092	7.81856e+08	0.47744	3.70988e-41	1.1968e-40	23.8358	26.2644
NOS1AP	Control	0.044472	-0.0695128	7.8028e+08	0.476477	1.40119e-154	8.96881e-154	4.60427	9.12049
C1orf226	Control	0.0220544	0.000564882	8.21534e+08	0.501669	0.00327525	0.00476683	2.28703	1.93845
UHMK1	Control	0.362359	-0.0112053	8.28725e+08	0.506061	0.00089533	0.001359	31.711	28.0355
UAP1	Control	0.12618	0.0237637	842171246	0.514271	3.15438e-31	9.17781e-31	12.0381	8.9392
AL596325.2	Control	0.00213265	0.00213265	820295584	0.500913	3.56938e-10	7.13502e-10	0.182594	0
DDR2	Control	0.11835	-0.0267122	8.17952e+08	0.499482	0.674306	0.742282	11.5507	11.1054
HSD17B7	Control	0.0671346	-0.0114204	8.17507e+08	0.49921	0.412959	0.462164	6.67718	6.68929
RGS5-ENSG00000143248	Control	0.0669188	0.0669188	852983068	0.520874	8.32043e-204	6.32837e-203	4.17471	0
PBX1	Control	0.290067	-0.198271	722532304	0.441214	6.1339e-245	5.28999e-244	25.8864	34.2692
MGST3	Control	1.19724	0.143012	890535497	0.543805	4.07281e-88	1.88781e-87	73.2782	62.2769
ALDH9A1	Control	0.40046	0.0597098	871664199	0.532281	2.26013e-67	9.13851e-67	34.6824	26.4178
TMCO1	Control	0.619916	0.0952094	884362012	0.540035	6.83258e-85	3.10705e-84	48.5938	38.7691
UCK2	Control	0.0574018	-0.0769761	773877537	0.472568	9.96935e-170	6.72169e-169	5.87849	11.1008
POGK	Control	0.121177	-0.0727955	7.84684e+08	0.479167	2.33153e-58	8.79011e-58	12.0381	15.4611
TADA1	Control	0.0226579	-0.00443231	8.17783e+08	0.499379	0.290031	0.327641	2.34483	2.4498
POU2F1	Control	0.141279	-0.14994	742795085	0.453587	7.66673e-241	6.52957e-240	13.6525	21.6344
CREG1	Control	0.360606	0.0930104	8.9304e+08	0.545335	1.40616e-140	8.51038e-140	31.7425	21.4531
RCSD1	Control	0.494829	-0.147309	753254732	0.459975	2.0503e-91	9.71401e-91	39.3892	42.2508
MPZL1	Control	0.414762	-0.219164	7.03153e+08	0.42938	9.02851e-292	8.89705e-291	35.3182	44.1939
MPC2	Control	0.491084	0.175003	9.43237e+08	0.575987	0	0	41.5685	25.2278
DCAF6	Control	0.154186	-0.0525554	7.97658e+08	0.48709	1.9401e-20	4.81073e-20	14.844	16.5768
GPR161	Control	0.0376414	-0.131218	7.39477e+08	0.451561	0	0	3.8266	13.2903
TIPRL	Control	0.249946	-0.0270299	815856987	0.498203	0.275586	0.312328	23.4654	22.262
SFT2D2	Control	0.288445	-0.0785415	7.85014e+08	0.479368	5.05472e-33	1.49849e-32	25.7353	27.7891
ANKRD36BP1	Control	0.0467188	0.0467188	847852456	0.517741	1.10425e-172	7.53093e-172	3.54811	0
NME7	Control	0.0789093	-0.00362381	8.22451e+08	0.502229	0.0307868	0.0408032	7.86207	7.25177
BLZF1	Control	0.108744	0.00539343	836250503	0.510656	1.37073e-19	3.35277e-19	10.869	8.37672
SLC19A2	Control	0.0212288	-0.00902097	816203160	0.498414	0.00741928	0.0105124	2.34877	2.63574
F5	Control	0.000952936	0.000551595	819109129	0.500188	0.0584176	0.0747129	0.0748768	0.0371885
SELP	Control	0.00535079	-0.0132213	810238705	0.494772	1.29228e-59	4.92214e-59	0.466338	1.51078
C1orf112	Control	0.00844791	-0.00857592	813259506	0.496616	8.73749e-19	2.10721e-18	0.842036	1.51543
SELL	Control	0.00187568	0.000307998	8.19288e+08	0.500297	0.0700832	0.0885831	0.194417	0.134808
SELE	Control	0.0729938	-0.39046	700989033	0.428059	0	0	4.02759	18.162
METTL18	Control	0.056691	0.0334679	8.45869e+08	0.516529	3.0271e-90	1.42014e-89	5.46995	2.14764
SCYL3	Control	0.0607743	0.000784273	825007266	0.50379	2.98052e-05	4.89852e-05	6.05583	5.1971
KIFAP3	Control	0.245786	-0.0855014	7.7929e+08	0.475873	4.71023e-48	1.62488e-47	22.8493	25.7996
GORAB	Control	0.0633373	-0.00493875	820268145	0.500896	0.334263	0.376334	6.21215	5.93157
PRRX1	Control	0.0268046	0.00767929	8.2709e+08	0.505062	9.14141e-18	2.16545e-17	2.61544	1.58981
PRRC2C	Control	1.13135	-0.506803	548788394	0.335117	0	0	69.1954	86.045
VAMP4	Control	0.148663	-0.0205087	8.19852e+08	0.500642	0.636262	0.701648	14.5038	13.6575
METTL13	Control	0.0443249	0.0443249	856317428	0.52291	3.41019e-224	2.76654e-223	4.58194	0
DNM3	Control	0.295515	0.0405536	8.62178e+08	0.526488	1.42802e-55	5.26543e-55	26.1478	19.4682
PIGC	Control	0.122654	0.0314365	8.47963e+08	0.517808	9.87173e-49	3.43117e-48	11.8962	8.1164
SUCO	Control	0.178068	-0.148659	7.39684e+08	0.451688	4.40325e-221	3.53772e-220	17.131	25.0976
PRDX6	Control	0.69697	0.138869	907565804	0.554204	5.83777e-149	3.65594e-148	52.7514	40.3821
KLHL20	Control	0.192193	-0.0431372	806272048	0.49235	3.35295e-07	6.07485e-07	18.1044	18.4967
CENPL	Control	0.0540663	0.0247069	8.40372e+08	0.513172	1.04571e-58	3.95755e-58	5.2624	2.59855
DARS2	Control	0.0212377	-0.0230778	8.04227e+08	0.491101	2.27988e-48	7.89857e-48	2.16617	3.91874
GAS5	Control	0.266895	0.266895	955982524	0.58377	0	0	16.754	0
ZBTB37	Control	0.0539657	-0.183575	713832086	0.435901	0	0	5.33202	17.7157
RC3H1	Control	0.233776	-0.180301	7.2597e+08	0.443313	3.41966e-255	3.03153e-254	21.7681	30.4481
RABGAP1L	Control	0.120507	-0.121234	7.53809e+08	0.460313	2.00529e-198	1.49408e-197	11.8791	18.8732
CACYBP	Control	0.33609	0.0123811	838729626	0.51217	7.25316e-12	1.51875e-11	29.3885	25.4463
MRPS14	Control	0.222778	0.0279751	8.51112e+08	0.519731	2.86252e-37	8.87373e-37	20.712	15.9492
KIAA0040	Control	0.141653	-0.0178913	8.22928e+08	0.50252	0.0564418	0.0722172	13.6854	12.5558
RFWD2	Control	0.0946316	0.0946316	895501536	0.546837	0	0	9.36749	0
AL359075.1	Control	0.0248935	0.0248935	835343228	0.510102	5.01803e-98	2.47568e-97	2.02036	0
RASAL2-AS1	Control	0.00339716	0.00339716	821037748	0.501366	1.65636e-14	3.67887e-14	0.273235	0
RASAL2	Control	0.38255	-0.113995	7.64891e+08	0.467081	8.5107e-70	3.50496e-69	32.2417	35.7196
RALGPS2	Control	0.0518293	-0.357365	6.14389e+08	0.375176	0	0	5.22036	29.3557
ANGPTL1	Control	0.139574	0.102652	900429747	0.549847	0	0	13.2466	3.17497
FAM20B	Control	0.131595	-0.00945949	8.27691e+08	0.505429	2.74486e-05	4.51985e-05	13.1836	11.5099
TOR3A	Control	0.0950365	0.0190691	8.38726e+08	0.512168	1.70099e-28	4.78012e-28	9.43448	6.84269
ABL2	Control	0.146219	-0.247373	688892625	0.420672	0	0	13.8391	27.9425
SOAT1	Control	0.0802351	-0.0504417	7.93927e+08	0.484811	5.8606e-45	1.96379e-44	7.92512	10.6499
TOR1AIP2	Control	0.467799	-0.0026514	827809214	0.505501	0.00449464	0.0064758	38.1504	34.6876
TOR1AIP1	Control	0.212463	-0.0147141	8.24488e+08	0.503473	0.0248142	0.033201	20.0946	18.2596
AL353708.1	Control	0.00354945	0.00354945	821102284	0.501406	6.9725e-15	1.56256e-14	0.281117	0
CEP350	Control	0.352229	-0.273401	6.77111e+08	0.413478	0	0	30.4447	42.7668
QSOX1	Control	0.124784	-0.0220627	815780345	0.498156	0.144649	0.174047	12.1655	12.0398
ACBD6	Control	0.242517	-0.0606331	795706811	0.485898	9.80279e-18	2.32109e-17	22.8099	23.8565
XPR1	Control	0.212045	-0.101439	769140440	0.469675	3.08306e-82	1.37664e-81	19.7399	24.1586
STX6	Control	0.119363	-0.262528	6.68549e+08	0.408249	0	0	11.6506	28.5143
MR1	Control	0.0525925	0.0370056	852067697	0.520315	1.46186e-141	8.88784e-141	5.41741	1.32484
IER5	Control	0.550894	0.198501	943412419	0.576094	0	0	41.6565	26.0692
GLUL	Control	1.21943	0.484124	1032663744	0.630595	0	0	65.357	44.1521
RGS16	Control	0.0391982	-0.0405345	800818307	0.489019	2.80041e-49	9.7897e-49	3.3931	5.5225
DHX9	Control	0.2467	-0.203116	7.06968e+08	0.43171	0	0	22.8545	33.6696
LAMC1	Control	0.175928	-0.887961	393814062	0.240482	0	0	16.5452	61.5656
SMG7-AS1	Control	0.0010506	0.0010506	819574932	0.500473	6.412e-06	1.09198e-05	0.0945813	0
SMG7	Control	0.120175	-0.156005	731639880	0.446775	0	0	11.9304	21.4857
ARPC5	Control	0.774019	-0.0624124	785688196	0.47978	2.90497e-21	7.31413e-21	57.1704	54.63
RGL1	Control	0.0263502	-0.415812	586797671	0.358328	0	0	2.52742	30.4667
TSEN15	Control	0.0738724	-0.00128169	8.2242e+08	0.50221	0.0255676	0.0341799	7.18555	6.62421
C1orf21	Control	0.0181848	-0.0230179	8.08154e+08	0.493499	3.80604e-31	1.1063e-30	1.87061	3.14243
EDEM3	Control	0.137701	-0.178353	719095183	0.439115	0	0	13.1941	24.1214
FAM129A	Control	0.017889	0.017889	832815568	0.508558	3.82697e-83	1.72033e-82	1.71166	0
RNF2	Control	0.101339	-0.0785223	773991805	0.472638	3.98135e-114	2.12887e-113	9.77865	14.801
TRMT1L	Control	0.0652098	-0.000430494	8.25164e+08	0.503886	4.11069e-05	6.7113e-05	6.62726	5.71774
SWT1	Control	0.0392248	-0.00665533	8.18205e+08	0.499637	0.62954	0.694695	3.95796	3.97917
AL356273.3	Control	0.0585561	0.0240827	8.40463e+08	0.513228	1.89144e-57	7.08387e-57	5.42135	2.73336
IVNS1ABP	Control	0.336897	-0.489884	594976810	0.363322	0	0	26.6154	48.4613
HMCN1	Control	0.121781	-0.440848	5.96909e+08	0.364502	0	0	11.0752	36.1008
TPR	Control	0.718632	-0.401159	6.0008e+08	0.366439	0	0	52.8105	67.4182
C1orf27	Control	0.215364	0.215364	983474860	0.600558	0	0	20.1117	0
PTGS2	Control	0.168331	-0.0701751	813325523	0.496657	0.00862373	0.0121377	12.3218	12.3419
PACERR	Control	0.0021218	0.0021218	820317096	0.500926	2.67023e-10	5.35532e-10	0.185222	0
PLA2G4A	Control	0.124538	0.0890227	8.87295e+08	0.541826	5.25143e-292	5.17688e-291	11.5691	3.14243
RGS2	Control	0.120309	0.0800957	8.79251e+08	0.536914	4.11387e-241	3.50799e-240	10.7626	3.30978
UCHL5	Control	0.132495	-0.00710604	8.27806e+08	0.505499	2.0303e-05	3.3846e-05	13.0798	11.4541
TROVE2	Control	0.621584	0.621584	1214148036	0.741419	0	0	48.2837	0
GLRX2	Control	0.112283	0.0204668	842434896	0.514432	4.9959e-34	1.49871e-33	11.2079	8.06527
CDC73	Control	0.279635	-0.0736079	788561366	0.481534	5.23667e-27	1.44019e-26	25.5422	27.0175
CFH	Control	0.527908	0.186376	9.31988e+08	0.569118	2.09139e-296	2.0856e-295	37.0614	22.341
CFHR1	Control	0.000130411	-0.000138124	8.18739e+08	0.499963	0.462775	0.516074	0.0157635	0.0232428
ZBTB41	Control	0.0794714	-0.0708646	782402779	0.477774	8.07818e-92	3.83843e-91	7.87258	11.9515
DENND1B	Control	0.0856389	-0.0274834	809182783	0.494127	5.5896e-08	1.04342e-07	8.35731	9.2553
C1orf53	Control	0.00396778	0.00158437	8.20139e+08	0.500817	0.000444252	0.000687188	0.400657	0.237077
NEK7	Control	0.238341	-0.0494614	8.02148e+08	0.489831	3.79389e-10	7.58096e-10	22.1977	22.606
MIR181A1HG	Control	0.0294179	0.0294179	837548208	0.511448	4.61095e-111	2.43525e-110	2.28966	0
NR5A2	Control	0.0204817	-0.0303278	8.00838e+08	0.489031	4.01921e-73	1.69583e-72	2.05452	4.21625
ZNF281	Control	0.184227	-0.139314	747897734	0.456703	7.88526e-177	5.46577e-176	17.5041	24.4794
DDX59	Control	0.104212	0.0111857	836385028	0.510738	2.0258e-20	5.02232e-20	10.5195	8.08386
CAMSAP2	Control	0.246387	-0.282516	667638700	0.407693	0	0	22.6246	37.4396
INAVA	Control	0.00108676	-0.00116221	818039527	0.499535	0.000921416	0.00139478	0.111658	0.204537
KIF21B	Control	0.00351695	-0.0120923	8.12383e+08	0.496081	1.21473e-42	3.97936e-42	0.380952	1.16214
TMEM9	Control	0.233342	0.00130689	8.33528e+08	0.508993	1.51282e-08	2.87841e-08	21.6854	18.8592
PHLDA3	Control	0.0864435	0.0544755	864949436	0.528181	1.17889e-183	8.38749e-183	8.09458	2.38007
CSRP1	Control	0.262098	-0.0212171	816867540	0.49882	0.477995	0.532268	24.0289	22.8477
AC096677.1	Control	0.00330663	0.00330663	821209844	0.501471	1.64954e-15	3.73686e-15	0.294253	0
RPS10P7	Control	0.00573015	0.00573015	822909292	0.502509	2.2291e-25	5.99326e-25	0.501806	0
NAV1	Control	0.149488	-0.520628	545245626	0.332954	0	0	14.5235	44.2404
IPO9-AS1	Control	0.00223401	0.00223401	820263316	0.500893	5.5173e-10	1.09606e-09	0.178654	0
IPO9	Control	0.155061	-0.113506	7.64326e+08	0.466735	2.26536e-119	1.24733e-118	15.0739	20.4398
SHISA4	Control	0.0456095	0.0288204	844205274	0.515513	9.03772e-95	4.37704e-94	4.6266	1.50149
TIMM17A	Control	0.194801	0.0264966	8.50616e+08	0.519428	2.41161e-39	7.64389e-39	18.6404	14.0433
RNPEP	Control	0.124066	-0.0128283	821180978	0.501454	0.247013	0.280602	12.109	11.3843
ARL8A	Control	0.197474	-0.00119163	834039401	0.509306	7.17724e-10	1.42159e-09	19.1514	16.27
PPP1R12B	Control	0.0684018	-0.0727103	782241503	0.477675	1.27739e-104	6.51549e-104	6.74286	10.8962
KDM5B	Control	0.112922	-0.602402	501752681	0.306395	0	0	11.2105	46.7646
RABIF	Control	0.0840685	0.0178875	8.36617e+08	0.51088	9.31988e-26	2.52104e-25	8.31133	6.0199
KLHL12	Control	0.0651913	0.010259	831903755	0.508001	7.70825e-18	1.82742e-17	6.54975	4.85311
ADIPOR1	Control	0.263005	0.0813035	887046545	0.541674	2.2918e-145	1.41662e-144	24.2811	15.1404
CYB5R1	Control	0.204049	0.0778551	8.86664e+08	0.541441	2.12088e-173	1.45088e-172	19.4456	10.6406
TMEM183A	Control	0.221569	0.0108206	8.39422e+08	0.512593	6.18934e-16	1.41451e-15	20.7764	17.2973
LINC01353	Control	0.00248191	0.00248191	820478436	0.501025	3.03572e-11	6.25004e-11	0.204926	0
BTG2	Control	1.34829	0.551056	1069375400	0.653013	0	0	70.1754	46.1184
ATP2B4	Control	0.200641	-0.106626	7.70453e+08	0.470477	4.00513e-80	1.76559e-79	19.1067	23.2196
SNRPE	Control	0.617549	0.11781	8.98553e+08	0.548701	9.36573e-125	5.28452e-124	48.9997	37.0909
SOX13	Control	0.126579	-0.113652	760158228	0.46419	1.37818e-161	9.05633e-161	12.0657	18.3665
PPP1R15B	Control	0.20127	-0.176759	728806583	0.445045	7.49383e-263	6.79695e-262	19.0581	27.8077
PIK3C2B	Control	0.104246	-0.102309	762642433	0.465707	7.11455e-173	4.8583e-172	9.87455	16.177
MDM4	Control	0.383199	-0.234156	705058045	0.430543	2.32164e-295	2.3083e-294	32.6043	41.4466
LRRN2	Control	0.046458	-0.00128353	823428659	0.502826	0.000478572	0.000739289	4.7422	4.10469
NFASC	Control	0.0654167	0.0324476	8.51925e+08	0.520227	3.32983e-114	1.78157e-113	6.54056	2.41726
RBBP5	Control	0.10344	-0.0249742	814133320	0.49715	0.0150602	0.0206603	10.1964	10.3617
DSTYK	Control	0.144421	-0.0684939	7.8869e+08	0.481613	3.16573e-41	1.022e-40	13.9415	16.7395
NUAK2	Control	0.0101484	-0.0148617	810219662	0.49476	4.54356e-32	1.33479e-31	1.11527	2.15229
ELK4	Control	0.368764	-0.314192	6.56221e+08	0.400721	0	0	31.9107	45.7837
NUCKS1	Control	1.29132	0.152623	908661110	0.554873	2.91305e-136	1.72928e-135	75.3498	67.7668
RAB29	Control	0.0995799	-0.00737642	8.24766e+08	0.503643	0.00132642	0.00198878	9.74187	8.72071
SLC41A1	Control	0.104631	-0.11184	7.58261e+08	0.463032	4.21655e-191	3.06539e-190	10.4433	17.0835
FAM72A	Control	0.109574	0.0378779	8.47821e+08	0.517721	5.88734e-57	2.196e-56	9.93629	6.3174
SRGAP2	Control	0.538676	-0.335796	6.43957e+08	0.393232	0	0	42.9281	55.662
EIF2D	Control	0.111372	-0.00727897	825124834	0.503862	0.0013187	0.00197741	11.0818	9.93864
MAPKAPK2	Control	0.135773	-0.0889088	773694491	0.472456	2.00087e-90	9.40179e-90	13.5278	18.055
YOD1	Control	0.0387914	-0.0730359	7.7517e+08	0.473357	4.72566e-216	3.73487e-215	3.9514	9.13444
CD55	Control	0.395254	0.158052	9.29841e+08	0.567807	0	0	32.1445	17.646
CD46	Control	0.941991	0.107207	8.80852e+08	0.537892	7.97528e-69	3.26479e-68	63.1094	52.8728
C1orf132	Control	0.0168849	0.0168849	830728904	0.507284	6.60963e-71	2.74665e-70	1.45681	0
CD34	Control	1.05245	-0.222896	700122588	0.427529	1.13335e-240	9.64938e-240	65.7051	70.2678
PLXNA2	Control	0.346375	0.0384959	860755657	0.52562	5.61673e-48	1.93559e-47	29.2506	22.7129
IRF6	Control	0.0509293	0.0489165	8.55938e+08	0.522678	5.77461e-212	4.51703e-211	4.70936	0.171997
DIEXF	Control	0.0609769	0.0609769	869590332	0.531015	1.25387e-306	1.28155e-305	6.20296	0
SERTAD4-AS1	Control	0.133492	0.133492	898212048	0.548493	0	0	9.69852	0
SERTAD4	Control	0.0661865	0.0543857	8.60193e+08	0.525276	8.43173e-200	6.30866e-199	6.07028	1.00409
HHAT	Control	0.0267059	0.00950208	8.29039e+08	0.506252	1.5835e-25	4.26478e-25	2.74417	1.47824
RCOR3	Control	0.148616	-0.103536	765778471	0.467622	1.00548e-118	5.50897e-118	14.1333	19.5984
TRAF5	Control	0.109208	-0.0657888	788595931	0.481556	7.3398e-51	2.60478e-50	10.7087	13.8109
LINC00467	Control	0.0158085	0.0158085	829126260	0.506305	1.55048e-61	5.99899e-61	1.26108	0
SLC30A1	Control	1.02538	0.0146069	826805465	0.504888	0.0248227	0.0332106	65.6473	60.0363
LPGAT1	Control	0.251699	-0.0902959	779549072	0.476031	5.64767e-47	1.93078e-46	23.2276	25.9669
INTS7	Control	0.0239862	-0.0126701	812407852	0.496096	2.44074e-10	4.9028e-10	2.45255	3.20751
PPP2R5A	Control	0.195526	-0.109998	765944832	0.467724	1.53712e-96	7.5071e-96	18.6509	23.4381
TMEM206	Control	0.0444789	0.0444789	855833408	0.522614	3.16338e-221	2.5431e-220	4.52282	0
NENF	Control	0.544997	0.31747	1027267146	0.6273	0	0	43.736	17.9435
AC092803.2	Control	0.00710605	0.00710605	823748260	0.503021	3.02364e-30	8.69403e-30	0.604269	0
ATF3	Control	0.280903	0.1016	889308462	0.543056	9.56754e-180	6.71566e-179	20.3928	11.3193
BATF3	Control	0.00371591	-0.00405693	8.1662e+08	0.498668	4.85844e-07	8.74074e-07	0.413793	0.678691
NSL1	Control	0.284423	-0.0183205	823068208	0.502606	0.126523	0.154191	25.9402	23.6659
TATDN3	Control	0.0580134	0.0117509	833196470	0.508791	2.35179e-23	6.12729e-23	5.93498	4.09539
FLVCR1-AS1	Control	0.00909799	0.00909799	825178808	0.503895	1.50002e-38	4.71303e-38	0.778982	0
FLVCR1	Control	0.0477859	-0.0465738	792915700	0.484193	1.17079e-72	4.92123e-72	4.78292	7.80495
VASH2	Control	0.00530459	-0.0123091	811318080	0.495431	6.85653e-46	2.3179e-45	0.496552	1.40852
ANGEL2	Control	0.173378	-0.0323807	813465166	0.496742	0.0234291	0.031579	16.4742	16.1817
RPS6KC1	Control	0.120945	-0.0203124	819270034	0.500287	0.819145	0.895218	12.046	11.4401
PROX1	Control	0.0271558	-0.113365	7.66927e+08	0.468323	0	0	2.53005	8.74861
SMYD2	Control	0.114404	0.0244527	848801174	0.51832	1.41875e-54	5.18181e-54	11.2066	7.24712
PTPN14	Control	0.359977	-0.0985352	775901897	0.473804	6.81457e-46	2.30401e-45	31.3865	33.3209
KCTD3	Control	0.230905	0.00211254	837757962	0.511576	2.06165e-13	4.47688e-13	21.4122	17.8598
GPATCH2	Control	0.136593	-0.147231	7.35853e+08	0.449348	1.56574e-287	1.52102e-286	13.3741	22.2992
RRP15	Control	0.233287	0.0289366	851731465	0.520109	2.20813e-37	6.85712e-37	21.6473	16.6837
TGFB2	Control	0.0668288	-0.0263834	8.1177e+08	0.495707	7.82315e-06	1.32756e-05	6.467	7.1495
LYPLAL1	Control	0.216661	0.0698232	879828262	0.537267	2.68571e-136	1.59468e-135	19.9803	11.9096
ZC3H11B	Control	0.00618745	-0.000270908	819275258	0.50029	0.346802	0.390072	0.654187	0.595017
EPRS	Control	0.256465	-0.150743	739308527	0.451458	4.30206e-180	3.02369e-179	23.4588	30.7317
BPNT1	Control	0.0518554	0.000138959	8.23064e+08	0.502604	0.00232296	0.00341986	5.29524	4.709
IARS2	Control	0.175615	-0.0725738	7.85045e+08	0.479387	6.1228e-44	2.03098e-43	17.0496	19.9795
RAB3GAP2	Control	0.220763	-0.0793164	784865405	0.479278	1.11144e-38	3.49829e-38	20.6673	23.1173
AURKAPS1	Control	0.00122085	0.00122085	819693248	0.500545	1.26582e-06	2.22713e-06	0.109031	0
C1orf115	Control	0.471576	-0.368085	6.39019e+08	0.390216	0	0	39.3182	52.1662
2024-03-02	Control	0.0936262	-0.0672916	783053397	0.478171	4.38534e-78	1.90953e-77	9.25977	13.1926
HLX	Control	0.0638232	-0.0859457	767624606	0.468749	9.71696e-219	7.73701e-218	5.72217	11.7981
TAF1A	Control	0.0238076	0.0105676	828782506	0.506096	1.60891e-27	4.46025e-27	2.42627	1.19933
MIA3	Control	0.331329	-0.166833	7.34679e+08	0.448631	3.01011e-175	2.0741e-174	29.1757	35.9474
AL592148.3	Control	0.00399957	0.00399957	821554036	0.501681	1.64368e-17	3.87502e-17	0.336289	0
AIDA	Control	0.49171	-0.00811518	826386391	0.504632	0.0186125	0.0253082	40.5255	36.4355
BROX	Control	0.260434	0.0263664	8.49093e+08	0.518498	7.98812e-30	2.28774e-29	23.5849	18.836
AL392172.1	Control	0.0168566	0.0168566	829868424	0.506759	7.14812e-66	2.86634e-65	1.35172	0
TLR5	Control	0.0206061	0.0108861	8.29461e+08	0.50651	3.22369e-35	9.7863e-35	2.178	0.869282
CAPN2	Control	0.619767	0.16643	927296757	0.566253	3.34771e-233	2.79318e-232	47.8279	33.6696
TP53BP2	Control	0.0721233	-0.171425	717060356	0.437872	0	0	7.48506	19.2218
GTF2IP20	Control	0.00461244	0.00461244	821973520	0.501938	6.01178e-20	1.47888e-19	0.387521	0
FBXO28	Control	0.120647	-0.0577178	792346880	0.483846	9.96294e-37	3.07099e-36	11.8227	14.4338
DEGS1	Control	0.210343	-0.154702	734521821	0.448535	4.15982e-226	3.39326e-225	19.7215	28.0448
NVL	Control	0.0686477	-0.0174347	812562081	0.496191	0.000108931	0.000173947	6.84269	7.45165
CNIH4	Control	0.325969	-0.0216703	8.22242e+08	0.502101	0.236936	0.269476	29.1034	26.6363
WDR26	Control	0.194463	-0.273846	6.71342e+08	0.409955	0	0	18.4236	33.6184
CNIH3	Control	0.0209982	-0.0282116	8.00684e+08	0.488937	5.32091e-71	2.21388e-70	2.17668	4.35571
DNAH14	Control	0.0173077	-0.0658813	775592875	0.473615	0	0	1.69852	6.93566
LBR	Control	0.418216	-0.342753	6.36872e+08	0.388905	0	0	35.2788	50.595
ENAH	Control	0.408963	0.0423314	8.62054e+08	0.526413	6.55617e-46	2.21749e-45	34.2213	26.9431
SRP9	Control	1.08352	0.367346	1.02573e+09	0.626362	0	0	70.5563	49.0935
EPHX1	Control	0.513711	0.327111	1035203841	0.632147	0	0	41.5934	14.8661
AL591895.1	Control	0.00692511	0.00692511	823436336	0.502831	1.9514e-28	5.47805e-28	0.566174	0
TMEM63A	Control	0.0831605	0.0250039	843475107	0.515068	5.04336e-50	1.7754e-49	8.1156	4.97862
PYCR2	Control	0.186948	0.0700714	879727691	0.537205	6.56762e-151	4.13926e-150	17.7195	9.83637
SDE2	Control	0.107713	-0.0162658	819865667	0.50065	0.587247	0.650367	10.8677	10.3152
H3F3A	Control	2.34649	0.000990281	843004487	0.51478	3.33076e-11	6.85431e-11	94.5655	97.1644
ACBD3	Control	0.284704	-0.0833169	7.80951e+08	0.476887	2.43632e-40	7.78886e-40	26.3317	28.5655
MIXL1	Control	0.0153879	-0.00913986	812727550	0.496292	3.93665e-14	8.66772e-14	1.47783	2.21272
PARP1	Control	0.414988	-0.16189	7.34939e+08	0.44879	2.75993e-155	1.77298e-154	35.6558	41.3676
ITPKB	Control	0.179726	-0.153031	738731694	0.451106	4.09363e-226	3.34029e-225	17.1481	25.1673
ITPKB-AS1	Control	0.00815121	0.00815121	824167744	0.503278	1.11241e-32	3.28681e-32	0.655501	0
PSEN2	Control	0.118539	0.0405455	8.55093e+08	0.522162	9.69471e-78	4.2111e-77	11.5481	6.92172
CDC42BPA	Control	0.533001	-0.00586511	827110426	0.505074	0.0108079	0.0150631	42.1977	38.1229
LINC01641	Control	0	0	818800500	0.5	1	1	0	0
ZNF678	Control	0.0756619	-0.121238	749739167	0.457828	1.8011e-307	1.84652e-306	7.59278	15.5123
SNAP47	Control	0.0887179	0.0164207	837415252	0.511367	1.78381e-26	4.87718e-26	8.85386	6.42432
JMJD4	Control	0.0616134	0.00982014	8.30748e+08	0.507296	1.27094e-15	2.88999e-15	6.26732	4.72759
WNT9A	Control	0.00319165	-0.0031204	816631680	0.498676	1.98462e-08	3.75279e-08	0.316585	0.581071
ARF1	Control	0.913113	0.105373	8.80362e+08	0.537592	1.46648e-67	5.94395e-67	63.5823	54.2209
C1orf35	Control	0.295207	0.0694102	879330855	0.536963	8.92465e-107	4.60408e-106	26.4342	17.9667
MRPL55	Control	0.329674	0.111169	9.00377e+08	0.549815	2.48588e-182	1.76018e-181	28.7882	18.241
GUK1	Control	1.55385	0.351121	1.00919e+09	0.61626	0	0	84.2417	69.4961
IBA57	Control	0.141982	-0.0455577	803273196	0.490518	1.54021e-12	3.28413e-12	13.6578	14.7964
OBSCN-AS1	Control	0.00525418	0.00525418	823199704	0.502686	4.60499e-27	1.26751e-26	0.537274	0
OBSCN	Control	0.0156062	-0.0283826	8.02262e+08	0.489901	2.58444e-76	1.11264e-75	1.60394	3.59799
TRIM11	Control	0.0852661	-0.0719487	783006840	0.478143	5.984e-84	2.70319e-83	8.48604	12.4163
HIST3H2A	Control	0.0228808	-0.109306	7.46732e+08	0.455991	0	0	2.32644	11.0311
RNF187	Control	0.322574	0.03308	853654524	0.521284	7.34495e-34	2.19796e-33	28.8171	23.0522
RHOU	Control	0.0145303	-0.0536959	788205064	0.481317	1.52018e-229	1.25231e-228	1.47521	5.17386
RAB4A	Control	0.297017	0.0191231	844580606	0.515743	4.2314e-20	1.04312e-19	26.7993	22.3038
NUP133	Control	0.0698265	-0.0357417	803688366	0.490772	8.79e-20	2.15753e-19	7.08046	8.68353
ABCB10	Control	0.0516843	-0.0135724	8.14338e+08	0.497275	0.00175287	0.00260401	5.27422	5.71774
TAF5L	Control	0.0465398	-0.00827851	8.1852e+08	0.499828	0.836046	0.913127	4.85386	4.80197
URB2	Control	0.0217136	-0.0286853	800421760	0.488777	2.11968e-71	8.83591e-71	2.23317	4.44403
GALNT2	Control	0.112974	-0.118019	7.53333e+08	0.460022	6.11325e-210	4.74574e-209	11.1961	18.3711
COG2	Control	0.0724837	-0.0552111	7.90949e+08	0.482993	8.92883e-59	3.38109e-58	7.37865	10.4639
C1orf198	Control	0.0604748	-0.0615095	7.84126e+08	0.478826	1.87885e-101	9.43351e-101	6.18588	10.1757
TTC13	Control	0.0406582	-0.0492471	7.88416e+08	0.481446	4.04024e-112	2.14253e-111	3.9908	7.60506
ARV1	Control	0.0977407	0.0356363	850710459	0.519486	6.38009e-71	2.6525e-70	9.66962	5.64801
FAM89A	Control	0.81979	0.112454	8.82762e+08	0.539058	2.24094e-76	9.65534e-76	55.0266	46.7599
C1orf131	Control	0.185839	0.00895816	8.3826e+08	0.511883	2.42915e-16	5.59327e-16	17.4148	14.3408
GNPAT	Control	0.146103	-0.0521653	7.97342e+08	0.486896	7.34005e-22	1.86676e-21	14.0637	15.9028
EXOC8	Control	0.0581533	-0.101406	759728481	0.463928	2.39387e-277	2.25486e-276	5.91527	12.8022
SPRTN	Control	0.117723	-0.154994	7.30909e+08	0.446329	0	0	11.5402	21.2858
EGLN1	Control	0.266494	0.0334146	8.58221e+08	0.524072	1.17131e-48	4.06747e-48	24.2916	18.2317
AL445524.1	Control	0.0192631	0.0192631	831406532	0.507698	7.09405e-75	3.0272e-74	1.53957	0
TSNAX	Control	0.469975	0.0878022	884340241	0.540022	4.13915e-96	2.01818e-95	38.6877	29.1465
DISC1	Control	0.0342743	-0.187324	704657730	0.430299	0	0	3.56782	17.1951
SIPA1L2	Control	0.246488	-0.241861	6.99346e+08	0.427055	0	0	22.5274	33.7672
NTPCR	Control	0.197882	0.0916363	8.93286e+08	0.545484	1.59913e-216	1.26573e-215	18.7849	9.34827
AL355472.1	Control	0.0127103	0.0127103	827136400	0.50509	6.20289e-50	2.18099e-49	1.01806	0
COA6	Control	0.137892	0.0115501	837483568	0.511409	1.15598e-18	2.77981e-18	13.3806	10.7242
TARBP1	Control	0.0947735	-0.126961	7.49155e+08	0.457471	1.64773e-269	1.52141e-268	9.31232	17.1393
IRF2BP2	Control	0.476961	-0.413574	5.97736e+08	0.365007	0	0	39.1947	56.9589
TOMM20	Control	0.79438	0.0315678	840895559	0.513492	2.55411e-10	5.12899e-10	57.5527	51.6177
RBM34	Control	0.03454	0.0119629	8.30623e+08	0.507219	9.65537e-27	2.64696e-26	3.47192	2.00818
ARID4B	Control	0.613355	-0.307882	6.55161e+08	0.400074	0	0	47.3563	58.3209
GGPS1	Control	0.260041	0.131201	9.1965e+08	0.561583	0	0	23.5389	10.7661
TBCE	Control	0.0426072	0.0289878	8.44597e+08	0.515753	2.23155e-105	1.14238e-104	4.33103	1.16214
B3GALNT2	Control	0.0652945	-0.126275	744724149	0.454765	0	0	6.4578	15.1125
GNG4	Control	0.160623	0.103351	9.0241e+08	0.551056	0	0	15.133	4.72759
LYST	Control	0.301372	-0.0588836	799178546	0.488018	2.90592e-12	6.14117e-12	25.776	26.2272
NID1	Control	0.0742521	-0.707122	452252523	0.276168	0	0	7.15402	49.7676
GPR137B	Control	0.0378934	-0.00961472	815212400	0.497809	0.00376011	0.00544723	3.90805	4.29528
ERO1B	Control	0.0809954	-0.0736234	777689501	0.474896	2.19055e-112	1.16384e-111	8.12085	12.751
LGALS8	Control	0.19039	-0.0933721	7.74151e+08	0.472735	1.37985e-71	5.76093e-71	18.0558	22.0807
HEATR1	Control	0.0716137	-0.0966538	763504468	0.466234	1.91562e-214	1.5064e-213	7.13432	13.5087
ACTN2	Control	0.126899	0.105655	899274907	0.549142	0	0	11.5402	1.65024
MTR	Control	0.181349	-0.140266	7.46037e+08	0.455567	2.11827e-186	1.51802e-185	17.4292	24.5816
MT1HL1	Control	0	0	818800500	0.5	1	1	0	0
MTRNR2L11	Control	0	0	818800500	0.5	1	1	0	0
FH	Control	0.116531	0.000127741	830183727	0.506951	1.48586e-08	2.82751e-08	11.7346	9.97118
OPN3	Control	0.0373692	-0.0847822	764998986	0.467146	0	0	3.61905	10.0781
CHML	Control	0.133848	-0.165948	731362040	0.446606	0	0	12.9261	22.355
CEP170	Control	0.230012	-0.338109	640892739	0.391361	0	0	21.3281	39.1642
SDCCAG8	Control	0.23524	-0.00744269	830133173	0.50692	1.3317e-05	2.23583e-05	21.6407	19.0452
AKT3	Control	0.466452	-0.135455	753248026	0.45997	3.84449e-92	1.83066e-91	38.714	42.0742
AKT3-IT1	Control	0.0037862	0.0037862	821381940	0.501576	1.64548e-16	3.80097e-16	0.315271	0
ZBTB18	Control	0.1689	-0.0639487	796831486	0.486585	1.72244e-20	4.27421e-20	16.2982	17.8552
ADSS	Control	0.217516	-0.0623308	7.91395e+08	0.483265	3.71846e-26	1.0117e-25	20.3915	22.3503
DESI2	Control	0.201243	-0.142077	7.42209e+08	0.453229	1.22701e-190	8.90328e-190	19.3997	26.8176
COX20	Control	0.384065	0.0205922	844739484	0.51584	9.69457e-18	2.29567e-17	33.1875	28.0495
HNRNPU	Control	1.42425	-0.551848	561249591	0.342727	0	0	76.5964	89.4756
EFCAB2	Control	0.102661	0.00532325	8.30299e+08	0.507022	7.26884e-10	1.43952e-09	9.97176	8.33488
SMYD3	Control	0.0764282	-0.0233195	8.08625e+08	0.493787	2.75318e-09	5.34598e-09	7.71363	8.74396
TFB2M	Control	0.0384668	0.0141576	832571482	0.508409	1.067e-31	3.11946e-31	3.95928	2.25456
CNST	Control	0.13632	-0.111236	760556981	0.464434	6.21692e-149	3.89247e-148	13.2361	19.3659
AL591623.1	Control	0.00309318	0.00309318	821059260	0.501379	1.24133e-14	2.76396e-14	0.275862	0
SCCPDH	Control	0.174197	0.0147349	8.42287e+08	0.514342	9.96849e-24	2.61428e-23	16.93	13.4018
AHCTF1	Control	0.154956	-0.134389	7.48867e+08	0.457295	9.4936e-193	6.93389e-192	14.9465	22.1458
ZNF670	Control	0.0219148	-0.0115813	8.11987e+08	0.495839	1.1123e-12	2.37683e-12	2.1688	2.98438
ZNF669	Control	0.0677591	-0.0139583	812727978	0.496292	0.000123155	0.000196379	6.55632	7.18669
ZNF124	Control	0.045004	-0.0607163	7.85353e+08	0.479576	1.39278e-118	7.62468e-118	4.65944	8.56731
AL390728.6	Control	0.0886921	0.0886921	872333112	0.53269	0	0	6.53793	0
AL390728.4	Control	0.00884836	0.00884836	825049736	0.503816	8.42885e-38	2.63158e-37	0.763218	0
ZNF496	Control	0.052331	-0.101092	760303869	0.464279	1.40169e-291	1.38027e-290	5.38325	12.2304
TRIM58	Control	0.00474676	-0.00148755	818279573	0.499682	0.231398	0.266892	0.462397	0.525288
SH3BP5L	Control	0.0407059	-0.0208018	8.07083e+08	0.492845	1.01443e-19	2.48651e-19	4.04466	5.41093
ZNF672	Control	0.0738106	-0.0130008	8.15393e+08	0.497919	0.0413195	0.0538895	7.47586	7.71662
ZNF692	Control	0.0416546	-0.00688093	8.17056e+08	0.498935	0.163493	0.194084	4.0486	4.21625
PGBD2	Control	0.0441852	-0.0177217	8.1087e+08	0.495157	4.20354e-09	8.12553e-09	4.58719	5.47136
FAM110C	Control	0.00165134	0.00131019	819927230	0.500688	1.23404e-06	2.17451e-06	0.165517	0.0278914
SH3YL1	Control	0.196607	0.000470987	8.3419e+08	0.509398	2.79797e-10	5.60897e-10	18.5051	15.7354
ACP1	Control	0.358461	0.0512712	865367267	0.528436	2.01366e-55	7.41764e-55	31.9435	24.6049
TMEM18	Control	0.256698	0.00898705	8.37884e+08	0.511653	1.12373e-12	2.40108e-12	23.5691	20.0958
AC116614.1	Control	0.000279788	0.000279788	819026376	0.500138	0.0148386	0.0203605	0.0275862	0
SNTG2	Control	0.0104939	-0.00942768	813862851	0.496985	3.46022e-12	7.30044e-12	1.14548	1.73856
AC144450.1	Control	0.00102286	0.00102286	819499640	0.500427	1.80926e-05	3.01837e-05	0.0853859	0
PXDN	Control	0.00922997	-0.574838	515477841	0.314776	0	0	0.986535	37.7743
MYT1L	Control	0.00283071	-0.048783	7.98677e+08	0.487712	3.69596e-277	3.4801e-276	0.266667	2.71941
EIPR1	Control	0.0634052	-0.0141563	8.12038e+08	0.495871	1.30597e-05	2.19342e-05	6.2647	6.9868
TRAPPC12	Control	0.118277	-0.0392955	8.05447e+08	0.491846	9.46747e-11	1.92072e-10	11.7951	12.8486
ADI1	Control	0.248127	0.0194499	843532972	0.515103	7.36337e-21	1.83884e-20	22.7481	18.7616
RNASEH1	Control	0.151439	-0.00874858	8.29812e+08	0.506724	9.25087e-07	1.6379e-06	15.0936	13.016
RNASEH1-AS1	Control	0.0131874	0.0131874	827910832	0.505563	1.91071e-54	6.971e-54	1.11264	0
RPS7	Control	2.77694	0.542254	1182070882	0.721831	0	0	97.2125	94.2265
LINC01105	Control	0.000190102	0.000190102	818951084	0.500092	0.0466843	0.0603404	0.0183908	0
CMPK2	Control	0.236363	0.195162	961576242	0.587186	0	0	20.9182	3.33767
RSAD2	Control	0.359532	0.308595	1026089449	0.626581	0	0	29.3425	3.82577
RNF144A	Control	0.0240916	-0.189804	7.02913e+08	0.429234	0	0	2.52085	16.4652
LINC01814	Control	0.000880264	0.000880264	819402836	0.500368	6.91557e-05	0.000111473	0.0735632	0
ID2	Control	0.429667	0.284167	9.93764e+08	0.606842	0	0	32.5859	11.1473
KIDINS220	Control	0.44263	-0.365631	627315599	0.38307	0	0	37.0036	52.7148
MBOAT2	Control	0.201094	-0.0814299	7.82586e+08	0.477886	5.96096e-47	2.0371e-46	18.6719	21.7274
ASAP2	Control	0.155157	-0.20329	7.05201e+08	0.430631	0	0	15.1067	27.2081
ITGB1BP1	Control	0.473641	0.0886608	8.85948e+08	0.541004	3.20223e-99	1.58896e-98	39.7846	29.8485
CPSF3	Control	0.0680992	-0.0120473	815072929	0.497724	0.0204512	0.0276604	6.87028	7.18669
IAH1	Control	0.222615	0.0958672	897321471	0.547949	4.18305e-223	3.38323e-222	20.5438	10.4639
ADAM17	Control	0.304495	-0.0579292	798069312	0.487341	4.31589e-13	9.29701e-13	27.1448	27.4777
YWHAQ	Control	0.794788	0.10269	882089875	0.538648	1.57563e-73	6.66071e-73	57.977	48.1313
TAF1B	Control	0.0675248	-0.045452	7.96264e+08	0.486238	3.17381e-42	1.03476e-41	6.83218	9.33897
AC010969.2	Control	0.00436179	0.00436179	821855204	0.501865	2.92477e-19	7.10567e-19	0.373071	0
GRHL1	Control	0.0144447	-0.0232876	8.04458e+08	0.491242	7.20015e-64	2.84107e-63	1.45944	3.19357
AC104794.2	Control	0.023517	0.023517	834891476	0.509826	2.31836e-95	1.12607e-94	1.96519	0
KLF11	Control	0.303768	0.00660628	840011786	0.512953	6.21038e-14	1.36167e-13	27.2539	22.936
HPCAL1	Control	0.570367	0.248362	9.81607e+08	0.599417	0	0	45.554	24.9954
ODC1	Control	0.150481	-0.113857	772098039	0.471481	1.1575e-91	5.49509e-91	14.5379	18.9848
NOL10	Control	0.0965334	-0.0467705	796696302	0.486502	6.46666e-31	1.87292e-30	9.63284	11.9236
RN7SL832P	Control	0.00326893	0.00326893	821123796	0.501419	5.22587e-15	1.1734e-14	0.283744	0
PDIA6	Control	0.595244	-0.328787	643272344	0.392814	0	0	47.0319	57.8003
PQLC3	Control	0.149704	0.149704	932620492	0.569504	0	0	13.9008	0
ROCK2	Control	0.39668	-0.215085	708606861	0.43271	7.50103e-272	6.96943e-271	33.8443	42.3345
E2F6	Control	0.069128	-0.0168326	812183485	0.495959	4.85378e-05	7.8955e-05	6.99113	7.6376
GREB1	Control	0.0172851	-0.0410122	791324954	0.483222	7.51975e-178	5.23145e-177	1.6578	4.99256
LPIN1	Control	0.128574	0.00199653	834829877	0.509788	6.02866e-15	1.3524e-14	12.4545	10.0316
TRIB2	Control	0.340223	-0.0291987	8.15446e+08	0.497951	0.252968	0.287158	29.6617	27.9239
Metazoa-SRP-ENSG00000237261	Control	9.09403e-05	9.09403e-05	818854280	0.500033	0.234564	0.266892	0.00656814	0
FAM84A	Control	0.459694	0.459694	1089410704	0.665248	0	0	33.0496	0
NBAS	Control	0.115077	-0.16522	7.26502e+08	0.443638	0	0	11.4759	21.6391
DDX1	Control	0.268592	-0.0680232	788685666	0.48161	2.35512e-27	6.51267e-27	24.7094	26.4782
FAM49A	Control	0.00373876	-0.030529	7.97922e+08	0.487251	2.46865e-243	2.11737e-242	0.432184	2.97508
SMC6	Control	0.166542	-0.082748	7.79515e+08	0.47601	3.57313e-62	1.39137e-61	15.7018	19.4357
GEN1	Control	0.0282952	8.82706e-05	8.23999e+08	0.503174	8.05334e-07	1.42891e-06	3.00427	2.33823
RDH14	Control	0.181637	0.0591274	8.73969e+08	0.533688	7.40881e-125	4.18212e-124	17.4581	10.2176
LINC01376	Control	0.0038574	0.0038574	821500256	0.501649	3.37605e-17	7.91853e-17	0.329721	0
TTC32	Control	0.0985231	0.0426504	8.57165e+08	0.523427	7.02045e-103	3.55367e-102	9.73005	4.90889
WDR35	Control	0.0473728	-0.000344896	8.23872e+08	0.503097	0.000145941	0.000231978	4.82759	4.13723
MATN3	Control	0.459992	0.206684	9.58287e+08	0.585177	0	0	37.4608	19.8075
LAPTM4A	Control	1.86682	0.510916	1100066075	0.671755	0	0	89.7274	75.344
PUM2	Control	0.261017	-0.235694	6.94297e+08	0.423972	0	0	23.9225	35.6824
RHOB	Control	2.09493	0.390872	1013261498	0.618747	0	0	85.1704	83.0839
HS1BP3	Control	0.0609404	0.00865827	829842040	0.506743	7.15121e-14	1.56576e-13	6.08473	4.65787
ATAD2B	Control	0.13503	-0.182158	7.19045e+08	0.439085	0	0	13.1415	23.9541
UBXN2A	Control	0.214787	-0.0189049	822317945	0.502148	0.165731	0.196688	20.109	18.5152
MFSD2B	Control	0.00153833	0.000183347	819256958	0.500279	0.0706646	0.0893053	0.172085	0.116214
WDCP	Control	0.0228574	-0.00367516	8.18116e+08	0.499582	0.47556	0.529622	2.34614	2.41261
FKBP1B	Control	0.0619192	0.0270389	844417990	0.515643	1.59688e-68	6.51907e-68	6.38292	3.19821
SF3B6	Control	0.874496	0.334872	1.02081e+09	0.623355	0	0	62.5511	39.1781
FAM228B	Control	0.165051	0.0780484	885387637	0.540661	1.08186e-199	8.08997e-199	15.9567	7.51209
TP53I3	Control	0.12402	-0.105695	757378821	0.462493	3.70353e-176	2.56049e-175	12.046	18.8081
ITSN2	Control	0.420026	-0.168723	7.35347e+08	0.449039	2.19489e-155	1.41034e-154	34.9701	40.8749
NCOA1	Control	0.514818	-0.0814787	784306025	0.478936	5.43799e-26	1.47547e-25	41.8929	41.6651
PTRHD1	Control	0.349765	0.141128	921441058	0.562677	4.5578e-279	4.31446e-278	30.4893	17.381
ADCY3	Control	0.0950749	0.0384541	8.54925e+08	0.522059	1.14925e-92	5.49112e-92	9.5422	4.98791
DNAJC27	Control	0.0645251	-0.028826	8.08389e+08	0.493642	3.33161e-11	6.85552e-11	6.35008	7.44701
DNAJC27-AS1	Control	0.00723615	0.00723615	823597676	0.502929	2.26077e-29	6.43528e-29	0.585878	0
EFR3B	Control	0.38576	-0.0150342	828002010	0.505619	0.00218086	0.00322063	32.1235	28.677
POMC	Control	0.399674	0.28803	1.01405e+09	0.61923	0	0	33.0036	8.91131
DNMT3A	Control	0.135341	-0.251648	675331577	0.412391	0	0	12.9419	28.8909
DTNB	Control	0.0328649	0.00209017	824510301	0.503487	3.16611e-07	5.73829e-07	3.38259	2.65433
ASXL2	Control	0.152509	-0.117961	757061184	0.462299	2.89925e-153	1.84382e-152	14.802	21.1091
RAB10	Control	0.358316	-0.109471	764988387	0.46714	1.63983e-70	6.78789e-70	31.5389	34.9479
HADHA	Control	0.463317	-0.179831	7.22269e+08	0.441053	9.00555e-195	6.62278e-194	39.0516	45.4769
HADHB	Control	0.394618	0.0368853	854489602	0.521794	1.43716e-31	4.19568e-31	34.3895	28.1843
SELENOI	Control	0.044896	-0.0817593	7.70556e+08	0.470539	1.72263e-234	1.44361e-233	4.51626	10.2222
SLC35F6	Control	0.232084	0.130679	918063136	0.560615	0	0	21.1415	8.71607
MAPRE3	Control	0.071823	0.0509455	861431878	0.526033	7.50597e-180	5.27276e-179	7.05681	1.81294
TMEM214	Control	0.0950317	-0.0358402	8.03978e+08	0.490949	3.33099e-15	7.50521e-15	9.46338	10.9102
AGBL5	Control	0.0349617	0.00775705	8.28095e+08	0.505676	3.99858e-16	9.17293e-16	3.63218	2.46839
OST4	Control	1.2563	0.394385	1.02767e+09	0.627548	0	0	76.289	55.4295
KHK	Control	0.0696878	0.0447409	855992312	0.522711	4.21622e-138	2.52141e-137	6.87553	2.30104
ABHD1	Control	0.0167496	0.0141482	8.30344e+08	0.507049	1.8377e-57	6.88455e-57	1.63415	0.223131
PREB	Control	0.124132	0.0257756	844782326	0.515866	9.49607e-40	3.0203e-39	11.5836	8.17218
SLC5A6	Control	0.495698	0.221575	952343137	0.581548	0	0	37.1376	20.6489
ATRAID	Control	0.641403	0.241325	9.73246e+08	0.594312	0	0	49.9074	30.82
CAD	Control	0.0393574	-0.018982	808501409	0.493711	6.49328e-16	1.48346e-15	3.97898	5.17386
MPV17	Control	0.158187	-0.031477	808822176	0.493907	1.37174e-05	2.29983e-05	15.3261	15.8098
GTF3C2	Control	0.0726502	-0.0248534	811134899	0.495319	4.4057e-06	7.55417e-06	7.36946	8.07921
AC074117.1	Control	0.0259286	0.0259286	836870580	0.511034	4.73879e-107	2.4475e-106	2.2069	0
EIF2B4	Control	0.142127	-0.0212247	815049678	0.49771	0.082782	0.103656	13.4266	13.3693
SNX17	Control	0.313395	0.0569222	868750202	0.530502	2.55825e-69	1.05065e-68	28.2154	20.9093
ZNF513	Control	0.0507943	-0.000111992	822911213	0.50251	0.00316364	0.00460565	5.23612	4.66251
PPM1G	Control	0.467626	-0.222959	700316424	0.427648	8.10357e-290	7.93281e-289	39.3117	47.5595
NRBP1	Control	0.257837	-0.0805716	781943715	0.477493	4.40935e-41	1.42125e-40	23.711	26.2784
IFT172	Control	0.0227246	-0.030915	7.99245e+08	0.488058	1.11741e-78	4.87833e-78	2.27126	4.62533
FNDC4	Control	0.0102597	-0.0123063	8.10905e+08	0.495179	2.96271e-29	8.41718e-29	1.04171	1.99888
GCKR	Control	0.000551475	0.000551475	819273764	0.500289	0.00042039	0.00065054	0.0577997	0
ZNF512	Control	0.0840101	-0.0555456	7.92424e+08	0.483893	2.86374e-48	9.9123e-48	8.31264	11.1705
CCDC121	Control	0.0500039	0.0186444	835397770	0.510135	6.71339e-37	2.0739e-36	4.93005	2.87282
GPN1	Control	0.112551	-0.000614756	8.28764e+08	0.506084	4.61746e-07	8.31e-07	11.2617	9.70621
SUPT7L	Control	0.111222	-0.0598811	790425454	0.482673	1.1307e-44	3.77693e-44	10.8755	13.797
SLC4A1AP	Control	0.12749	-0.0230826	816689399	0.498711	0.317002	0.357382	12.7422	12.4303
MRPL33	Control	0.860928	0.456943	1089520637	0.665315	0	0	61.0194	31.164
RBKS	Control	0.0313505	0.0120772	830288814	0.507015	1.46427e-27	4.06223e-27	3.18424	1.76646
BABAM2	Control	0.149724	0.0371436	854198304	0.521616	8.87055e-60	3.38401e-59	14.5681	9.8968
FOSL2	Control	0.433686	0.124665	9.08901e+08	0.55502	2.06846e-193	1.51448e-192	35.2236	22.8012
AC104695.3	Control	0.0540971	0.0540971	854843856	0.52201	3.61742e-215	2.8497e-214	4.40197	0
AC104695.2	Control	0.0151363	0.0151363	829545744	0.506562	5.49734e-64	2.17173e-63	1.31232	0
PPP1CB	Control	0.613596	0.0277117	8.41591e+08	0.513917	1.08295e-11	2.26086e-11	47.4023	41.9533
TRMT61B	Control	0.0686793	-0.00857661	818314466	0.499703	0.761309	0.834028	6.88342	6.80086
WDR43	Control	0.179687	-0.0773348	783052035	0.47817	1.45845e-48	5.06195e-48	17.2453	20.3514
YPEL5	Control	0.367474	-0.00738272	827849656	0.505526	0.00257955	0.00379113	32.092	28.7653
LBH	Control	0.0414963	-0.317226	6.33434e+08	0.386806	0	0	4.03284	26.1714
LCLAT1	Control	0.0463499	-0.0459712	794018757	0.484867	3.83326e-68	1.55986e-67	4.69097	7.58181
GALNT14	Control	0.000228134	-0.00145577	8.1777e+08	0.499371	4.15577e-12	8.75406e-12	0.0275862	0.153403
MEMO1	Control	0.0720166	-0.0623584	7.86318e+08	0.480164	1.36212e-81	6.05674e-81	6.99245	10.6778
DPY30	Control	0.394781	0.159034	934378285	0.570578	0	0	34.1478	19.2311
SPAST	Control	0.109811	-0.141411	739272600	0.451436	0	0	10.8177	19.6774
AL121658.1	Control	0.00969211	0.00969211	825436952	0.504053	4.74744e-40	1.51376e-39	0.810509	0
SLC30A6	Control	0.0558049	-0.018535	810076817	0.494673	3.85655e-09	7.45802e-09	5.6092	6.56378
YIPF4	Control	0.488005	-0.0269125	818571630	0.49986	0.943204	1	39.8897	36.4634
AL133245.1	Control	0.00513902	0.00513902	822597368	0.502319	1.43874e-23	3.76206e-23	0.463711	0
BIRC6	Control	0.347716	-0.379124	619608039	0.378363	0	0	30.5445	48.3033
AL133243.2	Control	0.00437804	0.00437804	821898228	0.501892	1.64522e-19	4.01974e-19	0.378325	0
AL133243.3	Control	0.0123103	0.0123103	827588152	0.505366	1.45059e-52	5.21104e-52	1.07323	0
AL133243.4	Control	0.0201541	-0.0197938	8.07687e+08	0.493214	1.84732e-31	5.38899e-31	2.02956	3.36091
TTC27	Control	0.0390886	0.00313394	824963836	0.503764	4.18668e-07	7.54951e-07	4.03284	3.24005
LTBP1	Control	0.0452972	-0.278385	6.53474e+08	0.399043	0	0	4.40197	24.1168
RASGRP3	Control	0.217401	-0.884162	4.16824e+08	0.254533	0	0	18.6181	60.7057
FAM98A	Control	0.117713	-0.0518121	795877802	0.486002	2.98124e-28	8.34884e-28	11.778	13.9736
RN7SL602P	Control	0.000449292	0.000449292	819123180	0.500197	0.00359047	0.00520543	0.0394089	0
AC009414.2	Control	0.0250736	0.0250736	835493812	0.510194	6.48403e-99	3.21321e-98	2.03875	0
CRIM1	Control	0.848591	0.33033	998872000	0.609961	0	0	56.5596	35.8126
FEZ2	Control	0.798938	0.207724	9.44786e+08	0.576933	1.50455e-288	1.46746e-287	57.5567	42.3252
VIT	Control	0.00715948	0.000871829	819538966	0.500451	0.153718	0.184683	0.69491	0.604314
AC007382.1	Control	0.0643927	0.0643927	871924384	0.53244	0	0	6.48801	0
STRN	Control	0.19055	-0.156637	736028148	0.449455	7.06429e-230	5.83028e-229	18.3553	26.4597
HEATR5B	Control	0.103778	-0.0735156	781249670	0.47707	8.30951e-80	3.65706e-79	10.1386	14.1828
GPATCH11	Control	0.149844	0.00245439	8.33107e+08	0.508736	6.10476e-11	1.24791e-10	14.2739	12.0258
EIF2AK2	Control	0.769329	0.0216151	8.37962e+08	0.511701	2.96602e-08	5.57575e-08	54.3067	48.7635
CEBPZOS	Control	0.249126	0.0148592	843761850	0.515243	3.64819e-21	9.16894e-21	22.8703	18.6826
CEBPZ	Control	0.307416	-0.0577595	796747789	0.486534	1.76561e-14	3.91924e-14	27.5218	28.0123
AC007390.2	Control	0.00921466	0.00921466	824963688	0.503764	2.66378e-37	8.26533e-37	0.752709	0
NDUFAF7	Control	0.0770792	-0.0267918	8.05395e+08	0.491814	3.42494e-15	7.71233e-15	7.53235	8.97639
PRKD3	Control	0.390778	-0.179108	730098337	0.445834	6.32586e-180	4.44494e-179	33.3149	39.6941
QPCT	Control	0.388959	0.0226388	8.4657e+08	0.516958	9.31922e-21	2.32357e-20	31.4916	26.5712
CDC42EP3	Control	0.163761	-0.0807932	781165660	0.477018	6.86992e-58	2.58128e-57	15.4916	19.0777
RMDN2	Control	0.029544	0.00516406	8.25713e+08	0.504221	3.70726e-11	7.61557e-11	3.00033	2.13369
CYP1B1	Control	0.0502112	0.0317151	836606301	0.510873	3.15214e-60	1.20751e-59	3.53103	1.35738
CYP1B1-AS1	Control	0.0012013	0.0012013	819714760	0.500558	9.43247e-07	1.66861e-06	0.111658	0
ATL2	Control	0.231377	-0.171622	727951582	0.444523	1.49896e-249	1.30711e-248	21.0929	29.9182
HNRNPLL	Control	0.108165	-0.0636489	786968616	0.480562	7.38739e-57	2.75398e-56	10.5143	13.8946
GALM	Control	0.119121	0.0490349	8.60755e+08	0.525619	1.43149e-107	7.41493e-107	11.2118	5.92692
SRSF7	Control	1.05472	0.08406	8.66265e+08	0.528984	1.78376e-40	5.71703e-40	65.4108	58.6649
GEMIN6	Control	0.0642606	0.0159172	8.35274e+08	0.51006	7.55319e-28	2.10222e-27	6.49064	4.40219
DHX57	Control	0.0659612	-0.0695339	7.8279e+08	0.47801	6.05183e-104	3.07973e-103	6.55895	10.6685
MORN2	Control	0.0942951	0.0312261	848976523	0.518427	9.18323e-64	3.62034e-63	9.60525	5.77352
SOS1	Control	0.738441	-0.179305	731264315	0.446546	4.64581e-141	2.81941e-140	52.7067	56.3313
SOS1-IT1	Control	0.00424003	0.00424003	821822936	0.501846	4.50304e-19	1.09142e-18	0.36913	0
MAP4K3	Control	0.213474	-0.384778	6.14397e+08	0.375181	0	0	19.8923	40.8749
SNORA67-ENSG00000252473	Control	0.00210561	0.00210561	820317096	0.500926	2.67023e-10	5.35532e-10	0.185222	0
AC007388.1	Control	0.0761171	0.0761171	866933600	0.529392	5.809e-290	5.69077e-289	5.87849	0
THUMPD2	Control	0.134028	0.00176607	8.33738e+08	0.509122	1.13606e-12	2.42723e-12	13.0496	10.7382
EML4	Control	0.204326	-0.2655	6.74511e+08	0.411889	0	0	19.2342	34.0275
COX7A2L	Control	0.707024	0.246731	974949399	0.595352	0	0	54.0361	34.934
MTA3	Control	0.0760446	-0.0620236	7.85607e+08	0.479731	5.4401e-79	2.38164e-78	7.66371	11.3843
ZFP36L2	Control	0.79784	0.0342017	8.41999e+08	0.514166	1.5346e-11	3.18259e-11	52.9064	47.7873
THADA	Control	0.0804314	-0.0645732	785958441	0.479945	7.4314e-76	3.18799e-75	7.86601	11.5331
PLEKHH2	Control	0.0561967	0.0391434	8.52061e+08	0.520311	2.43859e-140	1.47288e-139	5.45681	1.36668
DYNC2LI1	Control	0.0995969	0.0470513	860485702	0.525455	3.23082e-120	1.78592e-119	9.889	4.67181
LRPPRC	Control	0.195913	-0.146368	740540275	0.45221	1.94568e-205	1.48834e-204	18.4644	26.2365
RN7SL455P	Control	0.000529658	0.000529658	819155448	0.500217	0.00225626	0.00332295	0.0433498	0
PPM1B	Control	0.138117	0.0459975	8.59811e+08	0.525043	1.43183e-87	6.62408e-87	13.2558	7.99554
PREPL	Control	0.172137	-0.0346144	8.10861e+08	0.495152	0.00074993	0.00114436	16.4204	16.4792
CAMKMT	Control	0.0434393	0.009264	8.29759e+08	0.506692	2.30889e-18	5.52732e-18	4.40197	3.02157
LINC01121	Control	7.74438e-05	7.74438e-05	818865036	0.500039	0.192866	0.224319	0.00788177	0
SRBD1	Control	0.0804744	-0.0634906	785766099	0.479828	3.62364e-75	1.54877e-74	8.06962	11.733
PRKCE	Control	0.0740173	-0.0291024	8.0688e+08	0.492721	2.54112e-12	5.38089e-12	7.58883	8.79044
EPAS1	Control	2.33181	0.440527	1.07546e+09	0.656729	0	0	93.0286	87.8951
ATP6V1E2	Control	0.0457548	0.0379685	8.51103e+08	0.519725	4.02548e-157	2.60416e-156	4.67389	0.720528
RHOQ	Control	0.133204	-0.00677522	829539970	0.506558	3.86528e-07	6.98695e-07	13.1704	11.3053
PIGF	Control	0.230249	0.0702103	8.78362e+08	0.536371	3.04422e-123	1.70648e-122	21.202	13.3135
CRIPT	Control	0.233806	0.00494865	836289287	0.51068	1.55404e-11	3.22266e-11	21.5947	18.3944
SOCS5	Control	0.117056	-0.0498639	7.99706e+08	0.48834	3.54199e-20	8.73815e-20	11.8358	13.4994
AC016722.3	Control	0.001259	0.001259	819800808	0.500611	2.91469e-07	5.28693e-07	0.122167	0
MCFD2	Control	0.369386	-0.00946672	826935057	0.504967	0.00696061	0.00987034	32.4282	29.2813
TTC7A	Control	0.0349836	0.0190731	8.36547e+08	0.510837	6.28504e-59	2.38368e-58	3.58358	1.39922
CALM2	Control	1.77366	0.65977	1.16523e+09	0.711545	0	0	88.2496	65.6564
BCYRN1	Control	0.0853247	0.0853247	866793772	0.529307	4.35449e-289	4.2518e-288	5.86141	0
EPCAM	Control	0.0275882	0.0114936	8.28493e+08	0.505919	2.17875e-25	5.86024e-25	2.47882	1.28765
MSH2	Control	0.0990813	-0.130079	743241916	0.45386	2.58285e-301	2.60887e-300	9.80887	18.3386
MSH6	Control	0.105515	-0.154492	7.30979e+08	0.446372	0	0	10.4933	20.3142
FBXO11	Control	0.22266	-0.172402	7.2665e+08	0.443728	1.67939e-259	1.51037e-258	20.7291	29.6951
AC079807.1	Control	0.00655442	0.00655442	823199704	0.502686	4.60499e-27	1.26751e-26	0.537274	0
FOXN2	Control	0.10239	-0.054635	794006287	0.484859	1.03635e-36	3.19408e-36	10.1478	12.6859
AC093635.1	Control	0.00241179	0.00241179	820478436	0.501025	3.03572e-11	6.25004e-11	0.204926	0
PPP1R21	Control	0.0922783	0.00517347	8.29139e+08	0.506313	8.38344e-09	1.60714e-08	9.13235	7.67479
STON1	Control	0.0148971	0.00868394	8.26545e+08	0.504729	9.17597e-28	2.55147e-27	1.48309	0.534585
ASB3	Control	0.0394699	-0.114553	7.45892e+08	0.455479	0	0	3.89754	12.6255
CHAC2	Control	0.01149	0.00482837	823131551	0.502645	2.01527e-11	4.16647e-11	1.17176	0.641502
ERLEC1	Control	0.297942	0.0182855	8.45402e+08	0.516244	4.00547e-21	1.00603e-20	27.1711	22.4526
PSME4	Control	0.0994768	-0.216791	695270553	0.424567	0	0	9.82069	23.8286
ACYP2	Control	0.138087	0.0624526	8.71465e+08	0.532159	1.48383e-144	9.14437e-144	13.4187	6.79621
SPTBN1	Control	2.03287	-0.693942	419772467	0.256334	0	0	90.4368	98.8936
RTN4	Control	1.23038	0.0749018	8.64567e+08	0.527947	9.0467e-37	2.78986e-36	73.9337	68.5943
CLHC1	Control	0.0199034	-0.0423702	792382244	0.483868	2.2987e-145	1.42056e-144	2.02036	5.2064
RPS27A	Control	3.33764	0.798525	1.34412e+09	0.820789	0	0	98.5392	97.0389
MTIF2	Control	0.086967	-0.0320241	807075553	0.49284	1.04006e-10	2.10699e-10	8.78686	9.8875
CCDC88A	Control	0.312567	-0.364682	6.39224e+08	0.390342	0	0	27.2828	43.9197
CFAP36	Control	0.327573	0.128093	911659511	0.556704	4.10083e-243	3.51391e-242	27.9632	16.0097
PPP4R3B	Control	0.321181	-0.0858238	7.81205e+08	0.477042	7.39814e-38	2.31087e-37	28.5176	30.4621
PNPT1	Control	0.206706	-0.0257684	8.18153e+08	0.499605	0.796621	0.871638	19.4719	18.3944
EFEMP1	Control	0.0204007	0.0138347	827827671	0.505512	2.60281e-35	7.90866e-35	1.58686	0.483451
AC007743.1	Control	0.0108558	0.0108558	826039288	0.50442	1.49854e-43	4.94676e-43	0.884072	0
CCDC85A	Control	0.149955	0.0384678	858897439	0.524485	1.676e-75	7.17372e-75	14.8624	9.51562
VRK2	Control	0.120436	0.0439113	8.59359e+08	0.524767	2.30744e-95	1.12097e-94	11.8279	6.6521
FANCL	Control	0.111125	-0.0276166	809851873	0.494536	5.66897e-06	9.67541e-06	10.7074	11.4169
PAPOLG	Control	0.0876392	-0.0698282	783110667	0.478206	2.87847e-82	1.28593e-81	8.63974	12.579
REL	Control	0.238255	-0.214714	7.19289e+08	0.439233	1.67637e-292	1.65563e-291	21.7064	30.8758
PUS10	Control	0.0679906	-0.0473483	7.95972e+08	0.48606	1.21743e-43	4.02479e-43	6.75599	9.29714
PEX13	Control	0.111447	-0.0269384	811344823	0.495447	0.000176916	0.000279631	10.9596	11.4587
KIAA1841	Control	0.110486	-0.0906011	7.737e+08	0.472459	4.07251e-108	2.11691e-107	10.6916	15.5309
AC016747.1	Control	0.0241631	0.0241631	834794672	0.509767	8.62783e-95	4.17929e-94	1.95337	0
AHSA2	Control	0.249032	0.249032	1004298476	0.613274	0	0	22.6548	0
USP34	Control	0.451657	-0.391458	6.12038e+08	0.373741	0	0	37.6066	54.5695
AC016727.1	Control	0.00443899	0.00443899	821801424	0.501833	6.0042e-19	1.45144e-18	0.366502	0
XPO1	Control	0.288075	-0.316846	6.49711e+08	0.396745	0	0	25.8207	41.9766
FAM161A	Control	0.0517638	-0.0149006	814279795	0.497239	0.00126513	0.00189784	5.08243	5.54109
CCT4	Control	0.44729	-0.0770016	783788377	0.47862	5.16846e-28	1.44256e-27	38.1005	38.611
COMMD1	Control	0.358313	0.0423876	8.59386e+08	0.524784	2.14736e-42	7.01648e-42	31.9488	25.2603
B3GNT2	Control	0.40398	0.0511857	8.63508e+08	0.527301	3.23211e-49	1.12959e-48	33.8864	26.72
TMEM17	Control	0.0115919	0.00321917	8.21973e+08	0.501937	1.26851e-06	2.23157e-06	1.17044	0.780959
EHBP1	Control	0.106476	-0.115695	757766472	0.46273	5.77298e-191	4.19461e-190	10.6745	17.3252
WDPCP	Control	0.0475805	-0.0437927	794386900	0.485092	2.96215e-65	1.18353e-64	4.78424	7.6283
AC016734.2	Control	0.0026724	-0.00197121	817701345	0.499329	0.0014812	0.00221152	0.270608	0.404425
MDH1	Control	0.146305	-0.0464213	799595315	0.488272	1.01814e-17	2.41032e-17	14.2227	15.847
RPS4XP5	Control	0.000102641	0.000102641	818865036	0.500039	0.192866	0.224319	0.00788177	0
UGP2	Control	0.330457	0.0376057	8.59346e+08	0.524759	5.73963e-45	1.9235e-44	29.2046	22.6897
VPS54	Control	0.0960568	-0.0652039	7.87191e+08	0.480697	1.30541e-60	5.01659e-60	9.54745	12.9184
PELI1	Control	0.258678	-0.0345537	811091092	0.495292	0.00391425	0.00566745	22.664	22.2759
LGALSL	Control	0.125458	0.0375053	856039150	0.52274	6.53062e-76	2.80247e-75	12.536	7.69803
AFTPH	Control	0.170643	-0.0413882	808049151	0.493435	5.17388e-06	8.84799e-06	16.4282	16.7163
SERTAD2	Control	0.191629	-0.0127872	8.24837e+08	0.503686	0.013144	0.0181595	18.1806	16.4745
CEP68	Control	0.496709	-0.153228	743756327	0.454174	1.0601e-117	5.77147e-117	40.0906	44.18
RAB1A	Control	0.618815	0.130088	9.03204e+08	0.551541	1.34085e-140	8.11691e-140	48.1616	36.5517
ACTR2	Control	0.714099	-0.29186	654357048	0.399583	0	0	53.2966	63.1462
SPRED2	Control	0.13621	-0.0150293	823324223	0.502762	0.0355467	0.0467631	13.5317	12.3373
ETAA1	Control	0.0628061	-0.0314391	806267028	0.492346	1.2474e-15	2.83693e-15	6.26601	7.60971
C1D	Control	0.374979	0.115746	9.07822e+08	0.554361	6.97702e-197	5.17378e-196	33.1245	21.0394
WDR92	Control	0.0626854	0.0105809	8.31812e+08	0.507946	2.56272e-18	6.13057e-18	6.26732	4.59743
PNO1	Control	0.102242	0.0176752	8.39622e+08	0.512715	1.64751e-28	4.63276e-28	10.3724	7.60971
PPP3R1	Control	0.187304	-0.0533634	796834057	0.486586	4.72364e-19	1.14437e-18	17.9862	19.5519
AC017083.1	Control	0.0171954	0.0171954	830696636	0.507264	1.02113e-70	4.23606e-70	1.45287	0
CNRIP1	Control	0.198051	0.00250211	8.34493e+08	0.509583	1.33464e-10	2.69801e-10	18.5813	15.7958
FBXO48	Control	0.0377206	0.0185733	8.35803e+08	0.510383	5.32917e-50	1.87551e-49	3.84631	1.75251
APLF	Control	0.0183213	-0.00246748	818834405	0.500021	0.968434	1	1.87455	1.85943
ARHGAP25	Control	0.0840977	-0.0107297	8.2143e+08	0.501605	0.126996	0.154753	8.17734	7.6283
ANTXR1	Control	0.00642485	0.000186096	8.20272e+08	0.500899	0.00423117	0.00610214	0.706732	0.525288
GFPT1	Control	0.0619507	-0.07961	774535254	0.472969	1.95356e-156	1.26012e-155	6.31987	11.4215
NFU1	Control	0.217212	0.0836162	8.87995e+08	0.542254	2.99716e-173	2.04877e-172	20.3534	11.4215
AAK1	Control	0.649537	-0.0771812	7.85577e+08	0.479712	1.7667e-22	4.52816e-22	49.7327	48.3451
ANXA4	Control	0.166129	0.0899385	8.93464e+08	0.545593	1.03562e-250	9.05142e-250	16.1484	6.77761
GMCL1	Control	0.102821	-0.0590154	791084809	0.483075	3.51978e-45	1.1818e-44	10.1425	13.0299
SNRNP27	Control	0.295355	0.0499144	863889952	0.527534	8.99843e-60	3.4323e-59	26.1872	19.6634
MXD1	Control	0.0337007	-0.0303555	8.03084e+08	0.490403	3.23864e-38	1.01518e-37	3.43777	5.28542
ASPRV1	Control	0.00901409	0.00117289	820638644	0.501122	0.00204785	0.00302654	0.947126	0.720528
PCBP1-AS1	Control	0.0363481	0.0363481	842764868	0.514634	4.10459e-142	2.50522e-141	2.92677	0
PCBP1	Control	0.801799	0.185326	9.32274e+08	0.569293	2.48766e-233	2.07624e-232	58.002	44.0591
C2orf42	Control	0.0276813	0.00742831	827048672	0.505037	2.67925e-16	6.16223e-16	2.83218	1.80829
TIA1	Control	0.256338	-0.341038	6.42534e+08	0.392363	0	0	23.1553	40.5123
PCYOX1	Control	0.223309	0.0218537	8.49826e+08	0.518946	1.91303e-34	5.76415e-34	20.754	15.9771
SNRPG	Control	0.789734	0.316794	1011326452	0.617566	0	0	58.1412	35.5662
FAM136A	Control	0.109686	-0.0464581	797565329	0.487033	3.95849e-26	1.07645e-25	10.8585	12.9742
TEX261	Control	0.107179	0.00207598	830726598	0.507283	5.80153e-10	1.15184e-09	10.6811	8.91595
NAGK	Control	0.146955	-0.0342735	807976374	0.49339	1.02868e-06	1.81805e-06	14.0453	14.736
MCEE	Control	0.0614285	0.0237294	8.416e+08	0.513922	2.02278e-55	7.45021e-55	6.22266	3.37486
MPHOSPH10	Control	0.254758	-0.0593789	7.97958e+08	0.487272	2.10034e-14	4.65566e-14	23.6703	24.3585
ZNF638	Control	0.465701	-0.421682	601992453	0.367606	0	0	38.1202	55.9316
EXOC6B	Control	0.184021	-0.0218107	8.19637e+08	0.500511	0.727534	0.798569	17.4279	16.3769
SPR	Control	0.0550008	0.0488887	8.58895e+08	0.524484	1.26573e-210	9.8546e-210	5.46207	0.557828
SFXN5	Control	0.0458993	-0.110529	753557112	0.460159	0	0	4.62135	12.3466
RAB11FIP5	Control	0.167005	-0.00669459	829432310	0.506492	4.15505e-06	7.12944e-06	16.1222	14.0759
SMYD5	Control	0.0256016	0.00570365	8.25654e+08	0.504185	2.84339e-12	6.01046e-12	2.65616	1.80364
PRADC1	Control	0.101244	0.027689	8.43447e+08	0.51505	2.98572e-41	9.64705e-41	9.91264	6.77761
CCT7	Control	0.408908	0.00760339	835473666	0.510181	7.28604e-08	1.35639e-07	35.5074	31.2058
ALMS1	Control	0.069048	-0.0870433	773196848	0.472152	1.86229e-153	1.18548e-152	6.97011	12.1514
TPRKB	Control	0.269282	0.0797457	886462930	0.541318	4.46864e-140	2.69533e-139	24.8867	15.7586
DUSP11	Control	0.158136	0.0201908	8.44225e+08	0.515525	2.79459e-30	8.03802e-30	15.112	11.5145
STAMBP	Control	0.162022	0.0164306	8.43068e+08	0.514819	6.93151e-27	1.90395e-26	15.665	12.1514
DGUOK	Control	0.309829	0.0803781	884638269	0.540204	3.42214e-121	1.90233e-120	27.9159	18.9057
BOLA3	Control	0.277277	0.115587	910210267	0.555819	2.09378e-255	1.85799e-254	25.3057	13.4855
MOB1A	Control	0.357954	-0.04208	806983220	0.492784	8.40353e-05	0.000134985	31.6992	30.5086
MTHFD2	Control	0.00582901	-0.0262318	8.00362e+08	0.488741	9.03478e-174	6.19495e-173	0.59376	2.84028
DCTN1	Control	0.270373	-0.15102	7.41573e+08	0.452841	3.6006e-164	2.38247e-163	24.8841	31.4894
WDR54	Control	0.129964	0.00776941	8.34098e+08	0.509342	1.51046e-13	3.28881e-13	12.6397	10.4035
RTKN	Control	0.0274097	-0.099992	754376701	0.46066	0	0	2.70608	10.4732
INO80B	Control	0.0453935	0.0410153	853229390	0.521024	1.33505e-184	9.51881e-184	4.59245	0.381183
WBP1	Control	0.0109525	0.00381818	822315653	0.502147	2.32425e-08	4.38475e-08	1.09557	0.664745
MOGS	Control	0.0973812	-0.0307501	8.09676e+08	0.494428	1.52032e-06	2.66593e-06	9.81018	10.5244
MRPL53	Control	0.0493154	0.0404514	8.48923e+08	0.518394	1.22986e-139	7.40808e-139	4.53465	0.855337
CCDC142	Control	0.0607897	0.00642653	8.29822e+08	0.50673	7.4763e-14	1.63654e-13	6.07553	4.63462
TTC31	Control	0.0531168	-0.00215744	823077974	0.502612	0.00262347	0.00385398	5.47258	4.85311
PCGF1	Control	0.0488206	0.0334061	846743358	0.517063	8.77367e-110	4.59825e-109	4.86305	1.43641
AUP1	Control	0.331907	0.0266287	8.46719e+08	0.517048	4.41272e-22	1.12635e-21	29.0509	24.2795
HTRA2	Control	0.151325	0.0288241	850108401	0.519118	9.69953e-47	3.30836e-46	14.6167	10.3849
DOK1	Control	0.0322398	0.0185852	8.35159e+08	0.509989	1.05086e-54	3.84289e-54	3.28144	1.27371
SEMA4F	Control	0.0200802	0.0145981	8.31343e+08	0.507659	2.53219e-53	9.15696e-53	2.03218	0.497397
HK2	Control	0.00017803	-0.000872415	8.18097e+08	0.49957	2.58117e-08	4.86014e-08	0.0210181	0.106917
POLE4	Control	0.466087	0.331739	1.04363e+09	0.637291	0	0	38.5484	10.873
AC007681.1	Control	0.0024522	0.0024522	820575240	0.501084	8.25024e-12	1.72577e-11	0.216749	0
MRPL19	Control	0.277097	-0.0439798	806399628	0.492427	9.48221e-06	1.60419e-05	25.709	25.2929
GCFC2	Control	0.105304	0.0180638	840633450	0.513332	5.28148e-31	1.53149e-30	10.4709	7.55857
RN7SKP203	Control	0.00036975	0.00036975	819047888	0.500151	0.0107816	0.0150297	0.0302135	0
AC105399.1	Control	0.000271138	0.000271138	819004864	0.500125	0.0204844	0.0276604	0.0249589	0
SUCLG1	Control	0.337987	0.00959575	8.39148e+08	0.512425	4.27445e-12	9.00193e-12	30.291	26.0366
TRABD2A	Control	0.113489	0.0717369	8.75951e+08	0.534899	4.00596e-216	3.167e-215	10.6588	3.59334
TMSB10	Control	4.59578	0.927932	1406686843	0.858992	0	0	99.8345	99.8466
KCMF1	Control	0.24695	-0.0491868	803801392	0.490841	3.06404e-08	5.75879e-08	23.4036	23.3962
TCF7L1	Control	0.138583	-0.20312	705462959	0.430791	0	0	13.4857	25.8321
TGOLN2	Control	0.721131	0.0726419	868355754	0.530261	4.56481e-47	1.56218e-46	53.6276	45.1515
RETSAT	Control	0.077863	0.0114126	8.33141e+08	0.508757	5.19817e-18	1.23619e-17	7.82923	5.94087
ELMOD3	Control	0.0755107	0.00235602	8.27451e+08	0.505282	1.12351e-07	2.07045e-07	7.41281	6.21514
CAPG	Control	0.0658168	0.0592923	8.66567e+08	0.529168	2.62749e-256	2.33861e-255	6.42759	0.58572
MAT2A	Control	0.253605	-0.0344407	817283623	0.499074	0.571959	0.633988	23.179	21.6437
GGCX	Control	0.157496	-0.0285478	8.12408e+08	0.496096	0.00503314	0.00721811	15.1724	15.2241
VAMP8	Control	0.205638	0.127307	906146093	0.553338	0	0	17.6066	6.94496
VAMP5	Control	1.33998	0.453442	1060735514	0.647737	0	0	78.2187	55.9595
RNF181	Control	0.46208	0.212246	9.63051e+08	0.588086	0	0	38.601	20.4909
TMEM150A	Control	0.107548	0.036541	851945373	0.52024	9.19331e-71	3.81614e-70	10.5051	6.28951
USP39	Control	0.0923762	-0.0262597	810827735	0.495131	1.56897e-05	2.62555e-05	9.23218	9.89215
C2orf68	Control	0.104275	-0.055986	792098170	0.483694	1.97769e-42	6.46604e-42	10.0493	12.8626
GNLY	Control	0.0163327	0.016078	8.30033e+08	0.506859	1.82601e-65	7.30677e-65	1.39507	0.0232428
ATOH8	Control	0.38481	0.286537	1.01361e+09	0.618958	0	0	31.5757	7.43306
ST3GAL5	Control	0.0407872	-0.0713212	778389790	0.475323	1.63903e-182	1.1624e-181	4.13268	8.91595
POLR1A	Control	0.031914	-0.0740233	773671310	0.472442	2.8455e-259	2.55654e-258	3.31954	8.70677
PTCD3	Control	0.174426	-0.0802215	783768404	0.478608	1.76778e-48	6.12838e-48	16.4164	19.51
IMMT	Control	0.189095	-0.131073	7.4722e+08	0.456289	3.89278e-175	2.68091e-174	18.1793	25.2789
MRPL35	Control	0.110386	-0.0463403	7.97873e+08	0.48722	3.66377e-25	9.82482e-25	11.0122	13.0811
KDM3A	Control	0.238162	-0.0836562	783371491	0.478365	3.29076e-40	1.05066e-39	21.9744	24.4003
CHMP3	Control	0.753315	0.316036	1.01341e+09	0.618837	0	0	55.6348	32.8096
RNF103	Control	0.165871	0.00438879	8.38176e+08	0.511832	3.44912e-17	8.08706e-17	16.1773	13.0578
RMND5A	Control	0.164726	-0.130987	748239270	0.456912	4.44205e-187	3.18761e-186	15.9396	23.1592
LINC01943	Control	0.0012865	0.0012865	819704004	0.500552	1.09266e-06	1.92717e-06	0.110345	0
CYTOR	Control	0.0557579	0.0557579	855091244	0.522161	1.1089e-216	8.77965e-216	4.43218	0
RGPD2	Control	0.000491087	-0.00508423	8.15267e+08	0.497842	1.03221e-49	3.62025e-49	0.0472906	0.478803
KRCC1	Control	0.173065	0.0346483	8.56234e+08	0.522859	1.39962e-60	5.3763e-60	16.3245	11.203
EIF2AK3	Control	0.0362463	-0.02382	8.05091e+08	0.491629	2.24369e-28	6.29195e-28	3.65452	5.27148
RPIA	Control	0.150745	-0.00283512	8.28433e+08	0.505882	1.31173e-05	2.20296e-05	14.4985	12.7789
AC006453.2	Control	0.00554567	0.00554567	822844756	0.50247	5.27915e-25	1.41282e-24	0.493924	0
AC116050.1	Control	0.00240288	0.00240288	820596752	0.501097	6.17737e-12	1.29563e-11	0.219376	0
TEKT4	Control	0.000702169	0.000702169	819478128	0.500414	2.43544e-05	4.04329e-05	0.0827586	0
MRPS5	Control	0.294974	-0.109564	764573539	0.466886	4.40949e-80	1.94289e-79	26.287	30.5411
ZNF514	Control	0.081577	-0.0268248	811216709	0.495369	1.23862e-05	2.08162e-05	8.03941	8.69282
FAHD2A	Control	0.111987	-0.020185	817124403	0.498976	0.399631	0.44751	11.1396	10.9195
LINC00342	Control	0.0124944	0.0124944	827502104	0.505314	4.60073e-52	1.64697e-51	1.06273	0
ANKRD36C	Control	0.232184	-0.168967	7.40662e+08	0.452285	2.18904e-187	1.57213e-186	21.1074	28.2029
FAHD2CP	Control	0.0153081	0.0153081	828846604	0.506135	6.65455e-60	2.54118e-59	1.22693	0
GPAT2	Control	0.0209505	0.0197286	836137055	0.510587	1.2159e-96	5.94373e-96	2.22529	0.106917
DUSP2	Control	0.0138541	-0.00433099	8.17698e+08	0.499327	0.130951	0.159493	1.32282	1.45035
STARD7	Control	0.30287	-0.168017	7.30525e+08	0.446095	2.04721e-202	1.54911e-201	26.798	34.5714
TMEM127	Control	0.120597	-0.0553806	793788113	0.484726	8.0862e-33	2.3924e-32	11.9567	14.3687
CIAO1	Control	0.160422	-0.217714	6.96187e+08	0.425126	0	0	15.7268	28.7189
SNRNP200	Control	0.281449	-0.188665	720510761	0.439979	1.56589e-256	1.39605e-255	25.6053	34.3529
ARID5A	Control	0.20244	0.00791027	8.36224e+08	0.51064	3.59228e-13	7.75203e-13	17.755	14.9591
KANSL3	Control	0.0800674	-0.0386657	803603537	0.49072	4.93042e-18	1.17367e-17	8.05911	9.59929
LMAN2L	Control	0.0351414	-0.00279017	8.18922e+08	0.500074	0.916993	0.997859	3.51527	3.47248
CNNM3	Control	0.0293439	-0.0419288	7.9346e+08	0.484526	6.17891e-99	3.06258e-98	3.07783	6.09427
ANKRD39	Control	0.0797754	0.0146445	835979851	0.510491	6.55411e-25	1.75087e-24	7.98949	5.75958
SEMA4C	Control	0.124509	-0.058524	7.92427e+08	0.483895	3.31678e-36	1.01626e-35	11.9475	14.5733
Metazoa-SRP-ENSG00000274206	Control	0	0	818800500	0.5	1	1	0	0
FAHD2B	Control	0.058171	0.0435258	8.55135e+08	0.522187	2.89972e-158	1.88549e-157	5.80755	1.35273
ANKRD36	Control	0.140474	-0.105661	769285375	0.469764	3.95884e-109	2.06952e-108	13.3268	18.3618
AC092683.1	Control	0.0182324	0.0182324	831912064	0.508007	7.70483e-78	3.34948e-77	1.60131	0
ANKRD36B	Control	0.0865831	-0.0165753	8.18589e+08	0.499871	0.90574	0.986097	8.7514	8.48364
COX5B	Control	1.44269	0.489909	1085551972	0.662892	0	0	81.8023	59.748
ACTR1B	Control	0.269735	0.0837474	887855202	0.542168	3.14326e-147	1.95472e-146	24.6161	15.3821
C2orf92	Control	0.0405415	-0.00575276	8.20496e+08	0.501036	0.178637	0.211703	4.20755	3.93269
TMEM131	Control	0.158755	-0.120751	756691382	0.462073	2.9934e-150	1.88348e-149	15.4562	21.7042
INPP4A	Control	0.0806447	-0.114003	754693689	0.460853	2.38e-258	2.13185e-257	8.00394	15.3217
COA5	Control	0.230896	0.0154299	843564688	0.515122	1.00202e-21	2.54112e-21	21.6171	17.5809
UNC50	Control	0.333776	0.156407	9.36235e+08	0.571711	0	0	29.6762	14.5965
MGAT4A	Control	0.298076	-0.0986174	7.75089e+08	0.473308	1.50608e-52	5.40819e-52	26.7376	29.3975
KIAA1211L	Control	0.197402	0.0726322	885187827	0.540539	1.47451e-169	9.9341e-169	18.9701	10.278
TSGA10	Control	0.0345833	-0.107167	753039214	0.459843	0	0	3.52447	11.3797
LIPT1	Control	0.071806	0.0273918	8.44612e+08	0.515762	3.07323e-62	1.19741e-61	7.12775	3.8955
MITD1	Control	0.221816	0.00686688	8.35718e+08	0.51033	2.47355e-11	5.10444e-11	20.3402	17.3996
MRPL30	Control	0.0664871	-0.0579635	784838634	0.479261	1.34565e-92	6.42838e-92	6.60624	10.529
TXNDC9	Control	0.290208	0.0714796	880586222	0.537729	7.09348e-111	3.74194e-110	26.5471	17.976
EIF5B	Control	0.739491	-0.0503236	7.96701e+08	0.486505	1.68465e-10	3.39914e-10	53.7222	51.9199
REV1	Control	0.243143	-0.0911189	778922539	0.475649	1.99244e-49	6.97248e-49	22.5498	25.344
AFF3	Control	0.0803673	-0.0340209	806669998	0.492593	2.4468e-12	5.1824e-12	7.87783	9.08795
CHST10	Control	0.0389434	-0.0154402	811146485	0.495326	1.30016e-09	2.55829e-09	3.95796	4.83451
PDCL3	Control	0.176366	0.0561404	872169930	0.53259	4.09535e-118	2.23784e-117	17.2256	10.1943
NPAS2	Control	0.123964	-0.225728	7.02143e+08	0.428763	0	0	11.8739	24.7164
RPL31	Control	1.92666	0.563269	1051321917	0.641989	0	0	87.3235	75.4742
TBC1D8	Control	0.0453474	0.00638319	8.27379e+08	0.505238	1.79475e-11	3.71488e-11	4.49392	3.3981
CNOT11	Control	0.100014	-0.019675	815759156	0.498143	0.110938	0.135477	10.0887	10.1013
RNF149	Control	0.107281	-0.034604	807634343	0.493181	1.14189e-08	2.18043e-08	10.4696	11.3843
MAP4K4	Control	0.506365	-0.672159	480055575	0.293146	0	0	41.1888	67.7947
IL1R2	Control	0.000527438	0.000213315	819066832	0.500163	0.0678759	0.0858339	0.0604269	0.0278914
IL1R1	Control	0.202311	-0.0233818	825300139	0.503969	0.00482807	0.00694757	15.9514	14.4385
IL1RL2	Control	0.000209405	-0.000322791	8.18618e+08	0.499889	0.117022	0.142835	0.0288998	0.0511343
IL1RL1	Control	0.0895068	0.0550143	8.61764e+08	0.526235	2.93098e-174	2.01437e-173	7.37734	2.06861
IL18R1	Control	0.0875438	0.0419029	8.60142e+08	0.525245	5.89927e-135	3.47723e-134	8.69491	3.50037
SLC9A2	Control	0.121359	0.101959	901450294	0.55047	0	0	11.7846	1.627
MFSD9	Control	0.0179352	-0.0113953	812404876	0.496095	6.54469e-13	1.40482e-12	1.85222	2.61714
MRPS9	Control	0.138765	0.00539983	8.33861e+08	0.509197	1.97177e-12	4.18758e-12	13.6066	11.3146
TGFBRAP1	Control	0.0852604	-0.160744	725531260	0.443045	0	0	8.62791	19.2637
AC012360.3	Control	0.0147437	0.0147437	828190488	0.505734	4.47552e-56	1.65802e-55	1.1468	0
C2orf49	Control	0.157224	-0.0249561	815346870	0.497891	0.127551	0.155423	15.0463	14.7592
FHL2	Control	0.00683392	-0.0281394	7.98967e+08	0.487889	3.11078e-173	2.12588e-172	0.734319	3.14708
NCK2	Control	0.101512	-0.190016	7.07455e+08	0.432007	0	0	10.3606	22.8756
UXS1	Control	0.363873	0.0536616	866011342	0.528829	1.02517e-57	3.8492e-57	31.2722	24.0563
SULT1C2	Control	0.0351243	-0.0182609	8.08639e+08	0.493795	2.27958e-18	5.45813e-18	3.23547	4.43938
SULT1C4	Control	0.277989	-0.76523	4.63075e+08	0.282777	0	0	24.3153	59.3436
GCC2	Control	0.5198	-0.255276	6.89496e+08	0.42104	0	0	40.9038	50.2789
LIMS1	Control	0.569958	-0.296519	6.70211e+08	0.409264	0	0	44.8118	54.0071
RANBP2	Control	0.328717	-0.270268	6.78316e+08	0.414213	0	0	29.0181	41.3769
SH3RF3-AS1	Control	0.000310096	0.000310096	819015620	0.500131	0.0174272	0.0237281	0.0262726	0
SH3RF3	Control	0.0156143	-0.104691	751857455	0.459121	0	0	1.58555	9.69691
2024-09-10	Control	0.195609	0.195609	969362988	0.591941	0	0	18.3882	0
RGPD5	Control	0.0576681	-0.0387431	799505094	0.488217	1.601e-36	4.91847e-36	5.74713	7.92116
MALL	Control	0.105987	0.0611035	865805287	0.528703	6.28882e-155	4.03313e-154	9.85222	4.0582
NPHP1	Control	0.0648512	-0.0030462	823669607	0.502973	0.00155262	0.00231698	6.47094	5.75028
LINC00116	Control	0.354431	0.354431	1068178360	0.652282	0	0	30.4565	0
BCL2L11	Control	0.0428058	-0.186737	709679650	0.433365	0	0	4.29688	17.2741
MIR4435-2HG	Control	0.0181874	0.0181874	831223680	0.507586	8.36392e-74	3.54639e-73	1.51724	0
ANAPC1	Control	0.0753403	-0.0549714	790545349	0.482746	9.16306e-60	3.49459e-59	7.46667	10.6173
MERTK	Control	0.181239	0.0578741	8.711e+08	0.531937	5.29711e-115	2.83982e-114	16.9419	10.0734
TMEM87B	Control	0.222784	0.0410125	8.61639e+08	0.526159	2.65044e-65	1.05914e-64	20.5635	14.4663
ZC3H8	Control	0.109057	-0.0201572	8.17143e+08	0.498988	0.393247	0.440565	10.5287	10.3617
ZC3H6	Control	0.228343	0.0378903	8.59639e+08	0.524938	1.09286e-58	4.13483e-58	20.8657	14.9963
AC012442.3	Control	0.000446832	0.000446832	819144692	0.50021	0.0026332	0.00385552	0.0420361	0
TTL	Control	0.105606	-0.201743	705662277	0.430912	0	0	10.3461	23.1034
POLR1B	Control	0.0259486	-0.0187609	8.08445e+08	0.493677	1.00555e-21	2.54984e-21	2.74548	3.96988
CHCHD5	Control	0.285225	0.0826335	886304140	0.541221	2.70201e-135	1.59583e-134	25.8246	16.7627
AC079922.2	Control	0.00672335	0.00672335	823285752	0.502739	1.45882e-27	4.04755e-27	0.547783	0
SLC20A1	Control	0.252024	-0.0648298	7.96748e+08	0.486534	1.78639e-16	4.12396e-16	22.4775	23.4892
PSD4	Control	0.012983	0.00888388	8.2635e+08	0.50461	8.38315e-31	2.42536e-30	1.28604	0.362588
PAX8-AS1	Control	0.0115085	0.0115085	827125644	0.505084	7.16503e-50	2.51696e-49	1.01675	0
CBWD2	Control	0.0357782	0.00762368	826980399	0.504995	4.5534e-13	9.80626e-13	3.52841	2.50558
WASH2P	Control	0.0692857	0.0692857	860157320	0.525255	7.86582e-248	6.8278e-247	5.0509	0
AL078621.3	Control	0.0155939	-0.0013381	819424337	0.500381	0.42694	0.477369	1.58555	1.50149
RABL2A	Control	0.0303344	0.00824413	8.27489e+08	0.505306	7.12262e-17	1.65807e-16	3.0266	1.94775
SLC35F5	Control	0.135117	-0.184781	715838281	0.437126	0	0	13.114	24.3446
ACTR3	Control	0.508174	-0.267111	673668867	0.411375	0	0	41.4424	51.9431
DDX18	Control	0.775273	0.0903791	876332795	0.535132	1.63104e-61	6.30887e-61	56.7816	47.355
AC009404.1	Control	0.00587507	0.00587507	823145924	0.502654	9.44591e-27	2.59007e-26	0.530706	0
CCDC93	Control	0.136764	-0.0821902	7.79503e+08	0.476003	4.44827e-70	1.83562e-69	13.4187	17.3159
INSIG2	Control	0.0756594	0.0115745	833250899	0.508824	5.71587e-19	1.38261e-18	7.50476	5.62012
STEAP3	Control	0.0246184	0.0209472	836720439	0.510943	1.02181e-88	4.75113e-88	2.53924	0.348643
C2orf76	Control	0.128514	0.0649567	8.71499e+08	0.532181	3.82594e-157	2.47567e-156	12.3258	5.76887
DBI	Control	0.796167	0.313181	1007186840	0.615038	0	0	57.6736	35.3617
TMEM37	Control	0.0814635	-0.0567045	7.86786e+08	0.480451	2.51213e-73	1.06095e-72	7.70969	11.389
PTPN4	Control	0.111908	-0.172116	725093531	0.442778	0	0	10.8913	21.3183
EPB41L5	Control	0.0663632	-0.143086	7.34545e+08	0.44855	0	0	6.75599	16.5303
TMEM185B	Control	0.0490304	-0.0926664	7.61726e+08	0.465147	6.3464e-293	6.27952e-292	5.022	11.7516
RALB	Control	0.471507	-0.165988	737308749	0.450237	1.22639e-139	7.38881e-139	39.4128	43.6036
INHBB	Control	0.0254442	0.00636484	8.25078e+08	0.503834	5.48776e-12	1.15235e-11	2.29097	1.51543
CLASP1	Control	0.110084	-0.206753	701202927	0.428189	0	0	10.9557	24.0982
NIFK-AS1	Control	0.0309041	0.0309041	838602296	0.512092	2.5904e-117	1.40655e-116	2.41839	0
NIFK	Control	0.178141	-0.0711097	787552825	0.480919	6.18735e-38	1.93448e-37	17.0916	19.7378
TSN	Control	0.281082	-0.100134	7.69811e+08	0.470085	4.22638e-67	1.70655e-66	25.5974	29.2627
BIN1	Control	0.190135	-0.128582	748576543	0.457118	4.79017e-170	3.23461e-169	17.981	25.0325
CYP27C1	Control	0.000404235	-0.00176888	817502960	0.499208	1.75448e-14	3.89519e-14	0.0367816	0.19524
ERCC3	Control	0.0769858	-0.0410305	799675157	0.488321	1.66798e-28	4.68934e-28	7.64401	9.71086
MAP3K2	Control	0.293661	-0.103247	773350015	0.472246	3.97118e-57	1.48313e-56	26.3527	29.2953
IWS1	Control	0.239142	-0.111851	764167387	0.466638	2.24079e-91	1.06114e-90	22.0598	26.7339
AC010976.2	Control	0.0084576	0.0084576	824533448	0.503501	8.38627e-35	2.53403e-34	0.700164	0
LIMS2	Control	0.950423	0.270492	971702920	0.59337	0	0	64.1274	46.2533
WDR33	Control	0.39042	-0.0289882	812725056	0.49629	0.0477501	0.0616911	33.9796	32.1402
SFT2D3	Control	0.0833761	-0.00591711	826137029	0.50448	2.6759e-05	4.40793e-05	8.55829	7.41447
POLR2D	Control	0.0907768	-0.0227614	813431712	0.496722	0.00335415	0.00488139	9.12184	9.48308
AMMECR1L	Control	0.0605034	-0.063593	785176300	0.479467	4.45113e-95	2.15886e-94	6.25681	10.0874
AC012306.2	Control	0.0291858	0.0291858	838677588	0.512138	9.25663e-118	5.0447e-117	2.42759	0
SAP130	Control	0.034093	-0.0120841	8.13628e+08	0.496841	1.51356e-05	2.53648e-05	3.58358	4.16512
UGGT1	Control	0.121704	-0.138678	7.44089e+08	0.454378	9.75921e-257	8.70656e-256	11.9278	20.04
HS6ST1	Control	0.0886205	-0.0736918	7.8193e+08	0.477485	1.3993e-86	6.43119e-86	8.75008	12.8068
RAB6C	Control	5.88264e-05	5.88264e-05	818865036	0.500039	0.192866	0.224319	0.00788177	0
SMPD4	Control	0.0811932	-0.0677898	7.85034e+08	0.479381	3.80592e-76	1.63586e-75	8.36913	12.0537
MZT2B	Control	0.95862	0.196848	933709229	0.570169	6.43937e-230	5.31617e-229	65.1232	51.3713
CCDC115	Control	0.242276	0.148896	9.33141e+08	0.569822	0	0	22.5143	8.2791
IMP4	Control	0.19069	0.0636602	8.73649e+08	0.533493	4.88131e-120	2.69605e-119	17.9862	10.8544
PTPN18	Control	0.169355	0.0975686	8.98096e+08	0.548421	2.64396e-285	2.55634e-284	16.1051	6.19189
ARHGEF4	Control	0.000793989	-0.00102501	818319189	0.499706	0.0151407	0.0207696	0.0853859	0.144106
FAM168B	Control	0.167259	-0.078019	782748527	0.477985	2.27743e-51	8.12007e-51	16.3376	19.5379
PLEKHB2	Control	0.248804	-0.100888	7.68747e+08	0.469435	8.76971e-75	3.74045e-74	23.1396	27.2127
MZT2A	Control	0.382492	-0.081353	782768252	0.477997	6.29078e-32	1.84523e-31	33.1284	34.3622
AC073869.1	Control	0.00652397	0.00652397	823307264	0.502752	1.09445e-27	3.04038e-27	0.550411	0
C2orf27A	Control	0.00391174	0.00391174	821113040	0.501412	6.03632e-15	1.35378e-14	0.28243	0
AC097532.2	Control	0.00969072	0.00969072	825060492	0.503823	7.2996e-38	2.28036e-37	0.764532	0
MGAT5	Control	0.162783	-0.075841	7.84068e+08	0.47879	4.84354e-50	1.70595e-49	15.3708	18.6408
CCNT2	Control	0.163609	-0.174467	724698499	0.442537	0	0	15.4496	25.3533
RAB3GAP1	Control	0.24599	-0.0390236	8.0821e+08	0.493533	7.22299e-05	0.000116373	22.5379	22.341
ZRANB3	Control	0.0194689	-0.010488	8.13149e+08	0.496549	7.36326e-10	1.458e-09	2.0046	2.67758
R3HDM1	Control	0.153647	-0.137478	744979044	0.454921	2.69766e-213	2.11389e-212	14.957	22.6432
UBXN4	Control	0.890925	-0.166396	722461909	0.441171	1.46749e-161	9.6408e-161	62.1951	66.0004
MCM6	Control	0.0619732	-0.0710066	780578042	0.476659	6.25125e-118	3.4117e-117	6.43021	10.7847
DARS	Control	0.328563	-0.0843286	783485437	0.478435	4.69563e-33	1.3924e-32	29.3898	30.7782
CXCR4	Control	0.0104287	-0.208823	705304657	0.430694	0	0	0.847291	14.6709
SPOPL	Control	0.10629	-0.0657192	7.88325e+08	0.48139	1.28923e-52	4.6345e-52	10.4762	13.6296
AC092620.2	Control	0.00460943	0.00460943	822242420	0.502102	1.65163e-21	4.17383e-21	0.420361	0
KYNU	Control	0.04109	0.0405588	848029832	0.517849	5.25551e-171	3.56237e-170	3.61642	0.0464857
GTDC1	Control	0.0590883	-0.0126728	817347221	0.499113	0.330316	0.372047	5.90739	5.95946
ZEB2	Control	0.10178	-0.0249134	821865083	0.501871	0.0938129	0.11617	9.34516	8.62309
ACVR2A	Control	0.0734855	-0.0738657	778476504	0.475376	2.39478e-118	1.30966e-117	7.25517	11.8585
ORC4	Control	0.151101	-0.0193931	819027907	0.500139	0.918463	0.999254	14.4355	13.7737
MBD5	Control	0.218022	-0.160371	7.42234e+08	0.453245	9.82955e-186	7.0272e-185	20.1865	27.2685
EPC2	Control	0.152773	-0.133514	7.46636e+08	0.455933	3.68801e-203	2.80184e-202	15.0975	22.4944
LYPD6B	Control	0.00593022	0.00593022	823920356	0.503126	3.03334e-31	8.8266e-31	0.625287	0
MMADHC	Control	0.330985	0.106153	899139740	0.549059	1.26016e-175	8.6943e-175	29.0864	18.4316
RND3	Control	0.708234	0.353671	1017767335	0.621499	0	0	48.469	24.7118
RBM43	Control	0.178437	0.0510865	866843227	0.529337	5.33408e-98	2.63015e-97	16.7002	10.3617
NMI	Control	0.307855	0.171007	946464418	0.577958	0	0	27.4102	11.31
RIF1	Control	0.315874	-0.235353	7.01497e+08	0.428369	0	0	27.7662	37.9602
ARL5A	Control	0.181909	-0.230435	697155127	0.425717	0	0	17.1363	29.7322
CACNB4	Control	0.00584392	-0.0190795	809116468	0.494086	2.77963e-61	1.07376e-60	0.60821	1.78505
STAM2	Control	0.110643	-0.0433915	8.02099e+08	0.489801	1.29152e-16	2.99007e-16	11.1225	12.6302
FMNL2	Control	0.135837	-0.165726	726605012	0.443701	0	0	12.8972	23.029
PRPF40A	Control	0.495719	-0.132989	752039817	0.459233	5.96831e-93	2.85934e-92	40.8039	43.9755
ARL6IP6	Control	0.17482	0.0494918	8.63253e+08	0.527145	5.57436e-85	2.53576e-84	16.4151	10.5708
NR4A2	Control	0.286258	0.143753	9.17474e+08	0.560255	0	0	23.0424	10.6917
GPD2	Control	0.0832754	-0.0317766	806346231	0.492395	1.8456e-12	3.93057e-12	8.24959	9.48773
ACVR1C	Control	0.0112978	0.00703162	8.25344e+08	0.503996	2.52595e-25	6.78866e-25	1.17701	0.376534
ACVR1	Control	0.547041	0.100891	890633963	0.543865	1.53109e-107	7.92779e-107	43.6677	33.0606
PKP4	Control	0.39727	-0.604711	514109795	0.313941	0	0	33.9271	60.2222
TANC1	Control	0.323319	-0.28145	6.74424e+08	0.411837	0	0	28.3836	41.2189
WDSUB1	Control	0.0581969	0.039986	8.52769e+08	0.520743	9.80791e-137	5.83399e-136	5.81544	1.64094
BAZ2B	Control	0.618169	-0.430788	6.00316e+08	0.366583	0	0	47.087	62.4768
AC009961.1	Control	0.00711662	0.00711662	823877332	0.5031	5.3899e-31	1.56276e-30	0.620033	0
2024-03-07	Control	0.431905	-0.174534	730000882	0.445775	1.56409e-171	1.06208e-170	36.4571	42.5019
CD302	Control	0.128651	-0.00540181	826569770	0.504744	0.000157055	0.000249065	12.2417	10.8684
LY75	Control	0.117654	0.09754	896461462	0.547424	0	0	11.2355	1.69208
PLA2R1	Control	0.0178577	0.00609294	8.26194e+08	0.504515	6.88771e-20	1.69279e-19	1.86929	0.957605
RBMS1	Control	0.423871	-0.178629	728701900	0.444981	5.53902e-178	3.8585e-177	35.8936	42.0602
TANK	Control	0.350832	0.00448037	835220963	0.510027	2.40997e-08	4.54485e-08	30.3698	26.5433
PSMD14	Control	0.274545	0.0607461	8.73767e+08	0.533565	1.34591e-91	6.38499e-91	25.0956	17.3531
FAP	Control	0.00141525	-0.000224215	8.18965e+08	0.5001	0.502196	0.558563	0.155008	0.134808
IFIH1	Control	0.267092	0.103222	9.02167e+08	0.550907	4.43124e-222	3.57313e-221	23.8673	12.9137
GCA	Control	0.219363	0.0852027	890019403	0.54349	1.19771e-183	8.51909e-183	20.3941	11.1426
GRB14	Control	0.0497428	0.035356	845234982	0.516142	2.76599e-106	1.42198e-105	4.50049	1.26441
COBLL1	Control	1.54643	-0.138256	751481975	0.458892	1.7054e-76	7.35027e-76	80.5635	80.5364
AC019197.1	Control	0.0172804	0.0172804	829459696	0.506509	1.74949e-63	6.87981e-63	1.30181	0
SCN2A	Control	0.0755527	-0.00822406	822255132	0.50211	0.0276026	0.0368486	6.69819	6.14076
CSRNP3	Control	0.0010984	-0.0450919	790285018	0.482587	0	0	0.127422	3.60729
TTC21B	Control	0.0795732	-0.17021	719723597	0.439499	0	0	7.85681	19.3055
STK39	Control	0.0825288	-0.0893556	770447318	0.470473	2.43962e-150	1.5354e-149	8.23908	13.6854
CERS6	Control	0.0263637	-0.111535	751642014	0.45899	0	0	2.84138	10.8869
NOSTRIN	Control	1.07368	0.230752	942664322	0.575637	1.2378e-265	1.12884e-264	65.8417	53.3702
BBS5	Control	0.0592897	0.0315155	8.47316e+08	0.517413	1.21961e-91	5.78892e-91	5.97833	2.4498
FASTKD1	Control	0.0547467	-0.0160321	8.12321e+08	0.496043	7.72082e-06	1.31036e-05	5.40033	6.09427
PPIG	Control	0.830508	0.138396	9.03599e+08	0.551782	3.31153e-130	1.91386e-129	58.71	46.9877
PHOSPHO2	Control	0.0301335	0.00993331	828491612	0.505918	9.06151e-21	2.26059e-20	3.02923	1.83154
KLHL23	Control	0.0569864	-0.107561	7.58555e+08	0.463211	1.95115e-297	1.95012e-296	5.63153	12.6906
SSB	Control	0.708329	0.101142	8.86125e+08	0.541111	1.21693e-85	5.55569e-85	53.5711	43.1945
METTL5	Control	0.383153	0.161311	940102791	0.574073	0	0	34.0361	18.2642
UBR3	Control	0.153683	-0.134902	7.48366e+08	0.456989	1.20398e-197	8.94547e-197	14.7034	22.0063
GORASP2	Control	0.15881	-0.0480583	7.99911e+08	0.488465	3.71501e-16	8.52974e-16	15.5034	16.9254
TLK1	Control	0.251274	-0.10951	764140421	0.466622	4.3061e-89	2.00851e-88	22.9123	27.5521
METTL8	Control	0.0579008	-0.0334026	8.01531e+08	0.489454	1.11837e-29	3.19777e-29	5.77471	7.73057
DCAF17	Control	0.0397336	-0.0166	812147052	0.495937	1.74062e-07	3.18853e-07	4.06962	4.81127
CYBRD1	Control	0.0797011	0.0759593	8.79208e+08	0.536888	0	0	7.73071	0.348643
DYNC1I2	Control	0.728078	0.088732	877416762	0.535794	9.49628e-65	3.77557e-64	54.6351	45.1655
SLC25A12	Control	0.0481015	-0.00795041	8.18593e+08	0.499873	0.879817	0.959121	4.95369	4.89959
HAT1	Control	0.234742	0.0702851	8.80209e+08	0.537499	4.01643e-128	2.30377e-127	21.8141	13.5971
METAP1D	Control	0.0272036	-0.000773635	820290210	0.50091	0.138476	0.166792	2.64039	2.4405
ITGA6	Control	1.50503	0.421194	1.04232e+09	0.636494	0	0	79.9908	64.5919
AC078883.3	Control	0.00114104	0.00114104	819531908	0.500447	1.1593e-05	1.95028e-05	0.0893268	0
AC078883.1	Control	0.0180221	0.0180221	830513784	0.507153	1.20044e-69	4.93691e-69	1.43054	0
PDK1	Control	0.0790145	-0.0532109	791241231	0.483171	3.34521e-56	1.24049e-55	7.60328	10.6871
RAPGEF4	Control	0.403503	0.115454	902393873	0.551046	3.43403e-172	2.33661e-171	33.4016	22.0946
MAP3K20	Control	0.513955	0.297369	1.01592e+09	0.620371	0	0	41.2085	16.5675
SP3	Control	0.23463	-0.207967	7.09577e+08	0.433303	0	0	21.9166	32.2936
OLA1	Control	0.275125	-0.0125104	8.27348e+08	0.50522	0.00208074	0.00307447	25.6342	22.8896
CIR1	Control	0.45245	0.135242	916495293	0.559657	1.6549e-217	1.3126e-216	37.73	24.4329
SCRN3	Control	0.0660241	-0.0211512	812934071	0.496418	0.000238005	0.000373948	6.71527	7.24247
GPR155	Control	0.0632428	-0.237335	6.85774e+08	0.418767	0	0	5.99934	21.6577
WIPF1	Control	0.0948024	-0.0797406	775901081	0.473803	3.49916e-108	1.81959e-107	9.45419	14.1688
CHN1	Control	0.127442	-0.052444	7.9733e+08	0.486889	7.02191e-24	1.84588e-23	12.5399	14.4756
ATF2	Control	0.206475	-0.119997	7.57044e+08	0.462288	2.18197e-126	1.24166e-125	19.3721	25.2045
ATP5G3	Control	0.803529	0.803529	1296237828	0.791547	0	0	58.3094	0
LNPK	Control	0.0829956	-0.0387814	8.02444e+08	0.490012	2.62625e-20	6.49705e-20	8.18916	9.8875
MTX2	Control	0.150799	-0.00843567	8.24253e+08	0.50333	0.0145704	0.0200991	14.7245	13.4948
LINC01116	Control	0.0109714	0.0109714	826297432	0.504578	4.72683e-45	1.58528e-44	0.915599	0
HNRNPA3	Control	1.26638	-0.247566	680083089	0.415292	0	0	74.9872	82.7631
NFE2L2	Control	0.515491	0.0400184	854405063	0.521742	3.49586e-28	9.7849e-28	41.6066	34.7945
AC079305.1	Control	0.00716874	0.00716874	823436336	0.502831	1.9514e-28	5.47805e-28	0.566174	0
AGPS	Control	0.103787	-0.0617988	7.8794e+08	0.481155	1.26344e-54	4.61835e-54	10.2818	13.5413
RBM45	Control	0.0504458	0.0103688	8.31524e+08	0.50777	2.49961e-21	6.29766e-21	5.0798	3.46783
AC009948.1	Control	0.0227689	0.0227689	833708316	0.509103	2.15785e-88	1.00141e-87	1.82069	0
PRKRA	Control	0.1816	0.0429699	8.61822e+08	0.526271	7.77022e-76	3.33227e-75	17.3622	11.5517
FKBP7	Control	0.041477	-0.00332662	8.18799e+08	0.499999	0.999112	1	4.2023	4.16047
PLEKHA3	Control	0.317683	-0.0783036	786771561	0.480442	6.02267e-28	1.67869e-27	28.6686	29.8671
TTN-AS1	Control	0.0152414	0.0152414	829599524	0.506594	2.6662e-64	1.05595e-63	1.31888	0
TTN	Control	0.341036	-1.66352	2.77862e+08	0.169676	0	0	24.444	77.4358
AC009948.5	Control	0.0196585	0.0196585	834482748	0.509576	5.94606e-93	2.84919e-92	1.91527	0
CCDC141	Control	0.148686	-0.779746	464233797	0.283484	0	0	13.0916	52.2267
SESTD1	Control	0.573683	-0.27468	674729754	0.412023	0	0	45.0916	54.5184
ZNF385B	Control	0.239291	0.164055	943730201	0.576288	0	0	21.1429	5.46672
CWC22	Control	0.229463	0.00087042	8.35565e+08	0.510237	9.05411e-11	1.83812e-10	21.4437	18.2317
UBE2E3	Control	0.367077	-0.0114601	824992644	0.503781	0.0399564	0.0521577	32.4059	29.3836
AC009962.1	Control	0.00703801	0.00703801	823619188	0.502943	1.69606e-29	4.83661e-29	0.588506	0
SSFA2	Control	0.714146	0.714146	1244533736	0.759974	0	0	51.9947	0
DNAJC10	Control	0.349942	-0.197845	7.15259e+08	0.436772	3.89829e-255	3.45355e-254	30.5222	39.0805
FRZB	Control	0.0234871	0.0123203	826631133	0.504782	5.00719e-21	1.25526e-20	1.97438	1.01804
NCKAP1	Control	0.548255	-0.284134	669247863	0.408676	0	0	43.8213	53.9745
NUP35	Control	0.0450614	0.014256	8.32713e+08	0.508495	1.12102e-28	3.15796e-28	4.46897	2.73801
ZC3H15	Control	0.540945	-0.00300164	827718239	0.505446	0.00675019	0.00957807	43.7885	39.5268
ITGAV	Control	0.37519	0.000559997	833515375	0.508986	8.29357e-07	1.46948e-06	31.6887	27.7938
FAM171B	Control	0.086927	-0.397251	599486368	0.366076	0	0	8.51494	33.7904
AC007319.1	Control	0.000448837	0.000448837	819123180	0.500197	0.00359047	0.00520543	0.0394089	0
CALCRL	Control	0.309232	-0.278839	6.81494e+08	0.416154	0	0	26.6391	39.299
TFPI	Control	0.119929	-0.456947	6.01628e+08	0.367384	0	0	10.7954	35.3105
GULP1	Control	0.170448	-0.177425	7.2652e+08	0.443649	0	0	15.887	25.516
COL3A1	Control	0.0038433	-0.0582058	795614409	0.485841	4.02874e-301	4.06625e-300	0.365189	3.18892
COL5A2	Control	0.0153141	-0.426907	5.73287e+08	0.350078	0	0	1.51593	31.243
WDR75	Control	0.0893538	-0.0514045	7.94681e+08	0.485272	1.40924e-38	4.4299e-38	8.93793	11.4866
SLC40A1	Control	0.209806	-0.388185	626367709	0.382491	0	0	18.8532	38.7086
ASNSD1	Control	0.239208	0.117491	911994485	0.556909	3.99003e-299	4.00596e-298	22.0414	10.1943
ANKAR	Control	0.131231	0.00550095	835605678	0.510262	3.78408e-16	8.68758e-16	12.5885	10.1013
ORMDL1	Control	0.427255	-0.036907	8.08927e+08	0.493971	0.00161585	0.00241027	36.2233	34.4924
PMS1	Control	0.107722	-0.0473195	798173757	0.487404	4.32356e-25	1.1586e-24	10.689	12.7185
HIBCH	Control	0.18978	-0.0333047	8.1137e+08	0.495462	0.0023619	0.00347662	18.002	17.9063
INPP1	Control	0.254364	0.129833	919660131	0.56159	0	0	23.3589	10.5801
MFSD6	Control	0.0874389	0.0353489	853857127	0.521407	6.21078e-94	2.99325e-93	8.85255	4.42544
NEMP2	Control	0.0281822	0.00107223	823294120	0.502744	1.47587e-05	2.47395e-05	2.89392	2.31964
AC006460.2	Control	0.00718468	0.00718468	823963380	0.503153	1.70709e-31	4.98152e-31	0.630542	0
NAB1	Control	0.154209	-0.0588441	794546455	0.485189	2.20339e-26	6.01203e-26	14.7744	16.8418
GLS	Control	0.349747	-0.366479	627494614	0.383179	0	0	30.3159	47.592
STAT1	Control	0.598908	0.19979	9.45837e+08	0.577575	0	0	45.4726	29.1326
MYO1B	Control	0.195671	-1.15442	319135367	0.19488	0	0	17.0929	69.6681
NABP1	Control	0.0759162	-0.024426	8.15984e+08	0.49828	0.0952697	0.117931	7.69392	7.77241
CAVIN2	Control	2.45952	1.29552	1.26297e+09	0.771231	0	0	87.6768	55.8479
SLC39A10	Control	1.94773	-0.384932	6.01583e+08	0.367356	0	0	87.8253	92.4182
STK17B	Control	0.0152387	0.00123092	8.21136e+08	0.501426	0.00186515	0.00276804	1.49491	1.20398
CCDC150	Control	0.016596	-0.0141881	8.10141e+08	0.494712	6.11139e-25	1.63342e-24	1.56453	2.6125
GTF3C3	Control	0.120722	-0.070347	784493655	0.479051	3.21397e-60	1.23102e-59	11.7018	15.2473
PGAP1	Control	0.0459103	-0.100647	767328897	0.468569	9.91059e-264	9.00736e-263	4.50443	10.5708
ANKRD44	Control	0.143185	-0.190071	7.17391e+08	0.438075	0	0	13.4529	24.4794
SF3B1	Control	0.759242	-0.38943	602806811	0.368104	0	0	55.3195	69.5984
COQ10B	Control	0.218388	0.00435096	8.37318e+08	0.511308	3.57584e-13	7.71779e-13	20.6765	17.3252
HSPD1	Control	0.55357	-0.484313	5.66106e+08	0.345692	0	0	43.3918	62.4535
HSPE1	Control	0.845403	0.0712425	859933399	0.525118	9.61586e-32	2.8122e-31	59.5652	50.688
MOB4	Control	0.2995	0.063185	875829731	0.534825	2.61992e-92	1.24978e-91	27.3813	19.1939
RFTN2	Control	0.154995	-0.11045	759960570	0.464069	3.26358e-140	1.96982e-139	14.731	20.8349
C2orf69	Control	0.113875	0.0323019	8.50703e+08	0.519481	3.98673e-62	1.55175e-61	11.1159	7.00074
TYW5	Control	0.0830504	-0.0461273	798988005	0.487902	2.40356e-29	6.83955e-29	7.99212	10.1106
MAIP1	Control	0.0907974	0.0365884	8.52121e+08	0.520347	6.1227e-82	2.72704e-81	9.13235	4.95073
SPATS2L	Control	0.424004	0.0748195	8.786e+08	0.536517	3.40108e-84	1.539e-83	35.778	26.8455
KCTD18	Control	0.0582516	0.0218524	840249285	0.513098	1.44729e-51	5.16646e-51	5.91133	3.23075
SGO2	Control	0.0432018	-0.00975212	818008449	0.499516	0.534688	0.593638	4.24171	4.27668
BZW1	Control	0.628304	-0.102124	7.66799e+08	0.468245	7.78846e-53	2.80696e-52	48.7869	49.6142
CLK1	Control	0.537363	-0.11307	769045207	0.469617	1.0875e-51	3.88574e-51	42.4263	43.743
PPIL3	Control	0.080397	0.0241912	840399691	0.51319	1.02355e-39	3.25511e-39	7.81872	5.09483
NIF3L1	Control	0.033208	0.00832184	8.27516e+08	0.505322	2.52436e-15	5.70029e-15	3.37077	2.2871
ORC2	Control	0.0852119	-0.0719493	7.79187e+08	0.47581	1.19369e-102	6.03201e-102	8.34417	12.7975
FAM126B	Control	0.204256	-0.0294004	8.16715e+08	0.498727	0.399085	0.446938	18.7034	17.8412
NDUFB3	Control	0.642141	0.288473	1.00583e+09	0.614207	0	0	50.6299	27.6869
AC007272.1	Control	0.000773744	0.000773744	819295276	0.500302	0.000310659	0.00048456	0.0604269	0
CFLAR	Control	1.3774	-0.150525	7.42412e+08	0.453353	2.82532e-98	1.39518e-97	77.2545	80.4202
CFLAR-AS1	Control	0.00324268	0.00324268	820973212	0.501327	3.93592e-14	8.66683e-14	0.265353	0
CASP10	Control	0.302516	-0.136693	7.54489e+08	0.460728	5.69178e-110	2.98656e-109	26.8125	31.773
CASP8	Control	0.0987639	0.0619965	8.71868e+08	0.532406	1.5121e-200	1.1355e-199	9.84959	3.28654
TRAK2	Control	0.234092	0.0420231	862622010	0.52676	1.39939e-65	5.60555e-65	21.621	15.3728
STRADB	Control	0.0589181	0.0109153	8.30369e+08	0.507064	7.41251e-16	1.69193e-15	5.7642	4.29063
TMEM237	Control	0.0802773	0.0128816	833181546	0.508782	5.07905e-18	1.20873e-17	7.8647	6.0013
MPP4	Control	0.00183308	0.000361328	8.19321e+08	0.500318	0.0490651	0.0633225	0.189163	0.125511
ALS2	Control	0.0958875	-0.0451373	801026901	0.489147	6.00048e-21	1.50116e-20	9.53169	11.2635
SUMO1	Control	0.990619	0.455943	1083072128	0.661377	0	0	67.4102	38.9736
NOP58	Control	0.205238	-0.0556613	7.95936e+08	0.486038	1.85612e-19	4.5255e-19	19.3603	20.8674
AC064836.3	Control	0.00650629	0.00650629	823221216	0.5027	3.45479e-27	9.52891e-27	0.539901	0
BMPR2	Control	0.948652	-0.504577	551311405	0.336658	0	0	62.781	79.1047
FAM117B	Control	0.0729976	-0.0653114	784254709	0.478905	1.69996e-88	7.89054e-88	7.29064	11.203
ICA1L	Control	0.0780308	-0.00602637	8.22758e+08	0.502416	0.0173959	0.0237281	7.61511	6.95891
WDR12	Control	0.0363748	-0.0329758	798832588	0.487807	5.18174e-55	1.90116e-54	3.74647	6.10822
CARF	Control	0.0736544	-0.00815555	8.20729e+08	0.501177	0.23498	0.267354	7.17241	6.76832
NBEAL1	Control	0.203674	-0.0483478	8.04754e+08	0.491423	2.05081e-08	3.87685e-08	19.0213	19.4636
CYP20A1	Control	0.215203	-0.112981	761827779	0.46521	6.67432e-105	3.41084e-104	20.2943	25.4277
ABI2	Control	0.429914	-0.28843	6.7231e+08	0.410546	0	0	35.9199	47.699
RAPH1	Control	0.316402	-0.212503	714239786	0.43615	3.40308e-275	3.19305e-274	27.7819	36.6447
PARD3B	Control	0.042689	0.0250467	8.42345e+08	0.514377	1.20285e-84	5.46053e-84	4.42956	1.52938
NRP2	Control	0.778596	-0.123243	7.61728e+08	0.465148	1.06232e-60	4.08536e-60	54.1241	55.2296
INO80D	Control	0.235549	-0.196685	717745998	0.438291	2.63131e-301	2.65682e-300	21.6315	31.2709
NDUFS1	Control	0.253518	-0.104609	7.70387e+08	0.470436	1.60908e-69	6.61237e-69	23.4956	27.1848
EEF1B2	Control	1.38459	0.245668	949538989	0.579835	7.8146e-285	7.53922e-284	78.7521	66.363
ZDBF2	Control	0.0493644	-0.142751	7.36598e+08	0.449803	0	0	5.00493	14.6988
FASTKD2	Control	0.0909961	-0.0654859	783995229	0.478746	1.22816e-76	5.29852e-76	8.89589	12.7603
KLF7	Control	0.446828	0.028888	8.51849e+08	0.520181	3.15008e-26	8.57931e-26	36.7816	30.4528
CREB1	Control	0.314784	-0.21826	7.0909e+08	0.433005	1.27789e-300	1.28735e-299	27.9974	37.3187
METTL21A	Control	0.107247	-0.036021	8.03788e+08	0.490832	1.5173e-14	3.37338e-14	10.312	11.7795
CCNYL1	Control	0.0905833	-0.0963344	767144774	0.468456	3.27241e-156	2.10829e-155	9.21511	14.9266
FZD5	Control	0.0134744	0.00367341	8.23114e+08	0.502634	1.02805e-09	2.02841e-09	1.38194	0.850688
PLEKHM3	Control	0.0533616	-0.0358064	7.99494e+08	0.488211	2.5437e-38	7.97534e-38	5.42003	7.63295
IDH1	Control	0.0913113	-0.0646074	782886679	0.478069	1.36903e-82	6.12631e-82	8.70411	12.7603
PIKFYVE	Control	0.142264	-0.17657	722669909	0.441298	0	0	13.7681	24.0749
MAP2	Control	0.101355	0.0216075	855976321	0.522701	8.11414e-98	3.99726e-97	9.6197	4.80662
RPE	Control	0.106487	-0.0554301	792757039	0.484097	4.62731e-39	1.46251e-38	10.5274	13.2019
KANSL1L	Control	0.159684	-0.0664307	791386034	0.483259	3.97388e-32	1.1682e-31	15.3905	17.7064
AC007038.2	Control	0.00462015	0.00462015	821629328	0.501727	6.00159e-18	1.4256e-17	0.345484	0
LANCL1	Control	0.111493	-0.0110216	822568003	0.502301	0.0553005	0.0707772	10.9754	10.1339
SPAG16	Control	0.16773	0.04208	8.61608e+08	0.526141	2.01484e-79	8.84405e-79	16.2798	10.5476
BARD1	Control	0.0608564	-0.0433185	797717882	0.487126	1.34711e-40	4.32458e-40	6.16486	8.52547
ATIC	Control	0.0201726	0.0080548	826405075	0.504644	1.92622e-19	4.69425e-19	2.01773	1.08312
FN1	Control	1.86506	-0.80825	4.09238e+08	0.249901	0	0	86.6207	97.2248
LINC00607	Control	0.0055433	0.0055433	822651148	0.502351	7.01327e-24	1.84379e-23	0.470279	0
XRCC5	Control	0.654176	-0.315734	639681725	0.390621	0	0	50.2542	61.998
SMARCAL1	Control	0.0476035	-0.0143457	8.12899e+08	0.496397	1.92033e-05	3.20167e-05	4.87619	5.5132
RPL37A	Control	3.08262	0.532717	1.19675e+09	0.730794	0	0	98.2975	96.5508
IGFBP2	Control	0.0219577	-1.05029	3.37802e+08	0.206279	0	0	1.88506	59.9433
IGFBP5	Control	0.0104189	-0.0248665	812578269	0.4962	5.19705e-23	1.34431e-22	0.836782	1.58981
TNS1	Control	0.467888	0.125366	911566480	0.556647	3.50105e-194	2.56975e-193	38.3343	25.1859
ARPC2	Control	1.15693	0.0955213	8.72553e+08	0.532824	3.02456e-50	1.06726e-49	72.6056	66.0329
AC021016.2	Control	0.00256251	0.00256251	820542972	0.501064	1.27352e-11	2.64731e-11	0.212808	0
AAMP	Control	0.232702	0.0173257	841999722	0.514167	3.309e-19	8.03403e-19	21.6328	17.8923
PNKD	Control	0.398746	0.0770926	8.78205e+08	0.536275	3.97449e-85	1.80829e-84	34.4302	25.7856
TMBIM1	Control	0.192155	0.0702745	8.79571e+08	0.537109	6.29674e-148	3.92586e-147	18.0151	10.1199
SLC11A1	Control	0.00956248	0.00624665	8.24301e+08	0.503359	7.3711e-22	1.87448e-21	0.974713	0.302157
CTDSP1	Control	0.436135	0.0649732	8.70524e+08	0.531585	4.19724e-62	1.63321e-61	36.8276	28.7467
USP37	Control	0.100344	-0.0431065	801950672	0.489711	2.18999e-18	5.24693e-18	9.95337	11.5703
CNOT9	Control	0.125499	-0.0377589	803512936	0.490665	2.31123e-13	5.01148e-13	12.0473	13.3972
BCS1L	Control	0.0746771	-0.00361116	820435352	0.500998	0.317625	0.35807	7.27225	6.94961
RNF25	Control	0.036257	0.0100648	8.28914e+08	0.506176	9.13619e-19	2.20316e-18	3.66108	2.40331
TTLL4	Control	0.0115636	-0.0176223	808017584	0.493415	2.1599e-44	7.19678e-44	1.2243	2.52882
CYP27A1	Control	0.0758617	0.000105905	8.25358e+08	0.504004	7.80279e-05	0.000125638	7.64401	6.68464
CNPPD1	Control	0.15515	0.0106436	835940405	0.510466	8.10027e-15	1.81331e-14	14.6312	12.1002
RETREG2	Control	0.187421	-0.000223606	8.31303e+08	0.507635	1.91836e-07	3.50665e-07	17.7248	15.4193
ZFAND2B	Control	0.188046	0.0151366	840896462	0.513493	1.46871e-20	3.64796e-20	17.5383	14.1921
ATG9A	Control	0.0938245	0.0812187	885103951	0.540488	0	0	9.28998	1.17144
ANKZF1	Control	0.0764768	-0.0653222	784644741	0.479143	1.86029e-84	8.43217e-84	7.53235	11.375
GLB1L	Control	0.0216822	0.00845188	826354561	0.504613	6.81642e-18	1.61743e-17	2.16486	1.23652
STK16	Control	0.0912416	0.0197456	838381881	0.511957	1.5672e-28	4.40787e-28	9.07455	6.54983
TUBA4A	Control	0.136461	0.0707615	8.75353e+08	0.534533	4.66965e-175	3.21427e-174	12.8328	5.78282
DNAJB2	Control	0.198937	0.0280968	8.49676e+08	0.518854	2.84056e-37	8.80669e-37	18.53	14.1084
DNPEP	Control	0.334955	0.108778	903656344	0.551817	2.64325e-194	1.94173e-193	29.5317	18.0922
SPEG	Control	0.00948368	0.00754132	8.24818e+08	0.503674	1.2459e-28	3.50789e-28	0.902463	0.167348
GMPPA	Control	0.055582	0.00572078	8.27053e+08	0.505039	7.05199e-09	1.35394e-08	5.60131	4.52771
OBSL1	Control	0.092046	0.0101376	833804326	0.509162	6.47774e-17	1.51006e-16	9.27028	7.22852
STK11IP	Control	0.0234975	-0.0105829	8.13253e+08	0.496612	2.04504e-08	3.86621e-08	2.36585	3.02157
EPHA4	Control	0.344611	-0.0914257	782975054	0.478123	9.58273e-34	2.86536e-33	29.692	31.1036
AC010980.1	Control	0.0269492	0.0269492	835579860	0.510246	2.01334e-99	9.99584e-99	2.04926	0
SGPP2	Control	0.272276	-0.0320677	822817667	0.502453	0.143697	0.172932	24.8959	22.2713
FARSB	Control	0.0458111	0.000554473	823523052	0.502884	0.000318442	0.000496467	4.64499	4.01171
ACSL3	Control	0.754056	-0.00639087	821302226	0.501528	0.467532	0.521183	52.7251	49.7862
AP1S3	Control	0.0134155	-0.00430441	817721699	0.499341	0.152514	0.183328	1.41609	1.53868
WDFY1	Control	0.405659	-0.0717794	7.88347e+08	0.481404	7.87764e-23	2.03335e-22	34.3737	35.1013
MRPL44	Control	0.123812	0.0146248	8.40165e+08	0.513046	7.98903e-26	2.16258e-25	12.2956	9.34827
SERPINE2	Control	0.0304744	-0.00315205	8.14844e+08	0.497584	3.48109e-05	5.70049e-05	2.23054	2.72406
FAM124B	Control	0.0965773	-0.436107	587980010	0.35905	0	0	9.06667	35.5801
CUL3	Control	0.26381	-0.23839	6.90048e+08	0.421377	0	0	24.4256	36.5099
NYAP2	Control	0.00104754	-0.002661	817164461	0.499001	1.31889e-11	2.74012e-11	0.102463	0.302157
RHBDD1	Control	0.0488143	-0.00340802	821954061	0.501926	0.0216976	0.0292734	5.06667	4.59743
MFF	Control	0.267683	-0.0023097	833630175	0.509056	5.2391e-08	9.78539e-08	24.5097	21.1742
AGFG1	Control	0.785329	-0.0681722	786252070	0.480124	1.09337e-20	2.72203e-20	56.1327	54.9321
C2orf83	Control	0.0623806	0.0438185	8.52576e+08	0.520625	2.03831e-135	1.20438e-134	5.79967	1.65954
SLC19A3	Control	0.229615	0.194807	9.57355e+08	0.584608	0	0	19.9317	2.94719
CCL20	Control	0.00138749	0.00138749	819585688	0.500479	5.53072e-06	9.44429e-06	0.0958949	0
TRIP12	Control	0.381167	-0.359133	626119008	0.382339	0	0	33.0233	49.7443
SLC16A14	Control	0.385121	-0.10053	778366396	0.475309	5.23784e-42	1.70374e-41	30.0059	32.5679
SP110	Control	0.366748	0.21867	9.74014e+08	0.594781	0	0	31.2092	11.6911
SP140L	Control	0.18969	0.114665	912969817	0.557504	0	0	18.2345	6.41967
SP100	Control	0.849328	0.284669	986310508	0.60229	0	0	59.3077	39.4152
CAB39	Control	0.20664	-0.0778507	783825213	0.478642	3.61553e-42	1.17791e-41	19.8174	22.5037
ITM2C	Control	0.0400975	-0.0912037	759324567	0.463681	0	0	3.12118	10.371
C2orf72	Control	0.00402075	0.00324135	821956443	0.501927	5.47485e-17	1.27727e-16	0.441379	0.0557828
PSMD1	Control	0.289435	-0.113596	7.62066e+08	0.465355	6.25697e-87	2.88366e-86	26.5419	30.7782
HTR2B	Control	0.0236892	0.0208926	834234578	0.509425	8.55089e-79	3.73677e-78	2.13202	0.246374
ARMC9	Control	0.0320576	-0.0156827	8.11479e+08	0.495529	2.54733e-10	5.11577e-10	3.28539	4.13258
[truncated: 51,333 more rows]
