# Supplementary material for: Single-cell atlas of the human brain vasculature across development, adulthood and disease
Source: Nature. 2024 Jul 10;632(8025):603–13. doi: 10.1038/s41586-024-07493-y (PMC11324530; doi:10.1038/s41586-024-07493-y)
Supplement: Supplementary file 6 — Supplementary Tables 1–27 and the legends for the Supplementary Tables. [file 41586_2024_7493_MOESM6_ESM.zip › Supplementary Table 8.xlsx]

## Sheet: fetal cns vs fetal periph vs co
feature	group	avgExpr	logFC	statistic	auc	pval	padj	pct_in	pct_out
LINC01128	AVM	0.025144	0.00285832	2874955026	0.499059	0.0553018	0.0745225	1.67446	1.87515
LINC00115	AVM	0.00422078	-0.000807205	2876565753	0.499339	0.00435438	0.00661318	0.285644	0.418383
AL645608.1	AVM	0.00110039	0.00103296	2882351499	0.500343	2.00426e-21	4.66713e-21	0.0738734	0.00528707
SAMD11	AVM	0.0442031	0.0325584	2.96321e+09	0.514379	1.47232e-294	1.63389e-293	3.86604	0.986215
NOC2L	AVM	0.192913	-0.000422214	2.84195e+09	0.49333	2.61551e-06	4.68674e-06	16.986	18.5788
HES4	AVM	0.261923	-0.217851	2420566697	0.420182	0	0	18.296	34.459
ISG15	AVM	0.577222	-0.487133	2127807167	0.369363	0	0	37.0845	58.7845
AGRN	AVM	0.250778	-0.192521	2435780723	0.422823	0	0	20.9801	35.9824
C1orf159	AVM	0.0155964	-0.0121276	2843409238	0.493583	1.16219e-27	2.87555e-27	1.50209	2.78523
TNFRSF4	AVM	0.124264	-0.153529	2.51405e+09	0.436409	0	0	8.79094	21.7848
SDF4	AVM	0.296959	-0.155804	2.49421e+09	0.432966	2.91952e-296	3.26549e-295	25.2105	38.3009
B3GALT6	AVM	0.0776842	-0.0281915	2.78392e+09	0.483257	4.12486e-49	1.22377e-48	7.80103	11.1719
UBE2J2	AVM	0.130966	-0.0741699	2.65897e+09	0.461567	4.06387e-154	2.26191e-153	12.4058	20.112
ACAP3	AVM	0.0360139	-0.039108	2.7649e+09	0.479955	3.18069e-102	1.3323e-101	3.35878	7.36912
PUSL1	AVM	0.0259461	-0.0184107	2817258978	0.489044	1.0661e-45	3.07704e-45	2.69392	4.88666
INTS11	AVM	0.121513	-0.0734719	2664739116	0.462568	8.91232e-154	4.95027e-153	11.3765	18.8978
CPTP	AVM	0.0452315	-0.0774111	2.66241e+09	0.462164	1.64358e-232	1.36965e-231	4.46688	12.0147
DVL1	AVM	0.0596905	-0.0375082	2.77167e+09	0.48113	5.8525e-69	1.99357e-68	6.17089	9.91643
AURKAIP1	AVM	0.537634	-0.107909	2624837865	0.455642	2.86792e-113	1.27727e-112	40.7092	50.6047
CCNL2	AVM	0.312862	-0.209007	2.40599e+09	0.417651	0	0	25.1514	41.2702
AL391244.1	AVM	0.0130202	-0.00658383	2858807632	0.496256	1.11923e-16	2.45353e-16	0.866782	1.62031
MRPL20	AVM	0.589048	-0.0704606	2.70848e+09	0.470161	2.54092e-52	7.72411e-52	42.7678	50.3421
ANKRD65	AVM	0.0371705	-0.0536021	2.72293e+09	0.472669	3.88039e-156	2.18556e-155	3.6198	9.09447
VWA1	AVM	0.493287	-0.492051	2107056046	0.365761	0	0	34.3462	55.8195
ATAD3C	AVM	0.0292646	-0.026575	2.78733e+09	0.483848	1.4324e-83	5.339e-83	2.5314	5.79428
ATAD3B	AVM	0.0705383	0.0111735	2895038085	0.502545	0.00369085	0.00563601	6.64368	6.16931
AL645728.2	AVM	0.00442508	0.0014374	2.88132e+09	0.500165	0.369307	0.415628	0.285644	0.253074
ATAD3A	AVM	0.0831892	0.0127101	2897465623	0.502967	0.00203697	0.003173	8.07683	7.53161
SSU72	AVM	0.449395	-0.0813889	2660584901	0.461847	1.86726e-90	7.27013e-90	34.7353	43.4763
AL645728.1	AVM	0.00663431	0.00210885	2.88199e+09	0.500279	0.221039	0.264677	0.448165	0.393006
AL691432.2	AVM	0.00424019	-0.00502767	2.86595e+09	0.497495	1.02379e-15	2.21756e-15	0.275794	0.777552
MIB2	AVM	0.0666189	-0.0407247	2.7568e+09	0.478549	8.96679e-83	3.32745e-82	6.43191	10.7278
CDK11B	AVM	0.261802	0.0274709	2886848220	0.501124	0.459177	0.499105	21.4134	21.9491
SLC35E2B	AVM	0.0418917	-0.111713	2.56275e+09	0.444865	0	0	3.81679	14.8697
CDK11A	AVM	0.17212	-0.021095	2799729727	0.486001	3.99281e-23	9.45814e-23	15.5528	18.4769
AL031282.1	AVM	0.000652877	-0.00192606	2875642513	0.499178	4.89119e-07	8.97191e-07	0.049249	0.213598
NADK	AVM	0.114117	-0.0154175	2.8252e+09	0.490422	2.13063e-15	4.59099e-15	10.7461	12.6897
GNB1	AVM	0.615925	-0.315738	2.24971e+09	0.390523	0	0	44.068	63.2644
CFAP74	AVM	0.00157925	-0.0104253	2844422640	0.493759	3.28481e-52	9.97983e-52	0.128047	1.37711
AL590822.2	AVM	0.00230033	0.00155465	2883726637	0.500582	3.60211e-09	7.00577e-09	0.182221	0.0659121
FAAP20	AVM	0.197792	-0.149455	2.48285e+09	0.430994	0	0	17.0352	30.9325
SKI	AVM	0.223219	-0.0907254	2.6284e+09	0.45626	6.82358e-155	3.81689e-154	19.2366	28.0877
RER1	AVM	0.336811	-0.0814695	2656396243	0.46112	1.5998e-103	6.75478e-103	28.1803	36.4307
PEX10	AVM	0.0476182	-0.0448184	2740185249	0.475665	4.99422e-117	2.2805e-116	4.77715	9.65701
PANK4	AVM	0.0187148	-0.0186847	2.81776e+09	0.489131	3.90449e-55	1.21367e-54	1.76804	3.94944
AL139246.5	AVM	0.00503901	-0.00233077	2871480951	0.498456	5.97198e-08	1.12655e-07	0.329968	0.639736
TNFRSF14-AS1	AVM	0.00477166	-0.00741721	2.86224e+09	0.496852	5.19998e-20	1.19006e-19	0.315193	0.945681
TNFRSF14	AVM	0.15333	-0.179076	2.42485e+09	0.420926	0	0	13.3957	29.1385
FAM213B	AVM	0.0258726	-0.0475886	2734455620	0.47467	1.75703e-157	9.95875e-157	2.59049	7.66555
MEGF6	AVM	0.0359101	-0.0884518	2.66415e+09	0.462466	8.0196e-256	7.43375e-255	3.16178	10.6415
TPRG1L	AVM	0.0752786	-0.0453813	2.73979e+09	0.475596	2.00788e-93	7.96873e-93	7.60404	12.4817
WRAP73	AVM	0.0437081	-0.0456427	2736865090	0.475088	1.75569e-127	8.49122e-127	4.25511	9.26083
TP73-AS1-ENSG00000227372	AVM	0.00650282	-0.00303557	2869316776	0.49808	2.54557e-09	4.96886e-09	0.433391	0.818791
LRRC47	AVM	0.0809501	-0.0699232	2670733088	0.463608	2.8274e-176	1.77042e-175	7.72716	15.0259
CEP104	AVM	0.0767942	-0.0682057	2.68095e+09	0.465382	1.10812e-166	6.61967e-166	7.33809	14.2814
C1orf174	AVM	0.0426423	-0.0614793	2696213334	0.468032	1.78711e-186	1.18436e-185	4.15169	10.5498
AJAP1	AVM	0.0117557	-0.0193786	2.82435e+09	0.490274	3.59348e-55	1.11712e-54	1.2066	3.14898
NPHP4	AVM	0.0148746	-0.0102427	2846539134	0.494126	6.14277e-25	1.48198e-24	1.42329	2.60018
RPL22	AVM	2.22255	0.0274614	3.04759e+09	0.529027	1.3793e-43	3.91259e-43	90.4506	92.793
ICMT	AVM	0.0450693	-0.0859933	2624046527	0.455504	4.09029e-294	4.53353e-293	4.41271	13.3139
ACOT7	AVM	0.0410346	-0.0396008	2.7467e+09	0.476795	4.60709e-118	2.11522e-117	3.95469	8.63414
HES2	AVM	0.00278502	-0.0061857	2.8572e+09	0.495977	7.69173e-29	1.92401e-28	0.246245	1.05177
TNFRSF25	AVM	0.0405208	-0.121861	2551373821	0.442889	0	0	3.52623	14.9695
PLEKHG5	AVM	0.0388107	-0.0801056	2.64457e+09	0.459067	3.17007e-275	3.19501e-274	3.68875	11.8934
NOL9	AVM	0.0949892	-0.034483	2.76834e+09	0.480553	5.57278e-58	1.7684e-57	8.99778	12.9234
ZBTB48	AVM	0.0287054	-0.0237916	2.80531e+09	0.486969	1.04938e-58	3.34973e-58	2.75794	5.37131
KLHL21	AVM	0.121603	0.0829188	3.06479e+09	0.532012	0	0	10.4457	4.17044
PHF13	AVM	0.0517449	-0.0139284	2.82831e+09	0.490962	1.74194e-23	4.14307e-23	4.92982	6.7604
THAP3	AVM	0.0324428	-0.0397905	2760331194	0.479162	4.39639e-110	1.9236e-109	3.22581	7.39626
DNAJC11	AVM	0.0505385	-0.0304418	2.78033e+09	0.482633	5.93178e-69	2.02006e-68	4.79192	8.2866
CAMTA1	AVM	0.763122	-0.0677714	2736810048	0.475079	4.24926e-35	1.12394e-34	51.8887	58.1081
VAMP3	AVM	0.40118	-0.10964	2606585623	0.452473	5.20466e-142	2.72862e-141	32.066	41.9776
PER3	AVM	0.102059	-0.101721	2.63972e+09	0.458225	6.05254e-209	4.4914e-208	8.74661	17.0145
TNFRSF9	AVM	0.0130459	0.00635054	2893094811	0.502208	5.92103e-13	1.23307e-12	1.1278	0.688024
PARK7	AVM	0.711259	-0.318669	2253592426	0.391198	0	0	48.9485	67.3185
AL034417.3	AVM	0.00768563	0.00568457	2.88932e+09	0.501553	3.82334e-24	9.15749e-24	0.467865	0.157555
ERRFI1	AVM	0.216086	0.135679	3.1294e+09	0.543227	0	0	15.8926	7.60668
RERE	AVM	0.303948	-0.260799	2.29697e+09	0.398727	0	0	24.5457	44.1009
ENO1	AVM	1.03742	0.338533	3.48629e+09	0.60518	0	0	59.8917	51.3519
GPR157	AVM	0.0560524	0.0377134	2.94226e+09	0.510743	3.28051e-102	1.3739e-101	3.91037	1.79443
H6PD	AVM	0.0824861	-0.0511654	2724026551	0.47286	6.14392e-113	2.73131e-112	7.29869	12.7929
SPSB1	AVM	0.322847	0.253802	3392049127	0.588821	0	0	24.2502	7.25774
SLC25A33	AVM	0.172727	0.0920699	3095707806	0.537379	7.35059e-285	7.75719e-284	15.6562	8.42865
TMEM201	AVM	0.0209702	-0.016685	2.82344e+09	0.490116	6.23952e-45	1.79071e-44	2.04383	4.02522
CLSTN1	AVM	0.1562	-0.267492	2239459213	0.388744	0	0	14.3905	35.9098
CTNNBIP1	AVM	0.0946262	-0.193066	2384374098	0.4139	0	0	9.05688	26.0459
LZIC	AVM	0.0933244	-0.129983	2.52435e+09	0.438198	0	0	8.72199	21.0644
NMNAT1	AVM	0.0299897	-0.0359186	2.7652e+09	0.480007	7.67464e-110	3.35469e-109	2.77764	6.7953
RBP7	AVM	0.0913378	-0.305967	2.45538e+09	0.426225	0	0	8.03743	21.9893
UBE4B	AVM	0.0428842	-0.0877788	2.62977e+09	0.456497	3.99869e-292	4.38146e-291	4.05319	12.7528
KIF1B	AVM	0.194832	-0.169256	2470453906	0.428842	0	0	16.9466	30.9227
AL139424.3	AVM	0.00129267	0.000405541	2.88079e+09	0.500071	0.473103	0.51391	0.0886481	0.0743715
PGD	AVM	0.0474465	-0.0714341	2655868588	0.461028	6.78771e-243	5.90522e-242	4.38316	12.2339
DFFA	AVM	0.139191	-0.11207	2567215077	0.445639	5.52509e-272	5.4823e-271	12.7013	23.6004
PEX14	AVM	0.0331705	-0.0220931	2.80261e+09	0.486501	1.47e-58	4.68631e-58	3.07806	5.7971
CASZ1	AVM	0.00895231	-0.0111275	2850486043	0.494811	7.69571e-26	1.87343e-25	0.916031	1.95128
TARDBP	AVM	0.194396	-0.0860853	2630267661	0.456584	1.63994e-163	9.61729e-163	16.5673	25.5436
SRM	AVM	0.382776	0.0973711	3023835968	0.524903	1.15749e-52	3.52862e-52	29.2933	26.4057
EXOSC10	AVM	0.0838189	-0.0720631	2674310228	0.464229	2.78368e-169	1.68158e-168	7.99311	15.1277
MTOR	AVM	0.0677408	-0.0669494	2685803496	0.466224	1.76031e-168	1.05886e-167	6.59443	13.3354
UBIAD1	AVM	0.0838875	0.0251885	2926125130	0.507942	2.34136e-19	5.32037e-19	7.71239	6.19327
AL031731.1	AVM	0.00114402	0.000472353	2881224159	0.500147	0.0873155	0.113825	0.0837232	0.0542806
FBXO44	AVM	0.0115537	-0.00932649	2.85058e+09	0.494828	7.47293e-24	1.7848e-23	1.07363	2.10989
FBXO6	AVM	0.0281762	-0.0185365	2816478463	0.488908	5.21633e-48	1.53405e-47	2.52155	4.75872
MAD2L2	AVM	0.187329	0.0384588	2939242512	0.510219	2.75671e-15	5.9296e-15	16.3359	14.6297
DRAXIN	AVM	0.00235188	-0.00013627	2880554451	0.500031	0.854119	0.86142	0.22162	0.21536
AGTRAP	AVM	0.120473	-0.118863	2.54737e+09	0.442194	0	0	11.1253	22.7196
C1orf167	AVM	0.00490223	-0.0140671	2840094689	0.493008	1.79674e-49	5.34472e-49	0.418616	1.81805
MTHFR	AVM	0.0838012	-0.0958977	2609516421	0.452982	3.57947e-270	3.51929e-269	7.1608	16.6479
CLCN6	AVM	0.0214673	-0.0345127	2776131706	0.481904	1.30524e-108	5.66763e-108	1.96011	5.58597
KIAA2013	AVM	0.1044	-0.0853798	2.62872e+09	0.456316	1.28188e-211	9.6401e-211	9.89411	18.6623
PLOD1	AVM	0.0535483	-0.148458	2483359751	0.431083	0	0	5.08249	18.8001
MFN2	AVM	0.0742455	-0.0317037	2.77672e+09	0.482007	2.55051e-58	8.11746e-58	7.1608	10.7803
MIIP	AVM	0.0346436	-0.0299331	2784729227	0.483397	1.18422e-77	4.26561e-77	3.29968	6.62893
TNFRSF1B	AVM	0.180726	-0.128729	2.54254e+09	0.441356	1.74741e-286	1.85718e-285	15.085	26.9729
VPS13D	AVM	0.117215	-0.0878575	2.64751e+09	0.459578	5.16173e-180	3.29655e-179	10.8003	18.798
DHRS3	AVM	0.214477	-0.155706	2521726025	0.437743	2.45722e-304	2.84053e-303	16.8087	29.2925
PRDM2	AVM	0.242774	-0.0977016	2.62636e+09	0.455906	8.60543e-152	4.72131e-151	20.7584	29.5797
KAZN	AVM	0.085691	0.0029751	2.87818e+09	0.499619	0.691561	0.705433	7.46614	7.56192
TMEM51	AVM	0.0311422	-0.0327543	2773756197	0.481492	2.17997e-97	8.8515e-97	2.82689	6.55843
EFHD2	AVM	0.360238	0.142552	3147455480	0.546362	2.34375e-210	1.74985e-209	28.3575	20.6559
CASP9	AVM	0.0146994	-0.0125505	2.83075e+09	0.491386	1.0003e-44	2.8644e-44	1.3248	3.05804
DNAJC16	AVM	0.0536275	-0.0600753	2697343291	0.468228	5.46664e-173	3.37431e-172	4.90027	11.2988
AGMAT	AVM	0.00193877	-0.000954268	2875340116	0.499126	6.70974e-06	1.18596e-05	0.123122	0.298191
DDI2	AVM	0.0705204	-0.0794617	2.65411e+09	0.460722	9.33358e-213	7.04866e-212	6.58459	14.4362
PLEKHM2	AVM	0.168084	-0.0132058	2820216761	0.489557	6.50018e-14	1.37421e-13	15.543	17.779
FBLIM1	AVM	0.11241	-0.00521071	2.83839e+09	0.492712	4.19723e-11	8.49743e-11	8.77616	10.3775
UQCRHL	AVM	0.0449752	0.024061	2.91685e+09	0.506331	3.85578e-34	1.0122e-33	3.24551	2.00768
FLJ37453	AVM	0.0213903	-0.0070054	2.85349e+09	0.495333	5.16074e-18	1.15273e-17	1.37405	2.32032
SPEN	AVM	0.415721	-0.0774259	2687673045	0.466549	7.93664e-74	2.79554e-73	31.9724	39.2269
ZBTB17	AVM	0.0999449	0.0136184	2901078484	0.503594	0.000515953	0.000835891	9.50012	8.84069
SRARP	AVM	0.91389	0.0928491	2.94649e+09	0.511477	2.13023e-09	4.16447e-09	44.0975	45.2866
EPHA2	AVM	0.122989	-0.0130384	2.80475e+09	0.486873	2.56905e-26	6.28307e-26	10.5885	13.4725
ARHGEF19	AVM	0.0296344	-0.00922	2845977897	0.494029	9.60295e-17	2.10701e-16	2.95494	4.1581
FBXO42	AVM	0.0398851	-0.0543924	2715654840	0.471406	2.71882e-167	1.62742e-166	3.56562	9.31124
SZRD1	AVM	0.240299	-0.0270869	2770009421	0.480842	2.6439e-33	6.8949e-33	20.9554	25.2327
NECAP2	AVM	0.19825	-0.178557	2428681571	0.421591	0	0	17.902	33.1968
NBPF1	AVM	0.0265336	-0.0701407	2686115835	0.466279	2.81711e-237	2.38904e-236	2.40335	9.15227
CROCCP2	AVM	0.0155662	-0.00956702	2851154185	0.494927	2.83964e-24	6.81047e-24	0.970204	1.99252
CROCC	AVM	0.0248729	-0.0355417	2775178005	0.481739	9.32351e-103	3.91879e-102	2.3738	6.02797
BX284668.5	AVM	0.0458367	0.000294315	2.86226e+09	0.496856	2.13998e-06	3.84718e-06	2.83181	3.49757
MFAP2	AVM	0.0347616	-0.0646689	2714385682	0.471186	1.93129e-172	1.18828e-171	3.4425	9.16003
ATP13A2	AVM	0.0372426	-0.106883	2575649006	0.447103	0	0	3.78232	14.323
SDHB	AVM	0.180184	-0.0644945	2.68198e+09	0.465561	1.71615e-110	7.52477e-110	16.1734	23.3188
RCC2	AVM	0.141934	-0.0642027	2.69059e+09	0.467056	7.78362e-115	3.50015e-114	13.1938	19.8061
IFFO2	AVM	0.0267437	-0.0279024	2.78983e+09	0.484282	2.5169e-78	9.09886e-78	2.70869	5.85737
UBR4	AVM	0.174762	-0.06694	2.69489e+09	0.467802	1.53671e-100	6.36451e-100	15.7498	22.1447
EMC1	AVM	0.0651556	-0.0343966	2.76833e+09	0.480551	8.05532e-72	2.80067e-71	6.21522	10.1307
MRTO4	AVM	0.225469	0.0848873	3047036548	0.52893	2.04255e-111	9.0014e-111	19.4681	14.3075
AKR7A2	AVM	0.0950128	-0.152856	2460562703	0.427125	0	0	9.3376	23.7703
PQLC2	AVM	0.0183325	-0.00399344	2.86037e+09	0.496528	3.98804e-10	7.92248e-10	1.73849	2.43981
CAPZB	AVM	0.45562	-0.178842	2465637780	0.428006	1.06742e-297	1.1994e-296	35.5873	49.8613
MINOS1	AVM	0.577104	0.068198	3.01793e+09	0.523878	3.07213e-39	8.41122e-39	42.1768	37.0761
NBL1	AVM	0.130236	-0.0538178	2734894628	0.474746	2.98595e-77	1.07253e-76	11.8739	16.8915
TMCO4	AVM	0.0104275	-0.00999264	2850648140	0.49484	9.48834e-24	2.26273e-23	1.07855	2.10989
OTUD3	AVM	0.0245776	-0.0220601	2814959240	0.488644	3.3943e-51	1.02396e-50	2.39842	4.66672
CAMK2N1	AVM	0.0145442	-0.0188731	2839048981	0.492826	1.50513e-36	4.03348e-36	1.17213	2.60476
MUL1	AVM	0.0484147	-0.0436997	2741286232	0.475856	8.854e-116	4.00559e-115	4.76237	9.60449
CDA	AVM	0.19013	-0.246178	2368148857	0.411083	0	0	15.9271	32.8348
PINK1	AVM	0.281081	-0.353611	2.15209e+09	0.373577	0	0	22.95	46.2256
PINK1-AS	AVM	0.00208423	3.12813e-05	2879416472	0.499833	0.264383	0.310767	0.137897	0.171301
DDOST	AVM	0.291797	-0.187541	2431137847	0.422017	0	0	25.5159	40.2332
KIF17	AVM	0.0235263	-0.0698344	2.67373e+09	0.464129	4.79102e-265	4.61765e-264	2.09801	9.29784
HP1BP3	AVM	0.657853	-0.275968	2336701979	0.405624	0	0	46.427	63.5118
EIF4G3	AVM	0.241755	-0.197848	2.40829e+09	0.418051	0	0	20.8274	36.6182
ECE1	AVM	0.682051	-0.034607	2783425106	0.48317	1.34659e-17	2.99044e-17	44.7525	51.5648
NBPF3	AVM	0.0077237	-0.00960655	2.85004e+09	0.494734	2.71367e-29	6.82541e-29	0.709185	1.76412
ALPL	AVM	0.390782	0.0756864	2987483261	0.518593	5.8914e-35	1.55646e-34	24.3536	21.3175
USP48	AVM	0.134579	-0.192531	2.38999e+09	0.414875	0	0	12.0955	28.9608
HSPG2	AVM	0.666553	-0.652097	1.96158e+09	0.340508	0	0	41.5415	63.7511
LINC00339	AVM	0.0115376	-0.00408327	2864172664	0.497187	3.36279e-12	6.92748e-12	0.72396	1.29075
CDC42	AVM	1.30272	-0.0593389	2839675000	0.492935	0.000707237	0.00113587	71.3667	78.6332
ZBTB40	AVM	0.0468848	-0.0389373	2.76017e+09	0.479133	9.92476e-96	3.99485e-95	4.43241	8.61158
KDM1A	AVM	0.117905	-0.106407	2592040524	0.449948	2.81747e-250	2.53224e-249	11.3716	21.2318
LUZP1	AVM	0.744755	0.0149075	2.88399e+09	0.500628	0.75197	0.763205	49.1111	53.4942
HTR1D	AVM	0.00406786	0.000724824	2.88385e+09	0.500603	0.00764131	0.0113489	0.502339	0.381374
LINC01355	AVM	0.00658524	-0.000648756	2875043516	0.499074	0.000897564	0.0014326	0.418616	0.604841
AL109936.8	AVM	0.000278872	-0.000419276	2879298383	0.499813	0.0347612	0.0481155	0.0246245	0.062035
HNRNPR	AVM	0.678455	-0.0996575	2.6718e+09	0.463793	7.19515e-73	2.51723e-72	47.3282	56.5502
ZNF436	AVM	0.0216942	-0.0817293	2652491604	0.460442	2.45544e-303	2.8215e-302	2.03891	9.94533
ZNF436-AS1	AVM	0.0027077	-0.00128822	2875683924	0.499186	8.08719e-05	0.000136478	0.172371	0.335553
TCEA3	AVM	0.0126089	-0.0132557	2840337213	0.49305	3.72975e-35	9.86919e-35	1.15243	2.54484
ID3	AVM	1.20264	-0.683763	1923277068	0.333859	0	0	59.0249	83.2833
RPL11	AVM	3.12069	0.0649456	3.15503e+09	0.547677	2.0202e-114	9.05722e-114	96.9072	97.8186
ELOA	AVM	0.185358	-0.0025942	2.84358e+09	0.493612	6.55596e-06	1.15924e-05	16.9712	18.5012
PITHD1	AVM	0.215505	-0.048388	2.73359e+09	0.474519	2.564e-58	8.15943e-58	19.6306	24.8454
LYPLA2	AVM	0.146285	-0.0347558	2753954091	0.478055	7.37846e-56	2.3055e-55	13.3908	17.9637
GALE	AVM	0.0718165	-0.0237482	2791793929	0.484623	1.51013e-46	4.38498e-46	6.69293	9.8403
HMGCL	AVM	0.0572255	-0.0895543	2.61866e+09	0.454569	3.37974e-284	3.55553e-283	5.38291	14.5049
FUCA1	AVM	0.0298051	-0.0590604	2.70335e+09	0.469271	1.14374e-197	8.03725e-197	2.94509	9.09905
PNRC2	AVM	0.567995	-0.00549131	2831933051	0.491591	1.12044e-05	1.96415e-05	40.9948	45.2563
SRSF10	AVM	0.696999	-0.0465193	2.76871e+09	0.480616	2.48023e-22	5.82489e-22	47.9143	54.7148
STPG1	AVM	0.0140911	-0.0126468	2.84306e+09	0.493522	1.71146e-30	4.35158e-30	1.2657	2.56211
NIPAL3	AVM	0.0374802	-0.0304018	2.79699e+09	0.485525	4.72689e-59	1.51337e-58	3.77739	6.64831
RCAN3	AVM	0.0119295	-0.0254155	2.81351e+09	0.488393	5.77658e-70	1.98151e-69	1.22137	3.53317
SRRM1	AVM	0.77083	-0.121438	2.64054e+09	0.458367	7.62467e-93	3.01401e-92	51.7951	62.3349
CLIC4	AVM	1.06315	0.134444	3.14485e+09	0.545909	5.54242e-112	2.45216e-111	62.7432	62.6046
SYF2	AVM	0.553279	-0.0969737	2644381362	0.459034	2.1368e-97	8.67751e-97	40.2019	49.99
AL031432.4	AVM	0.0119969	0.00553061	2.88661e+09	0.501082	7.88539e-05	0.000133156	0.773209	0.558667
RSRP1	AVM	0.906991	-0.103478	2.69812e+09	0.468362	1.54102e-53	4.73427e-53	55.7252	66.2914
TMEM50A	AVM	0.594624	-0.300408	2266352125	0.393413	0	0	43.2652	62.1516
TMEM57	AVM	0.131473	0.0158538	2.90313e+09	0.50395	0.000755336	0.00121052	12.3418	11.702
LDLRAP1	AVM	0.0261699	-0.09492	2613430342	0.453661	0	0	2.34918	11.6361
SELENON	AVM	0.184905	-0.154837	2482396004	0.430915	0	0	16.3901	30.0588
MTFR1L	AVM	0.0540636	-0.0599707	2.69714e+09	0.468193	6.27485e-169	3.78206e-168	5.24009	11.6249
PAQR7	AVM	0.0143443	-0.0121098	2841260807	0.49321	1.78694e-32	4.62153e-32	1.27555	2.63719
STMN1	AVM	0.293097	-0.362549	2.28709e+09	0.397013	0	0	20.9899	40.014
PAFAH2	AVM	0.00702724	-0.0204904	2816973752	0.488994	1.709e-76	6.11005e-76	0.699335	2.9019
PDIK1L	AVM	0.014861	-0.0358472	2.76984e+09	0.480813	6.28439e-130	3.08655e-129	1.4036	5.24548
FAM110D	AVM	0.311693	-0.000885692	2.79701e+09	0.485528	4.14329e-19	9.3809e-19	22.0734	26.4121
ZNF593	AVM	0.36521	0.203078	3270032981	0.56764	0	0	28.1507	16.1939
SH3BGRL3	AVM	1.16424	0.0453392	2995404302	0.519968	4.59694e-22	1.07706e-21	65.4469	69.999
UBXN11	AVM	0.0203189	-0.00569799	2859370276	0.496354	1.71473e-10	3.42996e-10	1.85176	2.58467
CD52	AVM	0.16436	0.144288	3174643803	0.551082	0	0	11.9232	1.76236
DHDDS	AVM	0.0453001	-0.0414575	2.74982e+09	0.477338	3.81404e-108	1.65187e-107	4.47673	9.01657
HMGN2	AVM	0.65147	-0.28254	2350765242	0.408066	0	0	45.0726	61.7361
ARID1A	AVM	0.160482	-0.230135	2.31549e+09	0.401942	0	0	14.2379	33.5052
PIGV	AVM	0.016927	-0.00984939	2.84422e+09	0.493724	9.14252e-26	2.22464e-25	1.61044	2.87229
ZDHHC18	AVM	0.0450244	-0.0429555	2748403843	0.477091	5.08656e-111	2.23503e-110	4.38316	8.97145
GPN2	AVM	0.0622351	-0.01363	2.83365e+09	0.491889	4.8051e-17	1.06001e-16	6.13642	7.75966
GPATCH3	AVM	0.0186173	-0.0154856	2.83215e+09	0.491628	1.4483e-36	3.88274e-36	1.88623	3.55996
NUDC	AVM	0.547897	0.00820897	2857568413	0.496041	0.0378464	0.0521525	40.8175	44.4801
SLC9A1	AVM	0.042197	-0.0650018	2677377221	0.464762	1.19823e-216	9.21189e-216	4.00886	11.0979
WDTC1	AVM	0.045985	-0.0603312	2702737171	0.469164	1.3487e-171	8.26992e-171	4.50135	10.6711
TMEM222	AVM	0.093438	-0.0418212	2.75653e+09	0.478502	3.65775e-68	1.23843e-67	9.16031	13.4528
MAP3K6	AVM	0.106302	-0.0290293	2.81154e+09	0.488051	5.53861e-24	1.3247e-23	9.81532	12.1444
FCN3	AVM	0.0265974	-0.143798	2.61001e+09	0.453068	0	0	2.2162	11.5522
WASF2	AVM	0.740779	-0.476901	2029340609	0.35227	0	0	46.2694	73.3204
AHDC1	AVM	0.0583022	-0.141556	2490867259	0.432386	0	0	5.36814	18.9052
FGR	AVM	0.158152	-0.0191595	2825757830	0.490519	4.09537e-13	8.54791e-13	13.3317	15.255
IFI6	AVM	1.13527	-0.198262	2609362688	0.452955	3.26513e-117	1.49171e-116	60.5811	63.3574
FAM76A	AVM	0.0518883	-0.0716972	2673601170	0.464106	2.12776e-211	1.59656e-210	4.65403	11.8719
STX12	AVM	0.643447	0.155999	3.1418e+09	0.54538	1.69649e-131	8.39815e-131	44.2157	39.9484
AL020997.2	AVM	0.00678309	0.00281943	2883456038	0.500535	0.0131873	0.0191471	0.45309	0.346832
PPP1R8	AVM	0.0668692	-0.0404068	2.74959e+09	0.477297	2.25737e-91	8.83377e-91	6.32357	10.8928
RPA2	AVM	0.100411	-0.0839596	2633048825	0.457067	1.77599e-210	1.32706e-209	9.36715	18.0159
SMPDL3B	AVM	0.0324322	0.0209028	2.92535e+09	0.507807	1.88736e-76	6.74506e-76	2.81704	1.26396
XKR8	AVM	0.0130999	-0.0322122	2.77824e+09	0.482271	5.83344e-119	2.69112e-118	1.32972	4.87961
EYA3	AVM	0.0776093	-0.0206399	2807232783	0.487303	2.56321e-32	6.61902e-32	7.20512	9.7913
RN7SL559P	AVM	0.00205771	0.000572495	2880381127	0.500001	0.994558	0.99515	0.132972	0.132882
PTAFR	AVM	0.008111	0.00427137	2888622028	0.501431	3.93701e-10	7.82285e-10	0.664861	0.379259
DNAJC8	AVM	0.537647	-0.113978	2.61293e+09	0.453575	8.6543e-124	4.0986e-123	40.5417	50.709
ATPIF1	AVM	0.455919	-0.192761	2539229951	0.440781	3.48506e-216	2.6747e-215	35.0997	43.005
SESN2	AVM	0.0450742	-0.0101683	2841668413	0.493281	1.33079e-15	2.87674e-15	4.40778	5.76432
MED18	AVM	0.0117482	-0.0131367	2839345840	0.492878	2.57135e-35	6.81674e-35	1.23615	2.66045
PHACTR4	AVM	0.288727	-0.260748	2.27965e+09	0.395721	0	0	22.753	43.4044
RCC1	AVM	0.0699461	0.014507	2.89478e+09	0.5025	0.0036783	0.00561748	6.36789	5.93667
SNHG3	AVM	0.239119	0.188959	3158181680	0.548224	0	0	13.2775	3.91419
TRNAU1AP	AVM	0.0770303	-0.0828757	2.63952e+09	0.45819	4.48883e-224	3.58414e-223	7.35287	15.7139
SNHG12	AVM	0.0396143	0.0209265	2909163896	0.504997	4.59481e-28	1.14012e-27	2.5117	1.52867
TAF12	AVM	0.122974	-0.0625466	2679099229	0.465061	1.10485e-138	5.66749e-138	10.9382	18.1396
GMEB1	AVM	0.0754698	-0.0270731	2788421679	0.484038	4.71933e-48	1.38834e-47	7.06722	10.3034
YTHDF2	AVM	0.350518	-0.0117932	2.81071e+09	0.487906	3.51524e-12	7.23932e-12	29.0224	32.3576
EPB41	AVM	0.0551203	-0.0661143	2706306282	0.469784	1.63458e-157	9.2686e-157	5.19084	11.2058
SRSF4	AVM	0.690839	0.0298067	2906938432	0.504611	0.0189524	0.0270548	47.5991	50.6096
MECR	AVM	0.0347382	-0.0312991	2.77619e+09	0.481914	2.77601e-87	1.05982e-86	3.37848	7.01207
LAPTM5	AVM	0.0340798	-0.105494	2603216772	0.451888	0	0	3.23073	12.812
SDC3	AVM	0.07876	-0.198948	2.37649e+09	0.412531	0	0	7.26422	24.6155
PUM1	AVM	0.381663	-0.129224	2562774303	0.444868	3.31118e-191	2.2561e-190	30.4506	41.7372
SNRNP40	AVM	0.181366	-0.0484437	2720744051	0.47229	2.65966e-75	9.4486e-75	16.1734	21.9741
ZCCHC17	AVM	0.227397	-0.110628	2.5915e+09	0.449855	1.79052e-193	1.23437e-192	20.1477	30.1582
SERINC2	AVM	0.0179519	-0.0258678	2788313812	0.484019	4.19983e-94	1.6747e-93	1.80251	5.01144
TINAGL1	AVM	0.474822	-0.0940576	2688073915	0.466619	2.03405e-71	7.05103e-71	34.819	41.3266
PEF1	AVM	0.279953	-0.0477439	2731537782	0.474163	7.55125e-53	2.30671e-52	24.2305	29.787
COL16A1	AVM	0.00376591	-0.00659455	2859861925	0.496439	9.19116e-24	2.19284e-23	0.295494	1.00842
PTP4A2	AVM	0.517188	-0.0177008	2801382074	0.486288	4.58867e-13	9.56937e-13	38.429	43.4978
KHDRBS1	AVM	0.541425	-0.120623	2604450974	0.452103	1.76866e-131	8.7522e-131	40.6796	50.8542
AL445248.1	AVM	0.00242148	0.000563819	2880320175	0.49999	0.945932	0.949178	0.152672	0.154735
TMEM39B	AVM	0.0643215	-0.0341723	2767008167	0.480321	1.88938e-73	6.63762e-73	6.16597	10.1399
KPNA6	AVM	0.223462	-0.056979	2704702508	0.469505	2.63526e-80	9.62504e-80	19.6306	25.962
TXLNA	AVM	0.172001	-0.0160423	2812713326	0.488255	7.20111e-17	1.58273e-16	15.7744	18.2637
CCDC28B	AVM	0.0191401	-0.0898903	2615904537	0.454091	0	0	1.82714	11.0056
TMEM234	AVM	0.0335733	-0.0308343	2781035859	0.482756	1.35751e-83	5.06127e-83	3.17163	6.64021
EIF3I	AVM	0.782979	0.166745	3.18704e+09	0.553234	6.92708e-164	4.07119e-163	51.736	48.5839
MTMR9LP	AVM	0.0194937	-0.0151027	2.8404e+09	0.49306	7.53896e-34	1.9737e-33	1.24107	2.63966
FAM167B	AVM	0.0755424	-0.202087	2465004094	0.427896	0	0	6.46146	20.6414
HDAC1	AVM	0.141921	-0.170844	2.4298e+09	0.421785	0	0	12.5585	28.2203
MARCKSL1	AVM	0.410933	-0.618045	1898128005	0.329493	0	0	29.7907	57.259
BSDC1	AVM	0.126673	-0.10548	2.58375e+09	0.448509	1.27064e-259	1.19344e-258	11.4258	21.7951
ZBTB8B	AVM	0.00221246	-0.00148885	2.87455e+09	0.498988	1.80561e-06	3.25498e-06	0.152672	0.355291
ZBTB8A	AVM	0.0626672	-0.132624	2.53566e+09	0.440161	0	0	5.58976	17.5362
ZBTB8OS	AVM	0.152257	-0.0818667	2633028005	0.457063	7.86791e-178	4.97057e-177	13.445	22.2078
RBBP4	AVM	0.279636	-0.183408	2.42404e+09	0.420786	0	0	22.7579	38.7341
SYNC	AVM	0.0838445	-0.0991149	2601391781	0.451572	4.51239e-283	4.71758e-282	7.10662	16.9038
KIAA1522	AVM	0.0496998	-0.0360421	2763772328	0.479759	2.07923e-87	7.94365e-87	4.81655	8.90272
YARS	AVM	0.1167	0.00288603	2856236460	0.49581	0.000353769	0.000578433	10.8446	11.8219
S100PBP	AVM	0.0576908	-0.110932	2572392055	0.446538	0	0	5.08742	15.8164
TMEM54	AVM	0.0410383	0.011149	2909337184	0.505027	1.11839e-15	2.42091e-15	4.01379	3.01011
RNF19B	AVM	0.138058	0.0833358	3.06533e+09	0.532106	2.48618e-289	2.69344e-288	12.1251	5.88451
AK2	AVM	0.288298	0.0200226	2876607601	0.499346	0.681342	0.695405	24.0187	25.0004
AZIN2	AVM	0.0081626	-0.015209	2835955508	0.492289	5.31108e-47	1.54938e-46	0.783058	2.32596
TRIM62	AVM	0.00646296	-0.0134235	2.83651e+09	0.492386	1.1494e-49	3.42438e-49	0.620537	2.14479
ZNF362	AVM	0.0261875	-0.127006	2523451006	0.438042	0	0	2.5314	14.9117
PHC2	AVM	0.259732	-0.057058	2.70639e+09	0.469798	2.67531e-73	9.39134e-73	22.3196	28.7987
RN7SKP16	AVM	0.00141961	0.00023366	2.88027e+09	0.499982	0.873553	0.879668	0.0984979	0.102217
SMIM12	AVM	0.249582	0.00878701	2.85329e+09	0.495299	0.00236638	0.00366933	21.4676	23.1323
GJA4	AVM	0.115832	-0.100283	2.71952e+09	0.472078	2.39747e-116	1.08865e-115	7.69761	13.1778
AC114490.2	AVM	0.00492198	-0.000274378	2.87617e+09	0.499271	0.00571468	0.00859134	0.393992	0.540691
ZMYM6	AVM	0.0316444	-0.0300466	2.78718e+09	0.483822	3.13344e-80	1.1443e-79	2.81212	6.06674
ZMYM1	AVM	0.0282718	-0.0713733	2.67693e+09	0.464683	2.82484e-245	2.4849e-244	2.69392	9.75782
SFPQ	AVM	1.33922	0.225406	3.35056e+09	0.581618	0	0	71.4652	69.1848
ZMYM4	AVM	0.180929	-0.11085	2584490586	0.448638	7.50551e-224	5.98394e-223	16.0404	26.2743
KIAA0319L	AVM	0.0936694	-0.148038	2.47764e+09	0.43009	0	0	8.50529	22.4968
NCDN	AVM	0.0253052	-0.00828513	2.8437e+09	0.493633	4.70067e-21	1.08997e-20	2.3935	3.67874
PSMB2	AVM	0.367483	-0.136584	2542339035	0.441321	2.31133e-215	1.76582e-214	30.426	42.109
C1orf216	AVM	0.0705212	0.0219959	2937516508	0.509919	1.38085e-33	3.60805e-33	7.22975	5.26698
CLSPN	AVM	0.00432307	-0.0320055	2.80409e+09	0.486758	3.25928e-106	1.39721e-105	0.384142	3.03125
AGO4	AVM	0.0410718	-0.122121	2.55309e+09	0.443186	0	0	3.81679	15.146
AGO1	AVM	0.0409504	-0.0874421	2633822817	0.457201	2.9036e-287	3.10194e-286	3.98917	12.5251
AGO3	AVM	0.209598	-0.100992	2.61388e+09	0.453739	2.34929e-179	1.49718e-178	17.3455	26.7476
ADPRHL2	AVM	0.0871008	-0.029282	2781082614	0.482764	5.834e-49	1.72835e-48	8.49052	11.966
TRAPPC3	AVM	0.219389	-0.0623067	2680846904	0.465364	1.03714e-102	4.35789e-102	18.7639	26.1484
MAP7D1	AVM	0.214208	-0.0449756	2.73575e+09	0.474895	1.21949e-57	3.85977e-57	18.9805	24.2712
THRAP3	AVM	0.406137	-0.1679	2.48688e+09	0.431695	3.00906e-278	3.08122e-277	32.4157	46.0715
EVA1B	AVM	0.293698	-0.416717	2.05735e+09	0.357133	0	0	24.4915	49.9251
STK40	AVM	0.0920875	-0.0109304	2831584700	0.49153	3.35636e-14	7.12542e-14	8.89929	10.6379
LSM10	AVM	0.0965345	-0.0851266	2626724817	0.455969	2.05203e-221	1.61355e-220	9.16523	18.0152
MRPS15	AVM	0.255809	-0.0697937	2670775463	0.463616	9.30034e-103	3.90966e-102	22.4181	30.0179
LINC01137	AVM	0.00211945	-0.00288547	2872363181	0.498609	1.84788e-09	3.61776e-09	0.147747	0.426138
ZC3H12A	AVM	0.208035	0.164896	3243155694	0.562974	0	0	16.7594	4.39356
MEAF6	AVM	0.277263	-0.109984	2575748266	0.44712	3.07695e-199	2.17873e-198	22.8072	33.8774
SNIP1	AVM	0.0840078	-0.0113093	2.84434e+09	0.493745	4.42158e-09	8.58157e-09	8.33785	9.56748
DNALI1	AVM	0.0139459	-0.00526254	2.86102e+09	0.49664	4.04413e-11	8.18933e-11	1.37405	2.04715
GNL2	AVM	0.221161	0.0960572	3.08674e+09	0.535822	6.55981e-187	4.35808e-186	19.3204	12.6276
C1orf109	AVM	0.0920078	0.0195486	2921432937	0.507127	1.11735e-13	2.3524e-13	8.83034	7.44173
YRDC	AVM	0.211805	0.0805111	3054979320	0.530309	1.79171e-125	8.5699e-125	19.345	13.8119
C1orf122	AVM	0.266983	-0.0998706	2617115073	0.454301	1.34806e-152	7.43092e-152	23.5656	32.6247
MTF1	AVM	0.0826222	-0.00977962	2835255777	0.492168	1.07981e-13	2.27356e-13	7.74194	9.35811
INPP5B	AVM	0.0181687	-0.0357003	2.77354e+09	0.481454	8.47528e-118	3.88456e-117	1.69416	5.40585
SF3A3	AVM	0.199152	-0.0597109	2.70272e+09	0.46916	4.16189e-86	1.5755e-85	18.0103	24.3124
FHL3	AVM	0.0573149	-0.155517	2.45888e+09	0.426834	0	0	5.36321	19.9696
UTP11	AVM	0.282581	-0.0289902	2.7596e+09	0.479034	1.12141e-36	3.00967e-36	23.2307	28.1956
RRAGC	AVM	0.182609	0.0360824	2.93467e+09	0.509424	3.43719e-13	7.18417e-13	16.2029	14.6966
MYCBP	AVM	0.0309127	-0.0322916	2770411409	0.480911	2.45698e-101	1.02247e-100	2.86629	6.71105
AKIRIN1	AVM	0.329052	-0.00711203	2829402876	0.491152	2.02219e-07	3.75696e-07	27.7715	30.3108
NDUFS5	AVM	0.9287	-0.156344	2.59128e+09	0.449816	1.26652e-130	6.24441e-130	59.0347	69.0368
MACF1	AVM	1.06901	-0.277137	2446827287	0.424741	4.05788e-287	4.33163e-286	60.2019	74.8628
AL365277.1	AVM	0.0054823	0.00395286	2.88751e+09	0.501238	2.97456e-18	6.66187e-18	0.384142	0.136759
PABPC4	AVM	0.399379	0.146201	3145138755	0.54596	3.76548e-188	2.52345e-187	30.8545	23.5179
PPIE	AVM	0.084553	-0.0821522	2641163225	0.458475	1.92487e-213	1.45775e-212	8.04728	16.3656
TRIT1	AVM	0.0271686	-0.0273161	2791487523	0.48457	5.01537e-79	1.8202e-78	2.48215	5.58526
MFSD2A	AVM	0.31564	-0.723722	1940843348	0.336908	0	0	18.6013	47.8409
CAP1	AVM	0.597782	-0.0815033	2.69037e+09	0.467017	4.02641e-63	1.31973e-62	42.822	51.1739
PPT1	AVM	0.139475	-0.117434	2555434655	0.443594	7.80636e-288	8.37285e-287	12.8737	24.1415
RLF	AVM	0.152299	-0.0207991	2.80785e+09	0.48741	7.6152e-21	1.76063e-20	13.7405	16.3476
AL050341.2	AVM	0.00444255	-0.0094391	2.85575e+09	0.495725	8.56321e-30	2.16028e-29	0.290569	1.14694
ZMPSTE24	AVM	0.150134	-0.0470847	2.71706e+09	0.47165	1.34464e-87	5.14594e-87	13.248	19.1801
SMAP2	AVM	0.110791	-0.0212698	2791891846	0.48464	2.81059e-36	7.51688e-36	9.86949	13.1119
AL603839.3	AVM	0.0019745	-0.000123617	2878989907	0.499759	0.121067	0.153872	0.137897	0.186105
EXO5	AVM	0.0127147	-0.00845157	2851494696	0.494987	2.6616e-21	6.18869e-21	1.23122	2.23573
NFYC	AVM	0.078532	-0.0902836	2611983342	0.45341	4.52647e-267	4.4021e-266	7.12632	16.5136
CITED4	AVM	0.126859	0.00520672	2845023539	0.493863	1.35376e-07	2.52662e-07	10.1748	11.6552
CTPS1	AVM	0.0786346	0.0119281	2.90479e+09	0.504238	4.67457e-06	8.31104e-06	7.74686	6.9095
SCMH1	AVM	0.0331692	-0.0268731	2794585955	0.485108	1.40827e-68	4.78314e-68	3.03374	6.01986
HIVEP3	AVM	0.0334764	-0.0218441	2806908373	0.487247	1.3139e-54	4.06532e-54	2.97464	5.54543
FOXJ3	AVM	0.151587	-0.0735299	2675747511	0.464479	6.32289e-128	3.06682e-127	13.7848	20.8684
PPCS	AVM	0.140835	-0.15335	2470177676	0.428794	0	0	12.7506	26.9813
CCDC30	AVM	0.0123323	-0.0240738	2.81259e+09	0.488234	3.72272e-73	1.30562e-72	1.11795	3.47184
PPIH	AVM	0.0713872	-0.0486688	2.72163e+09	0.472444	6.59611e-120	3.06293e-119	6.80128	12.3707
YBX1	AVM	2.01222	0.269131	3.62109e+09	0.628579	0	0	85.3041	86.3238
P3H1	AVM	0.0540895	-0.0863404	2627272549	0.456064	1.49748e-274	1.50531e-273	5.18591	13.9713
C1orf50	AVM	0.0168521	-0.0101231	2.83993e+09	0.492979	2.17054e-32	5.60986e-32	1.41344	2.82999
SVBP	AVM	0.0915004	-0.170853	2.42088e+09	0.420237	0	0	8.45112	24.3293
ERMAP	AVM	0.00710494	-0.0144167	2835773969	0.492258	2.12485e-49	6.31654e-49	0.679636	2.22973
ZNF691	AVM	0.0124521	-0.0158164	2.83176e+09	0.491561	1.14284e-45	3.29643e-45	1.18197	2.87123
SLC2A1	AVM	0.707019	-0.414098	2.3637e+09	0.410311	0	0	39.5272	51.1415
SLC2A1-AS1	AVM	0.00264447	-0.00743041	2861292040	0.496687	3.70049e-24	8.86404e-24	0.196996	0.86003
EBNA1BP2	AVM	0.324519	0.11663	3082594989	0.535103	3.80866e-123	1.79679e-122	25.8754	20.4275
TIE1	AVM	0.408083	-0.47702	1959674834	0.340177	0	0	30.8889	59.2984
ELOVL1	AVM	0.173467	-0.0521217	2713496895	0.471032	1.97594e-83	7.35474e-83	15.5331	21.5388
MED8	AVM	0.128946	-0.00827696	2827964243	0.490902	6.21887e-13	1.2947e-12	12.13	14.1133
SZT2	AVM	0.0355747	-0.0575411	2714032825	0.471125	5.69031e-175	3.54491e-174	3.27998	9.0638
HYI	AVM	0.0882719	-0.0587471	2.71253e+09	0.470865	9.17728e-121	4.27626e-120	8.07683	13.9219
PTPRF	AVM	0.0202417	-0.0036158	2873852770	0.498868	0.0335723	0.0465729	1.99458	2.21458
KDM4A	AVM	0.0260898	-0.0500543	2.73319e+09	0.47445	9.55143e-160	5.49238e-159	2.58557	7.68987
KDM4A-AS1	AVM	0.000746474	-9.53625e-05	2.88001e+09	0.499936	0.508502	0.542315	0.0590987	0.0719042
ST3GAL3	AVM	0.0181551	-0.0334771	2783968828	0.483265	7.8752e-102	3.28795e-101	1.73356	5.08017
IPO13	AVM	0.0196889	-0.0167927	2.82481e+09	0.490355	1.92269e-44	5.48874e-44	1.94041	3.8726
DPH2	AVM	0.0603841	0.0191575	2923270191	0.507446	1.46199e-22	3.44133e-22	5.9739	4.51058
ATP6V0B	AVM	0.557228	-0.0644723	2.72274e+09	0.472637	6.46455e-45	1.85489e-44	41.6449	48.6594
B4GALT2	AVM	0.0510043	-0.0173471	2823235867	0.490081	1.74839e-26	4.28105e-26	5.21546	7.19394
CCDC24	AVM	0.0120408	-0.00557439	2.86001e+09	0.496465	1.00142e-13	2.10916e-13	1.07855	1.78879
DMAP1	AVM	0.0694435	-0.0944242	2605868459	0.452349	1.15396e-287	1.23622e-286	6.38759	15.9701
ERI3	AVM	0.073773	-0.0796963	2.63746e+09	0.457832	2.0764e-232	1.72926e-231	6.87023	15.3716
RNF220	AVM	0.074128	-0.0793635	2651175555	0.460213	7.0641e-211	5.29021e-210	7.07215	15.0213
TMEM53	AVM	0.00989969	-0.0200579	2.81608e+09	0.488839	6.4013e-72	2.2282e-71	0.940655	3.17577
RPS8	AVM	3.44803	0.139874	3.3625e+09	0.583691	0	0	97.8478	98.2627
PLK3	AVM	0.411188	0.153604	3.15391e+09	0.547483	9.83391e-203	7.08442e-202	30.8545	23.1651
BTBD19	AVM	0.0598077	0.000236502	2.86273e+09	0.496937	0.000387633	0.000632036	5.39769	6.04453
EIF2B3	AVM	0.0762652	-0.0243577	2793850690	0.48498	1.00311e-42	2.82314e-42	7.25437	10.2967
HECTD3	AVM	0.0210231	-0.0333923	2.77762e+09	0.482162	1.49219e-103	6.30436e-103	2.12755	5.69558
UROD	AVM	0.104874	-0.0880106	2616627396	0.454216	3.89943e-231	3.2335e-230	9.5346	18.8043
ZSWIM5	AVM	0.0126356	-0.0163425	2.82596e+09	0.490554	3.86678e-53	1.18416e-52	1.19182	3.08589
MUTYH	AVM	0.0304198	-0.0228538	2.80718e+09	0.487294	7.97371e-56	2.49005e-55	2.82197	5.37519
TOE1	AVM	0.0437921	-0.00688593	2853275807	0.495296	6.28302e-09	1.21549e-08	4.35853	5.30364
PRDX1	AVM	1.16366	-0.100705	2.74168e+09	0.475924	4.19037e-31	1.07098e-30	65.4814	73.2781
AKR1A1	AVM	0.15408	-0.122766	2542070160	0.441274	1.42891e-296	1.6009e-295	14.0803	25.8273
NASP	AVM	0.623969	-0.128786	2614282525	0.453809	3.69355e-120	1.71778e-119	42.7235	53.2327
CCDC17	AVM	0.00369528	-0.00385585	2.8693e+09	0.498078	8.14033e-10	1.60656e-09	0.389067	0.773322
GPBP1L1	AVM	0.181592	-0.109419	2.5827e+09	0.448327	1.75706e-226	1.42365e-225	15.8926	26.2951
TMEM69	AVM	0.0330498	-0.0308631	2773905913	0.481518	1.13358e-96	4.58203e-96	2.85644	6.59051
IPP	AVM	0.0287794	-0.0520507	2.72207e+09	0.472521	1.78801e-174	1.11156e-173	2.66437	8.18016
MAST2	AVM	0.0326954	-0.0165802	2.82463e+09	0.490323	1.47962e-35	3.93299e-35	2.99434	4.93989
PIK3R3	AVM	0.357298	-0.200247	2459706194	0.426977	0	0	24.915	39.6477
TSPAN1	AVM	0.0144486	0.00923004	2904046961	0.504109	9.6442e-49	2.85181e-48	1.3642	0.543158
POMGNT1	AVM	0.0665826	-0.0370975	2.75895e+09	0.478921	6.59748e-81	2.41722e-80	6.33834	10.5896
LURAP1	AVM	0.0139657	-0.00502707	2865230082	0.497371	1.10329e-07	2.06431e-07	1.4036	1.92978
LRRC41	AVM	0.140771	-0.0305418	2777556819	0.482152	4.58188e-39	1.25308e-38	13.4006	17.0251
UQCRH	AVM	0.788788	-0.21524	2.45813e+09	0.426704	2.71788e-279	2.79583e-278	52.8983	66.1032
NSUN4	AVM	0.0641773	-0.0114677	2823601101	0.490145	1.67962e-24	4.03481e-24	5.7178	7.75578
FAAH	AVM	0.00385105	-0.0119566	2843921027	0.493672	5.27853e-45	1.51523e-44	0.374292	1.6404
MKNK1	AVM	0.0583088	-0.0674228	2.67702e+09	0.464701	8.99658e-197	6.29573e-196	5.27456	12.382
MOB3C	AVM	0.0750613	0.00291505	2.868e+09	0.497851	0.0232392	0.0328551	6.8653	7.3515
ATPAF1	AVM	0.0409859	-0.0544852	2.70875e+09	0.470208	2.05455e-173	1.27052e-172	3.79217	9.7906
EFCAB14	AVM	0.289444	-0.309263	2229575693	0.387029	0	0	24.1911	45.1685
CYP4B1	AVM	0.0251269	-0.0133422	2.84427e+09	0.493733	1.32693e-22	3.12587e-22	2.03891	3.29666
TAL1	AVM	0.0732252	-0.0710372	2682079266	0.465578	7.40915e-172	4.5514e-171	6.73233	13.6135
CMPK1	AVM	0.434008	-0.112177	2604366752	0.452088	3.73894e-140	1.93716e-139	34.2034	44.4061
TRABD2B	AVM	0.0132228	0.00600931	2.89646e+09	0.502792	1.0938e-18	2.4628e-18	1.2854	0.727148
SPATA6	AVM	0.031541	-0.0902241	2627467190	0.456098	0	0	2.95494	11.7479
BEND5	AVM	0.0219425	-0.0383586	2.76781e+09	0.480461	1.09478e-116	4.98303e-116	2.1768	6.08084
FAF1	AVM	0.078054	-0.0516446	2.72271e+09	0.47263	6.17993e-112	2.73152e-111	7.67791	13.1687
CDKN2C	AVM	0.0138774	-0.0436122	2762269349	0.479498	1.05036e-141	5.49702e-141	1.40852	5.50208
RNF11	AVM	0.287464	-0.0209694	2784683478	0.483389	1.30013e-23	3.09581e-23	24.1862	28.1836
TTC39A	AVM	0.00714652	0.00217992	2.88236e+09	0.500344	0.196631	0.238928	0.605762	0.537871
EPS15	AVM	0.152803	-0.114785	2569326041	0.446005	8.66296e-263	8.25482e-262	13.4154	24.2497
OSBPL9	AVM	0.131605	-0.109401	2.57734e+09	0.447396	3.17905e-262	3.01965e-261	12.2285	22.72
NRDC	AVM	0.26647	-0.11876	2.56945e+09	0.446026	9.15886e-209	6.79088e-208	22.62	33.5443
RAB3B	AVM	0.00329931	-0.00333838	2.87045e+09	0.498277	5.45422e-10	1.08008e-09	0.265944	0.610833
TXNDC12	AVM	0.295517	0.0166251	2897113056	0.502905	0.0684093	0.0909375	25.1958	24.9779
KTI12	AVM	0.0435749	0.000163333	2867968648	0.497846	0.0052344	0.00789711	4.30928	4.75977
BTF3L4	AVM	0.33824	0.0297676	2.88913e+09	0.501519	0.361539	0.407278	27.3184	28.3006
ZFYVE9	AVM	0.0489763	-0.0759696	2.67297e+09	0.463997	1.38058e-210	1.03189e-209	4.85102	11.9964
CC2D1B	AVM	0.0319791	-0.0227444	2805649265	0.487028	1.17883e-55	3.67743e-55	3.02389	5.63002
PRPF38A	AVM	0.2254	-0.116788	2.57091e+09	0.44628	1.37204e-221	1.08107e-220	19.4386	30.2399
ZCCHC11	AVM	0.274673	0.00940243	2876855218	0.499389	0.690804	0.704689	22.1867	22.6586
GPX7	AVM	0.0204153	-0.125892	2.51827e+09	0.437142	0	0	2.18173	14.7065
FAM159A	AVM	0.00410203	-0.00405453	2.86621e+09	0.497541	5.87589e-14	1.24282e-13	0.359517	0.852276
COA7	AVM	0.0548796	0.0112299	2898075292	0.503072	6.86315e-05	0.000116178	5.28441	4.69598
ZYG11B	AVM	0.0809593	-0.155358	2459179031	0.426885	0	0	7.36272	21.9956
ECHDC2	AVM	0.0909428	-0.0686491	2693507235	0.467562	1.73721e-146	9.31079e-146	7.72224	14.2677
SCP2	AVM	0.577555	-0.240704	2.3929e+09	0.415379	0	0	42.2458	57.3295
PODN	AVM	0.0479451	-0.0466743	2745502298	0.476587	1.90575e-116	8.66689e-116	4.22064	8.93162
CPT2	AVM	0.0250901	-0.0370716	2757910899	0.478741	3.56766e-128	1.73356e-127	2.30485	6.57782
C1orf123	AVM	0.171267	-0.0529506	2732449877	0.474322	2.30972e-68	7.83202e-68	15.3213	20.5082
MAGOH	AVM	0.518704	0.0804205	3006046866	0.521815	9.67735e-33	2.50984e-32	39.3548	37.9337
LRP8	AVM	0.0717784	-0.207725	2429989804	0.421818	0	0	5.86555	21.3954
NDC1	AVM	0.0215005	-0.01875	2819144321	0.489371	4.35732e-50	1.30207e-49	2.03891	4.16903
YIPF1	AVM	0.0340183	-0.0383462	2.75306e+09	0.4779	2.70898e-119	1.25187e-118	3.25043	7.69515
HSPB11	AVM	0.187409	-0.0329265	2750398430	0.477437	7.909e-53	2.41489e-52	15.7547	20.6756
LRRC42	AVM	0.0433791	-0.0220748	2801353692	0.486283	2.03219e-50	6.08955e-50	4.27481	7.04026
TMEM59	AVM	0.973927	-0.219611	2483964831	0.431188	8.94401e-242	7.7436e-241	60.4334	72.14
TCEANC2	AVM	0.0147573	-0.0446648	2749360517	0.477257	3.6185e-162	2.10961e-161	1.38882	5.93914
CYB5RL	AVM	0.00648459	-0.0263943	2808496454	0.487523	8.69433e-92	3.41178e-91	0.615612	3.11056
MRPL37	AVM	0.065717	-0.0527711	2.7096e+09	0.470355	1.27119e-141	6.65145e-141	6.08717	12.0905
SSBP3	AVM	0.0891739	-0.120518	2545850795	0.44193	0	0	8.02265	19.6855
ACOT11	AVM	0.012777	-0.003889	2866938937	0.497667	1.52903e-07	2.85097e-07	1.08348	1.55087
TTC4	AVM	0.0235589	-0.00447185	2860953965	0.496629	3.61826e-08	6.87561e-08	2.29008	2.96922
AL590440.2	AVM	0.000194688	-3.73319e-05	2880364628	0.499998	0.969588	0.971683	0.0196996	0.0200909
USP24	AVM	0.0866026	-0.0378134	2770560548	0.480937	7.47626e-60	2.40248e-59	8.10145	11.9033
PLPP3	AVM	0.675684	0.15508	3084582651	0.535448	8.88632e-93	3.51171e-92	36.784	31.5747
OMA1	AVM	0.0216184	-0.0272783	2.79619e+09	0.485386	3.20834e-80	1.1715e-79	1.97981	4.91521
TACSTD2	AVM	0.157629	0.140739	3165906322	0.549565	0	0	11.4799	1.62983
MYSM1	AVM	0.142636	-0.154037	2.49218e+09	0.432613	0	0	12.5733	25.9437
JUN	AVM	2.43244	-0.0248285	2869066975	0.498037	0.348915	0.395809	86.5058	89.3888
FGGY	AVM	0.0235964	-0.00364053	2866474431	0.497587	5.83114e-05	9.90139e-05	2.35902	2.84233
NFIA	AVM	0.425506	-0.482912	1987707982	0.345043	0	0	31.5834	59.6773
TM2D1	AVM	0.283793	-0.0168135	2790590642	0.484414	1.59451e-21	3.71554e-21	23.2652	27.0917
PATJ	AVM	0.0196016	-0.0183318	2.82704e+09	0.490742	3.62429e-43	1.02377e-42	1.81729	3.67205
L1TD1	AVM	0.00781633	-0.00812233	2.85717e+09	0.495972	3.03205e-22	7.11462e-22	0.571288	1.37887
USP1	AVM	0.178719	-0.0879264	2645120992	0.459162	6.056e-152	3.32666e-151	15.7449	23.9187
DOCK7	AVM	0.0574844	-0.0653952	2.71999e+09	0.472159	7.41705e-140	3.83321e-139	5.14159	10.6612
ATG4C	AVM	0.0221698	-0.058294	2.70811e+09	0.470097	2.84453e-210	2.12255e-209	2.05368	8.04727
ALG6	AVM	0.0273137	-0.0481496	2731905171	0.474227	6.63856e-164	3.90247e-163	2.44767	7.62642
ITGB3BP	AVM	0.103222	-0.0550752	2.71886e+09	0.471963	9.58107e-107	4.12106e-106	9.04211	14.7037
EFCAB7	AVM	0.0111065	-0.0247393	2.80729e+09	0.487312	3.28153e-82	1.21454e-81	1.05393	3.59309
DLEU2L	AVM	0.00151461	-0.00147216	2876249875	0.499284	6.00877e-05	0.000101953	0.108348	0.251665
PGM1	AVM	0.054155	-0.00377436	2863313089	0.497038	0.000644851	0.0010379	5.51588	6.11291
ROR1	AVM	0.0257608	-0.0200557	2820585546	0.489621	1.84847e-44	5.27909e-44	2.41812	4.4993
CACHD1	AVM	0.0856056	-0.0304429	2795326286	0.485236	9.42775e-40	2.59311e-39	7.82073	10.7631
RAVER2	AVM	0.0293608	-0.0534452	2.73201e+09	0.474245	3.18869e-158	1.81498e-157	2.75794	7.89994
JAK1	AVM	0.894895	-0.0908918	2.72803e+09	0.473555	3.90734e-38	1.06094e-37	54.6811	64.842
AK4	AVM	0.0335251	-0.00885789	2.84883e+09	0.494523	1.63089e-14	3.47492e-14	2.98449	4.09043
LEPROT	AVM	0.65887	-0.312251	2270699857	0.394167	0	0	45.9049	64.4808
LEPR	AVM	0.479515	0.0479591	2982034112	0.517647	7.67049e-25	1.84889e-24	33.9719	30.5638
PDE4B	AVM	0.649663	0.466726	3.64475e+09	0.632686	0	0	39.3696	16.072
MIER1	AVM	0.375824	-0.0155738	2803408882	0.486639	3.83749e-14	8.13913e-14	30.2487	33.9811
SLC35D1	AVM	0.0230416	-0.0127931	2.8371e+09	0.492488	6.98367e-29	1.74754e-28	2.1571	3.665
SERBP1	AVM	1.45184	0.171372	3.34064e+09	0.579896	0	0	73.5385	75.9114
GADD45A	AVM	0.757017	0.167742	3.10507e+09	0.539005	2.42685e-94	9.69299e-94	45.117	42.8411
GNG12	AVM	0.220932	0.0512552	2.99112e+09	0.519224	8.94354e-47	2.60257e-46	19.4238	15.7597
WLS	AVM	0.281007	0.0099302	2.86215e+09	0.496837	0.0456384	0.062189	23.2603	24.5792
LRRC7	AVM	0.00819618	-0.00784184	2857294169	0.495993	2.73323e-21	6.35305e-21	0.625462	1.42857
LRRC40	AVM	0.0635018	-0.0305522	2775587902	0.48181	4.37356e-67	1.46896e-66	5.74735	9.44165
SRSF11	AVM	0.857058	-0.208211	2492092474	0.432598	5.39806e-234	4.51798e-233	55.538	69.2719
ANKRD13C	AVM	0.0752933	-0.0368231	2762721803	0.479577	1.45344e-72	5.07366e-72	7.03768	11.1564
HHLA3	AVM	0.0172303	-0.0210923	2808940833	0.4876	3.46768e-70	1.19239e-69	1.53657	4.02945
ZRANB2	AVM	0.44578	-0.128633	2.57779e+09	0.447475	5.38897e-167	3.22213e-166	33.9178	45.0155
FPGT	AVM	0.0199133	-0.0284574	2789641117	0.484249	1.47139e-92	5.81126e-92	1.78281	4.94764
CRYZ	AVM	0.0209267	-0.0337664	2779457752	0.482482	7.26776e-103	3.05712e-102	2.01921	5.52464
TYW3	AVM	0.140227	-0.0525519	2720162359	0.472189	2.41368e-86	9.1538e-86	12.9722	18.6161
ACADM	AVM	0.166829	-0.104926	2581893243	0.448187	6.51093e-234	5.44433e-233	14.8338	25.3663
RABGGTB	AVM	0.269943	0.058747	2945781996	0.511354	1.06908e-14	2.28312e-14	21.3248	20.0422
ST6GALNAC3	AVM	0.255224	-0.0491117	2.74208e+09	0.475993	1.76012e-49	5.23694e-49	21.6351	26.6074
AC104458.1	AVM	0.00361708	-0.000248677	2877864074	0.499564	0.03167	0.0440589	0.23147	0.318987
PIGK	AVM	0.0851297	-0.0409827	2741423058	0.475879	3.463e-90	1.34578e-89	7.73701	12.6618
ZZZ3	AVM	0.125869	0.0246022	2.92228e+09	0.507274	4.8171e-11	9.74358e-11	11.5144	10.2083
USP33	AVM	0.120889	-0.187244	2.39828e+09	0.416313	0	0	10.8446	27.4878
MIGA1	AVM	0.152179	-0.112766	2.57049e+09	0.446207	2.898e-262	2.75464e-261	13.1987	24.0815
NEXN	AVM	0.0728789	0.0393078	2.96381e+09	0.514483	1.22335e-113	5.46104e-113	5.88033	3.00693
FUBP1	AVM	0.357953	0.032825	2.90978e+09	0.505105	0.00235979	0.00365954	28.7318	28.9319
DNAJB4	AVM	0.448166	0.0696413	2953575571	0.512707	1.04779e-13	2.20649e-13	31.1056	30.4486
GIPC2	AVM	0.0693412	0.0312245	2963368704	0.514407	6.65885e-102	2.78141e-101	6.24969	3.35588
AC103591.3	AVM	0.0290407	0.00908253	2887144797	0.501175	0.00679581	0.0101441	1.65969	1.43421
IFI44L	AVM	0.567175	-0.161666	2641808071	0.458587	1.16351e-106	5.00133e-106	37.1042	42.9395
IFI44	AVM	0.248813	-0.190609	2441928490	0.423891	0	0	20.325	35.2535
ADGRL4	AVM	1.22841	-0.110835	2.70336e+09	0.469272	1.37226e-49	4.08746e-49	67.8109	73.0173
ADGRL2	AVM	0.279754	-0.22866	2363323016	0.410246	0	0	21.5907	39.6308
LINC01725	AVM	0.00245865	0.000309903	2880287201	0.499985	0.918112	0.922515	0.167446	0.170596
TTLL7	AVM	0.0104119	-0.00908937	2852436870	0.49515	1.55249e-25	3.76948e-25	0.753509	1.72676
PRKACB	AVM	0.134544	-0.191267	2410556555	0.418445	0	0	11.5046	27.7321
SAMD13	AVM	0.00751138	-0.01839	2.82492e+09	0.490373	1.95331e-64	6.45662e-64	0.709185	2.63649
RPF1	AVM	0.197119	-0.000924625	2.82962e+09	0.49119	7.51279e-10	1.48391e-09	16.8136	19.0116
GNG5	AVM	1.32863	-0.00330132	2964814772	0.514658	1.89321e-12	3.91659e-12	69.8547	75.7894
SPATA1	AVM	0.0166215	-0.0161999	2.82931e+09	0.491135	4.99455e-45	1.43387e-44	1.43807	3.21806
CTBS	AVM	0.252088	-0.112828	2617369562	0.454345	3.13989e-160	1.81018e-159	21.3888	30.2167
SSX2IP	AVM	0.0306472	-0.0150093	2831314959	0.491484	6.93002e-29	1.73428e-28	3.03374	4.74497
LPAR3	AVM	0.000237618	-0.000191532	2880039425	0.499942	0.393448	0.43896	0.0246245	0.0363045
C1orf52	AVM	0.255145	0.026566	2.90342e+09	0.504	0.00810211	0.0119982	21.8271	21.635
BCL10	AVM	0.31702	0.0866583	3026645921	0.525391	8.74576e-63	2.86066e-62	25.6341	21.6618
AL078459.1	AVM	0.00729442	0.00393868	2.88631e+09	0.501029	6.53207e-07	1.1937e-06	0.517114	0.311937
DDAH1	AVM	0.109551	0.0699045	3.02799e+09	0.525625	1.10869e-247	9.87869e-247	9.29328	4.28006
CYR61	AVM	1.38204	0.920332	4033318629	0.700138	0	0	60.8816	26.2454
ZNHIT6	AVM	0.162405	-0.0183545	2802316944	0.48645	3.38641e-23	8.02666e-23	14.1246	16.9983
ODF2L	AVM	0.392995	-0.180062	2.46982e+09	0.428732	0	0	30.0123	44.5051
AL049597.2	AVM	0.00121039	-0.000666204	2.87806e+09	0.499598	0.00693696	0.0103405	0.093573	0.174121
SH3GLB1	AVM	0.723581	-0.0886663	2700569867	0.468788	3.85943e-54	1.19058e-53	49.4066	58.0044
SELENOF	AVM	0.581494	-0.0954247	2655302872	0.46093	2.13089e-87	8.13985e-87	42.8811	51.8062
HS2ST1	AVM	0.0468804	-0.0858573	2.62801e+09	0.456193	2.79286e-286	2.96597e-285	4.47673	13.2469
LMO4	AVM	0.21745	-0.170326	2454748552	0.426116	0	0	17.9857	32.8563
PKN2	AVM	0.330077	-0.228551	2.3522e+09	0.408315	0	0	26.7471	44.6712
GTF2B	AVM	0.132325	-0.00202273	2.84939e+09	0.494622	1.38969e-05	2.42682e-05	12.1546	13.3823
KYAT3	AVM	0.0606817	-0.0261512	2785433813	0.483519	2.34608e-58	7.46771e-58	5.53066	8.89109
RBMXL1	AVM	0.135914	0.0458856	2975242253	0.516468	3.33071e-56	1.04315e-55	11.9872	8.81707
GBP3	AVM	0.137275	-0.0143713	2.81455e+09	0.488573	2.34419e-19	5.32591e-19	11.8394	14.2973
GBP1	AVM	0.421091	0.188718	3.15877e+09	0.548327	1.65643e-235	1.39549e-234	27.673	19.8188
GBP2	AVM	0.352162	0.154423	3167927398	0.549916	2.49521e-273	2.49243e-272	26.5994	17.6726
GBP7	AVM	0.0108202	-0.00807213	2.86036e+09	0.496526	5.02333e-13	1.04709e-12	1.13765	1.83038
GBP4	AVM	0.256676	-0.272827	2.28812e+09	0.397191	0	0	19.936	40.0869
GBP1P1	AVM	0.0187998	-0.00785768	2.85443e+09	0.495496	1.8204e-18	4.08719e-18	1.19182	2.10179
LRRC8B	AVM	0.097252	-0.0177548	2794053294	0.485015	8.48665e-39	2.3165e-38	8.27875	11.4564
LRRC8C-DT	AVM	0.00635938	-0.00274354	2871333039	0.49843	3.33781e-07	6.16078e-07	0.428466	0.743362
LRRC8C	AVM	0.300104	-0.0630738	2695414878	0.467893	3.40464e-78	1.22999e-77	24.2945	31.2854
LRRC8D	AVM	0.0204047	-0.0222023	2.8048e+09	0.48688	3.55818e-69	1.21373e-68	1.95518	4.58953
ZNF326	AVM	0.310708	-0.0622223	2706695798	0.469851	6.85309e-68	2.31506e-67	25.7818	32.1574
AL590094.1	AVM	0.00142702	-0.00192363	2.87457e+09	0.498992	2.08544e-07	3.8718e-07	0.0984979	0.300306
ZNF644	AVM	0.286276	-0.131216	2555857094	0.443667	1.56814e-221	1.23378e-220	23.674	34.9285
CDC7	AVM	0.0279872	0.000821866	2.87713e+09	0.499437	0.345434	0.392059	2.66929	2.78417
TGFBR3	AVM	0.418602	0.101816	3.05295e+09	0.529957	2.07296e-77	7.4539e-77	30.0566	25.293
EPHX4	AVM	0.0379361	-0.0731272	2.65539e+09	0.460945	1.6202e-260	1.52603e-259	3.53115	11.3862
SETSIP	AVM	0.0014227	0.00125063	2.88361e+09	0.500561	5.16484e-24	1.23563e-23	0.128047	0.0158612
GLMN	AVM	0.0453441	-0.027567	2.78568e+09	0.483562	4.87378e-70	1.67289e-69	3.91529	7.24857
RPAP2	AVM	0.116803	-0.136155	2.52924e+09	0.439046	0	0	10.3817	22.5074
EVI5	AVM	0.130288	-0.106827	2.59176e+09	0.4499	2.4861e-245	2.18835e-244	11.8493	21.8328
RPL5	AVM	2.38432	0.00787177	3088612996	0.536148	1.35026e-66	4.52159e-66	89.8596	93.9255
MTF2	AVM	0.14277	-0.197692	2374452435	0.412178	0	0	12.593	30.0577
TMED5	AVM	0.227202	0.034092	2.92334e+09	0.507458	1.88353e-07	3.50177e-07	19.7932	18.7994
CCDC18	AVM	0.0281434	-0.00884322	2.84467e+09	0.493802	8.79284e-20	2.00549e-19	2.47722	3.72809
CCDC18-AS1	AVM	0.0114231	-0.00277567	2868041119	0.497859	2.18631e-08	4.17608e-08	0.719035	1.15082
DR1	AVM	0.185779	-0.0774827	2.65135e+09	0.460244	1.69337e-140	8.78529e-140	16.6215	24.7378
FNBP1L	AVM	0.166492	-0.33371	2127050041	0.369231	0	0	14.292	39.7401
BCAR3	AVM	0.0888264	-0.0493466	2726863080	0.473352	9.93655e-105	4.22598e-104	7.96356	13.3773
DNTTIP2	AVM	0.506216	0.154218	3.14935e+09	0.546691	1.14887e-162	6.71255e-162	36.8234	30.5515
GCLM	AVM	0.281329	0.0131939	2.87433e+09	0.498951	0.498271	0.53539	22.4181	23.1993
ARHGAP29	AVM	1.09139	-0.500449	2106872766	0.365729	0	0	58.3108	82.6605
ABCD3	AVM	0.193006	-0.0234947	2751221794	0.47758	7.53503e-54	2.3194e-53	14.7402	19.8663
F3	AVM	0.108667	0.0495234	2.95384e+09	0.512752	1.03529e-56	3.25267e-56	7.45137	4.99135
CNN3	AVM	0.828969	-0.146405	2.60022e+09	0.451368	7.22347e-125	3.44463e-124	52.7506	64.4392
AC105942.1	AVM	0.00276378	-0.00235793	2873317736	0.498775	1.35427e-07	2.52739e-07	0.182221	0.427548
ALG14	AVM	0.026974	-0.0361662	2.76025e+09	0.479148	2.86806e-122	1.3495e-121	2.43782	6.63598
PTBP2	AVM	0.0796229	-0.112614	2.57762e+09	0.447446	0	0	6.75696	17.3222
DPYD	AVM	0.0771238	0.000424965	2.87679e+09	0.499378	0.508539	0.542315	7.08692	7.22073
SNX7	AVM	0.0491549	-0.0868121	2623015574	0.455325	1.15734e-285	1.22472e-284	4.95444	13.8779
PLPPR4	AVM	0.0310097	-0.0879214	2.66965e+09	0.463421	6.76575e-263	6.44928e-262	2.4526	9.77826
PALMD	AVM	0.778227	-0.288457	2389508231	0.414791	0	0	46.23	63.0966
AGL	AVM	0.0439719	-0.0892986	2.63642e+09	0.457652	2.2799e-279	2.34618e-278	4.15661	12.6142
SLC35A3	AVM	0.117628	-0.104935	2585706090	0.448849	8.15692e-271	8.0492e-270	9.94336	20.345
AC118553.2	AVM	0.00918382	-0.00485189	2.8665e+09	0.497591	8.06416e-09	1.55625e-08	0.891406	1.37217
MFSD14A	AVM	0.0364805	0.0154028	2.90402e+09	0.504104	1.78064e-14	3.79129e-14	2.96971	2.16805
TRMT13	AVM	0.0740544	-0.0674785	2688332745	0.466664	7.49473e-165	4.43582e-164	6.57966	13.2709
DBT	AVM	0.0335207	-0.0789981	2656654084	0.461164	6.73809e-269	6.59827e-268	3.08791	10.8667
RTCA	AVM	0.0743606	-0.0799236	2638529085	0.458018	3.12861e-227	2.54412e-226	7.18542	15.6124
CDC14A	AVM	0.0736047	-0.0654962	2.69284e+09	0.467445	8.45924e-160	4.86641e-159	6.46146	13.0291
VCAM1	AVM	1.63434	1.49591	4396333711	0.763153	0	0	58.424	9.75605
EXTL2	AVM	0.0782097	-0.0586913	2.68918e+09	0.46681	1.46571e-161	8.50835e-161	6.67816	13.4496
AC104506.1	AVM	0.0307565	0.0168888	2.90236e+09	0.503816	1.77626e-22	4.17816e-22	1.87639	1.12333
SLC30A7	AVM	0.369834	0.164602	3.17545e+09	0.551222	1.66418e-269	1.63025e-268	27.9833	19.259
DPH5	AVM	0.0350629	-0.0404964	2.75092e+09	0.477528	5.03111e-121	2.34837e-120	3.33908	7.85165
AC093157.1	AVM	0.00965196	-0.00648075	2.85965e+09	0.496403	5.30153e-18	1.18399e-17	0.655011	1.37746
AL109741.1	AVM	0.0382226	0.0179276	2904297553	0.504153	4.80488e-19	1.08688e-18	2.4329	1.61714
S1PR1	AVM	0.630465	0.0185539	2868544072	0.497946	0.285556	0.331884	42.1768	46.0944
AL109741.3	AVM	0.00461935	0.00183237	2.88258e+09	0.500383	0.0328276	0.0455609	0.315193	0.238976
RNPC3	AVM	0.11422	-0.059381	2.7058e+09	0.469695	4.95771e-116	2.24743e-115	9.82024	15.9902
PRMT6	AVM	0.01814	-0.0161106	2.82242e+09	0.489939	6.2825e-51	1.89037e-50	1.63999	3.66359
SLC25A24	AVM	0.0940419	-0.145864	2494969979	0.433098	0	0	8.87466	22.1408
PRPF38B	AVM	0.562389	0.00182759	2.84172e+09	0.49329	0.000426234	0.00069363	40.5368	44.281
STXBP3	AVM	0.154844	-0.0928765	2618055352	0.454464	6.77074e-194	4.67247e-193	13.9375	23.1034
GPSM2	AVM	0.0109978	-0.0512938	2.74076e+09	0.475764	8.02808e-187	5.33092e-186	1.01945	5.86371
CLCC1	AVM	0.0487208	-0.0650206	2689887750	0.466933	3.64493e-186	2.40965e-185	4.77715	11.3813
WDR47	AVM	0.0493367	-0.0309872	2.78413e+09	0.483292	1.84989e-65	6.15183e-65	4.71312	8.07054
TAF13	AVM	0.223684	0.0468178	2947525156	0.511656	4.55952e-17	1.00624e-16	19.1184	17.3645
AL356488.3	AVM	0.00748983	0.00226305	2881533089	0.500201	0.409166	0.452963	0.487565	0.448344
TMEM167B	AVM	0.138352	-0.0533283	2.70913e+09	0.470273	5.4158e-99	2.22148e-98	12.3812	18.5047
KIAA1324	AVM	0.00423632	-0.00478995	2862533146	0.496903	9.37389e-19	2.11276e-18	0.359517	0.980223
SARS	AVM	0.450091	0.051437	2.9362e+09	0.509691	5.51072e-08	1.04056e-07	34.6417	34.84
SORT1	AVM	0.303856	-0.155614	2515856730	0.436724	8.51094e-279	8.735e-278	22.0044	35.0808
PSMA5	AVM	0.329948	-0.0480892	2.73062e+09	0.474004	1.95303e-49	5.80772e-49	27.8454	33.698
CYB561D1	AVM	0.00631263	-0.0127135	2.83991e+09	0.492976	2.68837e-44	7.6672e-44	0.645161	2.05033
GNAI3	AVM	0.380485	-0.071899	2674218395	0.464213	1.59413e-85	6.01262e-85	30.1847	38.2343
GSTM4	AVM	0.0216748	-0.0102655	2.84242e+09	0.493411	2.36121e-25	5.72119e-25	1.89608	3.22547
GSTM3	AVM	0.120166	0.0172464	2914102629	0.505855	1.10415e-07	2.06578e-07	11.2682	10.1547
CSF1	AVM	0.115796	0.0448272	2963059640	0.514353	4.75641e-56	1.48828e-55	9.30805	6.53165
AHCYL1	AVM	0.260936	-0.119566	2562355070	0.444795	7.18218e-219	5.58061e-218	22.2901	33.4227
STRIP1	AVM	0.0580179	-0.0387451	2.75964e+09	0.479042	5.48111e-87	2.08753e-86	5.43708	9.64996
AL160006.1	AVM	0.00311439	-0.000333456	2877408132	0.499485	0.00873444	0.0129061	0.196996	0.300306
KCNC4	AVM	0.045219	-0.137068	2.52122e+09	0.437654	0	0	4.00886	16.4773
RBM15	AVM	0.0502017	-0.0134277	2829807045	0.491222	1.64425e-23	3.91177e-23	4.5703	6.34801
SLC16A4	AVM	0.124132	-0.0674643	2.68635e+09	0.46632	7.25352e-131	3.58083e-130	10.9628	17.8033
AL355488.1	AVM	0.00267243	-0.0022867	2873520164	0.49881	2.06833e-07	3.84082e-07	0.177296	0.415564
LAMTOR5	AVM	0.790721	-0.00223961	2870807402	0.498339	0.409549	0.453369	53.44	57.6245
LRIF1	AVM	0.0677758	-0.0183253	2800564101	0.486146	1.07441e-41	2.99872e-41	6.0133	8.87311
DRAM2	AVM	0.0751357	-0.108412	2566420736	0.445501	0	0	6.66338	17.6454
CEPT1	AVM	0.0808929	-0.0374436	2758025748	0.478761	8.63031e-79	3.12793e-78	6.75696	11.0962
AL355816.2	AVM	0.00694375	0.00377315	2.88591e+09	0.50096	3.40947e-07	6.28916e-07	0.448165	0.256599
DENND2D	AVM	0.0326686	0.0274583	2946894234	0.511547	0	0	2.86629	0.560429
WDR77	AVM	0.0696452	-0.0592061	2706700364	0.469852	6.54509e-139	3.36834e-138	6.8259	12.8247
ATP5F1	AVM	0.32562	-0.0103915	2849899623	0.49471	0.00143566	0.00226095	27.0475	28.0447
C1orf162	AVM	0.00537032	-0.0137822	2841939985	0.493328	4.11289e-45	1.18189e-44	0.48264	1.81734
RAP1A	AVM	0.452738	-0.142721	2546096805	0.441973	1.29455e-198	9.14001e-198	35.6464	47.2805
DDX20	AVM	0.0369115	-0.0226412	2.80862e+09	0.487543	6.63423e-48	1.94869e-47	3.57547	6.07061
AL445426.1	AVM	0.000465835	0.000415014	2881520638	0.500199	1.26631e-10	2.54036e-10	0.0443241	0.00458213
CTTNBP2NL	AVM	0.590437	0.0331343	2888821830	0.501466	0.439838	0.482471	40.7584	43.636
WNT2B	AVM	0.0708522	-0.00660725	2.84067e+09	0.493107	6.16154e-13	1.28286e-12	6.16597	7.59752
ST7L	AVM	0.0714179	-0.031555	2.77853e+09	0.48232	2.70529e-58	8.606e-58	6.80621	10.3753
CAPZA1	AVM	0.403127	0.00184603	2.81222e+09	0.48817	2.49866e-11	5.07812e-11	30.3275	34.4347
MOV10	AVM	0.0555569	-0.0884938	2.62286e+09	0.455298	8.30991e-286	8.80758e-285	4.89535	13.8941
AL603832.1	AVM	0.00390582	-0.00057355	2877284106	0.499463	0.0164994	0.0237104	0.280719	0.388423
RHOC	AVM	1.17904	-0.086361	2.75168e+09	0.47766	5.60518e-27	1.37748e-26	67.2347	73.7726
SLC16A1	AVM	0.293559	-0.279674	2.40644e+09	0.417731	0	0	20.8323	36.2122
SLC16A1-AS1	AVM	0.0259216	-0.00578253	2.85775e+09	0.496072	2.80388e-12	5.7832e-12	1.70894	2.50854
LRIG2	AVM	0.0343547	-0.0705992	2.6794e+09	0.465113	1.47383e-232	1.22857e-231	3.06328	10.0592
MAGI3	AVM	0.102058	-0.0327553	2.78027e+09	0.482623	1.41169e-46	4.10136e-46	9.44102	12.9191
PHTF1	AVM	0.078462	-0.0279901	2.77883e+09	0.482372	1.269e-55	3.95643e-55	7.26915	10.8727
RSBN1	AVM	0.212779	-0.0464988	2732102082	0.474261	1.84713e-61	5.99732e-61	18.3403	23.7619
AP4B1	AVM	0.0189539	-0.0253638	2797249780	0.48557	3.1173e-84	1.16677e-83	1.65476	4.55428
HIPK1	AVM	0.23909	-0.0630536	2.68728e+09	0.466481	1.28872e-93	5.12138e-93	19.9754	27.1981
TRIM33	AVM	0.198162	-0.145942	2.50157e+09	0.434244	0	0	16.8678	30.1049
BCAS2	AVM	0.228673	-0.0368403	2747773066	0.476982	8.86114e-48	2.6011e-47	19.8867	24.937
DENND2C	AVM	0.0621258	-0.22495	2.34232e+09	0.406599	0	0	5.51096	24.0671
NRAS	AVM	0.126133	-0.0810647	2.63691e+09	0.457737	2.27638e-187	1.51834e-186	11.4061	19.9788
CSDE1	AVM	0.810439	-0.176617	2.54472e+09	0.441735	3.11811e-177	1.96158e-176	53.3366	66.1236
SIKE1	AVM	0.111019	-0.110421	2.5648e+09	0.44522	2.41074e-302	2.75953e-301	10.0271	21.0492
TSPAN2	AVM	0.0777696	0.0117508	2906215300	0.504485	2.00087e-07	3.71838e-07	6.82098	5.93386
VANGL1	AVM	0.0242813	-0.114437	2.55641e+09	0.443764	0	0	2.53632	13.7422
ATP1A1	AVM	1.21223	0.500104	3716743854	0.645184	0	0	64.3782	50.5839
CD58	AVM	0.153602	-0.0557817	2.71688e+09	0.471619	1.41584e-90	5.51811e-90	12.5733	18.4438
TTF2	AVM	0.0437223	-0.0144984	2.83271e+09	0.491726	4.35653e-23	1.03152e-22	4.05319	5.71955
MAN1A2	AVM	0.295946	-0.158698	2488281808	0.431937	1.66401e-306	1.93942e-305	24.5457	38.0909
AL157902.2	AVM	0.00108697	-0.00105317	2.87761e+09	0.499519	0.00291989	0.00449368	0.108348	0.204433
GDAP2	AVM	0.0515065	-0.0264497	2.79519e+09	0.485213	5.05869e-53	1.5467e-52	4.85102	7.81958
WDR3	AVM	0.133474	0.0393592	2949906300	0.51207	6.49501e-29	1.62632e-28	11.8739	9.64714
WARS2	AVM	0.037675	-0.00813518	2842068152	0.49335	1.02274e-17	2.27481e-17	3.52623	4.87785
NOTCH2	AVM	0.0144288	-0.00367678	2871085286	0.498387	0.000633672	0.00102095	1.41837	1.73945
SEC22B	AVM	0.238181	-0.0593938	2.68745e+09	0.466511	1.03837e-93	4.13012e-93	19.8917	27.0913
NBPF26	AVM	0.00493819	-0.00316474	2868046662	0.49786	3.63206e-11	7.35988e-11	0.398917	0.827603
LINC00623	AVM	0.00115696	-0.000422923	2.87897e+09	0.499756	0.0519509	0.0701899	0.0738734	0.12266
FAM72B	AVM	0.00500971	-0.00838888	2854168560	0.495451	3.61761e-29	9.08201e-29	0.413691	1.32494
SRGAP2C	AVM	0.173257	-0.366286	2.07499e+09	0.360194	0	0	14.3807	41.598
NBPF15	AVM	0.0341658	-0.0210347	2.80976e+09	0.487742	1.74322e-51	5.26882e-51	2.96479	5.43581
SRGAP2B	AVM	0.160705	-0.373338	2063706807	0.358236	0	0	13.5385	41.053
FAM72D	AVM	0.0048712	-0.00804434	2854859201	0.495571	1.26483e-28	3.15709e-28	0.393992	1.28123
AC241585.2	AVM	0.00438476	-0.00387481	2868213353	0.497889	1.06846e-12	2.21806e-12	0.275794	0.698951
AC241585.3	AVM	0.000308689	-0.000368266	2879420236	0.499834	0.0526609	0.0711312	0.0246245	0.0578053
AC245014.3	AVM	0.00657985	0.00288601	2.88418e+09	0.50066	0.000592755	0.000956343	0.403841	0.272108
NBPF20	AVM	0.0246974	-0.00495503	2.85581e+09	0.495736	6.7828e-12	1.39089e-11	2.21128	3.07461
GPR89A	AVM	0.0324218	-0.00890851	2844565591	0.493784	9.7499e-18	2.16933e-17	2.97956	4.2353
RNF115	AVM	0.423131	-0.284836	2315236962	0.401898	0	0	31.0121	49.4091
POLR3C	AVM	0.0387641	-0.0310731	2.78415e+09	0.483296	4.8965e-73	1.71505e-72	3.82172	7.16715
PIAS3	AVM	0.0435197	-0.0841492	2.63459e+09	0.457334	8.40023e-286	8.89981e-285	3.94484	12.5124
ANKRD35	AVM	0.00367326	-0.00580203	2861404961	0.496707	5.81594e-21	1.34707e-20	0.325043	0.984452
ITGA10	AVM	0.45826	0.120059	3049402921	0.529341	1.04932e-71	3.64452e-71	30.8397	26.6937
PEX11B	AVM	0.0356197	-0.0301743	2780083270	0.48259	7.09018e-84	2.64823e-83	3.24058	6.75124
RBM8A	AVM	1.05932	0.297776	3.46477e+09	0.601444	0	0	63.5902	56.4948
GNRHR2	AVM	0.042993	0.0320455	2.93049e+09	0.508699	5.1867e-120	2.41013e-119	2.67914	0.953083
LIX1L-AS1	AVM	0.00298251	0.000164488	2880182927	0.499966	0.843259	0.85101	0.21177	0.218532
LIX1L	AVM	0.11459	-0.0863032	2629060372	0.456375	1.71535e-203	1.24207e-202	10.7461	19.5111
POLR3GL	AVM	0.1875	-0.121495	2556043276	0.4437	9.00381e-258	8.41565e-257	16.5575	27.8674
TXNIP	AVM	0.32002	-0.688604	1.90213e+09	0.330188	0	0	20.788	51.6656
NBPF10	AVM	0.00349419	0.00200073	2884969623	0.500797	2.45075e-07	4.54125e-07	0.329968	0.170596
NOTCH2NL	AVM	0.00692248	0.00556942	2.89264e+09	0.502129	1.00714e-37	2.72666e-37	0.605762	0.180465
NBPF12	AVM	0.02022	-0.0210903	2.8103e+09	0.487836	8.43466e-65	2.79424e-64	1.75819	4.20569
PRKAB2	AVM	0.0201136	-0.0571266	2.7135e+09	0.471033	1.48451e-207	1.09466e-206	1.82221	7.62819
AC242426.3	AVM	0.00264627	-0.000170121	2.87894e+09	0.49975	0.146034	0.182466	0.177296	0.227344
FMO5	AVM	0.00874991	-0.00795652	2854278926	0.49547	5.14426e-23	1.21664e-22	0.773209	1.68058
CHD1L	AVM	0.0602728	-0.0213785	2808234388	0.487477	4.55018e-36	1.21428e-35	5.86063	8.38494
BCL9	AVM	0.0195088	-0.0255943	2.80164e+09	0.486332	1.2506e-76	4.47357e-76	1.74834	4.49119
ACP6	AVM	0.0074364	-0.0189859	2.82271e+09	0.489991	3.58071e-68	1.2125e-67	0.689485	2.69323
GJA5	AVM	0.133717	0.0695529	3025079761	0.525119	2.61796e-249	2.34197e-248	9.11106	4.058
GPR89B	AVM	0.0199086	-0.0027264	2864303884	0.49721	3.76478e-07	6.93268e-07	1.81236	2.37777
NBPF11	AVM	0.0163931	-0.0304262	2788099824	0.483982	1.52234e-99	6.27024e-99	1.54642	4.75308
AC239803.1	AVM	0.000256932	3.9341e-05	2880506496	0.500023	0.662116	0.676553	0.0246245	0.0200909
NBPF14	AVM	0.0134725	0.00698755	2.89536e+09	0.5026	1.03025e-17	2.29134e-17	1.1869	0.667933
PDE4DIP	AVM	0.0357772	-0.0235428	2.80849e+09	0.487522	1.51069e-49	4.49679e-49	3.36863	5.8764
NBPF9	AVM	0.0232254	-0.0029347	2862954253	0.496976	1.80848e-07	3.36363e-07	2.04383	2.65446
AC245297.3	AVM	0.0159588	-0.00543029	2857570488	0.496041	8.08049e-17	1.7747e-16	0.994829	1.79549
NBPF19	AVM	0.0180946	0.0112864	2.90293e+09	0.503915	4.0681e-34	1.06752e-33	1.51687	0.73737
HIST2H2AA4	AVM	0.00540005	-0.00316929	2.86693e+09	0.497666	4.93016e-13	1.02775e-12	0.359517	0.828308
AC239868.3	AVM	0.00127207	-0.00246681	2874311696	0.498947	5.48892e-08	1.03652e-07	0.0886481	0.299248
HIST2H2BE	AVM	0.0374691	-0.0206468	2801383064	0.486288	8.06731e-64	2.65651e-63	2.67422	5.47141
HIST2H2AC	AVM	0.0998806	-0.00180202	2.87752e+09	0.499505	0.645178	0.659897	9.6331	9.68697
BOLA1	AVM	0.0281632	-0.059534	2701719869	0.468987	3.95068e-207	2.90603e-206	2.61019	8.83293
SF3B4	AVM	0.124679	-0.0152055	2803219669	0.486607	2.86906e-26	7.01298e-26	11.2829	14.1383
MTMR11	AVM	0.0218002	-0.00699549	2.8478e+09	0.494345	3.05414e-20	7.01232e-20	1.87146	3.01539
OTUD7B	AVM	0.0952131	-0.0450258	2741463764	0.475886	8.01954e-87	3.05085e-86	8.31815	13.2156
VPS45	AVM	0.025364	-0.0679061	2679213101	0.46508	7.40636e-251	6.68336e-250	2.295	9.30137
PLEKHO1	AVM	0.149323	-0.0471398	2716267787	0.471513	3.16552e-95	1.26942e-94	11.3962	17.5182
ANP32E	AVM	0.261003	-0.0595971	2.6927e+09	0.467421	2.46366e-86	9.34204e-86	21.0096	28.1949
APH1A	AVM	0.319392	-0.194546	2418009629	0.419739	0	0	26.7767	42.3226
C1orf54	AVM	0.496278	-0.410335	2147157932	0.372722	0	0	35.8729	56.8508
MRPS21	AVM	0.494204	-0.12525	2568461520	0.445855	7.84462e-171	4.7883e-170	36.7249	48.7232
PRPF3	AVM	0.0997156	-0.0419686	2757857769	0.478732	2.06554e-66	6.90911e-66	9.2785	13.53
RPRD2	AVM	0.0770572	-0.0978093	2.60263e+09	0.451787	3.70596e-283	3.87749e-282	7.04753	16.7156
TARS2	AVM	0.0213134	-0.0324601	2780054527	0.482585	1.97005e-102	8.26228e-102	1.98966	5.48163
ECM1	AVM	0.113869	-0.0588917	2.74757e+09	0.476946	4.03403e-73	1.41425e-72	10.0369	14.5486
ADAMTSL4	AVM	0.0196732	0.00645501	2.89635e+09	0.502773	5.44137e-11	1.09956e-10	1.89116	1.33657
ADAMTSL4-AS1	AVM	0.0117378	0.00832129	2892449639	0.502096	6.26815e-25	1.51195e-24	0.70426	0.286207
RN7SL473P	AVM	0.00520121	0.00340066	2.88546e+09	0.500883	2.24587e-09	4.38896e-09	0.329968	0.153678
RN7SL600P	AVM	0.00508907	0.00300727	2.88519e+09	0.500836	7.63382e-08	1.43561e-07	0.339818	0.172711
MCL1	AVM	1.59144	0.564528	3801964650	0.659977	0	0	74.4743	62.1125
ENSA	AVM	0.585005	-0.0267236	2.7978e+09	0.485666	1.65291e-13	3.47179e-13	43.1125	48.3129
GOLPH3L	AVM	0.0768948	-0.0205036	2.802e+09	0.486395	3.07493e-36	8.2206e-36	7.21497	9.99433
CTSS	AVM	0.19077	0.0654726	3.02152e+09	0.524501	6.15519e-93	2.43528e-92	16.6757	12.0309
ARNT	AVM	0.0635229	-0.048404	2.73277e+09	0.474377	1.85841e-115	8.39203e-115	5.82615	10.9731
SETDB1	AVM	0.0351626	-0.0468011	2.73942e+09	0.475531	8.5921e-139	4.41589e-138	3.22581	8.13751
CERS2	AVM	0.260423	-0.0882225	2648719390	0.459787	4.37899e-122	2.05719e-121	23.1963	31.1482
MINDY1	AVM	0.0335018	-0.0606489	2714137996	0.471143	8.41277e-179	5.35123e-178	3.06821	8.84562
PRUNE1	AVM	0.0116145	-0.0265442	2794892787	0.485161	2.59162e-99	1.06564e-98	1.10318	4.07704
BNIPL	AVM	0.00370894	-0.00478109	2.86475e+09	0.497288	7.21575e-17	1.58581e-16	0.300419	0.843464
C1orf56	AVM	0.250032	0.0420213	2901683589	0.503699	0.00888828	0.0131176	18.2763	18.2908
CDC42SE1	AVM	0.368937	0.0782211	2.99788e+09	0.520397	3.22892e-36	8.62969e-36	28.7762	26.0836
MLLT11	AVM	0.0145856	-0.0250728	2797250487	0.48557	3.14723e-92	1.23918e-91	1.25585	4.15176
GABPB2	AVM	0.0403057	-0.0385016	2767833408	0.480464	1.5834e-94	6.32891e-94	3.66412	7.58413
SCNM1	AVM	0.0627957	-0.0463994	2.72988e+09	0.473876	5.34743e-122	2.5104e-121	5.48141	10.7789
VPS72	AVM	0.0838152	-0.0667868	2.66773e+09	0.463086	3.1786e-181	2.04409e-180	7.54494	15.0477
PIP5K1A	AVM	0.105874	-0.0167973	2812093307	0.488147	1.82342e-23	4.33572e-23	9.80547	12.253
PSMD4	AVM	0.334728	-0.150065	2502282569	0.434367	5.05215e-273	5.0409e-272	27.9537	41.0478
AL391069.2	AVM	0.00459168	0.00154493	2881536347	0.500201	0.287865	0.334495	0.310268	0.270346
ZNF687	AVM	0.0152398	-0.0187556	2.81872e+09	0.489297	1.85985e-58	5.92633e-58	1.45777	3.60331
PI4KB	AVM	0.0847609	-0.0473225	2.73247e+09	0.474326	6.71095e-99	2.75232e-98	7.93893	13.1225
RFX5	AVM	0.0450743	-0.0218665	2.80349e+09	0.486653	2.39143e-48	7.05523e-48	4.25511	6.9532
SELENBP1	AVM	0.0622322	-0.0136619	2840475324	0.493074	1.9752e-13	4.14517e-13	5.94927	7.33422
PSMB4	AVM	0.393733	-0.0924449	2.6401e+09	0.458291	2.80017e-111	1.23261e-110	32.0069	40.9001
POGZ	AVM	0.217096	-0.155042	2.49471e+09	0.433052	0	0	18.2172	31.5656
SNX27	AVM	0.0671498	-0.0976287	2606513308	0.452461	1.29057e-285	1.36517e-284	6.54519	16.0078
MRPL9	AVM	0.142329	-0.109196	2566417696	0.4455	1.61134e-270	1.58832e-269	12.9131	23.9307
OAZ3	AVM	0.00748224	-0.00629518	2857514958	0.496032	2.2224e-19	5.05134e-19	0.753509	1.54841
THEM4	AVM	0.0542293	-0.0275074	2.79561e+09	0.485286	2.64419e-51	7.98212e-51	5.06772	8.02154
S100A10	AVM	1.8831	0.165416	3.1224e+09	0.542012	3.45589e-90	1.34321e-89	78.8623	78.1806
S100A11	AVM	1.39814	0.116979	3099017537	0.537954	4.66354e-75	1.65522e-74	69.4115	70.7466
TCHH	AVM	0.0065293	0.00415888	2.88853e+09	0.501415	3.46222e-16	7.55343e-16	0.49249	0.20972
S100A6	AVM	2.59523	1.49375	4529740751	0.786311	0	0	84.7919	53.2464
S100A4	AVM	0.0472038	-0.003054	2867399410	0.497747	0.000684012	0.00109916	3.02389	3.48347
S100A3	AVM	0.0325701	0.0258545	2.93829e+09	0.510053	3.36805e-180	2.15408e-179	2.81212	0.809979
S100A16	AVM	0.934178	-0.304033	2.34508e+09	0.40708	0	0	56.7348	72.927
S100A13	AVM	1.21409	0.114764	3104824122	0.538962	7.44827e-80	2.71452e-79	67.5745	66.941
CHTOP	AVM	0.229884	-0.0482083	2.72381e+09	0.472822	4.13889e-65	1.37435e-64	19.5912	25.4065
SNAPIN	AVM	0.129826	-0.0889866	2.61675e+09	0.454238	2.71632e-214	2.06818e-213	11.2534	20.6153
ILF2	AVM	0.52725	0.104734	3.0533e+09	0.530018	1.53099e-61	4.97326e-61	39.1972	36.6514
NPR1	AVM	0.110746	-0.126195	2577331417	0.447395	1.47362e-283	1.54483e-282	10.3177	20.5787
INTS3	AVM	0.100269	-0.151383	2.48493e+09	0.431356	0	0	9.00763	22.6755
SLC27A3	AVM	0.0253347	-0.159046	2.45961e+09	0.42696	0	0	2.4526	17.0163
GATAD2B	AVM	0.165738	-0.0844176	2.63984e+09	0.458246	6.87919e-163	4.02283e-162	14.7107	23.1408
DENND4B	AVM	0.038515	-0.0465367	2.74491e+09	0.476484	7.67008e-125	3.6563e-124	3.66412	8.36661
CRTC2	AVM	0.0544008	-0.0218679	2.8039e+09	0.486725	1.24952e-42	3.51408e-42	5.20561	7.89042
SLC39A1	AVM	0.35871	0.123293	3.14631e+09	0.546162	4.95894e-201	3.54304e-200	29.9483	21.6678
AL358472.4	AVM	0.0151361	-0.00375941	2.8636e+09	0.497088	9.10462e-11	1.83196e-10	1.00468	1.59317
CREB3L4	AVM	0.0145253	-0.024533	2804950011	0.486907	1.68068e-79	6.11527e-79	1.33957	3.96213
JTB	AVM	0.471255	-0.0472857	2.74615e+09	0.4767	2.50665e-35	6.64652e-35	36.3359	42.1429
RAB13	AVM	0.852573	-0.0599666	2.77386e+09	0.481509	6.96482e-20	1.59017e-19	53.9719	59.777
RPS27	AVM	3.56882	0.177819	3.32233e+09	0.576717	5.38013e-293	5.92652e-292	97.902	98.0808
NUP210L	AVM	0.0057888	-0.000327164	2877217706	0.499452	0.0507113	0.0686737	0.497414	0.607661
TPM3	AVM	1.59451	0.168209	3.3283e+09	0.577755	9.36184e-304	1.07852e-302	77.6656	78.9684
C1orf43	AVM	0.401212	-0.0385564	2756917830	0.478569	5.56726e-32	1.43242e-31	32.2975	37.6891
UBAP2L	AVM	0.184161	-0.0392925	2751511099	0.477631	6.39233e-51	1.92299e-50	16.587	21.2082
HAX1	AVM	0.30538	-0.0458241	2.73395e+09	0.474583	1.75057e-49	5.20912e-49	25.708	31.3967
ATP8B2	AVM	0.0564737	-0.0260578	2.80241e+09	0.486467	1.30875e-42	3.6791e-42	5.53066	8.22633
IL6R-AS1	AVM	0.00421569	0.00325924	2.88615e+09	0.501002	1.52164e-18	3.41984e-18	0.285644	0.0852981
IL6R	AVM	0.268433	0.181303	3256994007	0.565377	0	0	21.049	8.50055
SHE	AVM	0.209664	-0.229415	2.35061e+09	0.408038	0	0	17.9709	35.7773
TDRD10	AVM	0.0330004	-0.0222839	2.81617e+09	0.488854	2.52707e-43	7.14957e-43	3.13223	5.35933
UBE2Q1	AVM	0.129301	-0.0943563	2.60591e+09	0.452356	1.80767e-223	1.43737e-222	12.0266	21.6354
ADAR	AVM	0.389356	-0.238246	2350167429	0.407962	0	0	30.6969	48.3524
KCNN3	AVM	0.0623353	-0.142303	2552056420	0.443008	0	0	5.34844	16.6761
PMVK	AVM	0.0932625	-0.0761904	2.65382e+09	0.460672	9.0096e-189	6.06047e-188	8.72199	16.6342
PBXIP1	AVM	0.0661221	-0.0887703	2.62796e+09	0.456183	2.37314e-254	2.18472e-253	6.38759	15.1404
PYGO2	AVM	0.0235037	-0.0255787	2796553131	0.485449	4.96742e-78	1.79312e-77	2.08816	5.01285
AL451085.2	AVM	0.00260688	-0.000448539	2877691625	0.499534	0.011688	0.0170568	0.172371	0.265763
SHC1	AVM	0.488741	0.0512792	2948145804	0.511764	6.96749e-11	1.40488e-10	36.5329	36.1449
CKS1B	AVM	0.105173	-0.0292687	2.78506e+09	0.483453	3.61877e-44	1.03109e-43	8.90421	12.3065
FLAD1	AVM	0.0584573	-0.0319896	2.76856e+09	0.48059	8.64985e-77	3.09704e-76	5.43216	9.36834
ZBTB7B	AVM	0.0196337	-0.0153475	2.82801e+09	0.49091	1.60254e-40	4.43502e-40	1.95518	3.78026
ADAM15	AVM	0.481809	-0.102054	2647751592	0.459619	4.40683e-101	1.83079e-100	34.8683	43.4784
EFNA1	AVM	0.510165	-0.160886	2530058682	0.439189	1.27491e-215	9.7568e-215	35.1835	48.4771
SLC50A1	AVM	0.154871	-0.0174499	2797086973	0.485542	1.1822e-26	2.89946e-26	13.5041	16.6335
DPM3	AVM	0.297119	-0.160542	2.48179e+09	0.430809	0	0	24.3733	38.3373
KRTCAP2	AVM	0.453723	-0.0956772	2610714685	0.45319	1.34023e-135	6.78312e-135	31.8148	43.4019
MUC1	AVM	0.0246528	0.0160411	2.92466e+09	0.507686	9.30317e-115	4.17928e-114	2.30485	0.76874
THBS3	AVM	0.0151134	-0.0147409	2834588566	0.492052	1.44789e-38	3.94411e-38	1.43807	3.02984
MTX1	AVM	0.0875142	-0.051487	2717182450	0.471671	1.85818e-112	8.24702e-112	8.4659	14.1729
FAM189B	AVM	0.0451816	-0.0312979	2.78004e+09	0.482583	1.1068e-72	3.86713e-72	4.37823	7.87421
SCAMP3	AVM	0.104189	-0.0521351	2703259133	0.469255	7.24413e-124	3.43378e-123	8.96823	15.3205
CLK2	AVM	0.0336138	-0.0356658	2773440189	0.481437	7.40025e-95	2.9623e-94	3.05836	6.78331
FDPS	AVM	0.457818	-0.400662	2.06357e+09	0.358211	0	0	34.9717	60.0678
RUSC1-AS1	AVM	0.0015957	-0.000275967	2.87921e+09	0.499798	0.145805	0.182197	0.108348	0.148743
RUSC1	AVM	0.0513512	-0.075729	2661132426	0.461942	1.10218e-226	8.9384e-226	4.91505	12.5184
ASH1L	AVM	0.401088	-0.206628	2424764912	0.420911	0	0	31.1549	46.356
ASH1L-AS1	AVM	0.0049045	0.00108379	2.88066e+09	0.50005	0.809908	0.819042	0.334893	0.325331
MSTO1	AVM	0.0311512	-0.00633814	2.85246e+09	0.495155	3.23495e-12	6.66515e-12	2.89584	3.87472
YY1AP1	AVM	0.0957152	-0.0217804	2.80558e+09	0.487016	5.96929e-29	1.49496e-28	9.08151	11.7006
DAP3	AVM	0.166101	-0.0475611	2718779578	0.471949	1.31739e-80	4.81818e-80	14.9077	20.7528
GON4L	AVM	0.271179	-0.0842081	2648104550	0.45968	1.50452e-122	7.08785e-122	22.9451	31.2378
SYT11	AVM	0.114421	-0.152266	2.47791e+09	0.430136	0	0	9.70697	23.7989
RIT1	AVM	0.219842	-0.0485009	2.70255e+09	0.469131	6.72345e-85	2.5274e-84	18.0054	24.8859
KHDC4	AVM	0.171836	-0.0378523	2752405671	0.477786	5.20747e-54	1.60441e-53	14.6368	19.3158
ARHGEF2	AVM	0.184249	-0.064879	2686930772	0.46642	5.94997e-106	2.54904e-105	16.1389	23.0707
SSR2	AVM	0.694496	-0.118869	2624354369	0.455558	1.7799e-107	7.6816e-107	48.8894	58.6872
UBQLN4	AVM	0.0459962	-0.0248263	2798493307	0.485786	9.78883e-52	2.96498e-51	4.53583	7.38146
LAMTOR2	AVM	0.245135	-0.234608	2302511484	0.399689	0	0	20.5467	40.3886
LMNA	AVM	1.36721	0.525589	3.57558e+09	0.620679	0	0	63.0387	55.2143
SEMA4A	AVM	0.0847362	0.0371565	2944210165	0.511081	1.1858e-47	3.47472e-47	6.64368	4.49366
SLC25A44	AVM	0.115781	0.0341566	2.93613e+09	0.509678	1.81654e-21	4.23146e-21	10.2192	8.43182
PMF1-BGLAP	AVM	0.00156279	-0.00018216	2878515312	0.499677	0.025573	0.035992	0.0984979	0.163194
PMF1	AVM	0.1508	-0.109816	2573315106	0.446698	6.55566e-254	6.00842e-253	13.8636	24.5186
PAQR6	AVM	0.0261015	-0.0972999	2.64576e+09	0.459274	1.42595e-307	1.66701e-306	2.30485	10.4342
SMG5	AVM	0.0640132	-0.0264597	2.79837e+09	0.485764	5.56224e-43	1.56905e-42	6.24477	9.09094
GLMP	AVM	0.0377841	-0.0696662	2.6662e+09	0.462821	1.18343e-242	1.02857e-241	3.57547	11.0373
CCT3	AVM	0.638133	0.0807209	3010069275	0.522513	7.41814e-32	1.90645e-31	44.6393	45.2309
MEF2D	AVM	0.096168	-0.0856674	2631073284	0.456724	5.9154e-217	4.55291e-216	9.02241	17.7075
NAXE	AVM	0.0962816	-0.0559473	2701072943	0.468875	6.08504e-128	2.95199e-127	8.83526	15.1728
GPATCH4	AVM	0.314342	0.173268	3.22391e+09	0.559634	0	0	24.7427	13.8764
AL365181.2	AVM	0.00193611	-0.00339278	2.86964e+09	0.498136	5.0142e-14	1.06156e-13	0.118197	0.491345
AL365181.3	AVM	0.00177085	-0.00593699	2863203134	0.497019	1.20455e-23	2.8695e-23	0.118197	0.714812
NES	AVM	0.462904	-0.20282	2.47197e+09	0.429106	7.0755e-299	7.97365e-298	32.1743	46.3214
ISG20L2	AVM	0.129238	-0.0052699	2.83449e+09	0.492035	1.56011e-10	3.1237e-10	11.8444	13.5934
RRNAD1	AVM	0.0413139	-0.0240123	2.80245e+09	0.486473	2.40368e-51	7.25854e-51	3.97932	6.70154
MRPL24	AVM	0.106134	-0.0390475	2741384641	0.475873	6.58407e-82	2.43185e-81	9.16031	14.1655
HDGF	AVM	0.391737	0.0205843	2.88436e+09	0.500692	0.692458	0.706241	31.4996	32.905
PRCC	AVM	0.11608	-0.0299075	2.76953e+09	0.480758	1.88142e-51	5.68462e-51	10.5491	14.5278
PEAR1	AVM	0.0905744	-0.133525	2512669171	0.43617	0	0	8.14578	20.9527
ARHGEF11	AVM	0.0359274	-0.0332289	2781501406	0.482837	9.78616e-80	3.56463e-79	3.47698	6.91126
ETV3	AVM	0.107513	-0.0183635	2805462370	0.486996	4.88909e-28	1.21292e-27	9.49027	12.205
FCRL2	AVM	0.00106893	0.000499918	2.8812e+09	0.500144	0.082395	0.108024	0.0787983	0.0500509
PYHIN1	AVM	0.000958049	-0.000531425	2878898963	0.499744	0.0559077	0.0753126	0.0886481	0.139931
IFI16	AVM	1.1678	0.200032	3259151163	0.565751	1.65272e-226	1.33951e-225	64.8461	63.6288
AIM2	AVM	0.00739951	0.00497639	2.89601e+09	0.502715	4.7003e-43	1.32674e-42	0.802758	0.259771
CADM3	AVM	0.0743572	0.0696695	3.00722e+09	0.522019	0	0	4.81162	0.416621
CADM3-AS1	AVM	0.0158809	0.0143775	2.90693e+09	0.50461	9.92012e-216	7.59611e-215	1.02438	0.102569
ACKR1	AVM	1.83133	1.65971	4.50583e+09	0.78216	0	0	62.2704	8.25453
DUSP23	AVM	0.806109	0.38424	3.51708e+09	0.610524	0	0	48.7269	31.7862
TAGLN2	AVM	1.50786	0.217607	3335828004	0.579061	0	0	74.1689	72.4716
PIGM	AVM	0.0376853	-0.0730241	2670278859	0.46353	1.34891e-240	1.16003e-239	3.35878	10.6809
IGSF8	AVM	0.0479669	-0.0228048	2.81454e+09	0.488571	3.47956e-35	9.21079e-35	4.8067	7.08432
AL121987.2	AVM	0.0016313	-0.00300992	2.87171e+09	0.498495	2.15086e-11	4.37788e-11	0.103423	0.404637
PEA15	AVM	0.415917	-0.292312	2.26468e+09	0.393123	0	0	32.8786	52.0843
DCAF8	AVM	0.101618	-0.064762	2682057618	0.465574	1.82279e-148	9.86381e-148	9.15046	16.1316
PEX19	AVM	0.0479523	-0.0483971	2734514664	0.47468	1.3539e-125	6.48272e-125	4.6688	9.74795
COPA	AVM	0.334604	-0.0816871	2.65139e+09	0.46025	2.69912e-109	1.17638e-108	27.3332	35.7952
NCSTN	AVM	0.0896036	-0.0655802	2.67604e+09	0.46453	1.65327e-162	9.65123e-162	8.39202	15.5609
AL121985.1	AVM	0.00304697	0.00212963	2.88401e+09	0.500631	5.85077e-09	1.13276e-08	0.206846	0.0807159
F11R	AVM	0.196086	-0.0378767	2.73855e+09	0.475381	7.37499e-61	2.38618e-60	16.0502	21.4613
USF1	AVM	0.0272087	-0.0144786	2.83248e+09	0.491686	1.22263e-29	3.08148e-29	2.72347	4.39003
KLHDC9	AVM	0.0124077	-0.0098948	2848921695	0.49454	2.32878e-24	5.58974e-24	1.2066	2.30093
PFDN2	AVM	0.905621	0.340315	3503249387	0.608124	0	0	57.0155	45.6634
NIT1	AVM	0.0774367	-0.0274711	2.78896e+09	0.484131	1.94611e-46	5.64547e-46	7.36272	10.5745
DEDD	AVM	0.100296	0.0146375	2.89526e+09	0.502583	0.0119403	0.0174193	9.14061	8.71556
UFC1	AVM	0.448285	-0.13402	2.56e+09	0.444386	1.50146e-183	9.77477e-183	35.3115	46.7603
USP21	AVM	0.0116018	-0.0171793	2.82863e+09	0.491017	3.44926e-51	1.04043e-50	1.09825	2.89661
PPOX	AVM	0.0260825	-0.0350708	2776117045	0.481902	4.29042e-98	1.75132e-97	2.59049	6.20949
B4GALT3	AVM	0.130635	0.0212388	2.90435e+09	0.504162	0.000317292	0.000520405	11.9823	11.326
ADAMTS4	AVM	0.505666	0.424891	3474920077	0.603206	0	0	26.0773	6.29937
NDUFS2	AVM	0.304065	-0.0838157	2633146393	0.457084	1.76006e-130	8.67454e-130	25.0874	34.3501
TOMM40L	AVM	0.0196691	-0.0143319	2.83085e+09	0.491402	8.17343e-37	2.19624e-36	2.00936	3.73197
NR1I3	AVM	0.00127288	-0.00102378	2876654416	0.499354	0.000355638	0.000581348	0.128047	0.257304
SDHC	AVM	0.194319	-0.145347	2.48597e+09	0.431536	0	0	16.9269	30.7334
AL592295.4	AVM	0.00113729	0.00055476	2.88099e+09	0.500107	0.183606	0.224377	0.0689485	0.0475836
HSPA6	AVM	0.206365	0.124441	3.01068e+09	0.522619	1.63193e-188	1.0961e-187	8.87466	4.44748
RPL31P11	AVM	0.00263901	0.00242168	2886028803	0.500981	1.99989e-57	6.32015e-57	0.21177	0.0155087
DUSP12	AVM	0.0699823	-0.0548734	2712586551	0.470874	3.0153e-131	1.48993e-130	6.81606	12.653
ATF6	AVM	0.284206	-0.00720108	2815230421	0.488691	4.00109e-12	8.23106e-12	23.7971	26.7801
NOS1AP	AVM	0.031149	-0.015075	2.83173e+09	0.491555	8.87553e-29	2.21847e-28	2.98449	4.68188
C1orf226	AVM	0.00974504	-0.00722851	2855427584	0.495669	1.56463e-19	3.56049e-19	0.960355	1.82862
UHMK1	AVM	0.22254	-0.126935	2546914075	0.442115	3.87044e-254	3.55583e-253	19.1184	30.7856
UAP1	AVM	0.374297	0.251851	3386524966	0.587862	0	0	28.4757	12.1476
AL596325.2	AVM	0.0110907	0.00926332	2.89687e+09	0.502863	2.34629e-71	8.12921e-71	0.728885	0.15685
DDR2	AVM	0.0821415	-0.012059	2838854729	0.492792	2.21958e-12	4.58611e-12	7.36272	8.828
HSD17B7	AVM	0.0427824	-0.0290211	2.78574e+09	0.483572	5.70298e-71	1.9716e-70	3.81679	7.13614
RGS5-ENSG00000143248	AVM	0.332937	0.284718	3240515095	0.562516	0	0	14.9372	2.56952
PBX1	AVM	0.0948552	-0.343255	2139428802	0.37138	0	0	7.96848	33.4171
MGST3	AVM	0.707675	-0.447346	2044137701	0.354839	0	0	48.2886	70.3857
ALDH9A1	AVM	0.179337	-0.214524	2.344e+09	0.40689	0	0	15.9764	34.2662
TMCO1	AVM	0.514834	-0.100339	2.63854e+09	0.458019	3.59429e-104	1.52454e-103	38.7195	47.8385
UCK2	AVM	0.228657	0.127066	3.12681e+09	0.542779	0	0	18.4043	10.4106
POGK	AVM	0.111238	-0.0117516	2.83889e+09	0.492798	1.1581e-09	2.27727e-09	10.6575	12.0922
TADA1	AVM	0.0134104	-0.0105228	2840505607	0.493079	1.49471e-35	3.9727e-35	1.10318	2.49444
POU2F1	AVM	0.0618746	-0.112467	2578626547	0.44762	0	0	5.64885	16.1115
CREG1	AVM	0.1541	-0.125617	2541802545	0.441228	6.93514e-298	7.79588e-297	13.9769	25.7294
RCSD1	AVM	0.0835526	-0.273835	2.22948e+09	0.387012	0	0	6.29402	29.0881
MPZL1	AVM	0.281372	-0.176782	2.44713e+09	0.424793	0	0	23.5115	38.4335
MPC2	AVM	0.346344	-0.0828213	2.65979e+09	0.461709	2.18023e-99	8.96897e-99	29.0076	37.0853
DCAF6	AVM	0.122352	-0.0457256	2746662432	0.476789	1.08297e-67	3.65292e-67	11.5981	16.2169
GPR161	AVM	0.0355123	-0.0601558	2.71171e+09	0.470722	4.241e-173	2.61959e-172	3.62472	9.44271
TIPRL	AVM	0.255595	-0.039518	2.74053e+09	0.475725	2.49529e-49	7.41613e-49	22.2655	27.5883
SFT2D2	AVM	0.202331	-0.0740857	2668039264	0.463141	4.42404e-120	2.05716e-119	17.4046	24.9705
ANKRD36BP1	AVM	0.0427969	0.0171533	2.90539e+09	0.504342	5.98103e-18	1.33463e-17	2.75302	1.89806
NME7	AVM	0.0512372	-0.0432771	2742353006	0.476041	7.01391e-115	3.15667e-114	4.69343	9.52765
BLZF1	AVM	0.0889631	-0.0152409	2.81722e+09	0.489036	2.45859e-23	5.83674e-23	8.0916	10.3549
SLC19A2	AVM	0.0460917	0.0266394	2.93984e+09	0.510322	2.63161e-85	9.91879e-85	4.06796	2.01684
F5	AVM	0.075561	0.074189	3042833969	0.528201	0	0	5.75228	0.112791
SELP	AVM	0.475462	0.422814	3.64066e+09	0.631976	0	0	30.0665	4.01641
C1orf112	AVM	0.0177849	0.00126917	2879584626	0.499863	0.769668	0.780431	1.66954	1.69856
SELL	AVM	0.0757504	0.0684775	3.032e+09	0.526321	0	0	5.88033	0.622112
SELE	AVM	1.83983	1.63294	4.32134e+09	0.750134	0	0	57.1928	10.2129
METTL18	AVM	0.0337853	-0.0128774	2.83713e+09	0.492493	5.43134e-23	1.2842e-22	3.18148	4.68928
SCYL3	AVM	0.0241831	-0.0373587	2769949045	0.480831	3.68008e-112	1.63061e-111	2.25068	6.08859
KIFAP3	AVM	0.128394	-0.116795	2.56285e+09	0.444881	1.11837e-285	1.18395e-284	11.9872	22.9565
GORAB	AVM	0.0443649	-0.0258007	2792130700	0.484682	5.44838e-63	1.78429e-62	3.89559	6.99479
PRRX1	AVM	0.0199318	-0.00506997	2.86958e+09	0.498127	0.000313385	0.000514154	1.74341	2.11624
PRRC2C	AVM	1.33596	0.100626	3145250725	0.545979	1.43806e-108	6.24135e-108	69.8941	73.6024
VAMP4	AVM	0.0851213	-0.0698402	2675063514	0.46436	3.86623e-169	2.33397e-168	7.85028	15.0185
METTL13	AVM	0.0505399	0.0176857	2918809018	0.506672	8.34224e-22	1.94949e-21	5.02339	3.71998
DNM3	AVM	0.116295	-0.0874595	2658057638	0.461408	1.55011e-174	9.64116e-174	9.71682	17.453
PIGC	AVM	0.051599	-0.0702792	2.66542e+09	0.462685	5.43164e-222	4.29108e-221	4.74267	12.2642
SUCO	AVM	0.149267	-0.0801221	2.65103e+09	0.460188	7.67166e-157	4.34001e-156	13.4647	21.4979
PRDX6	AVM	0.703164	0.00242208	2.86352e+09	0.497075	0.140273	0.176086	48.259	53.0811
KLHL20	AVM	0.104722	-0.0834675	2628463870	0.456271	9.84525e-220	7.68313e-219	8.94361	17.8929
CENPL	AVM	0.0358731	-0.0172677	2.8191e+09	0.489363	1.11233e-40	3.0828e-40	3.04851	5.20389
DARS2	AVM	0.0137827	-0.0204013	2.81787e+09	0.48915	2.37089e-62	7.73992e-62	1.29525	3.46691
GAS5	AVM	0.547586	0.298282	3.28272e+09	0.569842	0	0	27.1756	14.4193
ZBTB37	AVM	0.0248555	-0.0972003	2.6286e+09	0.456295	0	0	2.15218	10.8959
RC3H1	AVM	0.211279	-0.0478817	2738204690	0.475321	2.74646e-57	8.67032e-57	18.3009	23.3822
RABGAP1L	AVM	0.0801185	-0.0754466	2666549920	0.462882	1.63167e-188	1.0961e-187	7.10662	14.5588
CACYBP	AVM	0.317161	-0.0681541	2.66872e+09	0.463258	1.31247e-97	5.34123e-97	25.117	33.4851
MRPS14	AVM	0.117306	-0.101544	2.57902e+09	0.447688	2.47397e-275	2.49624e-274	10.4506	21.0774
KIAA0040	AVM	0.349383	0.205849	3.24171e+09	0.562724	0	0	25.0332	13.8482
RFWD2	AVM	0.0788376	0.0129011	2.89308e+09	0.502205	0.0177186	0.0253648	7.37257	7.01594
AL359075.1	AVM	0.00485896	-0.00899303	2856104969	0.495787	1.54174e-28	3.8422e-28	0.320118	1.16421
RASAL2-AS1	AVM	0.00255973	0.000132587	2879749705	0.499891	0.500459	0.537612	0.177296	0.199146
RASAL2	AVM	0.224683	-0.308317	2.20694e+09	0.383099	0	0	18.4536	41.0065
RALGPS2	AVM	0.045516	-0.0655771	2713534159	0.471038	1.82775e-158	1.04233e-157	4.40778	10.142
ANGPTL1	AVM	0.0338467	-0.017775	2.83052e+09	0.491345	3.24136e-29	8.14426e-29	3.11253	4.84578
FAM20B	AVM	0.0874962	-0.0354089	2.77395e+09	0.481526	1.11546e-54	3.45332e-54	8.63827	12.3094
TOR3A	AVM	0.0867275	-0.0158382	2.80907e+09	0.487621	1.0882e-28	2.71823e-28	8.06205	10.6327
ABL2	AVM	0.592437	0.255267	3272782238	0.568117	0	0	37.5277	27.4381
SOAT1	AVM	0.109987	-0.00296449	2.84513e+09	0.493882	8.46041e-08	1.58806e-07	9.81532	11.1525
TOR1AIP2	AVM	0.34561	-0.109059	2602205052	0.451713	3.20359e-155	1.79572e-154	27.8355	37.896
TOR1AIP1	AVM	0.18032	-0.0310102	2.76886e+09	0.480642	5.70136e-40	1.5709e-39	16.065	20.2065
AL353708.1	AVM	0.00188327	1.98428e-06	2879558549	0.499858	0.312261	0.359889	0.123122	0.151563
CEP350	AVM	0.283104	-0.195138	2430756466	0.421951	0	0	23.0584	38.3492
QSOX1	AVM	0.141172	-0.0608952	2.70293e+09	0.469197	1.39431e-103	5.89269e-103	12.8737	19.0782
ACBD6	AVM	0.140549	-0.114093	2567509871	0.44569	2.58065e-267	2.51247e-266	13.3218	24.0692
XPR1	AVM	0.091534	-0.0972466	2.61202e+09	0.453417	7.63405e-252	6.93302e-251	8.35755	17.6835
STX6	AVM	0.181691	-0.0150842	2.80943e+09	0.487684	4.46769e-18	9.98678e-18	15.9961	18.7102
MR1	AVM	0.0298822	-0.00245165	2865520964	0.497421	7.57939e-05	0.000128029	2.83674	3.36293
IER5	AVM	0.472825	0.00361033	2.83023e+09	0.491295	1.47791e-06	2.67266e-06	33.1002	36.6976
GLUL	AVM	0.802623	0.0850621	2994549337	0.519819	3.54337e-25	8.56625e-25	46.4516	44.6141
RGS16	AVM	0.184557	0.0917025	2996682552	0.520189	1.41348e-104	6.00104e-104	10.5984	6.77873
DHX9	AVM	0.302714	-0.0255514	2.78563e+09	0.483553	1.53185e-22	3.60515e-22	25.5701	29.4204
LAMC1	AVM	0.2495	-0.312617	2243996929	0.389532	0	0	20.1083	40.8511
SMG7-AS1	AVM	0.00346487	0.00239676	2.88421e+09	0.500666	4.09377e-09	7.95395e-09	0.22162	0.0884703
SMG7	AVM	0.12373	-0.0688453	2.67431e+09	0.464229	1.271e-144	6.75554e-144	11.0121	18.2397
ARPC5	AVM	0.79581	-0.122883	2643474073	0.458877	1.40708e-90	5.48477e-90	52.4994	62.4227
RGL1	AVM	0.0434335	-0.154682	2.48933e+09	0.432119	0	0	3.66905	17.2683
TSEN15	AVM	0.0393798	-0.0518916	2717353745	0.471701	9.35458e-167	5.59072e-166	3.42773	9.13888
C1orf21	AVM	0.0926007	-0.103858	2663554264	0.462362	1.34771e-184	8.8358e-184	8.10638	15.3843
EDEM3	AVM	0.186811	-0.0262066	2.77949e+09	0.482487	2.1557e-33	5.62719e-33	16.134	19.8878
FAM129A	AVM	0.0337297	-0.00999901	2842175968	0.493369	5.02579e-20	1.15049e-19	2.88106	4.22789
RNF2	AVM	0.0866409	-0.0570223	2702937584	0.469199	5.76383e-133	2.86965e-132	7.92908	14.1612
TRMT1L	AVM	0.0268247	-0.0487206	2.73089e+09	0.474052	1.09903e-165	6.52624e-165	2.43782	7.64933
SWT1	AVM	0.0207582	-0.032437	2783350916	0.483158	1.45346e-99	5.98744e-99	1.89116	5.26839
AL356273.3	AVM	0.0368542	-0.0885053	2653322409	0.460586	9.56957e-274	9.57313e-273	3.11253	11.0094
IVNS1ABP	AVM	0.370156	-0.312716	2359908911	0.409653	0	0	26.8949	42.6215
HMCN1	AVM	0.0366928	-0.172167	2483021001	0.431024	0	0	3.15686	16.9172
TPR	AVM	0.704329	-0.152328	2.57857e+09	0.447611	3.5777e-148	1.93253e-147	47.2544	59.3287
C1orf27	AVM	0.189122	0.0488898	2978591682	0.517049	1.19681e-41	3.33931e-41	16.8185	13.6854
PTGS2	AVM	1.33806	1.21103	4392892872	0.762555	0	0	58.5866	9.3056
PACERR	AVM	0.00508949	0.00412577	2.88714e+09	0.501175	2.34154e-24	5.61986e-24	0.320118	0.0852981
PLA2G4A	AVM	0.23201	0.173805	3.25851e+09	0.565639	0	0	18.5422	5.6836
RGS2	AVM	0.321133	0.232071	3.27287e+09	0.568133	0	0	20.8175	7.78962
UCHL5	AVM	0.0892522	-0.0515946	2717237887	0.471681	8.11728e-113	3.60738e-112	8.37232	14.1119
TROVE2	AVM	0.41471	0.0586896	2998467336	0.520499	4.32585e-34	1.13483e-33	32.6422	28.9337
GLRX2	AVM	0.0920638	-0.0233732	2797936135	0.485689	1.96674e-34	5.1736e-34	8.94853	11.8709
CDC73	AVM	0.251817	-0.0342261	2764325115	0.479855	1.04044e-35	2.76832e-35	21.7927	26.1911
CFH	AVM	0.828476	0.349073	3445519233	0.598102	0	0	49.2046	34.2955
CFHR1	AVM	0.00105213	0.000870523	2882158266	0.500309	1.25892e-07	2.35222e-07	0.0837232	0.0218532
ZBTB41	AVM	0.0482487	-0.0613388	2708855166	0.470226	5.27549e-163	3.0877e-162	4.50135	10.4511
DENND1B	AVM	0.0291826	-0.050776	2.7312e+09	0.474105	2.9887e-161	1.73193e-160	2.63974	7.83544
C1orf53	AVM	0.00624192	0.000929246	2.8799e+09	0.499917	0.776856	0.787393	0.630387	0.647842
NEK7	AVM	0.199248	-0.034089	2757072698	0.478596	3.47835e-46	1.00697e-45	16.9367	21.5649
MIR181A1HG	AVM	0.0070754	-0.017883	2835674629	0.49224	6.34653e-55	1.96911e-54	0.458015	2.01332
NR5A2	AVM	0.0697162	-0.0644506	2.68422e+09	0.46595	1.47341e-176	9.23455e-176	5.96897	12.893
ZNF281	AVM	0.217244	-0.0582214	2699710705	0.468639	1.9771e-87	7.55453e-87	18.3354	24.9187
DDX59	AVM	0.0671841	-0.0349407	2.76766e+09	0.480435	7.80991e-72	2.7157e-71	6.31372	10.2626
CAMSAP2	AVM	0.291896	-0.0600651	2715227970	0.471332	5.83552e-64	1.92325e-63	24.2748	30.2998
INAVA	AVM	0.0121106	-0.000473481	2.87827e+09	0.499635	0.369474	0.415799	1.20167	1.27277
KIF21B	AVM	0.0189644	0.0108162	2.90915e+09	0.504996	7.16112e-50	2.13729e-49	1.79759	0.7987
TMEM9	AVM	0.0762912	-0.134551	2505825174	0.434982	0	0	7.39227	20.3334
PHLDA3	AVM	0.030222	-0.0677672	2.70441e+09	0.469454	6.35798e-201	4.5378e-200	2.72347	8.82905
CSRP1	AVM	0.218249	-0.0867219	2.62891e+09	0.456349	1.35621e-157	7.69339e-157	18.1187	27.2795
AC096677.1	AVM	0.00175888	7.71916e-05	2.87955e+09	0.499856	0.299102	0.346526	0.118197	0.146981
RPS10P7	AVM	0.00116993	-0.00179653	2875712193	0.49919	4.13414e-06	7.35944e-06	0.0837232	0.245673
NAV1	AVM	0.119919	-0.275717	2.24906e+09	0.390411	0	0	10.7166	32.0781
IPO9-AS1	AVM	0.00194833	-0.000520353	2.87854e+09	0.499682	0.0483117	0.0656521	0.137897	0.201614
IPO9	AVM	0.0812093	-0.133029	2.52551e+09	0.4384	0	0	7.61389	19.8554
SHISA4	AVM	0.0201109	-0.0215489	2809561216	0.487707	1.4624e-63	4.8056e-63	1.91578	4.38369
TIMM17A	AVM	0.305764	0.102461	3050020820	0.529448	7.87196e-89	3.03636e-88	24.59	19.9996
RNPEP	AVM	0.0392211	-0.112087	2553681884	0.44329	0	0	3.70845	15.0724
ARL8A	AVM	0.135514	-0.0619967	2.69418e+09	0.467678	8.9856e-113	3.99261e-112	12.8146	19.3267
PPP1R12B	AVM	0.0418045	-0.0535135	2.72597e+09	0.473196	2.04575e-151	1.11987e-150	3.62965	9.01375
KDM5B	AVM	0.100245	-0.238436	2.34941e+09	0.407831	0	0	9.40163	27.2739
RABIF	AVM	0.061506	-0.027087	2776169626	0.481911	2.29085e-67	7.71359e-67	5.58976	9.28656
KLHL12	AVM	0.0302465	-0.0294256	2.7811e+09	0.482767	1.36289e-89	5.28265e-89	2.69392	6.16543
ADIPOR1	AVM	0.152638	-0.0846233	2.62867e+09	0.456307	2.37664e-180	1.52109e-179	13.9325	22.8077
CYB5R1	AVM	0.117697	-0.0563348	2.70242e+09	0.469109	1.95226e-113	8.70766e-113	10.8939	17.1932
TMEM183A	AVM	0.165116	-0.0636988	2.68056e+09	0.465315	5.60079e-117	2.55358e-116	14.9323	22.0404
LINC01353	AVM	0.00482699	0.00276896	2883960603	0.500622	6.55988e-05	0.000111107	0.300419	0.176236
BTG2	AVM	0.879332	0.0157541	2880053382	0.499944	0.977345	0.978983	49.3376	51.354
ATP2B4	AVM	0.169638	-0.13477	2548649331	0.442416	5.53078e-283	5.78003e-282	14.7205	26.0772
SNRPE	AVM	0.603324	-0.0448876	2.75209e+09	0.477732	7.07995e-30	1.78776e-29	43.4868	50.4164
SOX13	AVM	0.034476	-0.104076	2.60202e+09	0.45168	0	0	3.19626	12.85
PPP1R15B	AVM	0.327943	0.0790542	3.01417e+09	0.523225	2.10323e-51	6.35338e-51	26.1955	22.5127
PIK3C2B	AVM	0.134305	-0.0478835	2.72009e+09	0.472176	6.50871e-94	2.5923e-93	11.0121	16.827
MDM4	AVM	0.292716	-0.171656	2.46731e+09	0.428296	0	0	22.6791	37.2798
LRRN2	AVM	0.00300904	-0.0279259	2801521828	0.486312	1.98825e-114	8.91548e-114	0.270869	3.0094
NFASC	AVM	0.00922599	-0.0208959	2820722541	0.489645	8.48318e-71	2.92974e-70	0.699335	2.77571
RBBP5	AVM	0.07216	-0.0347923	2768131751	0.480516	1.631e-69	5.57342e-69	6.60428	10.5502
DSTYK	AVM	0.0566015	-0.117615	2559619593	0.44432	0	0	5.37306	16.4678
NUAK2	AVM	0.0195727	-0.000547247	2.86179e+09	0.496774	1.67146e-09	3.2769e-09	1.60552	2.26428
ELK4	AVM	0.276389	-0.162015	2491535044	0.432502	0	0	22.9943	36.3162
NUCKS1	AVM	0.9495	-0.28002	2.38288e+09	0.41364	0	0	59.079	73.8738
RAB29	AVM	0.084116	-0.0333776	2759831296	0.479075	6.20273e-73	2.17116e-72	7.41197	11.7151
SLC41A1	AVM	0.137842	-0.0027601	2843320685	0.493568	2.42258e-07	4.49059e-07	12.1596	13.5994
FAM72A	AVM	0.0222903	-0.0385584	2.76954e+09	0.48076	1.58517e-117	7.25682e-117	1.98966	5.84679
SRGAP2	AVM	0.198291	-0.280973	2.22933e+09	0.386986	0	0	16.4984	38.7229
EIF2D	AVM	0.0677522	-0.0487878	2.73568e+09	0.474882	1.29791e-104	5.51299e-104	6.70278	11.7172
MAPKAPK2	AVM	0.256125	0.0623565	2.99208e+09	0.519391	1.6041e-41	4.472e-41	22.0685	18.8181
YOD1	AVM	0.0348709	-0.0255187	2796073537	0.485366	4.72911e-66	1.57813e-65	3.09283	6.0396
CD55	AVM	1.74598	1.36462	4623716240	0.802624	0	0	73.8291	30.5871
CD46	AVM	0.672193	-0.142932	2582834563	0.44835	3.8114e-146	2.0379e-145	44.9791	56.8783
C1orf132	AVM	0.00604317	-0.00687418	2860377681	0.496529	9.61185e-21	2.21901e-20	0.408766	1.10465
CD34	AVM	0.217573	-1.02825	1.19502e+09	0.207442	0	0	16.2226	69.9324
PLXNA2	AVM	0.441451	-0.00769367	2849274156	0.494601	0.00225912	0.00350827	32.5634	33.9536
IRF6	AVM	0.0248076	0.00624266	2.89393e+09	0.502353	6.29383e-07	1.15087e-06	2.1571	1.68834
DIEXF	AVM	0.0706416	0.029081	2.94054e+09	0.510444	1.91476e-42	5.37428e-42	6.54026	4.51163
SERTAD4-AS1	AVM	0.0565988	-0.0176763	2825922388	0.490547	1.52273e-31	3.90407e-31	3.40803	5.35897
SERTAD4	AVM	0.0167601	-0.0188598	2.82911e+09	0.4911	2.90709e-44	8.28836e-44	1.52179	3.3016
HHAT	AVM	0.0168437	-0.0056686	2.85994e+09	0.496453	2.99029e-11	6.0681e-11	1.54149	2.2537
RCOR3	AVM	0.0466814	-0.137861	2511387108	0.435948	0	0	4.28466	17.086
TRAF5	AVM	0.0368428	-0.0763874	2666708150	0.46291	2.02874e-245	1.78753e-244	3.41788	10.8452
LINC00467	AVM	0.011964	-0.00244403	2.86891e+09	0.498009	3.54838e-07	6.54269e-07	0.797833	1.19946
SLC30A1	AVM	0.270655	-0.313952	2258684100	0.392081	0	0	20.2512	41.0365
LPGAT1	AVM	0.213505	-0.0608789	2706277876	0.469779	5.14267e-81	1.88625e-80	18.8525	25.0216
INTS7	AVM	0.0220341	-0.0134399	2.83483e+09	0.492093	9.51461e-32	2.44314e-31	2.09308	3.6791
PPP2R5A	AVM	0.158857	-0.107733	2.59831e+09	0.451036	3.63745e-216	2.79085e-215	14.5186	24.2204
TMEM206	AVM	0.0168211	-0.0173725	2.81384e+09	0.488451	6.03944e-62	1.9666e-61	1.63999	3.96354
NENF	AVM	0.301403	-0.0964554	2.63284e+09	0.45703	1.97793e-133	9.87313e-133	24.5161	33.2557
AC092803.2	AVM	0.00227385	-0.00160822	2.87521e+09	0.499103	8.98075e-06	1.5798e-05	0.142822	0.322511
ATF3	AVM	0.584507	0.302804	3.36042e+09	0.58333	0	0	34.8141	19.6926
BATF3	AVM	0.0970647	0.0809295	3.05399e+09	0.530138	0	0	7.61389	1.62419
NSL1	AVM	0.111036	-0.171267	2422900842	0.420588	0	0	9.97784	25.852
TATDN3	AVM	0.0206387	-0.0344699	2773829136	0.481505	1.5873e-109	6.92591e-109	2.09308	5.79357
FLVCR1-AS1	AVM	0.00306187	-0.00182551	2.87441e+09	0.498965	5.6255e-06	9.96943e-06	0.201921	0.409219
FLVCR1	AVM	0.0707479	-0.00777286	2840244697	0.493034	3.64025e-13	7.60683e-13	6.16597	7.6095
VASH2	AVM	0.00180934	-0.0165136	2834769826	0.492083	2.27671e-66	7.61166e-66	0.152672	1.73627
ANGEL2	AVM	0.0626205	-0.102281	2.59566e+09	0.450576	0	0	5.68825	15.5933
RPS6KC1	AVM	0.0565587	-0.0557449	2716709728	0.471589	9.21254e-142	4.82416e-141	5.28934	10.9865
PROX1	AVM	0.0472682	-0.0195595	2.84783e+09	0.49435	1.60671e-12	3.3272e-12	4.06304	5.17745
SMYD2	AVM	0.0303023	-0.0686743	2677177567	0.464727	1.52334e-238	1.29883e-237	2.95494	10.0253
PTPN14	AVM	0.246713	-0.137447	2.53767e+09	0.440511	1.72841e-259	1.62284e-258	20.3743	32.3727
KCTD3	AVM	0.0939119	-0.121157	2555692221	0.443639	0	0	8.49052	19.7595
GPATCH2	AVM	0.170825	-0.0535547	2.71452e+09	0.471209	4.99272e-84	1.86663e-83	15.1145	21.0055
RRP15	AVM	0.303577	0.103696	3.07431e+09	0.533665	1.283e-119	5.94327e-119	24.8116	19.0211
TGFB2	AVM	0.116026	0.0260947	2923452107	0.507478	2.46004e-14	5.22875e-14	9.2194	7.80407
LYPLAL1	AVM	0.0725219	-0.0987785	2.59407e+09	0.450301	4.53213e-305	5.25266e-304	6.42206	16.4657
ZC3H11B	AVM	0.00594974	0.000590621	2879368733	0.499825	0.52613	0.556238	0.546663	0.582283
EPRS	AVM	0.214661	-0.0946405	2626235007	0.455884	3.89464e-158	2.21586e-157	19.0692	27.9369
BPNT1	AVM	0.0209651	-0.0355821	2.7686e+09	0.480596	4.76784e-116	2.16172e-115	2.14233	6.02832
IARS2	AVM	0.115305	-0.115296	2.56596e+09	0.445422	4.46242e-290	4.85006e-289	11.1549	21.9505
RAB3GAP2	AVM	0.136859	-0.0972805	2.60625e+09	0.452414	2.07361e-222	1.64059e-221	12.0955	21.6981
AURKAPS1	AVM	0.000869047	-0.000181376	2.87966e+09	0.499876	0.234062	0.278633	0.0590987	0.0838882
C1orf115	AVM	0.141747	-0.245307	2.31127e+09	0.40121	0	0	12.7604	31.9857
2024-03-02	AVM	0.0472532	-0.0433476	2.75558e+09	0.478336	4.53208e-99	1.8607e-98	4.67865	8.99401
HLX	AVM	0.0460377	-0.121438	2571674547	0.446413	0	0	3.88082	14.6092
TAF1A	AVM	0.0188976	-0.00152309	2.86847e+09	0.497933	7.10573e-05	0.000120186	1.70401	2.12258
MIA3	AVM	0.220731	-0.136573	2534789693	0.44001	2.48107e-271	2.45191e-270	19.1775	31.0429
AL592148.3	AVM	0.00134726	-0.00190743	2.87529e+09	0.499117	1.67046e-06	3.0158e-06	0.093573	0.270346
AIDA	AVM	0.259429	-0.224697	2.33891e+09	0.406007	0	0	21.8074	40.2244
BROX	AVM	0.125611	-0.115717	2.55636e+09	0.443755	5.18423e-302	5.92421e-301	11.1598	22.5349
AL392172.1	AVM	0.0136459	0.00252709	2879519213	0.499851	0.668437	0.682907	0.891406	0.924532
TLR5	AVM	0.0141865	-0.00148248	2.8668e+09	0.497644	4.19174e-07	7.70256e-07	1.2263	1.70349
CAPN2	AVM	0.330081	-0.234723	2.34646e+09	0.407318	0	0	26.7323	44.6941
TP53BP2	AVM	0.163987	0.0301978	2.93721e+09	0.509866	9.17609e-16	1.9887e-15	14.7599	12.9283
GTF2IP20	AVM	0.00302109	-0.000646792	2876749482	0.49937	0.00181895	0.0028426	0.192071	0.318282
FBXO28	AVM	0.0922989	-0.0484471	2.7326e+09	0.474348	7.11563e-94	2.83193e-93	8.74661	13.9064
DEGS1	AVM	0.222694	-0.1247	2.55857e+09	0.444139	2.32748e-238	1.98382e-237	19.3598	30.4581
NVL	AVM	0.0279632	-0.0554899	2.7154e+09	0.471361	2.69471e-185	1.77231e-184	2.64959	8.38177
CNIH4	AVM	0.299503	-0.0540549	2714345882	0.471179	6.91361e-63	2.26248e-62	25.3238	31.6072
WDR26	AVM	0.204437	-0.0985557	2.60575e+09	0.452329	1.40878e-188	9.46697e-188	17.311	27.1188
CNIH3	AVM	0.0114086	-0.0129847	2.83922e+09	0.492856	1.48757e-36	3.9872e-36	1.15243	2.58256
DNAH14	AVM	0.0227097	-0.00927406	2846056110	0.494042	6.74867e-21	1.56203e-20	2.03891	3.2378
LBR	AVM	0.199191	-0.256944	2277607814	0.395366	0	0	16.7348	37.3472
ENAH	AVM	0.227978	-0.156258	2.49885e+09	0.433772	0	0	18.9214	32.1073
SRP9	AVM	0.610267	-0.292082	2.28506e+09	0.39666	0	0	44.0581	62.6504
EPHX1	AVM	0.217202	-0.199981	2.42458e+09	0.420879	0	0	18.4585	33.7865
AL591895.1	AVM	0.00224183	-0.00154981	2.87572e+09	0.499192	4.59017e-05	7.83028e-05	0.147747	0.30947
TMEM63A	AVM	0.0280004	-0.0471663	2743450617	0.476231	5.77028e-145	3.07002e-144	2.54617	7.31026
PYCR2	AVM	0.101798	-0.0559269	2709372184	0.470316	4.31322e-114	1.92894e-113	9.52967	15.5352
SDE2	AVM	0.115027	-0.0019748	2850993620	0.4949	1.21599e-05	2.1286e-05	10.5442	11.6707
H3F3A	AVM	2.1327	-0.279726	2396745697	0.416047	0	0	86.8407	94.5441
ACBD3	AVM	0.323241	-0.00155509	2.8301e+09	0.491272	2.33692e-07	4.3342e-07	26.7914	29.5776
MIXL1	AVM	0.00398203	-0.00810183	2852874948	0.495226	6.66406e-32	1.71347e-31	0.374292	1.32987
PARP1	AVM	0.287208	-0.137804	2533973478	0.439869	1.16195e-246	1.02919e-245	24.1271	36.2369
ITPKB	AVM	0.0802414	-0.160657	2453470027	0.425894	0	0	7.0623	21.9244
ITPKB-AS1	AVM	0.00188667	-0.00240956	2873987582	0.498891	8.25315e-08	1.55002e-07	0.118197	0.340135
PSEN2	AVM	0.0239411	-0.0676468	2.68067e+09	0.465334	1.27923e-247	1.13907e-246	2.34425	9.28269
CDC42BPA	AVM	0.41135	-0.110501	2.60334e+09	0.45191	6.78528e-146	3.62511e-145	31.539	41.7019
LINC01641	AVM	0.00161731	0.00116409	2882775583	0.500417	1.17985e-08	2.26749e-08	0.118197	0.0348947
ZNF678	AVM	0.0312302	-0.0742164	2.67641e+09	0.464594	3.47941e-241	3.00469e-240	2.91061	9.98798
SNAP47	AVM	0.0396217	-0.0425032	2744565015	0.476425	2.0657e-123	9.76578e-123	3.77739	8.51747
JMJD4	AVM	0.0374139	-0.0186328	2815810450	0.488792	8.64707e-40	2.37936e-39	3.68875	5.94302
WNT9A	AVM	0.00151671	-0.00114369	2.87627e+09	0.499287	0.000139068	0.000232312	0.132972	0.275633
ARF1	AVM	0.925626	-0.0433976	2828870368	0.491059	1.31823e-05	2.30517e-05	58.0891	65.596
C1orf35	AVM	0.104452	-0.144609	2489034389	0.432068	0	0	9.26373	22.9061
MRPL55	AVM	0.168575	-0.122617	2541882999	0.441242	4.13375e-290	4.49466e-289	14.7599	26.6556
GUK1	AVM	1.2306	-0.312233	2378219139	0.412831	0	0	66.7964	82.3592
IBA57	AVM	0.0693457	-0.0476127	2.73719e+09	0.475144	2.4151e-106	1.03647e-105	6.22999	11.2417
OBSCN-AS1	AVM	0.00219807	0.000154656	2880021808	0.499939	0.716965	0.729439	0.206846	0.219237
OBSCN	AVM	0.0225659	0.00218732	2.88618e+09	0.501008	0.0471117	0.0641641	2.18665	1.98124
TRIM11	AVM	0.0513017	-0.0374246	2767927388	0.48048	2.18444e-81	8.02971e-81	4.99384	8.89461
HIST3H2A	AVM	0.0169726	-0.0346232	2769675486	0.480784	2.58682e-125	1.23642e-124	1.60552	5.46013
RNF187	AVM	0.128123	-0.170312	2.42073e+09	0.420211	0	0	11.6228	27.5601
RHOU	AVM	0.0753869	-0.0370517	2799278652	0.485922	7.97237e-41	2.21249e-40	6.65353	9.39724
RAB4A	AVM	0.209441	-0.084129	2.64233e+09	0.458678	5.63805e-142	2.9541e-141	18.6752	27.0846
NUP133	AVM	0.0387345	-0.0428402	2747165721	0.476876	2.172e-121	1.01665e-120	3.6789	8.31727
ABCB10	AVM	0.0244779	-0.0334292	2.77731e+09	0.482109	1.62961e-99	6.70899e-99	2.38857	5.97263
TAF5L	AVM	0.0489665	-0.00750054	2.84543e+09	0.493935	1.0265e-12	2.13177e-12	4.6688	5.90495
URB2	AVM	0.0694894	0.0385694	2.97207e+09	0.515917	2.83061e-126	1.36019e-125	6.42699	3.26988
GALNT2	AVM	0.109651	-0.027415	2.78147e+09	0.482831	2.28148e-43	6.45746e-43	10.1847	13.6791
COG2	AVM	0.0403005	-0.0559489	2.71522e+09	0.47133	3.46418e-162	2.02008e-161	3.94977	9.67922
C1orf198	AVM	0.0502073	-0.0377238	2754894459	0.478218	4.16046e-100	1.71967e-99	4.59985	9.00247
TTC13	AVM	0.0129221	-0.0532392	2721525721	0.472425	3.50078e-211	2.62315e-210	1.24107	6.76005
ARV1	AVM	0.0372744	-0.0474888	2727229693	0.473416	1.07152e-151	5.87401e-151	3.48683	8.83963
FAM89A	AVM	0.446292	-0.0239501	2.82172e+09	0.489818	1.12762e-08	2.16818e-08	32.4797	34.9803
C1orf131	AVM	0.130333	-0.0541243	2.70935e+09	0.470312	1.55002e-103	6.54663e-103	11.3174	17.4628
GNPAT	AVM	0.0627348	-0.102057	2.58816e+09	0.449274	0	0	5.78183	15.9638
EXOC8	AVM	0.0524477	-0.0224978	2.81064e+09	0.487895	5.83691e-38	1.58391e-37	4.93475	7.36277
SPRTN	AVM	0.0834574	-0.0593051	2.70342e+09	0.469283	6.3913e-135	3.21838e-134	7.65821	13.8363
EGLN1	AVM	0.178254	-0.123759	2546338676	0.442015	2.79829e-282	2.91647e-281	14.9224	26.6853
AL445524.1	AVM	0.0388931	0.00841566	2.88196e+09	0.500276	0.622519	0.638664	2.46737	2.43522
TSNAX	AVM	0.170201	-0.219422	2329494443	0.404373	0	0	14.691	33.7481
DISC1	AVM	0.0319723	-0.077476	2.66075e+09	0.461875	9.71719e-268	9.47761e-267	2.85151	10.4874
SIPA1L2	AVM	0.215587	-0.0930842	2.63977e+09	0.458233	5.02268e-148	2.71142e-147	17.7887	26.3317
NTPCR	AVM	0.0988252	-0.0918395	2617663430	0.454396	1.33793e-232	1.11563e-231	9.34745	18.4776
AL355472.1	AVM	0.00703825	-0.00291407	2870148115	0.498225	2.80761e-08	5.35182e-08	0.448165	0.804692
COA6	AVM	0.122668	-0.0388965	2.74628e+09	0.476722	5.78238e-68	1.9541e-67	11.4799	16.2581
TARBP1	AVM	0.0331927	-0.105607	2608000925	0.452719	0	0	3.09776	12.5198
IRF2BP2	AVM	0.291496	-0.313083	2.18979e+09	0.380122	0	0	22.9549	46.3665
TOMM20	AVM	0.710423	-0.0983921	2.68246e+09	0.465644	5.04832e-65	1.6753e-64	49.052	58.573
RBM34	AVM	0.0352702	0.00297188	2.87241e+09	0.498617	0.0315175	0.0438513	2.96479	3.26036
ARID4B	AVM	0.672904	-0.0475214	2.76562e+09	0.48008	9.44541e-24	2.25289e-23	46.1118	53.1157
GGPS1	AVM	0.148193	-0.0517005	2.71372e+09	0.47107	8.32806e-92	3.269e-91	12.9968	19.0109
TBCE	AVM	0.0229296	-0.00617397	2856383414	0.495835	3.54595e-11	7.18865e-11	2.30978	3.14898
B3GALNT2	AVM	0.050452	-0.0478958	2738550735	0.475381	4.59948e-121	2.14765e-120	4.6097	9.54492
GNG4	AVM	0.0344466	-0.0323904	2.79128e+09	0.484534	7.49816e-72	2.60797e-71	3.10268	6.20138
LYST	AVM	0.240468	-0.0141577	2807354928	0.487324	4.10585e-17	9.06569e-17	18.754	21.714
NID1	AVM	0.0676181	-0.399316	2.0402e+09	0.354156	0	0	6.00345	34.6074
GPR137B	AVM	0.0230992	-0.0210474	2.80985e+09	0.487758	1.06177e-58	3.38889e-58	2.26545	4.72171
ERO1B	AVM	0.0937424	-0.0227784	2801713129	0.486345	1.22052e-33	3.19098e-33	8.19503	10.9812
LGALS8	AVM	0.131309	-0.115471	2561168200	0.444589	1.93165e-291	2.11311e-290	11.544	22.6914
HEATR1	AVM	0.122271	0.00866424	2.88039e+09	0.500002	0.998323	0.998471	10.8889	10.9509
ACTN2	AVM	0.0177093	-0.0325743	2.7953e+09	0.485232	4.5001e-92	1.76978e-91	1.39867	4.35972
MTR	AVM	0.1091	-0.117213	2573384611	0.44671	2.15872e-289	2.34057e-288	10.1896	20.7334
MT1HL1	AVM	0.0005636	0.000443197	2881712924	0.500232	8.61343e-10	1.69881e-09	0.0541738	0.00775437
MTRNR2L11	AVM	0.000982175	0.000939129	2882371820	0.500346	2.80025e-23	6.64434e-23	0.0738734	0.00458213
FH	AVM	0.0738241	-0.0467636	2.72872e+09	0.473674	1.18005e-107	5.09686e-107	7.30854	12.6075
OPN3	AVM	0.00809086	-0.0466814	2741156699	0.475833	1.89223e-194	1.31019e-193	0.763359	5.59901
CHML	AVM	0.062894	-0.0836412	2660962295	0.461912	9.79788e-211	7.33137e-210	6.04777	13.6005
CEP170	AVM	0.232262	-0.149081	2521065406	0.437628	6.30548e-287	6.72019e-286	19.7882	32.0721
SDCCAG8	AVM	0.143331	-0.136529	2513804958	0.436368	0	0	12.5388	25.3261
AKT3	AVM	0.355955	-0.138811	2.54552e+09	0.441873	2.96249e-217	2.28537e-216	28.2344	40.0763
AKT3-IT1	AVM	0.00347465	0.00115021	2.88116e+09	0.500136	0.391275	0.436625	0.216695	0.18963
ZBTB18	AVM	0.069222	-0.0909145	2.61757e+09	0.45438	7.56421e-275	7.61801e-274	5.9936	15.2144
ADSS	AVM	0.312146	0.0372335	2.91637e+09	0.506248	0.000101521	0.000170597	25.6833	25.5492
DESI2	AVM	0.228143	-0.0334762	2762916054	0.47961	5.93169e-38	1.60947e-37	20.3694	24.8157
COX20	AVM	0.368561	-0.0392534	2.74003e+09	0.475638	1.07298e-42	3.01883e-42	28.9781	34.9331
HNRNPU	AVM	1.59001	0.0356747	3018941055	0.524053	1.14781e-30	2.92192e-30	77.8232	80.7833
EFCAB2	AVM	0.0384799	-0.0649413	2.68983e+09	0.466924	2.21218e-205	1.61355e-204	3.61487	10.2372
SMYD3	AVM	0.0424871	-0.0507426	2.71746e+09	0.47172	5.18559e-159	2.96919e-158	3.89559	9.60202
TFB2M	AVM	0.0887189	0.0417294	2967379442	0.515103	1.1572e-76	4.14111e-76	8.0522	5.11542
CNST	AVM	0.197735	0.00621342	2.86558e+09	0.497432	0.0673451	0.0895494	17.2322	18.0201
AL591623.1	AVM	0.00418481	0.000886471	2880126592	0.499957	0.824372	0.832949	0.280719	0.289731
SCCPDH	AVM	0.0906216	-0.0783622	2646154817	0.459342	3.13651e-199	2.22032e-198	8.72199	16.8862
AHCTF1	AVM	0.231264	0.00154296	2.8591e+09	0.496307	0.0130281	0.0189416	19.8424	20.8628
ZNF670	AVM	0.0303094	-0.00194847	2.86333e+09	0.497041	5.65207e-06	1.00152e-05	2.76779	3.37068
ZNF669	AVM	0.0413522	-0.0295051	2.78698e+09	0.483788	1.0872e-69	3.71989e-69	3.82172	7.07375
ZNF124	AVM	0.0262745	-0.0490634	2735908025	0.474922	3.14132e-156	1.77115e-155	2.55602	7.56756
AL390728.6	AVM	0.0656406	0.00935941	2.87467e+09	0.49901	0.176788	0.217092	4.00886	4.2716
AL390728.4	AVM	0.00957169	0.00276774	2.88153e+09	0.500201	0.469402	0.510034	0.625462	0.586865
ZNF496	AVM	0.0354123	-0.0451638	2748104313	0.477039	3.18163e-123	1.50203e-122	3.47698	8.06172
TRIM58	AVM	0.00257099	-0.00631705	2.86352e+09	0.497074	2.75264e-20	6.32492e-20	0.22162	0.806807
SH3BP5L	AVM	0.0170803	-0.0335648	2779621193	0.48251	6.66391e-109	2.89876e-108	1.69416	5.19261
ZNF672	AVM	0.0640078	-0.00721387	2.84931e+09	0.494607	1.31213e-08	2.51901e-08	6.32849	7.42305
ZNF692	AVM	0.0187322	-0.0285331	2.79482e+09	0.485148	3.30961e-86	1.25357e-85	1.74341	4.71712
PGBD2	AVM	0.0219601	-0.0261822	2.79874e+09	0.485829	1.39561e-75	4.96587e-75	2.06353	4.9064
FAM110C	AVM	0.0205675	0.018071	2.92383e+09	0.507542	3.98426e-225	3.20312e-224	1.82714	0.321454
SH3YL1	AVM	0.0654173	-0.112489	2563092094	0.444923	0	0	6.07732	17.1118
ACP1	AVM	0.238197	-0.112854	2566740749	0.445557	1.18613e-219	9.25106e-219	20.8422	31.8729
TMEM18	AVM	0.174135	-0.0819719	2.64326e+09	0.45884	2.78522e-154	1.55151e-153	15.5774	23.9391
AC116614.1	AVM	0.0057506	0.00504821	2.88906e+09	0.501507	8.46917e-50	2.52601e-49	0.359517	0.0581578
SNTG2	AVM	0.0495697	0.0336276	2.96204e+09	0.514175	3.05778e-186	2.02348e-185	4.46688	1.64252
AC144450.1	AVM	0.00480653	0.00335255	2885086912	0.500818	4.73552e-09	9.18359e-09	0.300419	0.137111
PXDN	AVM	0.0659677	-0.414975	2.09208e+09	0.363161	0	0	5.50111	32.3103
MYT1L	AVM	0.00168933	-0.00439672	2.87204e+09	0.498552	1.12755e-10	2.26368e-10	0.113273	0.402875
EIPR1	AVM	0.0321795	-0.0396319	2756042130	0.478417	1.96295e-116	8.92401e-116	3.18148	7.50834
TRAPPC12	AVM	0.0589822	-0.0813336	2.6412e+09	0.458482	8.91011e-245	7.80977e-244	5.67348	13.9787
ADI1	AVM	0.221984	-0.0544496	2718135293	0.471837	4.98285e-70	1.70989e-69	19.3795	25.287
RNASEH1	AVM	0.115492	-0.0325749	2769214539	0.480704	2.69305e-50	8.05906e-50	11.081	15.0241
RNASEH1-AS1	AVM	0.00508672	-0.00498641	2864859562	0.497307	6.27824e-16	1.36439e-15	0.344743	0.884703
RPS7	AVM	2.72525	0.0209276	3.05063e+09	0.529555	4.15882e-45	1.19483e-44	94.0951	95.9075
LINC01105	AVM	0.00027311	0.000129319	2880831089	0.500079	0.0737673	0.0973565	0.0295494	0.0137464
CMPK2	AVM	0.0344831	-0.0779963	2.66782e+09	0.463103	3.64191e-251	3.29302e-250	3.05836	10.4599
RSAD2	AVM	0.0546988	-0.0987268	2643066086	0.458806	3.04391e-259	2.85499e-258	4.65403	12.88
RNF144A	AVM	0.00752075	-0.0938523	2.64078e+09	0.458408	0	0	0.664861	8.98238
LINC01814	AVM	0.0012086	0.000604592	2881670173	0.500225	0.00647893	0.00968778	0.093573	0.048641
ID2	AVM	0.250375	-0.347365	2.24962e+09	0.390508	0	0	17.0746	38.5977
KIDINS220	AVM	0.254078	-0.232879	2.34403e+09	0.406896	0	0	21.4036	39.4331
MBOAT2	AVM	0.0719641	-0.0972152	2624971331	0.455665	5.45455e-255	5.03181e-254	6.70278	15.5098
ASAP2	AVM	0.115148	-0.197772	2.38648e+09	0.414266	0	0	10.5196	27.4054
ITGB1BP1	AVM	0.293382	-0.162512	2470324282	0.42882	0	0	24.8707	39.0464
CPSF3	AVM	0.0434748	-0.0412824	2.74632e+09	0.476729	1.11022e-115	5.02015e-115	4.19601	8.87875
IAH1	AVM	0.144068	-0.0485213	2726620029	0.47331	2.1242e-80	7.76159e-80	12.9131	18.3969
ADAM17	AVM	0.313656	-0.0122809	2.79149e+09	0.48457	2.76783e-20	6.3593e-20	24.7279	28.86
YWHAQ	AVM	0.578275	-0.197001	2.4591e+09	0.426872	5.52392e-291	6.03547e-290	42.4674	56.9932
TAF1B	AVM	0.0683239	-0.0343066	2771106094	0.481032	1.39215e-67	4.69342e-67	6.44669	10.2608
AC010969.2	AVM	0.00520687	0.000765992	2.87921e+09	0.499798	0.371983	0.418413	0.349668	0.390538
GRHL1	AVM	0.0425125	0.0216598	2.92442e+09	0.507645	1.44198e-46	4.18847e-46	3.6198	2.10461
AC104794.2	AVM	0.011862	-0.00333343	2866432841	0.49758	1.45837e-09	2.86183e-09	0.773209	1.26114
KLF11	AVM	0.100963	-0.145604	2.49502e+09	0.433106	0	0	9.01256	22.3914
HPCAL1	AVM	0.240908	-0.214544	2.37594e+09	0.412435	0	0	20.5319	37.5237
ODC1	AVM	0.276964	0.0564869	2.98895e+09	0.518847	1.83035e-39	5.0226e-39	22.0783	18.7208
NOL10	AVM	0.149319	0.0271674	2919917475	0.506864	1.07313e-08	2.06444e-08	13.4794	12.3132
RN7SL832P	AVM	0.00300075	-0.000500804	2.8784e+09	0.499657	0.0665537	0.0886232	0.201921	0.270698
PDIA6	AVM	0.599823	-0.294309	2.30602e+09	0.400299	0	0	42.3738	60.0372
PQLC3	AVM	0.0600235	-0.0344558	2.77668e+09	0.481999	3.57362e-67	1.20193e-66	5.58976	9.21431
ROCK2	AVM	0.347788	-0.24439	2.34712e+09	0.407433	0	0	28.1753	45.4924
E2F6	AVM	0.0771148	-0.00569072	2842288771	0.493389	7.46387e-11	1.50452e-10	7.22482	8.61334
GREB1	AVM	0.00207465	-0.0162773	2.83607e+09	0.49231	2.21607e-63	7.27246e-63	0.177296	1.71583
LPIN1	AVM	0.159013	0.0347163	2.93103e+09	0.508792	1.40772e-13	2.96026e-13	13.5435	12.0207
TRIB2	AVM	0.194647	-0.106024	2591134747	0.449791	1.45156e-213	1.09992e-212	16.0059	26.3557
Metazoa-SRP-ENSG00000237261	AVM	0.000500006	0.000460373	2.88141e+09	0.500179	1.38037e-10	2.76671e-10	0.0393992	0.00352471
FAM84A	AVM	0.100641	-0.228355	2396544508	0.416012	0	0	7.17557	24.0163
NBAS	AVM	0.0681926	-0.0835971	2644367063	0.459032	6.72458e-228	5.49154e-227	6.53041	14.7019
DDX1	AVM	0.249983	-0.0595605	2.69173e+09	0.467254	4.64197e-87	1.77019e-86	21.1869	28.2552
FAM49A	AVM	0.0101559	-0.0489432	2.73592e+09	0.474924	1.7348e-194	1.20212e-193	1.02438	6.03889
SMC6	AVM	0.120687	-0.0994601	2.6108e+09	0.453205	9.90306e-228	8.07739e-227	10.8298	20.1948
GEN1	AVM	0.0141744	-0.0256379	2.80462e+09	0.48685	3.69383e-82	1.36658e-81	1.23122	3.86555
RDH14	AVM	0.0841821	-0.0667086	2.6796e+09	0.465147	1.01034e-160	5.84227e-160	8.12608	15.1284
LINC01376	AVM	0.00140118	-0.000466294	2878585318	0.499689	0.027862	0.039046	0.093573	0.155792
TTC32	AVM	0.0598949	-0.0132476	2.82631e+09	0.490615	1.76469e-23	4.19682e-23	5.40261	7.33035
WDR35	AVM	0.0364313	-0.00924444	2.83648e+09	0.49238	7.84439e-23	1.85149e-22	3.3243	4.87679
MATN3	AVM	0.142892	-0.120761	2594746425	0.450418	5.83352e-241	5.02632e-240	11.8936	21.7517
LAPTM4A	AVM	1.23478	-0.240351	2485349104	0.431428	1.60418e-236	1.35529e-235	69.1061	80.2824
PUM2	AVM	0.215366	-0.116646	2572808094	0.44661	4.44061e-224	3.54669e-223	18.4782	29.234
RHOB	AVM	1.49524	-0.249354	2.55706e+09	0.443875	2.22063e-159	1.27421e-158	68.3034	79.0794
HS1BP3	AVM	0.0464583	-0.0101024	2834316743	0.492005	4.01695e-21	9.31918e-21	4.25018	5.88204
ATAD2B	AVM	0.120169	-0.0659859	2693034411	0.46748	1.42144e-125	6.8049e-125	10.6575	17.1981
UBXN2A	AVM	0.132712	-0.0827227	2.63895e+09	0.458091	2.9028e-182	1.8775e-181	11.7557	20.2484
MFSD2B	AVM	0.00431312	0.00283991	2.88598e+09	0.500972	2.21386e-10	4.41787e-10	0.359517	0.165309
WDCP	AVM	0.0108975	-0.0177659	2.82504e+09	0.490394	1.26764e-56	3.97986e-56	1.0687	2.99107
FKBP1B	AVM	0.0268755	-0.0259136	2.80277e+09	0.486529	1.12067e-61	3.64523e-61	2.77272	5.46225
SF3B6	AVM	0.728082	-0.0533167	2762005182	0.479452	1.66098e-24	3.99038e-24	49.9828	57.3432
FAM228B	AVM	0.0723005	-0.0500254	2.72559e+09	0.47313	1.70071e-117	7.78179e-117	6.52056	11.9618
TP53I3	AVM	0.0739991	-0.10198	2.59674e+09	0.450764	6.89945e-291	7.53228e-290	7.22482	17.0145
ITSN2	AVM	0.379234	-0.0881095	2.64338e+09	0.458861	1.02399e-112	4.54843e-112	29.0323	38.1187
NCOA1	AVM	0.259521	-0.173359	2463877539	0.427701	0	0	22.1423	36.2295
PTRHD1	AVM	0.150374	-0.157527	2455879815	0.426312	0	0	13.248	28.0754
ADCY3	AVM	0.0329069	-0.0317916	2.78029e+09	0.482625	6.02654e-83	2.23914e-82	3.3243	6.80058
DNAJC27	AVM	0.0331545	-0.0271149	2.79463e+09	0.485116	3.90794e-71	1.3519e-70	2.78749	5.78652
DNAJC27-AS1	AVM	0.00471451	-0.000461804	2.87672e+09	0.499365	0.00620987	0.00930253	0.290569	0.418031
EFR3B	AVM	0.0764754	-0.175809	2431628251	0.422103	0	0	6.0527	21.7887
POMC	AVM	0.0995309	-0.0841556	2.66508e+09	0.462627	6.51236e-173	4.01795e-172	8.90914	16.3487
DNMT3A	AVM	0.0466391	-0.161465	2466618927	0.428177	0	0	4.34868	18.6408
DTNB	AVM	0.0122593	-0.0169946	2.82866e+09	0.491023	7.21687e-51	2.17079e-50	1.11303	2.91177
ASXL2	AVM	0.104784	-0.0786353	2.65923e+09	0.461611	7.7013e-173	4.7504e-172	9.77099	17.4346
RAB10	AVM	0.399498	-0.014162	2.80726e+09	0.487308	1.66112e-12	3.43935e-12	32.1546	36.0088
HADHA	AVM	0.344217	-0.216215	2.37877e+09	0.412927	0	0	28.7811	45.3116
HADHB	AVM	0.268331	-0.122181	2.55768e+09	0.443984	1.33671e-220	1.04741e-219	23.2898	34.5464
SELENOI	AVM	0.0471933	-0.0208678	2.81365e+09	0.488417	1.2519e-37	3.38624e-37	4.44718	6.76992
SLC35F6	AVM	0.0812641	-0.0692926	2.68113e+09	0.465414	1.69927e-165	1.00839e-164	7.40704	14.3703
MAPRE3	AVM	0.0238512	-0.0136707	2837101541	0.492488	2.08144e-28	5.18385e-28	2.22113	3.73091
TMEM214	AVM	0.0720176	-0.0451144	2.73261e+09	0.47435	1.44278e-107	6.22968e-107	6.71756	11.9051
AGBL5	AVM	0.0132198	-0.0221679	2.81163e+09	0.488066	2.8797e-70	9.90715e-70	1.33465	3.72245
OST4	AVM	1.1824	-0.14286	2629233736	0.456405	2.42905e-97	9.85838e-97	68.2443	76.3196
KHK	AVM	0.0103567	-0.0254182	2.80296e+09	0.486561	1.33787e-91	5.24312e-91	0.92588	3.61918
ABHD1	AVM	0.00429066	-0.00337849	2868761844	0.497984	4.71487e-11	9.53825e-11	0.339818	0.743715
PREB	AVM	0.0587204	-0.0349114	2773127797	0.481383	4.5703e-71	1.58083e-70	5.57006	9.31582
SLC5A6	AVM	0.0872508	-0.114354	2600100331	0.451347	1.92587e-291	2.10765e-290	6.71756	16.515
ATRAID	AVM	0.351038	-0.219148	2368396727	0.411126	0	0	28.7171	45.9376
CAD	AVM	0.0219754	-0.0248165	2803013543	0.486571	2.32793e-68	7.89279e-68	2.18665	4.87397
MPV17	AVM	0.0835903	-0.10547	2.56771e+09	0.445725	0	0	7.69761	18.6401
GTF3C2	AVM	0.03783	-0.0401913	2753745033	0.478018	2.47283e-113	1.10204e-112	3.6198	8.03282
AC074117.1	AVM	0.0301846	0.00763923	2886151670	0.501003	0.0380759	0.052466	1.97981	1.79091
EIF2B4	AVM	0.12601	-0.0188277	2797353800	0.485588	2.22395e-30	5.64805e-30	10.9677	14.0234
SNX17	AVM	0.165032	-0.139333	2.5077e+09	0.435307	0	0	15.4691	28.2266
ZNF513	AVM	0.0537668	3.2863e-05	2.86701e+09	0.49768	0.00593879	0.00891332	5.25486	5.74211
PPM1G	AVM	0.513836	-0.038571	2.76949e+09	0.480751	6.12085e-24	1.4633e-23	38.9165	44.7293
NRBP1	AVM	0.204937	-0.119453	2554711737	0.443468	2.19842e-249	1.96797e-248	18.1778	29.5403
IFT172	AVM	0.0151287	-0.0202609	2817561945	0.489096	2.91563e-60	9.39173e-60	1.44299	3.62658
FNDC4	AVM	0.178237	0.105338	3084776368	0.535482	1.12378e-283	1.179e-282	14.2625	7.53795
GCKR	AVM	0.0168563	0.0150868	2917366049	0.506421	1.79573e-229	1.47677e-228	1.49717	0.21395
ZNF512	AVM	0.0475323	-0.0520113	2725044158	0.473036	8.52376e-141	4.43071e-140	4.46688	9.87272
CCDC121	AVM	0.0126598	-0.0325547	2783833857	0.483241	6.99119e-115	3.14697e-114	1.1475	4.5067
GPN1	AVM	0.0712781	-0.0458115	2.73324e+09	0.474459	1.98724e-104	8.43567e-104	7.05738	12.1892
SUPT7L	AVM	0.0746186	-0.045003	2738101099	0.475303	4.10436e-100	1.69675e-99	6.8653	11.8589
SLC4A1AP	AVM	0.0946077	-0.0461018	2.73403e+09	0.474596	1.93672e-90	7.53948e-90	9.07166	14.2032
MRPL33	AVM	1.14684	0.353852	3.5001e+09	0.607576	0	0	65.8114	56.2784
RBKS	AVM	0.0534902	0.0309343	2943423085	0.510944	1.95622e-81	7.19672e-81	4.56538	2.40526
BABAM2	AVM	0.107622	-0.0284877	2772715209	0.481311	2.94431e-51	8.8871e-51	9.77099	13.6406
FOSL2	AVM	0.991184	0.569816	3.87334e+09	0.672368	0	0	59.5912	33.4185
AC104695.3	AVM	0.0959361	0.045921	2.93668e+09	0.509774	2.61362e-43	7.39366e-43	5.69318	3.83313
AC104695.2	AVM	0.0245043	0.00942552	2892255416	0.502062	2.63934e-07	4.88363e-07	1.61044	1.20439
PPP1CB	AVM	0.831301	0.165458	3179842301	0.551984	2.40935e-154	1.34269e-153	54.0064	50.04
TRMT61B	AVM	0.0401336	-0.0374443	2.75879e+09	0.478893	7.61242e-105	3.23907e-104	3.7577	8.00533
WDR43	AVM	0.447529	0.227385	3.30265e+09	0.573302	0	0	32.8983	20.6182
YPEL5	AVM	0.360224	0.00595059	2.83196e+09	0.491596	1.0708e-06	1.94678e-06	28.3871	31.4457
LBH	AVM	0.130337	-0.240256	2381193141	0.413348	0	0	9.90396	27.0941
LCLAT1	AVM	0.037268	-0.045482	2738226778	0.475325	2.87562e-136	1.45951e-135	3.49175	8.44803
GALNT14	AVM	0.000252553	-0.00762826	2.85881e+09	0.496256	4.92328e-34	1.29093e-33	0.0246245	0.773322
MEMO1	AVM	0.066387	-0.0370101	2.75478e+09	0.478197	3.6436e-92	1.4344e-91	5.42723	9.87519
DPY30	AVM	0.216561	-0.137709	2507934072	0.435348	0	0	18.5028	31.6636
SPAST	AVM	0.0686631	-0.0794247	2.65698e+09	0.461221	3.37667e-209	2.50641e-208	6.54519	14.2906
AL121658.1	AVM	0.00358312	-0.00169981	2874194989	0.498927	4.04922e-06	7.21017e-06	0.21177	0.426843
SLC30A6	AVM	0.0442179	-0.026517	2788445364	0.484042	1.15157e-65	3.8357e-65	4.07289	7.29404
YIPF4	AVM	0.248383	-0.19841	2395248956	0.415788	0	0	20.3546	37.1974
AL133245.1	AVM	0.00393953	0.00105175	2882066670	0.500293	0.109524	0.140234	0.310268	0.251665
BIRC6	AVM	0.287407	-0.190565	2431450464	0.422072	0	0	23.8463	39.0545
AL133243.2	AVM	0.0072236	0.00275689	2883213256	0.500493	0.0278513	0.039033	0.47279	0.37503
AL133243.3	AVM	0.0124424	0.00170731	2875673803	0.499184	0.0188628	0.0269541	0.768284	0.935459
AL133243.4	AVM	0.0141099	-0.0178397	2822131754	0.489889	1.0117e-58	3.23024e-58	1.1672	3.19621
TTC27	AVM	0.0427327	-0.00639322	2853589174	0.49535	5.37282e-09	1.0412e-08	4.19109	5.12775
LTBP1	AVM	0.0985548	-0.0773894	2691896805	0.467282	6.19244e-144	3.28294e-143	8.31815	14.8461
RASGRP3	AVM	0.0866126	-0.532611	1.83666e+09	0.318823	0	0	6.80128	42.4555
FAM98A	AVM	0.178471	0.0161147	2.89018e+09	0.501702	0.207635	0.25105	16.4048	16.3504
RN7SL602P	AVM	0.00128604	0.00110559	2882746120	0.500411	1.4873e-14	3.1715e-14	0.0984979	0.0162137
AC009414.2	AVM	0.0343111	0.0142776	2.89927e+09	0.503281	1.06376e-12	2.2088e-12	2.2359	1.59176
CRIM1	AVM	1.15043	0.428844	3578303679	0.621152	0	0	63.2997	49.5219
FEZ2	AVM	0.633633	-0.00311997	2.83138e+09	0.491495	1.27872e-05	2.23739e-05	44.2108	48.8649
VIT	AVM	0.00839763	0.0053088	2.89786e+09	0.503036	3.32811e-48	9.80679e-48	0.896331	0.288674
AC007382.1	AVM	0.0230774	-0.0181842	2.81683e+09	0.48897	1.37011e-52	4.17394e-52	2.05368	4.27548
STRN	AVM	0.109358	-0.126997	2.54381e+09	0.441576	0	0	10.362	21.8878
HEATR5B	AVM	0.0573083	-0.0648025	2695543598	0.467915	1.12371e-171	6.89502e-171	5.21054	11.6411
GPATCH11	AVM	0.0860401	-0.0675454	2680266418	0.465263	9.47875e-162	5.50947e-161	7.87983	14.9046
EIF2AK2	AVM	0.325153	-0.273787	2.29394e+09	0.398201	0	0	25.8557	45.1347
CEBPZOS	AVM	0.134409	-0.0898389	2.61988e+09	0.45478	2.86617e-205	2.09e-204	11.9429	21.1085
CEBPZ	AVM	0.533573	0.185982	3216131698	0.558283	1.35615e-251	1.22912e-250	38.7983	30.5522
AC007390.2	AVM	0.00621024	0.00031253	2877870265	0.499565	0.0771575	0.101538	0.379217	0.467025
NDUFAF7	AVM	0.0577565	-0.0338044	2.77112e+09	0.481034	3.74973e-75	1.33141e-74	5.29919	9.1209
PRKD3	AVM	0.288302	-0.124213	2.56018e+09	0.444417	1.77671e-215	1.35777e-214	23.5755	35.0046
QPCT	AVM	0.15509	-0.192554	2458788049	0.426817	0	0	13.2824	27.4374
CDC42EP3	AVM	0.442207	0.122064	3.06094e+09	0.531345	2.0064e-81	7.38032e-81	30.8495	26.7667
RMDN2	AVM	0.0317614	0.00148121	2879029232	0.499766	0.714688	0.727287	3.15193	3.20432
CYP1B1	AVM	0.636705	0.568846	3.71333e+09	0.64459	0	0	32.9082	4.51058
CYP1B1-AS1	AVM	0.00753485	0.00665492	2.89224e+09	0.50206	3.82391e-73	1.34076e-72	0.48264	0.0708467
ATL2	AVM	0.156414	-0.0454682	2747701451	0.476969	1.19361e-60	3.85499e-60	13.5385	18.2256
HNRNPLL	AVM	0.0800842	-0.0539362	2712438278	0.470848	9.13312e-127	4.39658e-126	7.29377	13.1909
GALM	AVM	0.0370845	-0.0575731	2.70594e+09	0.469719	4.92375e-194	3.40136e-193	2.87614	8.99577
SRSF7	AVM	1.10113	0.185709	3.2196e+09	0.558886	2.52259e-184	1.65064e-183	62.4329	60.8665
GEMIN6	AVM	0.0486857	-0.0257605	2.78412e+09	0.483292	7.56126e-67	2.53392e-66	4.49643	7.89148
DHX57	AVM	0.0303272	-0.0569271	2.7165e+09	0.471553	2.74378e-181	1.76489e-180	2.75794	8.45579
MORN2	AVM	0.0549323	-0.0442008	2740339001	0.475691	3.16165e-109	1.37753e-108	5.52081	10.3887
SOS1	AVM	0.314138	-0.325535	2185455433	0.37937	0	0	23.0436	46.8942
SOS1-IT1	AVM	0.00212007	-0.000384763	2878057650	0.499598	0.0150757	0.0217493	0.132972	0.213598
MAP4K3	AVM	0.117523	-0.151299	2.49375e+09	0.432886	0	0	10.5442	23.8873
SNORA67-ENSG00000252473	AVM	0.00139478	-3.08475e-06	2879661049	0.499876	0.317131	0.36323	0.093573	0.11843
AC007388.1	AVM	0.0242627	-0.0179405	2829848988	0.491229	7.02263e-43	1.97934e-42	1.54149	3.31394
THUMPD2	AVM	0.0934192	-0.0376104	2753059943	0.477899	4.70927e-75	1.67123e-74	8.2886	12.8226
EML4	AVM	0.278028	-0.0483228	2726695325	0.473323	8.91823e-59	2.84884e-58	22.0488	27.9154
COX7A2L	AVM	0.452512	-0.183073	2458273884	0.426728	6.63108e-308	7.77237e-307	35.4248	50.021
MTA3	AVM	0.0296071	-0.0756473	2664741017	0.462568	3.11616e-262	2.96096e-261	2.81212	10.3041
ZFP36L2	AVM	0.853843	-0.102306	2667683478	0.463079	2.10809e-74	7.45564e-74	48.3083	59.6945
THADA	AVM	0.0555902	-0.0458748	2745508163	0.476589	7.48184e-108	3.23415e-107	5.00862	9.70354
PLEKHH2	AVM	0.0690341	0.0410163	2.97559e+09	0.516528	7.92906e-168	4.75885e-167	5.86555	2.57304
DYNC2LI1	AVM	0.0472966	-0.0395061	2753838692	0.478035	5.77522e-105	2.45968e-104	4.26988	8.70886
LRPPRC	AVM	0.226594	-0.0197731	2799760167	0.486006	7.14729e-20	1.63141e-19	19.6454	22.7175
RN7SL455P	AVM	0.000194197	-0.000113034	2880202150	0.49997	0.601736	0.618498	0.0196996	0.0257304
PPM1B	AVM	0.116893	-0.00823289	2827833030	0.490879	2.01201e-14	4.27986e-14	10.3669	12.3347
PREPL	AVM	0.105346	-0.0767108	2.6522e+09	0.460392	1.69937e-185	1.11877e-184	9.20463	17.2781
CAMKMT	AVM	0.0177061	-0.0242783	2804317188	0.486797	8.40177e-74	2.9586e-73	1.70401	4.34879
LINC01121	AVM	0.000501042	0.000285463	2.88129e+09	0.500158	0.00194496	0.00303512	0.049249	0.0176236
SRBD1	AVM	0.0380678	-0.066758	2.68883e+09	0.46675	7.24232e-207	5.31855e-206	3.62472	10.2742
PRKCE	AVM	0.0973125	0.00430242	2.83896e+09	0.49281	6.71011e-12	1.37609e-11	7.59419	9.23369
EPAS1	AVM	1.6114	-0.278231	2.45562e+09	0.426267	7.0974e-272	7.03205e-271	75.4937	84.788
ATP6V1E2	AVM	0.023206	-0.00601026	2854428314	0.495496	3.0794e-13	6.44386e-13	2.13248	3.04148
RHOQ	AVM	0.108254	-0.0205206	2.79176e+09	0.484618	3.79886e-37	1.02384e-36	9.53952	12.7905
PIGF	AVM	0.119967	-0.091717	2606277906	0.45242	5.92298e-234	4.95423e-233	10.6575	20.3693
CRIPT	AVM	0.126048	-0.10672	2571305128	0.446349	4.93755e-280	5.0967e-279	11.0909	21.9917
SOCS5	AVM	0.114139	-0.0206193	2.80109e+09	0.486236	2.61308e-29	6.57302e-29	10.298	13.1704
AC016722.3	AVM	0.00104006	0.000261689	2.88036e+09	0.499998	0.981035	0.98235	0.0738734	0.0743715
MCFD2	AVM	0.34769	-0.0292965	2.77514e+09	0.481732	2.18798e-25	5.3043e-25	28.7959	33.3604
TTC7A	AVM	0.0618115	0.0373735	2974957285	0.516418	3.06329e-168	1.84057e-167	5.80153	2.52933
CALM2	AVM	1.58119	0.140463	3197226810	0.555002	7.22654e-153	3.98839e-152	79.3302	79.7837
BCYRN1	AVM	0.062333	0.0256733	2.89566e+09	0.502653	4.78454e-06	8.50487e-06	3.07313	2.58502
EPCAM	AVM	0.000777439	-0.0235475	2824099626	0.490231	2.35135e-87	8.97945e-87	0.0541738	2.00838
MSH2	AVM	0.042761	-0.0950607	2609546766	0.452987	0	0	3.91037	13.3414
MSH6	AVM	0.106443	-0.0595261	2.72168e+09	0.472453	4.16056e-98	1.69857e-97	10.1551	15.5747
FBXO11	AVM	0.244257	-0.0366879	2751411294	0.477613	1.30671e-44	3.73662e-44	20.5614	25.4611
AC079807.1	AVM	0.00373799	-0.000345503	2877399517	0.499483	0.0115746	0.0169087	0.22162	0.325331
FOXN2	AVM	0.0688385	-0.0629195	2695544063	0.467915	1.33764e-157	7.58965e-157	6.35804	12.8053
AC093635.1	AVM	0.00231356	0.000364254	2880136626	0.499958	0.778411	0.78888	0.157597	0.166014
PPP1R21	AVM	0.0754106	-0.021638	2804939090	0.486905	6.7734e-35	1.78877e-34	6.92933	9.59533
STON1	AVM	0.0172737	-0.0171683	2832405290	0.491673	3.63761e-37	9.80576e-37	1.80251	3.46092
ASB3	AVM	0.0242628	-0.0518076	2731044149	0.474078	1.28487e-171	7.88028e-171	2.16203	7.35784
CHAC2	AVM	0.0224518	0.00706862	2890516806	0.50176	0.000244544	0.000403448	2.09801	1.75425
ERLEC1	AVM	0.270993	-0.100786	2609489927	0.452977	2.22461e-161	1.29025e-160	23.0485	32.6836
PSME4	AVM	0.197382	0.0158278	2.86673e+09	0.497631	0.0845096	0.110505	16.1832	17.0882
ACYP2	AVM	0.0852156	-0.0516713	2.71193e+09	0.47076	1.83663e-122	8.64639e-122	7.86013	13.819
SPTBN1	AVM	1.26236	-0.732319	1.76916e+09	0.307105	0	0	64.2354	88.82
RTN4	AVM	1.10625	-0.0527156	2.82172e+09	0.489818	8.94121e-07	1.62821e-06	63.4622	71.8876
CLHC1	AVM	0.00830142	-0.0320695	2.78838e+09	0.48403	2.79065e-119	1.28939e-118	0.738734	3.93534
RPS27A	AVM	3.34933	0.185279	3472458086	0.602779	0	0	97.1485	97.4967
MTIF2	AVM	0.0433755	-0.0593366	2699888126	0.468669	1.90516e-179	1.21472e-178	4.24526	10.5255
CCDC88A	AVM	0.169918	-0.271341	2.27528e+09	0.394962	0	0	14.6319	35.023
CFAP36	AVM	0.296428	0.0250123	2893635662	0.502302	0.146172	0.182631	24.2305	24.5718
PPP4R3B	AVM	0.291861	-0.0321063	2771964931	0.481181	2.45833e-29	6.18491e-29	24.7377	28.9372
PNPT1	AVM	0.187502	-0.00981948	2827326345	0.490791	1.01432e-10	2.03926e-10	16.7249	18.7737
EFEMP1	AVM	0.597321	0.505156	3.6097e+09	0.626603	0	0	30.7018	5.9402
AC007743.1	AVM	0.00489317	-0.00280309	2.87255e+09	0.498642	1.0203e-06	1.85547e-06	0.334893	0.606956
CCDC85A	AVM	0.0501088	-0.0607002	2.71317e+09	0.470975	5.186e-152	2.85108e-151	4.88057	10.6651
VRK2	AVM	0.104722	-0.00688698	2.83904e+09	0.492824	3.16311e-10	6.29439e-10	9.59862	11.1388
FANCL	AVM	0.0601454	-0.064464	2689477022	0.466862	1.15056e-176	7.22287e-176	5.44693	12.1194
PAPOLG	AVM	0.0588282	-0.053642	2717107368	0.471658	5.1034e-141	2.65792e-140	5.28441	10.9929
REL	AVM	0.368516	0.021517	2.88404e+09	0.500635	0.703623	0.717221	27.5843	28.5625
PUS10	AVM	0.0491132	-0.0286384	2.79603e+09	0.485359	9.84195e-54	3.02673e-53	4.61463	7.54394
PEX13	AVM	0.0959948	-0.0240889	2.79465e+09	0.485119	8.77419e-37	2.35696e-36	8.94361	11.9967
KIAA1841	AVM	0.0324963	-0.0989491	2.61559e+09	0.454036	0	0	3.08791	12.2508
AC016747.1	AVM	0.0057633	-0.00944548	2854629021	0.495531	4.77431e-29	1.19703e-28	0.389067	1.28476
AHSA2	AVM	0.161932	0.00918143	2.87768e+09	0.499532	0.712893	0.725516	13.9079	14.2123
USP34	AVM	0.466486	-0.135358	2.57703e+09	0.447343	7.98611e-166	4.74859e-165	35.4691	46.0877
AC016727.1	AVM	0.00237109	-0.000252276	2878452491	0.499666	0.0497975	0.0674736	0.157597	0.224524
XPO1	AVM	0.137751	-0.278993	2.22269e+09	0.385834	0	0	11.8493	34.3744
FAM161A	AVM	0.0226798	-0.0355922	2777196131	0.482089	3.47744e-107	1.49909e-106	1.95026	5.54402
CCT4	AVM	0.55856	0.0580274	2962332976	0.514227	3.77482e-14	8.00684e-14	41.1918	41.9046
COMMD1	AVM	0.223282	-0.110167	2.57784e+09	0.447483	1.78138e-210	1.33072e-209	19.9705	30.5145
B3GNT2	AVM	0.127465	-0.153651	2489066222	0.432073	0	0	11.1401	24.6825
TMEM17	AVM	0.00543308	-0.013529	2836414992	0.492369	2.50988e-53	7.69938e-53	0.477715	2.00591
EHBP1	AVM	0.0639644	-0.0919182	2.63128e+09	0.456759	2.96422e-254	2.727e-253	6.08717	14.6899
WDPCP	AVM	0.0209696	-0.0472048	2744893760	0.476482	2.7581e-157	1.56261e-156	1.85669	6.56971
AC016734.2	AVM	0.00107946	-0.00204176	2874522382	0.498984	2.27967e-07	4.22917e-07	0.103423	0.30665
MDH1	AVM	0.113751	-0.0819992	2638416811	0.457999	3.47707e-193	2.39276e-192	10.4605	18.9496
RPS4XP5	AVM	0.000516664	0.000445859	2881480037	0.500192	1.15646e-08	2.22317e-08	0.0443241	0.00599201
UGP2	AVM	0.466421	0.132875	3085710824	0.535644	1.91383e-98	7.82639e-98	33.6764	29.3341
VPS54	AVM	0.0703028	-0.0574847	2.71941e+09	0.472058	7.20274e-124	3.41476e-123	6.73233	12.2995
PELI1	AVM	0.544695	0.237113	3.27137e+09	0.567872	0	0	36.8333	26.2524
LGALSL	AVM	0.0893849	-0.0328517	2.77058e+09	0.480941	1.17717e-59	3.77966e-59	8.0522	11.9502
AFTPH	AVM	0.157231	-0.0378439	2751680396	0.47766	1.14777e-56	3.6052e-56	13.7602	18.4293
SERTAD2	AVM	0.140639	-0.0406207	2739863669	0.475609	1.93365e-71	6.70386e-71	11.997	17.115
CEP68	AVM	0.171369	-0.280049	2.23161e+09	0.387382	0	0	14.6811	36.6771
RAB1A	AVM	0.480901	-0.0774269	2.66881e+09	0.463274	2.7109e-82	1.00348e-81	36.4442	45.2517
ACTR2	AVM	0.531482	-0.304445	2.24982e+09	0.390543	0	0	39.8079	59.2723
SPRED2	AVM	0.080654	-0.0634366	2.68571e+09	0.466208	7.19913e-161	4.16466e-160	7.22482	14.0777
ETAA1	AVM	0.0227715	-0.056781	2.71745e+09	0.471718	2.56841e-190	1.74207e-189	2.28515	7.93589
C1D	AVM	0.212618	-0.0995738	2.59023e+09	0.449634	1.30193e-201	9.3367e-201	18.3846	28.8054
WDR92	AVM	0.020483	-0.0441515	2.74556e+09	0.476598	4.89763e-155	2.74129e-154	1.90593	6.60003
PNO1	AVM	0.339101	0.221622	3337279667	0.579313	0	0	26.8259	12.2262
PPP3R1	AVM	0.188875	-0.0223206	2774641771	0.481646	9.10688e-36	2.42453e-35	16.3556	20.456
AC017083.1	AVM	0.00993648	0.000332549	2.87545e+09	0.499146	0.00758059	0.0112612	0.620537	0.793765
CNRIP1	AVM	0.150294	-0.0813424	2.63444e+09	0.457308	2.29873e-177	1.44747e-176	13.2332	21.9607
FBXO48	AVM	0.0198295	-0.0152595	2.8289e+09	0.491064	6.38846e-41	1.77384e-40	1.81729	3.61354
APLF	AVM	0.0115487	-0.0113375	2843311567	0.493566	2.48212e-32	6.41146e-32	1.0884	2.37707
ARHGAP25	AVM	0.0210822	-0.0785891	2.64539e+09	0.459209	0	0	1.89116	10.0796
ANTXR1	AVM	0.00780897	-0.0307882	2785392991	0.483512	2.786e-125	1.33114e-124	0.69441	3.99667
GFPT1	AVM	0.0796499	-0.046443	2728900893	0.473706	1.9386e-107	8.36516e-107	7.279	12.6044
NFU1	AVM	0.0894737	-0.0985273	2.59084e+09	0.449739	2.79127e-284	2.93991e-283	8.23443	18.3726
AAK1	AVM	0.656656	0.084193	2.99997e+09	0.52076	1.97505e-27	4.87196e-27	45.1022	44.8379
ANXA4	AVM	0.125856	-0.0264262	2.79155e+09	0.48458	2.19982e-33	5.74182e-33	11.4553	14.6212
GMCL1	AVM	0.0715873	-0.0735641	2.67033e+09	0.463538	1.55491e-185	1.02392e-184	6.9441	14.2296
SNRNP27	AVM	0.236912	-0.0630068	2675385723	0.464416	1.73194e-106	7.43878e-106	19.0396	26.7949
MXD1	AVM	0.0597339	-0.0014748	2.85621e+09	0.495805	1.25494e-06	2.2754e-06	5.21054	6.09529
ASPRV1	AVM	0.00460627	-0.00444576	2.86572e+09	0.497456	1.56853e-13	3.29508e-13	0.433391	0.942508
PCBP1-AS1	AVM	0.0294965	0.00602057	2.87979e+09	0.499899	0.839112	0.847143	1.87639	1.9111
PCBP1	AVM	0.804141	0.00931478	2882350797	0.500343	0.864979	0.871393	53.4942	57.9837
C2orf42	AVM	0.0164743	-0.0120959	2839784757	0.492954	5.331e-31	1.36083e-30	1.57104	2.98437
TIA1	AVM	0.15139	-0.24026	2316576463	0.402131	0	0	13.0756	32.3012
PCYOX1	AVM	0.0800607	-0.131973	2523452544	0.438042	0	0	7.44152	19.799
SNRPG	AVM	1.05378	0.256457	3.37996e+09	0.586723	0	0	64.0138	56.8543
FAM136A	AVM	0.0762948	-0.068349	2666446740	0.462864	4.28559e-187	2.85282e-186	7.2199	14.7037
TEX261	AVM	0.0694453	-0.0360378	2.7599e+09	0.479087	3.71852e-77	1.33424e-76	6.74711	10.9749
NAGK	AVM	0.0993544	-0.0899707	2620431237	0.454877	3.07866e-230	2.54193e-229	9.16031	18.2362
MCEE	AVM	0.0205104	-0.0382658	2.75487e+09	0.478214	2.18168e-141	1.13978e-140	1.87639	6.25425
MPHOSPH10	AVM	0.321533	0.0437179	2.93256e+09	0.509059	1.68164e-08	3.2208e-08	26.1906	25.4329
ZNF638	AVM	0.344887	-0.262069	2316286628	0.402081	0	0	27.3775	45.9425
EXOC6B	AVM	0.152753	-0.00540752	2.84341e+09	0.493583	6.80836e-07	1.24351e-06	13.3957	14.8063
SPR	AVM	0.0255934	-0.0214615	2.80643e+09	0.487163	5.97989e-61	1.93596e-60	2.42305	5.0065
SFXN5	AVM	0.0538408	-0.0424871	2.75312e+09	0.47791	5.3893e-98	2.19821e-97	5.06772	9.49558
RAB11FIP5	AVM	0.0989187	-0.0340045	2774479556	0.481618	2.05641e-50	6.16143e-50	9.67742	13.3862
SMYD5	AVM	0.0240453	-0.00237014	2.86412e+09	0.497179	2.207e-06	3.96528e-06	2.2359	2.80673
PRADC1	AVM	0.0497246	-0.0606371	2.69429e+09	0.467698	8.44392e-176	5.27622e-175	5.05294	11.5103
CCT7	AVM	0.400378	-0.0448133	2740572003	0.475732	3.857e-40	1.0637e-39	32.3073	38.3866
ALMS1	AVM	0.0365543	-0.0602266	2.71748e+09	0.471723	2.75175e-167	1.64676e-166	3.44743	9.08883
TPRKB	AVM	0.17487	-0.134415	2520075677	0.437456	0	0	15.8532	28.2975
DUSP11	AVM	0.111631	-0.0677091	2.67787e+09	0.464847	1.04738e-147	5.64733e-147	9.90396	17.0554
STAMBP	AVM	0.0755451	-0.0761992	2654714384	0.460828	1.38399e-204	1.0062e-203	7.11647	15.0086
DGUOK	AVM	0.187684	-0.141855	2494398392	0.432999	0	0	16.4393	29.9664
BOLA3	AVM	0.176845	-0.0915073	2605372733	0.452263	1.11308e-201	7.98875e-201	14.9569	24.8549
MOB1A	AVM	0.386448	-0.0150543	2.80513e+09	0.486937	2.54269e-13	5.3278e-13	31.5292	35.1967
MTHFD2	AVM	0.360933	0.316839	3.4493e+09	0.598759	0	0	23.7725	4.65156
DCTN1	AVM	0.130091	-0.136465	2.5178e+09	0.437061	0	0	12.1546	24.6
WDR54	AVM	0.0605995	-0.0846078	2.63191e+09	0.456869	1.71299e-255	1.58621e-254	5.8951	14.5278
RTKN	AVM	0.0269314	-0.036668	2773625783	0.481469	1.25648e-100	5.21033e-100	2.65452	6.35118
INO80B	AVM	0.0385556	0.00860595	2.89112e+09	0.501865	0.00320254	0.0049163	3.4622	3.10774
WBP1	AVM	0.00398323	-0.0054382	2.86366e+09	0.497098	8.80555e-17	1.93268e-16	0.389067	0.969649
MOGS	AVM	0.0767721	-0.0385719	2.75214e+09	0.47774	6.3622e-82	2.35022e-81	7.28885	11.7877
MRPL53	AVM	0.0475962	0.00982409	2880620023	0.500042	0.950561	0.953503	3.6395	3.67557
CCDC142	AVM	0.0185233	-0.0360925	2.76946e+09	0.480746	1.4291e-125	6.84035e-125	1.60552	5.47106
TTC31	AVM	0.0210748	-0.0385319	2762492565	0.479537	2.24615e-128	1.09301e-127	1.96503	6.06533
PCGF1	AVM	0.022373	-0.0153943	2.82592e+09	0.490548	1.00309e-42	2.82314e-42	1.96996	3.87331
AUP1	AVM	0.277271	-0.0703785	2670254978	0.463525	1.00815e-100	4.18247e-100	23.408	31.1659
HTRA2	AVM	0.165819	0.0135189	2888536076	0.501417	0.278849	0.325892	15.2524	15.1397
DOK1	AVM	0.0145599	-0.0252013	2801621923	0.486329	1.33825e-81	4.93338e-81	1.47747	4.21239
SEMA4F	AVM	0.00734592	-0.00509732	2863612126	0.49709	2.84303e-13	5.95387e-13	0.674711	1.25762
HK2	AVM	0.0622446	0.0596288	3025373453	0.52517	0	0	5.30411	0.274223
POLE4	AVM	0.425823	0.0944957	3.03805e+09	0.527371	3.33585e-60	1.07415e-59	32.2827	28.3348
AC007681.1	AVM	0.0422817	0.034544	2938691241	0.510123	2.31838e-236	1.95807e-235	2.61019	0.591094
MRPL19	AVM	0.143766	-0.141924	2493907497	0.432914	0	0	13.312	26.6595
GCFC2	AVM	0.0796376	-0.0249104	2791952202	0.484651	5.3129e-44	1.51219e-43	7.32332	10.4469
RN7SKP203	AVM	0.00091324	0.000424169	2.88127e+09	0.500154	0.0234201	0.0331056	0.0640236	0.0331323
AC105399.1	AVM	0.0033351	0.00255786	2.88617e+09	0.501006	4.25672e-23	1.00806e-22	0.265944	0.0648547
SUCLG1	AVM	0.231078	-0.0984309	2.60733e+09	0.452602	1.07236e-172	6.60859e-172	20.6599	30.2258
TRABD2A	AVM	0.0539894	0.00830669	2894710956	0.502488	0.0008193	0.00131053	4.83132	4.34844
TMSB10	AVM	4.28017	0.169852	3.24205e+09	0.562783	6.28142e-197	4.39683e-196	99.2268	99.1661
KCMF1	AVM	0.224635	-0.0449274	2739641440	0.47557	7.94555e-53	2.42578e-52	20.3989	25.4431
TCF7L1	AVM	0.0934804	-0.163331	2.46419e+09	0.427755	0	0	8.49544	22.8067
TGOLN2	AVM	0.479953	-0.209932	2421091262	0.420273	0	0	36.3753	51.8151
RETSAT	AVM	0.0368262	-0.0426684	2.74468e+09	0.476445	7.80052e-125	3.71782e-124	3.66905	8.39798
ELMOD3	AVM	0.0312927	-0.0521866	2723130695	0.472704	1.74781e-170	1.06516e-169	2.78257	8.26334
CAPG	AVM	0.0379613	-0.0259537	2808312540	0.487491	9.58267e-49	2.83393e-48	3.5213	6.00999
MAT2A	AVM	0.542214	0.263812	3.36191e+09	0.583588	0	0	38.3797	24.9966
GGCX	AVM	0.127207	-0.0351373	2765305701	0.480025	3.04825e-51	9.19878e-51	11.8591	15.9342
VAMP8	AVM	0.155672	-0.0661585	2.72021e+09	0.472197	3.99682e-87	1.5246e-86	12.8343	18.3909
VAMP5	AVM	0.629361	-0.717549	1623285702	0.281784	0	0	43.4721	75.9266
RNF181	AVM	0.361193	-0.0440281	2729023664	0.473727	2.77536e-49	8.24486e-49	28.7269	35.0607
TMEM150A	AVM	0.0991521	0.00818721	2.89438e+09	0.50243	0.0209358	0.0297497	9.64295	9.19069
USP39	AVM	0.0640758	-0.0384963	2.7595e+09	0.479017	4.24475e-81	1.55776e-80	6.23492	10.4554
C2orf68	AVM	0.0276549	-0.0849359	2.64338e+09	0.458861	9.80555e-304	1.12915e-302	2.58557	10.8099
GNLY	AVM	0.0220978	0.00767121	2.89871e+09	0.503183	1.36311e-13	2.86779e-13	2.01428	1.38028
ATOH8	AVM	0.126529	-0.132738	2.57885e+09	0.447659	2.47198e-277	2.5188e-276	10.5541	20.8977
ST3GAL5	AVM	0.0103637	-0.0606805	2714693045	0.471239	2.86178e-232	2.38186e-231	0.940655	6.69519
POLR1A	AVM	0.0564086	-0.00219923	2867802040	0.497817	0.0114259	0.0166951	5.58976	6.0255
PTCD3	AVM	0.123461	-0.06249	2700906766	0.468846	3.09165e-115	1.39352e-114	10.9234	17.2115
IMMT	AVM	0.143739	-0.0962334	2.60815e+09	0.452745	1.96941e-211	1.47898e-210	13.3021	22.7295
MRPL35	AVM	0.0754152	-0.0592648	2698935618	0.468504	1.34198e-143	7.0936e-143	7.32332	13.6421
KDM3A	AVM	0.102995	-0.122881	2548376245	0.442369	0	0	8.93376	20.5332
CHMP3	AVM	0.479411	-0.143141	2.55064e+09	0.442762	3.26723e-191	2.22672e-190	36.395	48.42
RNF103	AVM	0.109098	-0.0482985	2732568315	0.474342	4.62488e-86	1.75027e-85	10.2339	15.4083
RMND5A	AVM	0.0890082	-0.128548	2.53108e+09	0.439366	0	0	8.52499	20.5544
LINC01943	AVM	0.00366291	-0.00228841	2870537773	0.498292	1.76827e-10	3.53602e-10	0.226545	0.568889
CYTOR	AVM	0.126262	0.0142649	2.87882e+09	0.49973	0.772806	0.783436	6.96873	7.16187
RGPD2	AVM	0.00554002	0.00098764	2882590175	0.500384	0.137208	0.172319	0.581138	0.504387
KRCC1	AVM	0.08256	-0.0924714	2610734412	0.453193	8.36665e-268	8.16629e-267	7.17065	16.6444
EIF2AK3	AVM	0.0460147	-0.00842322	2837646847	0.492583	3.87587e-19	8.77913e-19	4.09751	5.61698
RPIA	AVM	0.138258	-0.0519733	2.71001e+09	0.470426	2.53374e-98	1.03552e-97	12.3122	18.429
AC006453.2	AVM	0.00722243	0.00160569	2880287231	0.499985	0.95214	0.954909	0.497414	0.501567
AC116050.1	AVM	0.00379044	0.00110044	2880613621	0.500041	0.815969	0.824831	0.246245	0.238271
TEKT4	AVM	0.000999116	-0.000223089	2.87976e+09	0.499893	0.393049	0.438533	0.0984979	0.11984
MRPS5	AVM	0.251934	-0.10929	2.58819e+09	0.449281	2.75859e-191	1.88101e-190	21.4479	31.7281
ZNF514	AVM	0.0298737	-0.059836	2.70973e+09	0.470378	8.12346e-193	5.58306e-192	2.70377	8.63696
FAHD2A	AVM	0.0443364	-0.0588033	2709019567	0.470255	6.44109e-163	3.76746e-162	4.50135	10.4346
LINC00342	AVM	0.00666334	9.3508e-05	2.87622e+09	0.499279	0.00751975	0.0111714	0.418616	0.563954
ANKRD36C	AVM	0.0968358	-0.188929	2.42575e+09	0.421082	0	0	7.96356	23.7104
FAHD2CP	AVM	0.00596183	-0.00151462	2.87315e+09	0.498746	6.47579e-06	1.14522e-05	0.354592	0.606603
GPAT2	AVM	0.00897736	-0.0151465	2833190805	0.491809	6.35328e-51	1.91146e-50	0.778133	2.41972
DUSP2	AVM	0.112023	0.0961969	3081083884	0.534841	0	0	8.33292	1.38662
STARD7	AVM	0.187645	-0.130458	2529846079	0.439152	3.23589e-296	3.61635e-295	16.262	28.5266
TMEM127	AVM	0.0998987	-0.0592251	2699229340	0.468555	7.45453e-126	3.57318e-125	9.4952	15.8394
CIAO1	AVM	0.122461	-0.125989	2539711880	0.440865	0	0	11.4701	23.1827
SNRNP200	AVM	0.177371	-0.158692	2.4754e+09	0.429701	0	0	15.9714	29.774
ARID5A	AVM	0.804688	0.616001	3956568585	0.686815	0	0	49.9828	16.63
KANSL3	AVM	0.0557633	-0.0368319	2767792781	0.480457	1.20229e-80	4.39901e-80	5.08249	9.00846
LMAN2L	AVM	0.0162225	-0.0257422	2801792629	0.486359	1.75334e-78	6.34364e-78	1.63507	4.3643
CNNM3	AVM	0.0141374	-0.0342637	2.77964e+09	0.482513	2.35295e-115	1.06163e-114	1.39867	4.89477
ANKRD39	AVM	0.0249818	-0.057593	2703624565	0.469318	8.49076e-209	6.29899e-208	2.40827	8.56082
SEMA4C	AVM	0.10936	-0.0660918	2686567930	0.466357	8.88549e-139	4.56493e-138	9.73159	16.5482
Metazoa-SRP-ENSG00000274206	AVM	0.000246437	0.000246437	2.88094e+09	0.500098	7.66285e-14	1.61633e-13	0.0196996	0
FAHD2B	AVM	0.0212337	-0.00961199	2848155633	0.494407	5.86313e-19	1.32492e-18	2.04383	3.1666
ANKRD36	AVM	0.0580568	-0.127588	2551634225	0.442934	0	0	5.09234	16.4837
AC092683.1	AVM	0.0132872	-0.00202443	2.86619e+09	0.497538	1.10093e-09	2.16627e-09	0.787983	1.28617
ANKRD36B	AVM	0.0447506	-0.0579571	2.71134e+09	0.470657	3.17482e-166	1.89321e-165	4.02364	9.91431
COX5B	AVM	0.989988	-0.382552	2.18515e+09	0.379317	0	0	60.4974	77.9406
ACTR1B	AVM	0.12092	-0.103234	2597955475	0.450975	1.00771e-239	8.63566e-239	11.5243	21.2776
C2orf92	AVM	0.02255	-0.0157105	2.83096e+09	0.491422	4.53556e-36	1.2105e-35	2.07338	3.79576
TMEM131	AVM	0.125757	-0.0762793	2665053239	0.462622	1.95349e-152	1.07594e-151	11.5538	19.0317
INPP4A	AVM	0.0582713	-0.0653088	2.69381e+09	0.467614	4.92636e-171	3.01043e-170	5.45186	11.9336
COA5	AVM	0.0964607	-0.130505	2.5116e+09	0.435985	0	0	9.05196	21.8793
UNC50	AVM	0.211326	-0.0567146	2701441249	0.468939	5.69207e-86	2.15263e-85	18.2615	24.8513
MGAT4A	AVM	0.24379	-0.124708	2.58168e+09	0.44815	4.05081e-203	2.92528e-202	20.8225	30.953
KIAA1211L	AVM	0.105574	-0.0787182	2658526795	0.46149	1.23257e-172	7.59243e-172	9.85964	17.595
TSGA10	AVM	0.0184678	-0.0211616	2818623230	0.48928	1.86778e-54	5.77641e-54	1.74341	3.88846
LIPT1	AVM	0.0289089	-0.028279	2792626924	0.484768	3.21422e-75	1.14157e-74	2.66437	5.72554
MITD1	AVM	0.124992	-0.0928104	2.61674e+09	0.454236	3.04355e-217	2.34589e-216	10.9727	20.2653
MRPL30	AVM	0.0406212	-0.0492311	2.72756e+09	0.473473	6.62109e-149	3.59087e-148	3.63457	8.97463
TXNDC9	AVM	0.191866	-0.0779749	2647814279	0.45963	6.04485e-142	3.16663e-141	17.1189	25.4266
EIF5B	AVM	1.06207	0.27595	3384706144	0.587546	0	0	62.0094	55.9615
REV1	AVM	0.209231	-0.0508107	2.72649e+09	0.473287	4.87839e-66	1.62754e-65	18.2615	23.7788
AFF3	AVM	0.0385052	-0.0121077	2847425268	0.49428	1.73985e-14	3.70474e-14	3.33908	4.48485
CHST10	AVM	0.0468773	0.00204593	2.86719e+09	0.497711	0.00325378	0.00499068	4.35361	4.8486
PDCL3	AVM	0.132096	-0.041213	2.72724e+09	0.473418	1.67673e-83	6.2445e-83	11.805	17.3962
NPAS2	AVM	0.130099	-0.0352276	2770683704	0.480959	7.95574e-48	2.33609e-47	11.5883	15.4767
RPL31	AVM	2.26117	0.32215	3373470036	0.585595	0	0	88.8008	87.5986
TBC1D8	AVM	0.0567939	0.00486537	2889825168	0.50164	0.0408255	0.0560424	5.44201	5.11189
CNOT11	AVM	0.0721454	-0.041447	2737071116	0.475124	1.42401e-102	5.97874e-102	6.66338	11.7295
RNF149	AVM	0.123235	-0.0132833	2819000391	0.489346	3.41847e-18	7.6516e-18	10.8889	13.1401
MAP4K4	AVM	0.415334	-0.340063	2199441962	0.381798	0	0	31.7311	53.2461
IL1R2	AVM	0.0097464	0.00917977	2906761852	0.50458	8.48457e-268	8.27838e-267	0.984979	0.0690844
IL1R1	AVM	0.915996	0.706691	3845507532	0.667536	0	0	45.2943	15.8506
IL1RL2	AVM	0.00281822	0.00245589	2.88738e+09	0.501215	2.62302e-37	7.07787e-37	0.295494	0.0525182
IL1RL1	AVM	0.60988	0.564593	3.53072e+09	0.612893	0	0	25.4322	3.37315
IL18R1	AVM	0.238789	0.186162	3265159887	0.566794	0	0	17.9906	4.87785
SLC9A2	AVM	0.010356	-0.0279673	2.80011e+09	0.486067	1.1889e-97	4.842e-97	0.856932	3.65055
MFSD9	AVM	0.00617985	-0.0145221	2.83436e+09	0.492012	4.89718e-53	1.498e-52	0.610687	2.20894
MRPS9	AVM	0.0820469	-0.0575519	2705542651	0.469651	8.35294e-131	4.12283e-130	7.84043	13.9469
TGFBRAP1	AVM	0.0421545	-0.0698285	2680762114	0.465349	2.82465e-208	2.08859e-207	4.25018	11.1599
AC012360.3	AVM	0.0100788	-0.000358875	2.87429e+09	0.498944	0.00130781	0.00206565	0.625462	0.838882
C2orf49	AVM	0.123802	-0.0485886	2726947844	0.473367	7.15195e-88	2.74291e-87	10.9727	16.4185
FHL2	AVM	0.149178	0.10476	3.10388e+09	0.538799	0	0	11.9527	4.32271
NCK2	AVM	0.0790515	-0.132224	2527806958	0.438798	0	0	8.18025	20.1652
UXS1	AVM	0.11048	-0.225987	2.30725e+09	0.400512	0	0	9.69219	29.505
SULT1C2	AVM	0.0272886	-0.000576447	2.87159e+09	0.498474	0.00712756	0.0106169	2.20635	2.51982
SULT1C4	AVM	0.120824	-0.333934	2.19109e+09	0.380348	0	0	10.4359	33.6462
GCC2	AVM	0.32465	-0.340796	2169286127	0.376563	0	0	25.0923	48.701
LIMS1	AVM	0.443964	-0.299559	2.27532e+09	0.394969	0	0	33.4499	52.6656
RANBP2	AVM	0.261008	-0.139499	2535506576	0.440135	2.5058e-255	2.31875e-254	21.901	33.8168
SH3RF3-AS1	AVM	0.00359543	0.0030592	2.88568e+09	0.500921	2.47064e-25	5.98417e-25	0.23147	0.0472312
SH3RF3	AVM	0.0630412	0.00392393	2886817045	0.501118	0.193101	0.234787	6.15119	5.92504
2024-09-10	AVM	0.253664	0.0897362	3078985688	0.534476	2.80275e-148	1.51485e-147	21.8025	15.311
RGPD5	AVM	0.0331417	-0.0307045	2.78362e+09	0.483204	2.20954e-85	8.33146e-85	2.76287	6.14604
MALL	AVM	0.442317	0.253656	3299402442	0.572738	0	0	29.1357	16.3952
NPHP1	AVM	0.0297286	-0.0378997	2.76408e+09	0.479813	7.83967e-112	3.46228e-111	2.75302	6.80481
LINC00116	AVM	0.346207	0.10624	3.07509e+09	0.533801	7.6701e-112	3.38794e-111	26.8949	21.0059
BCL2L11	AVM	0.0776551	-0.0392576	2.77807e+09	0.48224	3.29695e-58	1.04795e-57	6.95888	10.4931
MIR4435-2HG	AVM	0.107831	0.0166831	2.89108e+09	0.501858	0.0294859	0.0411886	6.12657	5.83657
ANAPC1	AVM	0.0532292	-0.0407008	2761880864	0.479431	6.65754e-87	2.53486e-86	5.17607	9.27282
MERTK	AVM	0.0735218	-0.0356263	2.77299e+09	0.48136	1.73613e-66	5.81085e-66	6.27432	10.0599
TMEM87B	AVM	0.150734	-0.0462495	2.73724e+09	0.475154	9.79301e-70	3.35368e-69	13.2923	18.4353
ZC3H8	AVM	0.123516	0.00546751	2.86627e+09	0.497551	0.0332345	0.0461115	10.6525	11.2833
ZC3H6	AVM	0.0805946	-0.107935	2.59216e+09	0.44997	1.98584e-299	2.2445e-298	7.03275	17.0885
AC012442.3	AVM	0.00162494	0.00108298	2.88219e+09	0.500314	0.000101991	0.000171365	0.108348	0.0454688
TTL	AVM	0.117303	-0.087251	2668854122	0.463282	3.75182e-155	2.10127e-154	10.6673	17.8255
POLR1B	AVM	0.0347703	-0.00194512	2.87331e+09	0.498773	0.0781959	0.102874	3.6001	3.83912
CHCHD5	AVM	0.150947	-0.114616	2.55123e+09	0.442865	3.13987e-289	3.40026e-288	13.1396	24.833
AC079922.2	AVM	0.00447501	-0.00238505	2.8722e+09	0.498581	2.42749e-07	4.49938e-07	0.310268	0.594619
SLC20A1	AVM	0.462451	0.178333	3.17843e+09	0.551739	9.82168e-230	8.09198e-229	32.8343	24.6377
PSD4	AVM	0.00241347	-0.00307143	2870702734	0.498321	2.83856e-10	5.65316e-10	0.226545	0.562544
PAX8-AS1	AVM	0.0105271	-0.00381801	2.86685e+09	0.497652	8.84251e-10	1.7431e-09	0.68456	1.15681
CBWD2	AVM	0.039223	-0.000161487	2864218902	0.497195	9.80937e-05	0.000164972	3.55085	4.13378
WASH2P	AVM	0.0175254	-0.0123069	2.84831e+09	0.494435	2.05497e-25	4.98319e-25	1.1672	2.28648
AL078621.3	AVM	0.0111456	-0.00726139	2854533982	0.495514	3.14335e-20	7.21469e-20	0.989904	1.88995
RABL2A	AVM	0.00968964	-0.0180401	2.82598e+09	0.490558	1.11042e-58	3.54332e-58	0.896331	2.78699
SLC35F5	AVM	0.108861	-0.0837045	2645321959	0.459197	6.95881e-191	4.73664e-190	9.70204	17.9221
ACTR3	AVM	0.74024	0.095856	3.04246e+09	0.528136	6.09539e-47	1.7776e-46	49.7562	49.2328
DDX18	AVM	0.719156	0.0275793	2.91393e+09	0.505824	0.0032371	0.00496822	49.5001	52.2437
AC009404.1	AVM	0.00229434	-0.00140821	2875175462	0.499097	1.12729e-05	1.97564e-05	0.152672	0.333438
CCDC93	AVM	0.0928328	-0.0645693	2.69049e+09	0.467038	2.37018e-142	1.24479e-141	8.67767	15.3032
INSIG2	AVM	0.0394836	-0.0432682	2.74229e+09	0.476029	2.87417e-128	1.39785e-127	3.6395	8.47059
STEAP3	AVM	0.0226765	0.00251604	2889204810	0.501533	0.00318914	0.00489656	2.37872	2.07006
C2orf76	AVM	0.101158	-0.0161543	2793907760	0.48499	4.23801e-38	1.1505e-37	8.53484	11.7479
DBI	AVM	0.551644	-0.235245	2.40901e+09	0.418176	0	0	39.9606	55.0352
TMEM37	AVM	0.0183767	-0.12012	2.55e+09	0.44265	0	0	1.83206	13.2832
PTPN4	AVM	0.0525178	-0.127191	2541600970	0.441193	0	0	4.61463	16.4026
EPB41L5	AVM	0.0689843	-0.00866662	2852611692	0.49518	4.84781e-07	8.89356e-07	6.60921	7.56474
TMEM185B	AVM	0.0694591	-0.00193548	2.8574e+09	0.496012	2.07404e-05	3.59598e-05	6.36789	7.20804
RALB	AVM	0.463188	-0.0620341	2711220824	0.470637	6.43577e-55	1.99634e-54	35.08	42.4858
INHBB	AVM	0.146459	-0.0278612	2819904029	0.489503	1.07769e-18	2.42695e-18	10.1207	12.2762
CLASP1	AVM	0.062621	-0.122817	2546908236	0.442114	0	0	6.02315	17.539
NIFK-AS1	AVM	0.00762116	-0.0107008	2853518137	0.495338	8.43095e-28	2.08852e-27	0.526964	1.46135
NIFK	AVM	0.399772	0.170983	3188880215	0.553553	1.85477e-270	1.8276e-269	30.1354	21.5801
TSN	AVM	0.169066	-0.122936	2.53891e+09	0.440726	7.62722e-293	8.39493e-292	14.9569	26.9524
BIN1	AVM	0.0964393	-0.0790729	2.65114e+09	0.460207	3.35311e-190	2.27372e-189	8.95346	16.9514
CYP27C1	AVM	0.00201956	-0.00102688	2879702161	0.499883	0.536927	0.567273	0.25117	0.274223
ERCC3	AVM	0.0375061	-0.0575839	2708626455	0.470186	1.1313e-177	7.14197e-177	3.57547	9.55233
MAP3K2	AVM	0.213674	-0.123416	2.56365e+09	0.445019	1.60841e-237	1.3653e-236	18.2024	29.2498
IWS1	AVM	0.176754	-0.0844471	2638069384	0.457938	6.62477e-161	3.83404e-160	15.4346	23.9747
AC010976.2	AVM	0.0152648	0.0080446	2.89126e+09	0.501889	7.56473e-12	1.55006e-11	0.930805	0.555142
LIMS2	AVM	0.33403	-0.349546	2153383501	0.373803	0	0	25.4519	49.6093
WDR33	AVM	0.257493	-0.119705	2.56224e+09	0.444775	1.18834e-219	9.2656e-219	22.0635	33.2835
SFT2D3	AVM	0.0205261	-0.0630202	2685472940	0.466167	8.5429e-247	7.5718e-246	2.07338	8.84386
POLR2D	AVM	0.0906163	-0.00698166	2.84357e+09	0.493611	4.30511e-09	8.35793e-09	8.68752	10.0158
AMMECR1L	AVM	0.0652263	-0.017152	2.81719e+09	0.489032	3.93102e-28	9.75681e-28	6.12164	8.33912
AC012306.2	AVM	0.0171164	-0.00026428	2.87097e+09	0.498367	0.000144032	0.000240396	1.1081	1.44126
SAP130	AVM	0.0162851	-0.0267294	2794933545	0.485168	1.6033e-90	6.24422e-90	1.50209	4.47498
UGGT1	AVM	0.0893882	-0.084144	2.63909e+09	0.458115	1.45024e-212	1.09429e-211	8.4068	16.7826
HS6ST1	AVM	0.0327458	-0.071764	2.68549e+09	0.46617	5.56075e-222	4.39179e-221	3.14701	9.88858
RAB6C	AVM	0.000265385	0.000206855	2880892336	0.50009	0.00547356	0.00824313	0.0246245	0.00669696
SMPD4	AVM	0.0533075	-0.0475728	2.74313e+09	0.476175	3.97561e-107	1.71275e-106	5.42231	10.1529
MZT2B	AVM	0.665064	-0.288842	2.30852e+09	0.400733	0	0	46.5403	64.4839
CCDC115	AVM	0.0789111	-0.0919266	2615448917	0.454012	3.83504e-263	3.66084e-262	7.01798	16.2972
IMP4	AVM	0.262309	0.0784051	3.01878e+09	0.524026	1.17469e-64	3.88911e-64	22.0389	18.0659
PTPN18	AVM	0.0402331	-0.0994852	2.59612e+09	0.450656	0	0	3.7183	13.6103
ARHGEF4	AVM	0.00101789	-0.00044965	2.87786e+09	0.499563	0.00190098	0.00296769	0.0689485	0.156497
FAM168B	AVM	0.115598	-0.0654206	2686430555	0.466333	2.76705e-131	1.36751e-130	10.948	17.7131
PLEKHB2	AVM	0.265002	-0.026315	2770992415	0.481012	2.24905e-31	5.76021e-31	22.4427	26.8509
MZT2A	AVM	0.224174	-0.160714	2.4751e+09	0.429649	0	0	19.4533	33.3459
AC073869.1	AVM	0.00668901	0.00245092	2882986317	0.500453	0.037044	0.0510573	0.443241	0.353176
C2orf27A	AVM	0.00414534	-0.00282307	2870494765	0.498285	1.18804e-09	2.33459e-09	0.285644	0.629514
AC097532.2	AVM	0.00446282	-0.00152923	2.87478e+09	0.499029	6.18778e-05	0.000104953	0.265944	0.46068
MGAT5	AVM	0.0731869	-0.0883968	2.63171e+09	0.456834	1.41652e-242	1.23076e-241	6.79636	15.4439
CCNT2	AVM	0.124176	-0.104411	2.59751e+09	0.450898	1.3899e-247	1.2368e-246	10.6673	20.5255
RAB3GAP1	AVM	0.172801	-0.0708589	2.67062e+09	0.463588	6.72153e-127	3.23915e-126	15.016	22.4736
ZRANB3	AVM	0.0117586	-0.0144958	2.83639e+09	0.492365	3.19938e-40	8.83064e-40	1.1475	2.67455
R3HDM1	AVM	0.0729083	-0.120567	2542305357	0.441315	0	0	6.98843	18.6947
UBXN4	AVM	0.885131	-0.0580166	2.78541e+09	0.483515	8.28608e-16	1.7974e-15	56.4689	64.5928
MCM6	AVM	0.0291871	-0.0457514	2.75103e+09	0.477548	6.93575e-127	3.34178e-126	2.97956	7.45301
DARS	AVM	0.213727	-0.152427	2.48495e+09	0.431358	0	0	18.2911	32.0678
CXCR4	AVM	0.00904427	-0.15292	2.56686e+09	0.445577	0	0	0.664861	11.5473
SPOPL	AVM	0.0725427	-0.0504906	2.73575e+09	0.474894	3.39491e-103	1.43117e-102	6.8653	11.8853
AC092620.2	AVM	0.00298427	-0.000465747	2877306832	0.499467	0.00654017	0.00977881	0.192071	0.298896
KYNU	AVM	0.077069	0.0284628	2928232648	0.508307	1.47407e-28	3.67595e-28	5.9542	4.34421
GTDC1	AVM	0.0243395	-0.055966	2717231949	0.47168	4.89873e-194	3.38494e-193	2.1177	7.80125
ZEB2	AVM	0.075245	-0.0776173	2.69451e+09	0.467737	4.8613e-163	2.8459e-162	6.01822	12.481
ACVR2A	AVM	0.0447908	-0.0516712	2.72781e+09	0.473516	2.51883e-141	1.31464e-140	4.15169	9.45716
ORC4	AVM	0.0652458	-0.0869424	2633295842	0.45711	3.02011e-252	2.74834e-251	5.94927	14.5539
MBD5	AVM	0.103762	-0.158392	2.46447e+09	0.427804	0	0	8.53977	23.1256
EPC2	AVM	0.180229	-0.0237113	2.79685e+09	0.4855	7.77689e-24	1.85657e-23	16.3162	19.3683
LYPD6B	AVM	0.00878274	0.00589786	2895704496	0.502661	8.40732e-38	2.27774e-37	0.822458	0.290436
MMADHC	AVM	0.287295	-0.0187728	2776763546	0.482014	1.45513e-27	3.59671e-27	23.4524	27.9679
RND3	AVM	0.653105	0.241899	3.26451e+09	0.566681	0	0	40.4728	29.6774
RBM43	AVM	0.0289498	-0.121414	2546662901	0.442071	0	0	2.492	14.1119
NMI	AVM	0.174689	-0.0568509	2.70623e+09	0.46977	1.49795e-90	5.83475e-90	15.3361	21.598
RIF1	AVM	0.323109	-0.0923661	2.65765e+09	0.461338	2.98092e-107	1.28545e-106	25.9394	33.7527
ARL5A	AVM	0.150884	-0.0621327	2689184598	0.466811	2.83088e-116	1.28524e-115	13.0116	19.8744
CACNB4	AVM	0.00651406	-0.007968	2857321985	0.495998	8.92631e-22	2.08544e-21	0.590987	1.39156
STAM2	AVM	0.0677646	-0.0624198	2692933446	0.467462	2.1027e-160	1.21405e-159	6.41221	12.9576
FMNL2	AVM	0.139026	-0.103403	2.62619e+09	0.455876	7.20024e-196	5.02299e-195	12.3467	21.0323
PRPF40A	AVM	0.528823	-0.0168483	2812679897	0.488249	6.25688e-10	1.23776e-09	39.4829	43.956
ARL6IP6	AVM	0.111316	-0.0600032	2.6934e+09	0.467544	2.19517e-130	1.0815e-129	9.71682	16.3741
NR4A2	AVM	0.287479	0.0376155	2896651368	0.502825	0.0523951	0.0707793	19.4927	19.7197
GPD2	AVM	0.0708083	-0.0132336	2823989800	0.490212	1.46175e-22	3.44108e-22	6.38266	8.40115
ACVR1C	AVM	0.00486159	-0.000511363	2.87447e+09	0.498975	0.000148616	0.000247848	0.364442	0.570299
ACVR1	AVM	0.185128	-0.133284	2555260236	0.443564	1.22347e-263	1.17164e-262	16.0946	27.1777
PKP4	AVM	0.340505	-0.190715	2.45725e+09	0.42655	0	0	26.5452	41.0488
TANC1	AVM	0.249866	-0.137812	2538851379	0.440715	1.29892e-256	1.20777e-255	20.6796	32.5779
WDSUB1	AVM	0.0145093	-0.0278842	2.7954e+09	0.485249	2.15429e-92	8.4959e-92	1.37897	4.33399
BAZ2B	AVM	0.313527	-0.414023	2030998740	0.352558	0	0	24.132	52.2137
AC009961.1	AVM	0.00627563	0.000900181	2.87889e+09	0.499743	0.286077	0.332432	0.393992	0.446229
2024-03-07	AVM	0.364444	-0.114153	2.59194e+09	0.449931	2.91517e-162	1.70104e-161	29.3918	39.7464
CD302	AVM	0.0986691	-0.0383528	2758128948	0.478779	2.97316e-67	1.0006e-66	8.94853	13.2705
LY75	AVM	0.0332131	-0.0295189	2790780256	0.484447	2.2524e-74	7.96394e-74	2.92046	6.05123
PLA2R1	AVM	0.0280527	-0.00728972	2.86259e+09	0.496913	1.36824e-06	2.47716e-06	2.62497	3.23886
RBMS1	AVM	0.587713	-0.0403102	2762159314	0.479479	3.38294e-26	8.2638e-26	41.0539	47.8103
TANK	AVM	0.213098	-0.0863801	2.63111e+09	0.45673	2.12042e-156	1.19629e-155	17.8872	26.9052
PSMD14	AVM	0.278798	-0.000957842	2841500042	0.493252	2.71343e-05	4.68314e-05	23.7774	25.7248
FAP	AVM	0.103133	0.0451828	2952678428	0.512551	5.48632e-50	1.63871e-49	7.96356	5.56376
IFIH1	AVM	0.134691	-0.0320633	2.77398e+09	0.481531	3.77165e-45	1.08429e-44	11.6031	15.4534
GCA	AVM	0.223491	0.069606	2987751163	0.518639	3.27016e-46	9.47004e-46	17.9611	14.8849
GRB14	AVM	0.0266965	0.00411078	2888497182	0.50141	0.00715255	0.010653	2.38857	2.10848
COBLL1	AVM	0.523509	-0.352562	2321532160	0.402991	0	0	36.1931	51.2744
AC019197.1	AVM	0.00845792	0.0011157	2880136018	0.499958	0.876286	0.882288	0.536814	0.545978
SCN2A	AVM	0.0417138	0.00329193	2878733729	0.499715	0.664915	0.679335	3.33415	3.4017
CSRNP3	AVM	0.00449942	-0.0448721	2.76764e+09	0.48043	5.3447e-164	3.14325e-163	0.408766	4.3213
TTC21B	AVM	0.0424032	-0.0899697	2638014334	0.457929	1.2572e-281	1.30776e-280	3.91529	12.3228
STK39	AVM	0.0209134	-0.0790375	2646887538	0.459469	0	0	1.87639	10.013
CERS6	AVM	0.0322972	-0.0539455	2735062212	0.474775	3.78954e-148	2.04655e-147	3.07313	8.1005
NOSTRIN	AVM	0.481555	-0.432293	2.08157e+09	0.361336	0	0	31.1746	58.438
BBS5	AVM	0.0212179	-0.0161396	2827481648	0.490818	7.52742e-41	2.08922e-40	1.97981	3.82608
FASTKD1	AVM	0.0284629	-0.0335706	2774821624	0.481677	3.76218e-99	1.54555e-98	2.62004	6.30184
PPIG	AVM	0.576968	-0.191188	2.47326e+09	0.429329	5.09842e-274	5.10601e-273	41.3888	55.7856
PHOSPHO2	AVM	0.012365	-0.0156502	2.82956e+09	0.491179	1.57066e-48	4.63989e-48	1.18197	2.94948
KLHL23	AVM	0.0282969	-0.053841	2.7367e+09	0.475059	1.65127e-152	9.09856e-152	2.69884	7.67083
SSB	AVM	0.630527	-0.0818038	2692487448	0.467385	1.16638e-60	3.76795e-60	44.4324	53.5915
METTL5	AVM	0.18483	-0.130246	2.52887e+09	0.438982	2.23523e-293	2.4683e-292	16.9761	29.1363
UBR3	AVM	0.0977517	-0.0942112	2620799186	0.45494	4.0814e-234	3.41917e-233	8.78601	17.8125
GORASP2	AVM	0.137115	-0.0631643	2681340194	0.46545	4.28857e-127	2.06854e-126	12.5733	19.645
TLK1	AVM	0.184878	-0.110216	2.59021e+09	0.44963	6.50555e-214	4.94209e-213	16.4689	26.5044
METTL8	AVM	0.0515357	-0.0274539	2792182442	0.484691	1.70663e-56	5.35438e-56	4.77222	7.85905
DCAF17	AVM	0.0248298	-0.0296027	2.79097e+09	0.48448	3.71725e-82	1.37506e-81	2.31963	5.42771
CYBRD1	AVM	0.0771311	0.00924814	2901777671	0.503715	2.51645e-05	4.34762e-05	6.97365	6.22923
DYNC1I2	AVM	0.593673	-0.152872	2547824601	0.442273	5.63722e-184	3.67883e-183	43.1125	55.2837
SLC25A12	AVM	0.0311579	-0.0226175	2810943121	0.487947	3.45393e-49	1.02539e-48	3.09776	5.50807
HAT1	AVM	0.273969	0.0605405	2.97202e+09	0.515909	5.44271e-27	1.33768e-26	22.6841	20.3295
METAP1D	AVM	0.0173401	-0.0195278	2815271081	0.488699	1.62071e-63	5.32385e-63	1.42329	3.69601
ITGA6	AVM	0.513892	-0.71502	1695265284	0.294278	0	0	32.8491	69.3702
AC078883.3	AVM	0.00188867	-0.000399701	2877773903	0.499548	0.00628833	0.00941639	0.123122	0.213598
AC078883.1	AVM	0.00683826	-0.00461972	2.86564e+09	0.497442	2.31011e-13	4.84236e-13	0.45309	0.966476
PDK1	AVM	0.0552384	-0.0501431	2.73149e+09	0.474155	1.03583e-128	5.04871e-128	4.70328	9.92736
RAPGEF4	AVM	0.327681	0.0164809	2866351540	0.497566	0.13222	0.166646	24.7427	26.0822
MAP3K20	AVM	0.259635	-0.041653	2763042038	0.479632	5.5086e-37	1.48255e-36	21.4085	25.6536
SP3	AVM	0.163797	-0.117494	2.56902e+09	0.445953	9.72823e-255	8.96811e-254	14.5481	25.3286
OLA1	AVM	0.23864	-0.0311869	2.77093e+09	0.481001	1.80407e-32	4.66539e-32	21.4479	25.5665
CIR1	AVM	0.20785	-0.190386	2402831471	0.417104	0	0	17.0106	33.7752
SCRN3	AVM	0.0289537	-0.0469387	2738595379	0.475389	9.26454e-145	4.92619e-144	2.95494	7.8795
GPR155	AVM	0.0195336	-0.0700316	2.68999e+09	0.46695	1.90976e-247	1.6977e-246	1.77789	8.39199
WIPF1	AVM	0.0606463	-0.109629	2.56899e+09	0.445947	0	0	5.59961	16.41
CHN1	AVM	0.103063	-0.0267923	2804285808	0.486792	2.78802e-29	7.01109e-29	9.38193	11.9953
ATF2	AVM	0.188374	-0.0513723	2.71305e+09	0.470954	7.82159e-82	2.88615e-81	16.129	22.2476
ATP5G3	AVM	0.45779	-0.062749	2771279376	0.481062	2.03015e-25	4.92345e-25	35.3016	37.2365
LNPK	AVM	0.0262061	-0.0696727	2679447145	0.465121	1.89031e-249	1.69272e-248	2.3344	9.33344
MTX2	AVM	0.092931	-0.108681	2564906084	0.445238	0	0	8.73676	19.7349
LINC01116	AVM	0.0157923	-0.00250276	2.87144e+09	0.498449	0.000246357	0.000406315	1.08348	1.39614
HNRNPA3	AVM	1.22514	-0.0941788	2.77687e+09	0.482032	6.42359e-18	1.43255e-17	68.3181	76.9699
NFE2L2	AVM	0.878716	0.310003	3.44533e+09	0.59807	0	0	55.9025	44.6155
AC079305.1	AVM	0.00677398	0.00319082	2.88446e+09	0.500709	0.000335175	0.000548832	0.428466	0.287264
AGPS	AVM	0.0619076	-0.0779642	2.6556e+09	0.460982	3.15686e-218	2.44373e-217	6.02315	13.8155
RBM45	AVM	0.0172556	-0.034057	2.77424e+09	0.481577	1.40008e-119	6.48344e-119	1.55627	5.25218
AC009948.1	AVM	0.0081335	-0.00675443	2859968363	0.496457	1.74462e-19	3.96873e-19	0.517114	1.22836
PRKRA	AVM	0.14064	-0.0387379	2746506173	0.476762	3.81897e-63	1.25189e-62	12.9131	17.7212
FKBP7	AVM	0.0371598	-0.0519915	2.7136e+09	0.471049	9.05995e-173	5.58718e-172	3.41295	9.24074
PLEKHA3	AVM	0.324321	-0.0273765	2.78435e+09	0.48333	3.38894e-22	7.9493e-22	27.4612	31.3809
TTN-AS1	AVM	0.0129516	0.000564742	2874358592	0.498955	0.0046026	0.00698072	0.842157	1.05495
TTN	AVM	0.0856019	-0.268039	2461745468	0.427331	0	0	5.9542	20.2794
AC009948.5	AVM	0.0120306	-0.00664336	2.85521e+09	0.495631	1.3115e-18	2.94904e-18	1.08348	1.96115
CCDC141	AVM	0.0318106	-0.117277	2642238780	0.458662	1.92751e-307	2.25043e-306	2.54617	10.781
SESTD1	AVM	0.335771	-0.165413	2495896421	0.433259	1.41425e-286	1.50369e-285	26.6929	39.9667
ZNF385B	AVM	0.0363353	-0.0472611	2.75742e+09	0.478656	2.86993e-119	1.32579e-118	2.86136	7.15129
CWC22	AVM	0.171754	-0.0438456	2.73677e+09	0.475072	2.03871e-65	6.77722e-65	14.9421	20.155
UBE2E3	AVM	0.203953	-0.183643	2403916400	0.417292	0	0	17.838	34.2655
AC009962.1	AVM	0.0040933	3.26062e-05	2.87837e+09	0.499652	0.100173	0.12924	0.275794	0.345774
SSFA2	AVM	0.533935	0.0781819	3037362417	0.527251	5.41634e-54	1.66838e-53	38.5078	33.1045
DNAJC10	AVM	0.294273	-0.164509	2.48607e+09	0.431553	0	0	24.5112	37.9263
FRZB	AVM	0.0127747	-0.0132787	2.84907e+09	0.494566	2.23415e-28	5.56262e-28	0.852007	1.94106
NCKAP1	AVM	0.492041	-0.145099	2.55035e+09	0.442711	1.3614e-190	9.2479e-190	36.9318	48.9562
NUP35	AVM	0.0758649	0.0287285	2939781091	0.510312	9.36263e-39	2.55483e-38	6.88008	4.86551
ZC3H15	AVM	0.70283	0.122895	3100718602	0.538249	1.40376e-87	5.37068e-87	48.3625	46.172
ITGAV	AVM	0.683628	0.358005	3.47878e+09	0.603876	0	0	43.5952	28.0239
FAM171B	AVM	0.0386661	-0.132868	2522978919	0.43796	0	0	3.55085	15.9588
AC007319.1	AVM	0.000871365	0.000272392	2880687275	0.500054	0.521646	0.551658	0.0640236	0.0532232
CALCRL	AVM	0.982223	-0.0437093	2817726584	0.489125	7.00703e-08	1.31838e-07	55.5479	58.0594
TFPI	AVM	0.562774	0.00840304	2917417705	0.50643	0.00034052	0.000557347	36.2669	35.5235
GULP1	AVM	0.0932593	-0.101826	2600727637	0.451456	2.7741e-274	2.78549e-273	7.82073	17.6415
COL3A1	AVM	0.139174	0.0153888	2979840983	0.517266	4.81509e-86	1.822e-85	9.56907	5.98673
COL5A2	AVM	0.114704	-0.114522	2.62486e+09	0.455646	1.25068e-218	9.70385e-218	9.93844	18.6003
WDR75	AVM	0.102861	-0.00683067	2.83878e+09	0.49278	1.64302e-10	3.28873e-10	9.38193	10.8977
SLC40A1	AVM	0.0803686	-0.168094	2.46952e+09	0.42868	0	0	7.17065	21.3302
ASNSD1	AVM	0.205881	0.0244223	2.91247e+09	0.505571	6.29877e-05	0.000106752	18.36	17.5622
ANKAR	AVM	0.0461589	-0.0673323	2.6927e+09	0.467422	1.57899e-191	1.07859e-190	4.14676	10.6809
ORMDL1	AVM	0.334889	-0.13417	2.54529e+09	0.441833	8.50185e-220	6.63668e-219	27.5991	39.3566
PMS1	AVM	0.0559817	-0.06647	2.6865e+09	0.466346	3.40524e-184	2.22603e-183	5.23516	11.9749
HIBCH	AVM	0.104193	-0.117681	2555162616	0.443547	0	0	9.56907	20.8674
INPP1	AVM	0.296231	0.0451527	2938142449	0.510028	1.03365e-10	2.0775e-10	24.2994	23.1542
MFSD6	AVM	0.0494619	-0.0691027	2.68882e+09	0.466749	3.20987e-186	2.1236e-185	4.89535	11.5174
NEMP2	AVM	0.0140655	-0.0244013	2.80774e+09	0.487391	7.52253e-76	2.67915e-75	1.3248	3.85004
AC006460.2	AVM	0.00778203	0.00284303	2.8826e+09	0.500386	0.103005	0.132786	0.497414	0.421203
NAB1	AVM	0.183005	-0.0150355	2.80224e+09	0.486437	1.16694e-21	2.72346e-21	15.5922	18.651
GLS	AVM	0.482929	-0.00643012	2816919753	0.488985	2.2885e-09	4.47161e-09	35.0209	39.2435
STAT1	AVM	0.17594	-0.191888	2432779009	0.422302	0	0	14.6171	29.9403
MYO1B	AVM	0.157843	-0.436175	2069311735	0.359209	0	0	13.3317	39.6971
NABP1	AVM	0.219374	0.129128	3.1188e+09	0.541387	0	0	16.4738	8.63026
CAVIN2	AVM	0.832439	-0.922542	1723505113	0.299181	0	0	36.3654	75.462
SLC39A10	AVM	0.508576	-0.763705	1756761743	0.304954	0	0	33.4597	65.3196
STK17B	AVM	0.0450843	0.00591702	2894390756	0.502433	0.000419741	0.000683228	4.20094	3.71117
CCDC150	AVM	0.0150212	-0.0146441	2833154800	0.491803	2.09131e-43	5.92171e-43	1.2066	2.85326
GTF3C3	AVM	0.0672087	-0.0729632	2669462632	0.463388	1.19637e-196	8.36339e-196	6.0921	13.45
PGAP1	AVM	0.0232298	-0.0719228	2.69175e+09	0.467257	6.95484e-240	5.96573e-239	1.94041	8.49879
ANKRD44	AVM	0.0321381	-0.121558	2.57088e+09	0.446275	0	0	2.67914	13.439
SF3B1	AVM	0.613748	-0.246633	2.38085e+09	0.413288	0	0	44.0138	60.2627
COQ10B	AVM	0.28459	0.0587617	2.97713e+09	0.516795	9.75628e-29	2.43794e-28	24.0286	21.4472
HSPD1	AVM	1.15144	0.31338	3.34522e+09	0.580691	0	0	60.2265	56.0077
HSPE1	AVM	1.34355	0.440728	3.63043e+09	0.630201	0	0	69.1899	60.4876
MOB4	AVM	0.244341	-0.0491568	2.71105e+09	0.470608	2.89784e-72	1.01066e-71	20.7781	27.2316
RFTN2	AVM	0.0674078	-0.139399	2498690255	0.433744	0	0	6.09702	19.3884
C2orf69	AVM	0.0773733	-0.0269326	2781821843	0.482892	1.21499e-54	3.75973e-54	6.87023	10.3838
TYW5	AVM	0.0424408	-0.05424	2.72599e+09	0.473201	8.45465e-149	4.58344e-148	3.80694	9.17906
MAIP1	AVM	0.0565787	-0.0154156	2.82103e+09	0.489699	4.17214e-27	1.02644e-26	5.51096	7.60104
SPATS2L	AVM	0.267295	-0.145761	2.51912e+09	0.43729	1.6086e-275	1.62613e-274	22.162	34.7135
KCTD18	AVM	0.017486	-0.0304644	2787516079	0.483881	1.00531e-98	4.118e-98	1.62522	4.856
SGO2	AVM	0.0235422	-0.0442806	2757401943	0.478653	3.29551e-137	1.68055e-136	1.89608	6.1834
BZW1	AVM	1.05165	0.354195	3.55315e+09	0.616787	0	0	61.9601	52.4513
CLK1	AVM	0.517467	-0.0708658	2692026514	0.467305	8.46163e-66	2.81985e-65	36.7594	44.944
PPIL3	AVM	0.0474745	-0.0425377	2737212878	0.475149	5.10492e-128	2.47785e-127	4.12706	9.17448
NIF3L1	AVM	0.0110366	-0.0256339	2799731219	0.486001	5.42117e-94	2.16044e-93	1.02438	3.82995
ORC2	AVM	0.0525419	-0.0524252	2.72611e+09	0.473221	1.92731e-133	9.62222e-133	4.94459	10.3105
FAM126B	AVM	0.12087	-0.0860457	2625655828	0.455784	1.09364e-213	8.2964e-213	9.93351	19.0088
NDUFB3	AVM	0.314512	-0.238413	2326109205	0.403786	0	0	26.358	44.6028
AC007272.1	AVM	0.000653739	0.000219635	2880830031	0.500079	0.242827	0.288252	0.049249	0.0334848
CFLAR	AVM	1.15392	-0.0501995	2.82452e+09	0.490304	2.9005e-06	5.19014e-06	64.8018	72.012
CFLAR-AS1	AVM	0.00308538	0.00133499	2.88222e+09	0.500321	0.0189881	0.0271028	0.201921	0.137816
CASP10	AVM	0.11375	-0.154849	2472542664	0.429205	0	0	9.85964	24.0657
CASP8	AVM	0.0653407	-0.0119367	2825311823	0.490442	1.22644e-22	2.8899e-22	5.9739	7.9507
TRAK2	AVM	0.107534	-0.103987	2592691156	0.450061	4.98932e-263	4.75763e-262	9.86457	19.8635
STRADB	AVM	0.0165514	-0.035502	2770623228	0.480948	1.06528e-127	5.15858e-127	1.43807	5.2624
TMEM237	AVM	0.0450683	-0.0293625	2779622531	0.48251	6.42028e-76	2.28749e-75	4.04334	7.58201
MPP4	AVM	0.0020932	1.07123e-05	2878927550	0.499749	0.143447	0.179434	0.177296	0.227696
ALS2	AVM	0.0592555	-0.036552	2.76668e+09	0.480264	9.09551e-79	3.2961e-78	5.47156	9.44376
SUMO1	AVM	0.652454	-0.167627	2523874541	0.438115	4.19812e-206	3.07124e-205	46.5501	59.2222
NOP58	AVM	0.454875	0.207091	3.26399e+09	0.566591	0	0	33.834	22.9173
AC064836.3	AVM	0.00708543	0.00168867	2881294345	0.500159	0.504258	0.541412	0.46294	0.431777
BMPR2	AVM	1.08045	0.0467305	2.98668e+09	0.518453	2.57616e-19	5.84996e-19	61.5316	65.8046
FAM117B	AVM	0.0228911	-0.049288	2736465971	0.475019	5.95809e-166	3.54585e-165	2.03891	7.05048
ICA1L	AVM	0.0373655	-0.0356929	2778634867	0.482339	1.45842e-83	5.43524e-83	3.44743	6.98422
WDR12	AVM	0.0832819	0.00764006	2882687966	0.500401	0.681438	0.695477	7.87491	7.84214
CARF	AVM	0.0183714	-0.0605108	2710607060	0.47053	4.64004e-218	3.58876e-217	1.61044	7.51504
NBEAL1	AVM	0.413891	0.131908	3.02114e+09	0.524435	1.86961e-53	5.74116e-53	26.8653	24.5486
CYP20A1	AVM	0.169516	-0.0728954	2674473463	0.464258	2.93003e-122	1.37842e-121	15.2672	22.4778
ABI2	AVM	0.233752	-0.295889	2207308071	0.383163	0	0	19.6306	42.1651
RAPH1	AVM	0.230627	-0.121892	2577149577	0.447363	1.63902e-215	1.2529e-214	19.079	29.6816
PARD3B	AVM	0.0359664	-0.0234499	2810987077	0.487955	8.60336e-47	2.50439e-46	3.39325	5.80238
NRP2	AVM	0.507581	-0.467198	2.05783e+09	0.357215	0	0	33.8587	59.8852
INO80D	AVM	0.202146	-0.0670879	2685771715	0.466219	1.1916e-104	5.06383e-104	16.8481	23.8225
NDUFS1	AVM	0.147701	-0.138692	2.51572e+09	0.436699	0	0	13.5779	26.0952
EEF1B2	AVM	1.67568	0.237081	3463727945	0.601263	0	0	77.7592	78.5282
ZDBF2	AVM	0.0373834	-0.0592501	2721893236	0.472489	5.92477e-161	3.42966e-160	3.4425	8.92775
FASTKD2	AVM	0.116699	0.00611142	2869428611	0.4981	0.0917207	0.119129	10.2783	10.7687
KLF7	AVM	0.286419	-0.125073	2.5642e+09	0.445116	3.04997e-214	2.32157e-213	22.5905	33.9529
CREB1	AVM	0.195126	-0.186689	2.41685e+09	0.419537	0	0	16.5378	32.556
METTL21A	AVM	0.169238	0.0343907	2915732635	0.506138	7.16165e-07	1.30733e-06	14.1295	13.2554
CCNYL1	AVM	0.150314	0.0153447	2897581507	0.502987	0.0159043	0.0229028	13.7799	13.2952
FZD5	AVM	0.0175466	0.00231066	2883009381	0.500457	0.310112	0.35749	1.64492	1.55581
PLEKHM3	AVM	0.0199583	-0.0444115	2747583230	0.476949	1.98404e-153	1.09861e-152	1.84684	6.46432
IDH1	AVM	0.0325396	-0.103235	2588685779	0.449366	0	0	2.79734	12.9667
PIKFYVE	AVM	0.0948203	-0.0967974	2610282813	0.453115	1.9566e-253	1.789e-252	8.41665	17.8262
MAP2	AVM	0.0758322	-0.00180324	2.88703e+09	0.501156	0.204541	0.247466	6.99335	6.71669
RPE	AVM	0.0695629	-0.0548319	2708226728	0.470117	9.17053e-141	4.76598e-140	6.35311	12.3925
KANSL1L	AVM	0.0729373	-0.0922926	2.62868e+09	0.456309	1.06846e-251	9.6936e-251	6.45654	15.2243
AC007038.2	AVM	0.00517498	0.00154999	2881232094	0.500149	0.441066	0.483759	0.310268	0.28092
LANCL1	AVM	0.0500317	-0.0608308	2.69294e+09	0.467463	8.13839e-186	5.3697e-185	4.44226	11.0112
SPAG16	AVM	0.0615123	-0.0757911	2.65466e+09	0.460818	1.81073e-222	1.43388e-221	5.7769	13.6516
BARD1	AVM	0.0537949	-0.0385224	2764913715	0.479957	3.02843e-85	1.14064e-84	4.92982	8.95524
ATIC	AVM	0.0205107	-0.00552291	2860698903	0.496584	6.16369e-09	1.19266e-08	2.04876	2.73518
FN1	AVM	1.42534	-0.0591157	2810896475	0.487939	5.60422e-09	1.08557e-08	67.6878	70.4721
LINC00607	AVM	0.00221936	-0.000598437	2.8782e+09	0.499622	0.0343877	0.0476133	0.172371	0.24814
XRCC5	AVM	0.67046	-0.120481	2.63161e+09	0.456817	1.49418e-102	6.27042e-102	46.5649	57.1081
SMARCAL1	AVM	0.0183621	-0.0413714	2755616854	0.478343	4.71678e-141	2.45846e-140	1.86161	6.19116
RPL37A	AVM	3.11768	0.0758989	3113644684	0.540493	4.50321e-83	1.67431e-82	96.8875	97.5331
IGFBP2	AVM	0.112067	-0.422862	2223406293	0.385958	0	0	8.3871	30.1945
IGFBP5	AVM	0.023538	-0.478262	2408407988	0.418072	0	0	1.25585	17.5421
TNS1	AVM	0.17911	-0.158545	2479434880	0.430401	0	0	13.7503	28.0578
ARPC2	AVM	1.30589	0.0373293	3.02077e+09	0.52437	1.06268e-31	2.72741e-31	70.756	75.051
AC021016.2	AVM	0.00626794	0.00424439	2.88656e+09	0.501073	5.6105e-12	1.15208e-11	0.384142	0.169891
AAMP	AVM	0.266781	0.0370182	2928880187	0.50842	3.02899e-08	5.77053e-08	22.9254	21.9234
PNKD	AVM	0.154204	-0.237571	2279185965	0.39564	0	0	13.9375	34.5013
TMBIM1	AVM	0.240446	0.0618571	2994654476	0.519837	7.16325e-47	2.08744e-46	20.4482	16.9958
SLC11A1	AVM	0.00488418	-0.0042598	2.86491e+09	0.497316	3.14058e-15	6.74826e-15	0.384142	0.922065
CTDSP1	AVM	0.166831	-0.215202	2337406338	0.405747	0	0	14.8436	33.4985
USP37	AVM	0.0935908	-0.0202148	2.80774e+09	0.487392	7.75621e-29	1.93995e-28	8.42157	11.0091
CNOT9	AVM	0.122445	-0.0171827	2794876466	0.485158	1.25348e-32	3.24748e-32	10.5787	13.7665
BCS1L	AVM	0.0439757	-0.0397929	2755766600	0.478369	1.22699e-104	5.21341e-104	4.10736	8.45332
RNF25	AVM	0.0229009	-0.0135663	2.82948e+09	0.491165	8.01277e-38	2.17172e-37	2.05368	3.83489
TTLL4	AVM	0.0157023	-0.0075969	2854702101	0.495543	7.19797e-16	1.56288e-15	1.53657	2.42853
CYP27A1	AVM	0.0364666	-0.0355154	2.76811e+09	0.480511	2.97216e-95	1.19223e-94	3.57055	7.48402
CNPPD1	AVM	0.0644219	-0.0682635	2677712088	0.46482	3.71243e-187	2.47251e-186	5.9148	12.9939
RETREG2	AVM	0.0855654	-0.0911512	2.6155e+09	0.45402	3.08755e-250	2.77405e-249	8.0522	17.2739
ZFAND2B	AVM	0.0809239	-0.0864713	2626401851	0.455913	9.56855e-243	8.31913e-242	7.31347	16.2144
ATG9A	AVM	0.0605608	-0.0180832	2812448957	0.488209	6.36185e-32	1.63639e-31	6.04285	8.4505
ANKZF1	AVM	0.0266366	-0.0704641	2682822472	0.465707	1.06825e-239	9.15161e-239	2.52647	9.38631
GLB1L	AVM	0.0108879	-0.0134594	2.83571e+09	0.492247	2.53193e-42	7.09912e-42	1.06378	2.61745
STK16	AVM	0.0412187	-0.0475525	2732191663	0.474277	2.30296e-135	1.16403e-134	4.15169	9.30172
TUBA4A	AVM	0.0977842	-0.037428	2769570712	0.480765	2.88899e-57	9.11599e-57	8.88944	12.788
DNAJB2	AVM	0.0844306	-0.0756063	2.66179e+09	0.462056	5.80683e-187	3.86069e-186	7.85028	15.4657
DNPEP	AVM	0.189203	-0.046377	2729886095	0.473877	5.64043e-67	1.89328e-66	16.5673	22.0178
SPEG	AVM	0.00947688	0.00309115	2.88588e+09	0.500955	0.000981542	0.00156326	0.817533	0.627399
GMPPA	AVM	0.0317495	-0.0297512	2.77977e+09	0.482535	2.26451e-87	8.64906e-87	2.99434	6.50909
OBSL1	AVM	0.0329894	-0.0466311	2747283000	0.476897	9.05438e-129	4.41477e-128	3.17656	7.79667
STK11IP	AVM	0.0133932	-0.0164792	2827693665	0.490855	9.38543e-50	2.79805e-49	1.26077	3.09188
EPHA4	AVM	0.202747	-0.087178	2.65943e+09	0.461647	1.85905e-134	9.33167e-134	15.9911	23.8507
AC010980.1	AVM	0.017842	0.000754278	2872788505	0.498683	0.00155085	0.00243693	1.07855	1.3482
SGPP2	AVM	0.187321	0.0239547	2.89172e+09	0.50197	0.12901	0.16315	14.8338	14.8595
FARSB	AVM	0.0478921	-0.0109936	2.83144e+09	0.491506	1.06892e-22	2.52028e-22	4.42748	6.16226
ACSL3	AVM	0.373056	-0.19831	2452986068	0.42581	0	0	28.5348	43.0466
AP1S3	AVM	0.0110885	-0.00725207	2.85212e+09	0.495095	2.18679e-22	5.13843e-22	1.04408	2.02918
WDFY1	AVM	0.203088	-0.192904	2393868893	0.415548	0	0	17.0106	33.9483
MRPL44	AVM	0.0842487	-0.0435652	2728802864	0.473689	1.214e-103	5.13226e-103	7.78133	13.1539
SERPINE2	AVM	0.268998	0.180036	3.13457e+09	0.544124	0	0	14.819	6.27928
FAM124B	AVM	0.052295	-0.0815778	2.67417e+09	0.464206	1.38236e-213	1.04777e-212	4.50628	11.664
CUL3	AVM	0.280676	-0.0533639	2728223740	0.473588	3.9081e-55	1.21465e-54	24.2403	29.7972
NYAP2	AVM	0.00159182	0.000378827	2.88063e+09	0.500045	0.715576	0.728163	0.123122	0.114201
RHBDD1	AVM	0.0258453	-0.0224974	2803813337	0.48671	3.0553e-64	1.00856e-63	2.41812	5.09074
MFF	AVM	0.17071	-0.100837	2597996817	0.450982	1.1314e-209	8.41899e-209	15.4642	25.3043
AGFG1	AVM	0.427806	-0.0969819	2659428436	0.461646	2.76953e-94	1.10567e-93	33.3021	40.9043
C2orf83	AVM	0.0166183	-0.0124226	2841561631	0.493262	1.84045e-30	4.67852e-30	1.42329	2.77677
SLC19A3	AVM	0.0732811	-0.00946536	2.84418e+09	0.493717	2.36269e-11	4.8054e-11	6.00345	7.29475
CCL20	AVM	0.34382	0.335011	3270495232	0.56772	0	0	14.0458	0.533994
TRIP12	AVM	0.427954	-0.0730966	2692022759	0.467304	3.45772e-69	1.17991e-68	33.3809	40.7182
SLC16A14	AVM	0.0359002	-0.187803	2.42706e+09	0.42131	0	0	2.83674	18.6182
SP110	AVM	0.218145	-0.0319578	2.76608e+09	0.480159	1.17319e-39	3.22422e-39	17.4243	21.7447
SP140L	AVM	0.0939701	-0.0653887	2686517965	0.466348	6.61935e-148	3.57264e-147	8.56439	15.3607
SP100	AVM	0.62142	-0.0550506	2.74373e+09	0.476279	9.69762e-34	2.53736e-33	43.3982	50.1704
CAB39	AVM	0.197733	-0.0343152	2763686460	0.479744	1.42493e-40	3.94469e-40	17.9956	22.235
ITM2C	AVM	0.00612807	-0.118868	2.60878e+09	0.452854	0	0	0.512189	9.93863
C2orf72	AVM	0.00189765	-0.000564114	2878214818	0.499625	0.0414479	0.0568561	0.187146	0.262239
PSMD1	AVM	0.309555	-0.0363418	2.75942e+09	0.479004	1.26747e-34	3.33969e-34	26.1364	30.9026
HTR2B	AVM	0.0164929	0.00318471	2888384452	0.50139	0.000719127	0.00115414	1.55627	1.27877
ARMC9	AVM	0.0216255	-0.0300795	2.77835e+09	0.48229	8.94285e-106	3.82635e-105	1.93056	5.49115
[truncated: 132,501 more rows]
